# Supplementary material for: Krill oil treatment ameliorates lipid metabolism imbalance in chronic unpredicted mild stress-induced depression-like behavior in mice
Source: Front Cell Dev Biol. 2023 Jul 26;11:1180483. doi: 10.3389/fcell.2023.1180483 (PMC10411196; doi:10.3389/fcell.2023.1180483)
Supplement: Supplementary file 1 [file DataSheet1.zip]

Archive with 15 entries (14 files):
- Supplementary Material/
- Supplementary Material/Table 1 + 2.DOCX
- Supplementary Material/Table 10.XLS
- Supplementary Material/Table 11.XLSX
- Supplementary Material/Table 12.DOCX
- Supplementary Material/Table 13.XLSX
- Supplementary Material/Table 14.XLSX
- Supplementary Material/Table 15.XLSX
- Supplementary Material/Table 16.XLSX
- Supplementary Material/Table 17.XLSX
- Supplementary Material/Table 18.XLSX
- Supplementary Material/Table 19.XLSX
- Supplementary Material/Table 20.XLSX
- Supplementary Material/Table 3-8.DOCX
- Supplementary Material/Table 9.XLS
