# Supplementary material for: Krill oil treatment ameliorates lipid metabolism imbalance in chronic unpredicted mild stress-induced depression-like behavior in mice
Source: Front Cell Dev Biol. 2023 Jul 26;11:1180483. doi: 10.3389/fcell.2023.1180483 (PMC10411196; doi:10.3389/fcell.2023.1180483)
Supplement: Supplementary file 1 [file DataSheet1.zip › Supplementary Material/Table 10.XLS]

## Sheet: pos-MS_O vs C_O significant
ID	ratio	t.test_p.value	wilcox.test_p.value	t.test_p.value_BHcorrect	wilcox.test_p.value_BHcorrect	roc	lowROC	upROC	VIP	sample	rawCV	cv	regulated	C_O_3	C_O_7	C_O_12	C_O_16	C_O_21	C_O_25	C_W_2	C_W_6	C_W_11	C_W_15	C_W_20	C_W_24	MS_O_5	MS_O_9	MS_O_14	MS_O_18	MS_O_23	MS_O_27	MS_W_26	MS_W_4	MS_W_8	MS_W_13	MS_W_17	MS_W_22	QC_1	QC_10	QC_19	QC_28	IsAnnotated	IsMS2ident	MS2Metabolite	MS2superclass	MS2class	MS2lipidmaps	MS2lipidmapsclass	MS2kegg
M1012T179	1.66011	0.019257	0.0151515	0.473216	0.384778	0.916667	0.722222	1	2.37096	MS_O:C_O	0.157561	0.157639	up	933.627	666.4	728.175	631.101	983.73	604.973	2121.93	505.737	1218.05	1592	502.445	1220.95	1526.79	1040.36	913.232	2136.73	935.041	998.063	1176.8	1557.27	2015.91	1308.89	1252.9	1779.66	1151.46	931.267	1334.22	1021.41	0	0	-	-	-	-	-	-
M1058T337	1.6342	0.0185009	0.025974	0.473216	0.457478	0.888889	0.652083	1	2.54442	MS_O:C_O	0.22488	0.0835101	up	1100.3	2271.9	1308.19	895.171	1630.11	784.368	1256.45	5101.8	3520.84	810.336	4152.2	954.031	2078.98	2704.7	1580.59	2344.58	1855.35	2493.07	1260.44	2132.3	1705.01	1490.22	1264.42	1911.67	1864.73	1785.73	2107.08	1764.66	0	0	-	-	-	-	-	-
M1060T349	1.81536	0.0341106	0.0649351	0.560553	0.631707	0.833333	0.555556	1	2.56077	MS_O:C_O	0.239554	8.17283e-12	up	1797.45	5160.83	2398	3087.15	5266.88	5365.53	3003.02	7573.14	5700.01	787.129	7647.05	7606.64	4668.44	6752.52	4166.94	5633.5	9240.83	11428.7	7266.96	1350.65	2846.01	3723.98	3712.42	4279.97	4447.5	4447.5	4447.5	4447.5	0	0	-	-	-	-	-	-
M1221T445	1.84836	0.00307014	0.0021645	0.226568	0.157576	1	1	1	3.06021	MS_O:C_O	0.180603	0.0772206	up	705.549	366.702	553.244	698.622	651.57	351.101	750.937	346.579	769.085	855.231	481.636	847.575	1111.4	1174.3	1348.69	897.139	777.306	840.254	461.461	1186.33	811.963	932.553	337.524	670.474	1289.51	1285.01	1122.05	1349.14	0	0	-	-	-	-	-	-
M1431T284	1.59963	0.0123116	0.0151515	0.429888	0.384778	0.916667	0.666667	1	2.42232	MS_O:C_O	0.248079	0.137484	up	2893.01	2133.67	1296.23	2152.15	1474.07	2518.79	1584	6602.81	3523.64	1537.77	4940.08	4689.44	2528.34	2756.11	3237.79	4315.15	4228.6	2878.1	3364.18	1326.72	2590.96	3708.64	2849.98	3457.02	2710.1	3500.84	2589.34	2996.72	0	0	-	-	-	-	-	-
M1482T284	0.57575	0.00189161	0.0021645	0.186684	0.157576	1	1	1	2.40709	MS_O:C_O	0.230706	1.04423e-13	down	3917.13	3897.1	4598.18	7252.24	5438.42	6065.4	3358.13	13558	9527.87	4917.95	13178.2	7219.75	3145.66	2628.58	2679.88	3253.67	3834.7	2402.74	2794.78	3692.86	3131.83	3902.07	6495.19	1539.23	3322.06	3322.06	3322.06	3322.06	0	0	-	-	-	-	-	-
M1498T367	0.612028	0.00974702	0.00865801	0.37677	0.312547	0.944444	0.763194	1	2.41948	MS_O:C_O	0.26438	0.175617	down	4988.23	3404.31	3654.46	2280.78	2781.29	2871.58	3376.96	6978.48	4110.92	1900.68	5274.71	3530.05	1902.66	2419.59	1267.41	2183.58	2615.61	1839.86	2933.69	3127.42	3655	2442.27	2583.37	1036.84	2624.15	2058.22	3076.79	2295.02	0	0	-	-	-	-	-	-
M245T106	0.442613	0.0376012	0.025974	0.560553	0.457478	0.888889	0.583333	1	3.07348	MS_O:C_O	0.184692	0.10395	down	1485.28	3895.59	3262.86	1802.78	5477.6	1244.84	1305.6	1024.03	1399.96	978.739	1601.57	1319.9	1379.5	1087.23	1406.47	1275.17	1257.73	1193.11	1839.37	3779.45	1341.67	3402.64	5041.51	1413.45	1735.84	1797.7	1457.36	1861.63	0	0	-	-	-	-	-	-
M247T125	0.462843	0.0190817	0.025974	0.473216	0.457478	0.888889	0.666667	1	3.34043	MS_O:C_O	0.118116	0.0909336	down	2746.44	6569.16	4564.86	2139.1	7501.96	5300.36	2051.17	2200.1	2547.16	2392.74	2471.17	3201.88	2035.98	1976.64	2597.46	2288.13	2237.06	2204.72	4266.15	6801.93	2403.32	4490.73	5457.2	2260.51	3803.93	4338.61	3508.54	4082.95	1	0	-	-	-	-	-	-
M254T96	0.457576	0.0461385	0.0411255	0.593953	0.541073	0.861111	0.5	1	2.7093	MS_O:C_O	0.189481	0.178741	down	1248.09	6879.79	4723.59	2444.33	5388.13	3715.03	935.349	2238.25	1737.91	846.85	1723.95	1167	2341.26	1645.36	2340.77	862.098	2184.67	1790.22	4674.2	6941.91	2612.03	6586.38	9001.43	1574.88	3533.75	3662.26	2558.09	3982.72	1	0	-	-	-	-	-	-
M263T105	0.441443	0.00390737	0.0021645	0.254737	0.157576	1	1	1	3.66327	MS_O:C_O	0.0662501	0.0390335	down	5524.83	14051.9	8946.98	5799.37	12321.2	10002.3	4844.13	5061.91	3727.53	4001.57	4402.3	3844.68	4620.75	3742.44	4325.05	4553.86	4045.76	3718.37	9827.81	14085.7	5154.87	8976.81	12910.2	5316.56	6492.1	6428.39	6913.55	6336.54	1	0	-	-	-	-	-	-
M264T105	0.30297	0.0141026	0.00865801	0.443167	0.312547	0.944444	0.777778	1	4.14415	MS_O:C_O	0.496973	2.6235e-13	down	2337.32	3832.65	1197.91	685.293	2740.04	729.661	1508.74	1023.07	582.146	587.945	767	475.145	1090.03	565.121	509.179	514.035	507.341	305.381	782.998	5061.3	1168.06	1465.23	1981.8	572.633	1090.46	1090.46	1090.46	1090.46	0	0	-	-	-	-	-	-
M265T124	0.497696	0.0138238	0.025974	0.438267	0.457478	0.888889	0.622917	1	3.13895	MS_O:C_O	0.211907	0.170354	down	6197.21	15474.3	10953	8250.33	20192.9	13073.9	4822.03	6032.57	6501.85	6199.38	8017.88	6237.34	6231.11	4829.85	5974.26	7253.31	6277.44	6333.99	12609.5	15810.4	6159.09	11265.7	19003.4	7171.64	8169.21	11430.1	8041.09	9185.28	1	0	-	-	-	-	-	-
M266T124	0.51918	0.0266335	0.0649351	0.53866	0.631707	0.833333	0.5	1	2.88403	MS_O:C_O	0.138132	0.0384807	down	1439.73	3214.01	2673.79	1273.41	4181.23	2882.9	1017	1415.37	1209.96	1341.27	1300.33	1202.54	1341.86	1234.04	1486.43	850.299	1811.99	1408.35	2657.03	3668.52	1071.92	1874.12	3507.97	1680.43	2231.1	2048.6	2219.19	2172.4	0	0	-	-	-	-	-	-
M280T105	0.432845	0.00439849	0.0021645	0.271407	0.157576	1	1	1	3.57547	MS_O:C_O	0.062404	1.35044e-14	down	32152.2	77216.8	47306.3	30756.4	79338.8	55766.7	23554.4	23111	21488.3	19757	22856.4	22722.7	26898	20484.9	19885	25896.2	20417.4	26027	59680.1	87071.5	25835.4	48434.3	74775	24396.1	36596.3	36596.3	36596.3	36596.3	1	0	-	-	-	-	-	-
M281T105	0.500759	0.00860538	0.00865801	0.351073	0.312547	0.944444	0.75	1	3.06064	MS_O:C_O	0.0165478	2.02966e-14	down	7882.39	13854.5	12302.6	5842.45	16633.1	10997.8	4957.49	5698.36	4516.17	5423.51	5491.07	5568.62	6414.39	5075.71	6287.79	5540.35	5318.47	5170.93	10346.3	18344	5366.41	12672.8	16357.8	4120.41	8276.99	8276.99	8276.99	8276.99	0	0	-	-	-	-	-	-
M282T124	0.492764	0.00836616	0.004329	0.349679	0.230599	0.972222	0.833333	1	3.24258	MS_O:C_O	0.074285	0.0573458	down	259153	560700	448235	251183	649014	431293	185737	219853	216843	205053	245876	229184	205814	187199	215296	258723	195537	218410	455383	583171	242713	399838	718671	231760	314118	349451	307231	327893	1	0	-	-	-	-	-	-
M282T47	0.655362	0.0325662	0.0151515	0.560553	0.384778	0.916667	0.666667	1	2.26781	MS_O:C_O	0.0556467	0.0543492	down	1092.51	1455.99	1852.66	1491.76	1125.61	1615.6	408.698	934.219	1774.2	731.044	767.349	865.303	1486.56	915.875	489.414	1058.49	1022.01	686.131	894.841	1479.39	604.248	1046.75	2341.96	1712.82	1357.5	1536.16	1406.52	1397.99	0	0	-	-	-	-	-	-
M283T125	0.491402	0.0128567	0.00865801	0.429888	0.312547	0.944444	0.777778	1	3.18688	MS_O:C_O	0.157304	0.144233	down	46438.7	117947	80851.5	52794.8	138202	93150.6	35465.6	41577.5	49800.7	42700.5	48721.5	50963.4	40879.4	34452.9	41147.4	56100.4	44704.2	42856.6	82584.3	113748	41956.3	84505.6	136848	42787.9	56811.9	76875	58287.9	62302.9	0	0	-	-	-	-	-	-
M284T124	0.461505	0.00441161	0.0021645	0.271407	0.157576	1	1	1	3.47206	MS_O:C_O	0.0804271	0.0801356	down	5720.79	12526.2	8438.61	5046.29	12264.4	8595.14	4293.68	4083.4	4020.83	4081.31	4792.3	3995.24	3858.81	3812.6	4593.24	4631.85	3719.8	3654.85	8995.15	12097.4	4388.14	10416.9	13894.8	4409.78	6298.33	7021.07	5824.14	6703.2	0	0	-	-	-	-	-	-
M293T155	0.566753	0.0468096	0.179654	0.593953	0.808164	0.75	0.429861	1	2.59246	MS_O:C_O	0.0847045	0.0543563	down	752.666	2149.24	1337.18	840.626	2189.97	1599.24	752.442	790.394	1102.6	623.798	1018.58	1010.57	763.671	869.355	751.655	857.077	934.922	849.813	1540.42	1853.54	713.344	1402.29	1797.96	732.367	1048.8	1185.12	1076.65	1082.9	1	0	-	-	-	-	-	-
M302T106	0.447739	0.0198257	0.0649351	0.473216	0.631707	0.833333	0.5	1	3.18267	MS_O:C_O	0.0385087	0.0221523	down	2549.96	6406.66	4481.75	1804.86	6995.72	4419.29	2303	1995.03	2424.25	2243.98	2219.32	2536.36	1825.82	1552.61	1995.32	2635.83	1823.24	2103.11	5163.66	6607.82	1203.58	4313.13	5894.98	1233.31	3477.89	3339.57	3513.97	3419.38	1	0	-	-	-	-	-	-
M304T125	0.507698	0.0352984	0.025974	0.560553	0.457478	0.888889	0.666667	1	2.80344	MS_O:C_O	0.0838327	2.04028e-10	down	7670.3	27968.4	15208.3	10969.9	7583.78	16394.4	5913.63	7042.74	7208.29	10204.9	9505.02	6205.29	6777.73	6239.81	9749.4	7785.75	6998.13	6007.18	15334.5	20784.6	9899.39	15835	22624.7	6293.71	11031.1	11031.1	11031.1	11031.1	1	0	-	-	-	-	-	-
M305T124	0.400062	0.0156304	0.025974	0.447657	0.457478	0.888889	0.583333	1	3.70621	MS_O:C_O	0.232677	0.159877	down	1413.04	5320.18	3291.65	2411.9	6954.37	3754.4	1706.78	1597.05	1218.94	1468.84	2619.47	1681.54	1093.48	1234.55	1805.34	1804.81	1654.03	1667.46	3358.34	4351.09	1389.39	3112.32	4065.45	2151.99	2382.13	3343.97	2492	2627.47	0	0	-	-	-	-	-	-
M310T154	0.483371	0.0195814	0.025974	0.473216	0.457478	0.888889	0.666667	1	3.15935	MS_O:C_O	0.0171445	0.0019479	down	26513.4	76106.5	47037.6	26907.7	77285.2	51294.1	23530.8	32237.9	29338	22173	33740	31178	28015.5	21321.5	23951.7	28787.7	21620.7	23800.9	47714.3	78103	23039	45964.1	73791.1	22446.1	39447.5	39610.4	39446.8	39502	1	0	-	-	-	-	-	-
M311T154	0.504272	0.0202847	0.025974	0.478938	0.457478	0.888889	0.666667	1	3.09912	MS_O:C_O	0.0423859	0.0115244	down	5675.89	14635.6	10041.9	5787.45	16693.6	10115.7	5380.33	6661.31	6226.65	4753.58	7223.12	6052.52	6291.64	4799	4943	5835.7	4675.36	5199.32	9697.41	14850.4	4845.91	8904.81	14714.7	5040.42	8155.02	8129.61	8308.9	8095.94	0	0	-	-	-	-	-	-
M315T102	1.56095	0.0378603	0.0411255	0.562496	0.541073	0.861111	0.583333	1	2.30261	MS_O:C_O	0.363913	0.12525	up	4495.37	4358.66	5202.68	5029.32	1870.65	2994.63	3667.6	2731.77	3386.13	3386.79	3941.59	5058.59	4973.58	6893.66	4477.35	6308.19	5489.93	9244.13	12785.2	3768.67	5221.82	4664.3	2012.82	5650.49	2945.37	3205.62	2432.97	3228.98	0	0	-	-	-	-	-	-
M332T154	0.563204	0.027831	0.0151515	0.53866	0.384778	0.916667	0.666667	1	2.71249	MS_O:C_O	0.0379962	0.0304259	down	1932.41	5112.53	3235.17	2105.76	4846.39	3553.1	1781.67	2536.14	1956.32	1980.99	2515	2136.61	2060.56	1788.57	1887.25	2045.73	2010.83	1913.45	3415.13	4894.11	1675.74	3279.48	4607.38	1739.41	3169.4	3251.92	3041.79	3240.76	1	0	-	-	-	-	-	-
M333T74	1.61673	0.0187987	0.0151515	0.473216	0.384778	0.916667	0.666667	1	2.27165	MS_O:C_O	0.251497	0.204905	up	5637.77	4676.11	4363.73	5962.05	10551	5667.82	6404.5	1916.43	3668.68	11025.4	3588.57	5752.65	6035.44	11064	11634.9	9847.05	7635.16	13373.9	9077.53	8097.73	12629.1	8211.89	9148.26	11839.9	9843.84	9801.1	13693.2	8805.49	0	0	-	-	-	-	-	-
M336T160	0.584287	0.0448767	0.0649351	0.593953	0.631707	0.833333	0.555556	1	2.86962	MS_O:C_O	0.0811806	0.0336607	down	2297.04	6563.43	4384.8	2846.03	6023.57	3865.28	2694	3443.31	3943.74	3227.39	3227.44	3900.87	3320.39	1714.71	3230.96	3398.58	1383.13	2132.11	2731.04	3424.09	3047.26	2965.1	3203.47	3246.43	4833.11	4819.64	4551.86	4926.08	1	0	-	-	-	-	-	-
M338T143	1.74396	0.0319385	0.025974	0.560553	0.457478	0.888889	0.583333	1	2.95875	MS_O:C_O	0.291427	0.162468	up	14288.8	34622.1	9980.64	9035.22	25713.4	26015.6	54673.8	10559.6	29662.4	7996.21	24545.3	25887.4	48328.2	33486.1	31624.9	34761.1	30238.4	30236.3	27016.2	44069.9	16955.2	37309.8	26110.4	13252.2	29925.7	42496.5	32057.7	32873.9	0	0	-	-	-	-	-	-
M340T220	0.617894	0.0216659	0.025974	0.494931	0.457478	0.888889	0.666667	1	2.69825	MS_O:C_O	0.0926103	0.0738506	down	6579.98	14962.1	10636.5	7725.37	14989.9	11094.4	6432.52	10738.1	12359.8	6895.31	12476.5	11572.7	8549.88	5381.74	6341.63	8411.11	5774.97	6314.43	7623.36	9367.49	7778.33	7868.07	10339.1	8629.54	10336.5	11712.2	9883.19	10938.4	1	0	-	-	-	-	-	-
M341T221	0.586258	0.00584654	0.0151515	0.308807	0.384778	0.916667	0.75	1	2.70087	MS_O:C_O	0.127047	1.97231e-13	down	2226.25	4336.34	2529.98	2154.59	3435.04	3604.06	2196.17	2022.09	2257.58	668.641	4335.63	3258.94	2258.73	1403.87	1469.16	1842.36	1549.92	2196.44	2221.33	2392.85	2261.63	2204.38	2386.74	2332.17	2749.25	2749.25	2749.25	2749.25	0	0	-	-	-	-	-	-
M366T125	0.530003	0.000171179	0.0021645	0.0830789	0.157576	1	1	1	3.15304	MS_O:C_O	0.209339	2.6496e-14	down	1839	2928.78	2354.62	1629.45	2232.87	2135.76	1690.3	1321.92	972.715	1046.64	1100.2	1114.72	1426.63	902.918	1151.75	1100.97	1094.43	1277.21	2117.54	4394.03	1278.33	2246.06	3458.54	1127.26	1613.29	1613.29	1613.29	1613.29	1	0	-	-	-	-	-	-
M369T389	0.632442	0.00132761	0.0021645	0.164671	0.157576	1	1	1	3.08992	MS_O:C_O	0.0377941	1.88471e-13	down	11869.8	9943.2	10460.9	10312.3	8676.96	9869.76	7150.1	10127.3	7856.18	6272.2	9518.28	8223.99	8229.28	5685.59	5894.26	8036.51	4909.7	5907.7	7052.81	9622.26	5599.79	7317.14	8938.11	5304.37	8510.44	8510.44	8510.44	8510.44	1	0	-	-	-	-	-	-
M370T388	0.636335	0.01841	0.0649351	0.473216	0.631707	0.833333	0.5	1	2.39355	MS_O:C_O	0.126978	0.0737051	down	3342.61	3399.55	4263.77	3360.75	1722.56	3509.11	2734.87	4392.86	3265.6	1857.58	3814.49	2469.63	1873.41	1912.94	2549.05	2380.79	1820.01	1934.93	1876.36	2407.6	2155.17	2469.74	2852.46	1040.49	2538.68	2593.42	2243.43	2664.37	0	0	-	-	-	-	-	-
M370T403	0.428899	0.0356478	0.025974	0.560553	0.457478	0.888889	0.666667	1	3.08253	MS_O:C_O	0.285232	0.0713282	down	6842.22	2488.68	1743.25	1932.76	1523.66	1512.78	1009.25	7142.42	1212.49	1986.13	1102.08	1132.48	2007.31	761.622	1382.06	1438.65	411.451	879.885	1025.35	3228.46	986.227	1222.2	3396.15	478.826	2941.52	2496.54	2885.58	2802.9	0	0	-	-	-	-	-	-
M401T161	1.57094	0.000951776	0.0021645	0.160952	0.157576	1	1	1	2.44143	MS_O:C_O	0.0454103	0.0318424	up	3722.07	5282.92	4310.63	3542.8	5292.49	4797.67	3680.55	10203.5	5933.88	3406.95	10162	6551.58	5738.02	8174.18	7504.19	5894.16	8454.96	6569.2	4662.08	2522.46	6338.96	4995.85	2852.68	6475.18	5331.53	5327.73	5040.77	5430.84	1	0	-	-	-	-	-	-
M402T161	1.6305	0.00327911	0.004329	0.234805	0.230599	0.972222	0.888889	1	2.65791	MS_O:C_O	0.0818574	0.0122123	up	1033.47	1535.2	1448.52	1336.23	2198.7	1691.3	1014.1	3063.37	2163.26	1355.3	3290.86	2402.14	1868.98	2575.58	2306.74	2335.78	2752.22	3232.11	1864.28	939.786	2227.42	1468.02	1009.53	2513.69	1791.66	1838.52	1791.75	1807.12	0	0	-	-	-	-	-	-
M410T51	1.64372	0.0359063	0.0411255	0.560553	0.541073	0.861111	0.611111	1	2.26899	MS_O:C_O	0.0441085	0.0243798	up	359.275	441.563	373.401	377.879	485.863	638.129	725.65	592.564	892.453	302.938	508.014	680.303	1327.7	602.659	530.766	758.834	737.392	441.431	799.136	281.97	526.176	586.771	400.807	678.775	1050.24	1051.4	1006.78	1065.53	1	0	-	-	-	-	-	-
M436T277	1.7419	0.032396	0.025974	0.560553	0.457478	0.888889	0.666667	1	2.39979	MS_O:C_O	0.19966	0.0943295	up	23483.7	15262.5	14381.1	17299.2	16818.9	24807.8	21771.7	16917.5	13188.7	79764.1	17877.7	58715	27686.2	22032.3	21898.4	32232.8	65468.9	25867.2	24827.1	23714.7	15926.9	29871.1	26331.7	23049	25679.1	25207.9	29864.2	24268.4	1	0	-	-	-	-	-	-
M441T190	0.626208	0.0344319	0.0649351	0.560553	0.631707	0.833333	0.555556	1	2.36988	MS_O:C_O	0.0881853	0.0740588	down	4094.88	8703.86	5641.49	4788.26	8352.78	3994.98	3796.48	2393.21	9855.95	4217.44	2739.45	9466.36	5345.9	3282.17	3121.02	4795.57	2401.5	3331.97	5548.89	4261.42	3811.2	5864.68	4234.52	3607.57	4956.76	5535.99	4658.57	5250.23	1	0	-	-	-	-	-	-
M446T51	1.73266	0.0341435	0.00865801	0.560553	0.312547	0.944444	0.777778	1	2.99797	MS_O:C_O	0.138732	0.0506081	up	419.936	908.109	963.088	280.651	1076.38	821.402	945.923	1069.88	1400.7	1008.74	1087.34	1449.15	1264.66	1259.56	921.912	1799.99	1178.14	1319.97	905.013	412.999	1265.43	1143.19	632.722	1079.36	1826.15	1624.26	1791.15	1767.58	1	0	-	-	-	-	-	-
M462T284	0.646469	0.00926598	0.025974	0.361373	0.457478	0.888889	0.666667	1	2.61261	MS_O:C_O	0.208275	4.40922e-13	down	19256.7	10411.4	17788.8	15448.4	17818.5	11277.4	10616.8	16872.6	16952.9	14701.6	20518	14860.9	10713.6	10563.1	11415.6	10049.4	7217.58	9516.67	10250.2	9949.46	11041.4	14096.2	11538.8	11552.1	10275.3	10275.3	10275.3	10275.3	1	0	-	-	-	-	-	-
M470T117	1.82715	0.0282446	0.0930736	0.53866	0.713238	0.805556	0.472222	1	2.78771	MS_O:C_O	0.308415	0.235795	up	1816.54	2580.55	3256.12	4408.92	3270.89	2806.55	3716.41	2674.01	5541.83	7215.44	5121.32	6164.19	2564.36	6374.57	4225.71	7115.05	4371.11	8492.81	8934.39	5437.91	6533.04	6426.2	7091.56	4279.27	3458.74	4903.09	2805.84	4166	1	0	-	-	-	-	-	-
M478T169	0.518306	0.00746898	0.0151515	0.332903	0.384778	0.916667	0.722222	1	3.26501	MS_O:C_O	0.0308728	0.00538238	down	174340	85501.6	194249	124034	96164.9	182997	102553	74835.5	133105	140439	78818.2	122937	89467.7	82748	110036	59176.5	52571.7	50337.1	94672.3	125834	72065.9	93524.7	90992.1	307073	119321	120101	118632	119812	1	0	-	-	-	-	-	-
M492T246	0.597637	0.0176962	0.0021645	0.468307	0.157576	1	1	1	2.70351	MS_O:C_O	0.0989778	4.33375e-10	down	1971.21	2003.03	2309.7	1921.37	2088.04	1672.13	4775.66	3556.38	3321.95	1747.52	4178.39	1246.15	1503.83	1535.71	1552	632.655	1226.98	699.847	1891	2739.17	1972.57	2844.47	1698.43	1777.03	2468.59	2468.59	2468.59	2468.59	1	0	-	-	-	-	-	-
M538T121	0.372382	0.015485	0.00865801	0.447657	0.312547	0.944444	0.777778	1	3.54397	MS_O:C_O	0.0463936	0.0419118	down	2404.37	9539.93	5294.99	2619.18	9507.69	5493.03	1745.06	2381.72	1870.92	1550	2827.54	1790.72	2099.95	1789.35	2128.07	2975.18	2003.25	1985.13	5259.65	9703.77	2165.95	5817.32	9608.59	1923.47	2519.35	2630.79	2392.83	2600.24	0	0	-	-	-	-	-	-
M539T121	0.338317	0.0304969	0.0649351	0.557434	0.631707	0.833333	0.5	1	3.55263	MS_O:C_O	0.15084	0.148261	down	933.223	3843.92	2064.57	635.824	4102.52	1701.5	577.775	897.26	831.628	739.471	848.746	639.528	686.907	558.207	1021.01	967.421	719.828	540.001	2069.55	3612.6	677.442	2064.53	4475.07	714.806	1010.39	1254.33	885.683	1134.67	0	0	-	-	-	-	-	-
M544T119	0.32922	0.046317	0.132035	0.593953	0.759851	0.777778	0.444444	1	3.46822	MS_O:C_O	0.84513	0.231222	down	4366.44	1310.44	6922.08	1090.31	968.284	3562.02	1811.1	1101.5	1846.09	1425.86	3613.23	514.036	1439.26	1365.01	1220.05	960.625	600.843	412.461	2477.53	1188.66	1778.29	9311.35	1174.86	734.572	1517.43	1609	991.082	1783.43	1	0	-	-	-	-	-	-
M550T121	1.66976	0.0286101	0.0411255	0.53866	0.541073	0.861111	0.611111	1	2.39467	MS_O:C_O	0.222434	0.140725	up	2039.99	2712.06	1254.32	1645.31	1969.14	1801.91	1733.74	4030.64	2157.47	1235.67	3314.37	2255.08	1913.31	3590.21	2517.01	2129.61	4370.8	4552.23	2528.35	6535.77	3626.97	2872.64	5208.68	3108.54	2940.29	2851.15	3665.09	2704.18	1	0	-	-	-	-	-	-
M564T125	0.20385	0.0128862	0.0021645	0.429888	0.157576	1	1	1	4.61305	MS_O:C_O	0.101753	0.101113	down	12968	88963.8	41751.4	14050.4	97286.5	39752.8	7505.08	13295.7	10541.8	7623.7	16140.9	12214.1	11032	8276.12	9702.08	12758.3	9578.28	8742.79	38697.6	84482.5	10923.7	42777.8	93993	10869	16212.9	18821.8	14863	17540.6	0	0	-	-	-	-	-	-
M565T125	0.218712	0.0138464	0.004329	0.438267	0.230599	0.972222	0.833333	1	4.47338	MS_O:C_O	0.0734884	0.0565218	down	5126.32	34288.6	16592	5673.43	37137.6	16826.6	3275.8	4909.88	3985.23	3062.13	5742.41	4332.61	4120.43	3216.52	4495.99	5386.35	4566.16	3507.35	16186.3	32341.8	4193.32	16574.2	34595.7	4366.42	6966.39	7612.2	6675.6	7278.04	0	0	-	-	-	-	-	-
M566T110	1.53481	0.0433215	0.025974	0.593953	0.457478	0.888889	0.583333	1	2.22299	MS_O:C_O	0.148997	0.123798	up	3185.85	4254.38	6393.76	4505.38	6919.47	2147.2	3840.01	1408.22	3423.05	2560.45	4245.56	6350.05	5101.58	8015.22	7082.12	5513.07	8345.83	8005.27	5717.22	2016.46	6251.18	3725.15	1917.71	7996.89	4721.31	4227.01	5504.54	4323.47	0	0	-	-	-	-	-	-
M566T124	0.240657	0.0146109	0.0151515	0.447507	0.384778	0.916667	0.722222	1	4.31657	MS_O:C_O	0.188606	0.184861	down	1021.07	7696.46	4324.2	1600.42	7565.25	4444.21	1103.56	1676.88	747.811	832.565	1478.49	1005.65	1052.43	925.562	716.321	1378.75	1344.79	996.043	3466.44	9034.46	1353.83	4303.64	8452.04	1118.13	1647.96	2432.71	1736.96	1843.8	0	0	-	-	-	-	-	-
M567T163	0.606511	0.000892808	0.0021645	0.160952	0.157576	1	1	1	2.60531	MS_O:C_O	0.133945	0.0454884	down	2822.13	3247.48	3218.77	2773.44	3944.39	3912.76	1794.02	2242.87	2145.86	2764.94	2212.91	2158.27	1848.54	2118.54	2336.4	2429.45	1980.76	1367.39	1577.59	3715.77	1996.03	3939.95	6072.7	5659.77	1768.16	1815.06	1650.15	1825.2	1	0	-	-	-	-	-	-
M578T247	1.75414	0.000433942	0.0021645	0.111498	0.157576	1	1	1	3.5028	MS_O:C_O	0.167973	0.0567373	up	13719.5	9661.35	10390.2	13808.2	9840.87	8080.19	11314.3	14477.3	11204.5	9572.85	10251.7	10335.4	18436.6	20797.5	22667.5	16972.2	19259.6	16763.4	8207.13	11178.8	11404.6	12090.5	9724.78	12055.8	12786.4	11186.8	12399.8	12355	1	0	-	-	-	-	-	-
M581T252	1.61491	0.0396642	0.0649351	0.573144	0.631707	0.833333	0.583333	1	2.365	MS_O:C_O	0.423435	1.41746e-12	up	7802.08	5413.44	4418.63	2319.17	2761.33	2592.17	5958.53	2973.6	2803.99	879.858	3151.47	7537.26	7669.41	5555.72	5266.91	5040.81	9166.78	8168.61	12439.9	8065.06	3425.31	3120.56	2712.7	4918.16	5415.59	5415.59	5415.59	5415.59	0	0	-	-	-	-	-	-
M586T124	0.309078	0.0236729	0.025974	0.509374	0.457478	0.888889	0.583333	1	3.77372	MS_O:C_O	0.16528	0.148163	down	885.684	4911.59	2874.24	1133.68	5140.98	3728.15	598.06	1023.63	912.278	733.807	1318.54	1097.72	839.197	1088.33	773.022	1106	916.855	1048.42	2906.16	5363.53	804.659	2751.59	5329.53	1031.58	1436.41	1845.08	1315.21	1608	0	0	-	-	-	-	-	-
M601T78	0.462286	0.0252251	0.025974	0.532939	0.457478	0.888889	0.638889	1	3.48489	MS_O:C_O	0.536919	0.195474	down	44139.9	17476.9	51256.5	34596.7	19854	20885.3	49799.6	39163	18942	29381.1	17722.8	7982.52	32584	14730	7090.11	9245.45	17637.3	5719.69	7323.5	43201.7	35977.7	15855.5	13590.8	21363.9	16062.6	12581.1	19512.1	13876.7	0	0	-	-	-	-	-	-
M612T185	0.502527	0.000321468	0.0021645	0.105058	0.157576	1	1	1	3.57357	MS_O:C_O	0.334681	2.70629e-09	down	2023.25	1697.4	2310.96	2794.58	1638.34	2477.08	1130.09	2127.03	1711.55	1368.93	2860.5	1198.37	826.96	838.772	1541.82	1194.23	1026.48	1075.25	1424.34	1841.57	4199.79	1926.38	1948.3	1546.46	2094.21	2094.21	2094.21	2094.21	1	0	-	-	-	-	-	-
M620T431	2.28562	0.0321731	0.132035	0.560553	0.759851	0.777778	0.444444	1	3.2385	MS_O:C_O	0.689674	9.93923e-08	up	373.963	517.898	921.244	787.735	680.254	686.925	870.46	740.97	1029.42	1259.12	876.305	1695.5	2252.79	608.638	2316.53	1498.34	635.588	1757.49	2154.92	2097.47	883.171	2662.56	2163.03	793.564	1112.95	1112.95	1112.95	1112.95	1	0	-	-	-	-	-	-
M646T80	0.57194	0.00368196	0.004329	0.252336	0.230599	0.972222	0.846528	1	3.14313	MS_O:C_O	0.37281	0.220416	down	1649.16	2110.25	1729.52	1273.77	1696.64	1894.42	2009	2152.09	845.454	1292.47	2013.93	1008.62	1533.99	874.442	1088.58	670.156	706.021	1048.55	980.741	2453.06	2023.24	1411.66	1606.29	1417.24	1319.06	1262.63	1850.11	1161.33	1	0	-	-	-	-	-	-
M696T125	0.531643	0.0317174	0.0151515	0.560553	0.384778	0.916667	0.722222	1	2.75032	MS_O:C_O	0.503841	6.6507e-13	down	1333.09	2768.44	1727.26	1275.69	2767.11	4031.37	1922.73	1941.18	692.012	689.683	913.912	2594.8	1221.81	763.299	1157.74	974.713	1075.91	2197.92	3707.99	3038.98	1612.69	1601.62	2209.34	1238.01	1824.18	1824.18	1824.18	1824.18	1	0	-	-	-	-	-	-
M710T215	0.658346	0.0468836	0.0649351	0.593953	0.631707	0.833333	0.583333	1	2.11577	MS_O:C_O	0.256119	0.245379	down	5364.09	9780.54	5428.52	9822.38	11128.5	5516.41	4609.49	4191.42	4647.49	4169.08	11852.2	4332.37	4810.48	5645.3	4943.82	4330.01	6018.8	5220.47	4435.25	5145.46	5187.26	10014.8	5308.53	5324.86	4867.5	8038.96	5105.29	5662.82	0	0	-	-	-	-	-	-
M715T384	0.583356	0.00868038	0.00865801	0.351073	0.312547	0.944444	0.75	1	2.64204	MS_O:C_O	0.188695	1.82797e-13	down	3368.63	1709.02	2228.46	2727.14	1987.24	2627.81	1761.19	2370.72	1258.32	745.024	1477.58	1374.31	2126.42	1343.99	1133.13	1631.52	804.687	1505.44	1489.97	2234.6	1024.05	976.276	1351.41	402.718	1930.2	1930.2	1930.2	1930.2	1	0	-	-	-	-	-	-
M716T384	0.533681	0.00466434	0.0021645	0.28297	0.157576	1	1	1	3.53626	MS_O:C_O	0.0919556	3.4631e-12	down	2446.9	1376.22	2178.84	1635.39	1434.64	1612.15	1137.12	1840.65	877.473	820.396	1462.9	895.18	1341.75	882.148	527.765	1295.78	718.886	935.594	898.098	1458.73	869.792	1181.84	1277.64	938.998	1436.18	1436.18	1436.18	1436.18	1	0	-	-	-	-	-	-
M780T292	4.68953	0.0434782	0.0411255	0.593953	0.541073	0.861111	0.652083	1	4.41606	MS_O:C_O	0.214642	1.56864e-14	up	6977.74	7621.26	7976.14	4444.74	6831.39	5822.65	5250.29	9855.21	9461.18	5420.35	8002.49	5497.39	6722.95	7683.67	64198.8	42223.3	55451.6	9771.84	8049.47	6885.67	6766.58	6085.66	5262.28	4638.76	6705.23	6705.23	6705.23	6705.23	1	0	-	-	-	-	-	-
M794T289	0.596822	0.0408701	0.025974	0.577736	0.457478	0.888889	0.666667	1	2.54115	MS_O:C_O	0.376227	0.0784062	down	16127.5	18770.3	12772.3	28016.7	31126.3	14723.2	6293.64	25987.9	5056.24	15447	10698.1	38646.1	9418.78	8627.04	12417.9	26218.5	8325.46	7527.9	19123.1	18705.6	12613.5	24390.3	20967.5	14378.2	18691.2	20968.6	17464.7	19865.9	1	0	-	-	-	-	-	-
M813T352	1.56716	0.0401497	0.0411255	0.573144	0.541073	0.861111	0.583333	1	2.27116	MS_O:C_O	0.353435	0.21899	up	26403.2	25966.7	35366	41976.7	39982.3	51789.4	37924	23780.8	45689.4	20861.1	30591	69755.4	31447.4	51856	63401.1	44898.6	77939.4	77559.3	76917.6	29073.1	52992.5	56300.6	32958.2	43062.1	40954.5	27778	46786	34421.5	1	1	GlcCer[NS] 42:1; GlcCer[NS](d18:1/24:0)	Sphingolipids	GlcCer_NS	LMSP0501AA09	LMSP0501AA00	-
M824T243	1.73189	0.0235457	0.025974	0.509374	0.457478	0.888889	0.666667	1	2.73082	MS_O:C_O	0.263882	0.26366	up	2908.65	2545.9	3540.13	4342.3	3826.91	2685.79	5403.52	3707.51	5513.36	2878.67	4505.63	3498.32	2940.27	8682.59	6048.24	5075.41	4309.32	7321.66	3125.75	5805.08	2432.62	6100.89	2395.45	5048.7	4747.41	3194.83	5895.58	3870.47	1	0	-	-	-	-	-	-
M826T249	1.58598	0.0202314	0.0411255	0.478938	0.541073	0.861111	0.583333	1	2.19635	MS_O:C_O	0.176357	0.0568795	up	6666.15	5381.56	9853.96	5092.33	6930.92	5253.27	2958.41	13511	8798.99	6358.12	14280.7	11456.2	7725.4	9700.66	9527.05	6762.07	13693.1	14727.5	12739.1	3090.92	8327.56	5311.94	4622.85	9490.84	7808.92	7624.29	8516.95	7525.98	1	0	-	-	-	-	-	-
M849T249	1.50252	0.0278516	0.0930736	0.53866	0.713238	0.805556	0.472222	1	2.15003	MS_O:C_O	0.219009	4.75414e-09	up	5031.08	7031.9	6826.56	3897.86	3825.85	4434.27	4973.5	13623.1	9902.15	3866.53	9603.1	9150.73	8409.68	10779	4931.52	9165.15	6802.83	6561.27	4836.08	4681.99	10036.9	6320.06	3783.74	9996.96	7705.91	7705.91	7705.91	7705.91	1	0	-	-	-	-	-	-
M850T250	2.1544	0.00913539	0.0151515	0.361373	0.384778	0.916667	0.666667	1	3.21735	MS_O:C_O	0.160895	1.16371e-08	up	2515.8	2391.06	3108.77	3141.02	3120.55	2069.53	948.508	5383.04	4379.22	3698.15	4925.75	3198.97	4806.22	11209.1	5550.64	2925.16	4827.95	5898.43	3542.47	2304.12	6492.41	1718.39	4378.06	4956.23	3984.05	3984.05	3984.05	3984.05	1	0	-	-	-	-	-	-
M850T390	0.648154	0.0495667	0.132035	0.603828	0.759851	0.777778	0.444444	1	2.39172	MS_O:C_O	0.192485	0.143306	down	1629.69	3189.01	2602.65	1663.51	3730.82	3414.33	1653.81	1706.71	1871.68	1482.7	2611.79	2274.34	2305.79	1187.11	1663.96	1705.07	1573.97	2083.63	2232.68	2988.71	1695.18	2161.77	3317.76	2311.22	1993.03	1696.95	2330.28	1793.09	0	0	-	-	-	-	-	-
M875T390	0.50532	0.0352115	0.0930736	0.560553	0.713238	0.805556	0.513194	1	3.24458	MS_O:C_O	0.147582	0.0309898	down	2791.9	8972.39	6443.3	3255.69	8942.52	7191.1	3545.86	4779.2	3907.97	2910.54	4350.62	4670.09	2977.89	3271.52	3040.17	3251.45	2616.63	3840.83	2973.69	4713.02	2594.91	4091.98	4716	3748.6	3939.89	3669.03	3892.7	3862.94	1	1	TG 52:3; TG(16:0/18:1/18:2)	Glycerolipids	TAG	LMGL03010121	LMGL03010000	-
M903T255	1.75869	0.0354543	0.0151515	0.560553	0.384778	0.916667	0.679861	1	3.11154	MS_O:C_O	0.123814	0.035048	up	1150.12	3357.15	2127.49	1110.61	3703.11	4306.73	839.583	2980.24	2480.23	1213.88	4297.21	3060.75	3622.46	4908.87	4560.5	4152.27	5116.55	5347.84	2294.81	1512.36	2067.13	2246.55	2769.15	2278.88	3230.9	3175.93	3406.1	3156.42	0	0	-	-	-	-	-	-
M903T398	0.631921	0.0360494	0.0411255	0.560553	0.541073	0.861111	0.624306	1	2.58189	MS_O:C_O	0.200556	0.0245688	down	3803.25	6735.37	3031.19	2641.97	5374.42	4719.81	2434.5	3630.54	3692.35	2672.21	2494.85	2544.47	3788.46	3369.37	2331.29	2800.59	2141.2	2192.41	2579.86	4945.17	3188.87	4009.54	3504.52	2300.83	3215.77	3036.57	3168.79	3170.41	1	1	TG 54:3; TG(18:1/18:1/18:1)	Glycerolipids	TAG	LMGL03010250;LMGL03012612;LMGL03012613	LMGL03010000	-;-;-
M919T246	1.82425	0.0398009	0.0649351	0.573144	0.631707	0.833333	0.527778	1	3.18478	MS_O:C_O	0.326712	0.279963	up	1298.3	5372.07	3343.8	2468.91	7777.71	5204.62	2057.18	5551.33	3580.48	2175.5	7638.2	4733.18	7222.2	5137.7	7298.59	6667.82	9026.35	11102.7	4790.98	4256.17	1681.44	3327.17	4976.9	3265.1	4636.17	5262.52	2790.86	5727.68	1	0	-	-	-	-	-	-
M920T246	1.74745	0.0182657	0.0151515	0.473216	0.384778	0.916667	0.666667	1	2.81625	MS_O:C_O	0.215484	0.214262	up	1755.06	4589.18	2333.09	1226.26	3198.21	2057.44	1088.56	4054	3058.55	1087.24	3118.68	3104.57	4783.39	3418.18	5550.77	4468.63	4679.45	3589.55	1759.55	2111.2	660.404	2795.32	1991.48	1815.21	3420.79	2369.64	3936.91	2888.25	1	0	-	-	-	-	-	-
M929T217	0.647869	7.8112e-05	0.0021645	0.0604056	0.157576	1	1	1	2.4374	MS_O:C_O	0.0468838	0.0398527	down	7079	5781.03	6124.18	7319.18	5525.62	7260.6	3634.26	9683.44	5959.2	3891.92	11688.7	7845.08	4628.68	3895.61	4193.58	4503.92	4240.92	3862.22	4681.16	6083.17	3457.15	3984.04	7537.33	4210.67	4438.28	4839.18	4470.17	4557.19	1	0	-	-	-	-	-	-
M930T218	0.638856	0.000885047	0.0021645	0.160952	0.157576	1	1	1	2.408	MS_O:C_O	0.142298	0.061063	down	5308.53	3842.11	3881.19	4778.39	3337.68	4818.59	2468.35	8425.51	3666.16	2595.92	6832.49	2240.12	3196.02	2783.25	2732.91	2709.64	2528.3	2638.71	2776.29	3489.02	2143.62	3022.44	4036.86	2336.4	2925.19	2960.84	2636.03	3040.72	1	0	-	-	-	-	-	-
M945T247	2.18104	0.0124652	0.0151515	0.429888	0.384778	0.916667	0.666667	1	3.57541	MS_O:C_O	0.221156	0.193175	up	729.426	2219.65	938.011	1033.58	3756.9	1538.17	383.977	3144.17	946.879	884.775	4399.07	2038.29	3173.14	3693.5	4142.28	3388.01	4033.87	3850.13	2020.34	1733.62	594.818	815.869	802.728	835.271	2171.97	2140.14	1502.36	2443.86	1	0	-	-	-	-	-	-
M947T265	2.09889	0.0499879	0.025974	0.603828	0.457478	0.888889	0.666667	1	3.89147	MS_O:C_O	0.226207	0.194765	up	524.474	8411.73	3087.15	1836.62	6315.11	4313.68	1858.01	7408.85	4363.88	754.617	4977.24	3347.04	10853.7	7903.7	8293.36	6914.29	9074.77	8359.39	2748.01	4753.9	1830.88	2282.74	4593.81	1954.97	3880.93	4424.34	2845.74	4495.94	1	0	-	-	-	-	-	-
[truncated: 19 more columns]

## Sheet: neg-MS_O vs C_O significant
ID	ratio	t.test_p.value	wilcox.test_p.value	t.test_p.value_BHcorrect	wilcox.test_p.value_BHcorrect	roc	lowROC	upROC	VIP	sample	rawCV	cv	regulated	C_O_3	C_O_7	C_O_12	C_O_16	C_O_21	C_O_25	C_W_2	C_W_6	C_W_11	C_W_15	C_W_20	C_W_24	MS_O_5	MS_O_9	MS_O_14	MS_O_18	MS_O_23	MS_O_27	MS_W_26	MS_W_4	MS_W_8	MS_W_13	MS_W_17	MS_W_22	QC_1	QC_10	QC_19	QC_28	IsAnnotated	IsMS2ident	MS2Metabolite	MS2superclass	MS2class	MS2lipidmaps	MS2lipidmapsclass	MS2kegg
M1006T341	1.7272	0.0185358	0.0411255	0.355101	0.402196	0.861111	0.555556	1	2.88843	MS_O:C_O	0.30022	1.79038e-13	up	970.967	1620.51	949.314	659.55	747.433	1156.75	1155.95	2411.96	1338.81	882.215	1712.66	1313.6	2193.4	2290	1091.79	1576.82	1127.26	2264.5	1518.76	1243.36	1000.53	852.554	992.882	1231.44	1305.28	1305.28	1305.28	1305.28	0	0	-	-	-	-	-	-
M1011T367	1.57452	0.0430365	0.0930736	0.422746	0.563478	0.805556	0.527778	1	2.18447	MS_O:C_O	0.177102	0.160664	up	433.789	987.579	702.571	522.307	823.574	928.016	320.469	1400.48	684.27	595.104	1052.1	1127.82	778.243	1317.16	911.254	877.396	1955.29	1085.14	751.12	616.502	767.544	386.383	485.93	838.867	736.597	1049.06	816.215	800.87	0	0	-	-	-	-	-	-
M1017T360	1.60785	0.0166507	0.00865801	0.337478	0.249654	0.944444	0.777778	1	2.41581	MS_O:C_O	0.0332508	0.0193353	up	1121.08	2021.03	3054.6	1409.65	2369.94	2357.07	1067.26	2944.91	4214.56	1302.38	4164.92	3429.97	3169.17	2775.96	3746.6	3636.59	2781.82	3720.02	951.143	1367.24	1716.21	1328.55	1684.04	2169.1	1760.88	1832.73	1758.3	1785.38	0	0	-	-	-	-	-	-
M1027T323	1.71368	0.00666726	0.0021645	0.295429	0.201804	1	1	1	2.73383	MS_O:C_O	0.26868	1.37709e-07	up	611.215	890.172	599.149	355.848	734.03	841.813	880.388	1402.52	962.083	434.907	1108.16	1103.39	931.845	1372.46	963.003	1130.77	1096.55	1415.3	573.693	714.108	359.827	455.912	376.932	588.268	900.609	900.609	900.609	900.609	0	0	-	-	-	-	-	-
M1037T344	0.605664	0.0397039	0.0649351	0.421532	0.492204	0.833333	0.5	1	2.12677	MS_O:C_O	0.243453	0.195426	down	3651.58	8039.91	9434.1	9175.23	9024.9	11674.3	4499.61	3069.81	2179.26	7040.16	8094.6	9180.75	4803.04	5092.45	5530.32	5452.93	3654.1	6356.05	8894.36	9049.22	8075.89	3666.55	8327.55	2580.76	7589.41	8082.89	5364.5	8700.69	1	0	-	-	-	-	-	-
M1040T345	1.57423	0.00977986	0.025974	0.302821	0.349276	0.888889	0.666667	1	2.10157	MS_O:C_O	0.157789	0.138994	up	870.672	1232.03	1619.64	1090	1702.71	1081.87	449.569	3403.04	1482.46	1097.23	3277.17	1712.85	1571.99	1791.4	2460.65	2046.12	2635.15	1454.02	713.433	1445.64	1468.52	812.081	900.182	1343.35	1325.36	986.195	1358.17	1191.25	0	0	-	-	-	-	-	-
M1044T87	1.51228	0.0236905	0.025974	0.371836	0.349276	0.888889	0.666667	1	2.0877	MS_O:C_O	0.303071	0.250134	up	3407.85	1278.24	1971.94	2302.67	1584.26	2415.98	3135.74	1444.83	1506.02	4068.69	1631.64	1399.93	2869.11	2968.49	4238.19	2581.42	3792.14	3151.21	2066.31	2300.34	1020.97	2403.91	3477.89	1840.83	1566.21	818.602	1337.22	1329.86	1	0	-	-	-	-	-	-
M1055T337	1.66544	0.00670889	0.00865801	0.295429	0.249654	0.944444	0.75	1	2.57226	MS_O:C_O	0.097332	0.0592748	up	1135.3	2330.12	1947.94	1711.63	2089.35	1663.5	1193.04	3701.85	2508.55	1376.77	4223.8	2681.44	2062.32	4228.03	2947.92	3569.65	2963.69	2344.78	1875	1297.04	1341.96	1566.17	1620.41	1692.34	2024.74	2052.66	1831.72	2103.08	0	0	-	-	-	-	-	-
M1057T348	1.59281	0.00684793	0.0151515	0.295429	0.284421	0.916667	0.666667	1	2.57166	MS_O:C_O	0.107937	0.0912789	up	2100.86	3929.49	2987.79	2262.88	3182.26	2045.55	2710.41	5472.57	3963.54	1945.66	4536.74	4264.19	4124.9	5140.23	3862.93	3600.78	6022.49	3544.15	2760.37	2079.98	2660.06	2010.28	2196.81	3656.01	3250.74	3990.07	3442.38	3414.73	0	0	-	-	-	-	-	-
M1058T349	1.5867	0.0256812	0.0411255	0.371836	0.402196	0.861111	0.583333	1	2.52961	MS_O:C_O	0.118524	0.0609065	up	1290.54	2647.15	2410.4	1279.42	2770.57	1346.46	1764.39	4270.31	2933.76	1372.83	2779.91	2439.97	3589.68	3527.23	2515.92	2777.89	4051.23	2173.11	1188.87	1795.97	1836.38	1576.66	1310.82	2417.4	2325.83	2670.41	2417.9	2404.13	0	0	-	-	-	-	-	-
M1059T348	1.67831	0.0282055	0.025974	0.372127	0.349276	0.888889	0.666667	1	2.91015	MS_O:C_O	0.152415	0.0552975	up	501.823	1144.94	492.161	508.509	1505.44	938.588	909.346	2393.81	1495.32	553.914	1407.7	1144.56	1682.19	1540.72	967.513	1344.35	1496.92	1513.33	882.201	1341.67	1132.57	633.253	656.776	798.095	1029.42	1007.16	1120.84	993.373	0	0	-	-	-	-	-	-
M1517T251	0.581847	0.00444008	0.0021645	0.26896	0.201804	1	1	1	3.00419	MS_O:C_O	0.156028	0.0679835	down	2991.07	2771.02	2406.55	3978.56	2161.46	4013.95	2443.74	1306.52	2168.65	2167.62	1770.35	3389.04	2054.71	1211.7	1808.24	2122.9	1302.58	2160.81	2598.17	3708.68	3052.71	2287.61	2895.42	2538.98	2068.73	2403.43	2119	2157.44	0	0	-	-	-	-	-	-
M1554T258	0.575526	0.0265327	0.025974	0.371836	0.349276	0.888889	0.666667	1	2.50852	MS_O:C_O	0.0899622	7.3595e-10	down	4740.43	1388.87	2263.92	2495.07	2421.62	2148.29	1401.56	3402.01	2480.11	4301.66	2826.5	1975.56	1109.8	1484.69	1613.98	1298.49	1759.37	1630.27	1430.32	1870.07	1203.9	2407.07	1401.94	2049.95	1518.04	1518.04	1518.04	1518.04	1	0	-	-	-	-	-	-
M317T68	1.66634	0.000107886	0.0021645	0.0935885	0.201804	1	1	1	2.67852	MS_O:C_O	0.0945523	0.0211156	up	1218.3	1381.07	1615.18	1349.27	1423.7	1124.67	1165	1403.46	1076.01	1220.13	797.178	1153.35	2638.07	2401.65	2167.42	2571.53	1875.14	1863.83	1081.73	659.7	2086.68	1336.25	861.099	1726.75	1361.95	1299.44	1356.38	1342.62	1	0	-	-	-	-	-	-
M355T137_2	0.282699	0.0101723	0.0151515	0.302821	0.284421	0.916667	0.707639	1	3.93343	MS_O:C_O	0.874732	1.51501e-12	down	6943.27	7918.78	8730.83	1504.58	4423.54	2116.22	1733.61	850.689	954.206	8716.77	760.029	1530.26	1178.43	1557.21	1290.82	846.87	3077.19	993.272	1900.44	1642.63	893.084	556.641	7353.68	698.825	1217.53	1217.53	1217.53	1217.53	1	0	-	-	-	-	-	-
M375T116	0.60024	0.0278589	0.0411255	0.372127	0.402196	0.861111	0.555556	1	2.56827	MS_O:C_O	0.293756	1.21778e-09	down	1261.91	2171.94	788.482	869.529	1335.49	1052.9	772.36	691.636	580.213	698.978	501.729	694.69	522.229	843.806	547.875	679.181	900.591	996.267	726.771	1097.58	989.75	1094.64	1415.47	577.695	897.751	897.751	897.751	897.751	0	0	-	-	-	-	-	-
M450T268	2.09418	0.0414574	0.0411255	0.422746	0.402196	0.861111	0.638889	1	2.97398	MS_O:C_O	0.186452	0.0269114	up	7185.63	6646.74	3527.55	9934.19	14467	11351.4	11797.3	5935.58	21350.2	15877.7	11505.4	17311.3	7456.35	33152.1	28492.4	15440.8	12898.4	13787	19157.6	5579.46	7965.93	29933	6191.65	15380.8	10726.7	10090.2	10636.3	10539.9	1	0	-	-	-	-	-	-
M489T244	1.62401	0.049084	0.0930736	0.442864	0.563478	0.805556	0.513194	1	2.38538	MS_O:C_O	0.138238	0.115577	up	882.103	1781.54	2169.16	2047.96	1321.67	1038.44	947.247	1122.14	678.277	1612.86	1586.24	1063.23	1959.94	3046.91	2368.52	1584.84	4263.67	1783.35	1782.23	1457.98	1945.31	1775.88	1957.35	2133.99	1731.86	2063.75	1576.02	1894.71	1	0	-	-	-	-	-	-
M504T89	1.52974	0.00636484	0.00865801	0.295429	0.249654	0.944444	0.777778	1	2.18636	MS_O:C_O	0.195865	0.18482	up	839.419	715.647	956.595	595.219	794.115	1123.11	716.762	839.323	868.125	612.881	1457.58	728.018	859.787	1169.62	1354.76	1301.03	1539.22	1461.13	476.707	364.907	996.259	679.307	566.643	1351.56	782.699	619.737	939.537	681.334	1	0	-	-	-	-	-	-
M508T317	1.55411	0.0423837	0.025974	0.422746	0.349276	0.888889	0.611111	1	2.48952	MS_O:C_O	0.048944	0.0373797	up	1112.47	2347.24	761.418	1410.65	2493.03	1984.84	1815.91	2407.67	2614.31	2453.63	1188.64	864.635	2415.02	2431.36	3085.19	3106.88	2011.76	2661.28	3007.61	3409.6	1502.45	3733.3	2578.18	3226.66	2291.56	2106.82	2272.98	2234.3	0	0	-	-	-	-	-	-
M511T238	1.54484	0.0414699	0.0411255	0.422746	0.402196	0.861111	0.596528	1	2.19962	MS_O:C_O	0.205967	0.147826	up	18981.8	15336.3	13021.8	10969.2	7545.92	10656.4	18882.6	10510.5	11891.5	17460.1	8076.97	9581.86	16615.3	15682.4	13523.6	15961.3	27682.3	28733.4	11514.7	10567.2	11775.3	16121.2	11152.2	36793.2	13621.7	18289.4	13479.5	15080.2	1	0	-	-	-	-	-	-
M665T264	2.61064	0.00777836	0.004329	0.295429	0.205224	0.972222	0.846528	1	3.45914	MS_O:C_O	0.460067	1.43733e-12	up	3577.24	6610.25	9885.45	7979.65	6282.96	3953.76	3780.35	3653.48	8901.16	30730.6	7903.1	4521.08	10948.7	8273.63	29162.1	27202	10768.4	13604.7	5208.21	12285.6	11183.8	11860.8	2993	24633.8	11083.7	11083.7	11083.7	11083.7	1	0	-	-	-	-	-	-
M675T243	2.09469	0.000214348	0.0021645	0.0999217	0.201804	1	1	1	3.30634	MS_O:C_O	0.198944	0.18347	up	817.766	946.267	726.294	741.487	549.451	779.975	335.305	1057.38	713.339	495.644	669.189	737.334	952.353	1794.1	1696.97	1819.39	1642.24	1649.31	1646.01	416.462	1101.06	1018.62	927.638	1282.66	1307.69	1191.61	1695.85	1162.58	0	0	-	-	-	-	-	-
M702T244	2.60568	0.000167302	0.0021645	0.0935885	0.201804	1	1	1	4.62835	MS_O:C_O	0.0808982	0.0792009	up	7069.02	3639.52	5700.17	8244.49	4336.87	5160.8	4713.29	6873.28	6816.24	4610.17	6536.3	4933.9	12595.6	18498.8	14866.5	13348.3	15904.3	13772.7	6014.41	5131.52	7388.07	6989.01	5117.18	7962.72	9075.29	7528.93	8762.6	8627.68	0	0	-	-	-	-	-	-
M703T244	2.27566	8.59522e-07	0.0021645	0.00240408	0.201804	1	1	1	4.07447	MS_O:C_O	0.0681408	0.0495415	up	2863.17	2776.61	2596.04	3537.92	3495.44	3343.57	2431.66	3215.69	3880.81	2685.28	3181.22	2533.09	5946.7	8697.71	7229.38	6231.59	7290.4	6960.47	4998.52	1820.5	3594	4041.07	3059.78	3752.69	4388.32	3926.5	4349.48	4241.19	1	0	-	-	-	-	-	-
M704T244	1.56647	0.0360717	0.004329	0.415195	0.205224	0.972222	0.888889	1	2.6801	MS_O:C_O	0.142029	0.115867	up	1946.92	1897.97	606.707	1502	1645.48	1068.16	1436.03	1915.26	1825.57	2037.28	1203.43	1563.32	2313.2	2611.38	1905.44	2333.34	2435.88	1977.75	1145.65	728.689	1451.53	1427.57	1088.42	2189.56	2007.98	1528.08	1938.65	1854.85	1	0	-	-	-	-	-	-
M712T249	1.66645	0.0223002	0.0930736	0.368941	0.563478	0.805556	0.513194	1	2.33977	MS_O:C_O	0.16901	0.045825	up	3212.55	3449.9	3889.46	1832.54	4368.12	3324.08	6508.16	2059.58	3012.55	8165.1	1804.95	3613.71	6478.12	3167.54	3828.04	7080.11	6234.48	6668.54	3361.11	3405.29	6156.44	9925.43	6463.3	3132.72	4200.1	3823.61	4235.75	4059.21	0	0	-	-	-	-	-	-
M723T222	1.94321	3.30436e-05	0.0021645	0.0462114	0.201804	1	1	1	3.80477	MS_O:C_O	0.0774361	5.97601e-15	up	1844.77	1497.52	1229.31	1551.42	1298.82	1587.87	1515.93	1789.45	1785.27	1244.09	1902.5	1696.42	2665.85	3757.93	2747.55	2842.82	3213.4	2280.25	1831.72	1778.12	1919.21	1257.3	1412.79	1581.67	1892.09	1892.09	1892.09	1892.09	0	0	-	-	-	-	-	-
M728T245	2.92564	0.00195909	0.0021645	0.210753	0.201804	1	1	1	4.37684	MS_O:C_O	0.159067	0.149156	up	2322.29	927.258	1105.05	1835.82	1331.13	509.394	979.322	1578.51	1014.19	2172.7	1201.06	1493.11	2606.32	4557.33	3860.67	2849.35	6182.09	3439.84	1732.25	267.96	1689.4	1243.96	1780.91	2239.21	2143.48	2480.95	1755.4	2405.47	0	0	-	-	-	-	-	-
M736T132	1.52615	0.0150526	0.0151515	0.322086	0.284421	0.916667	0.694444	1	1.9157	MS_O:C_O	0.181036	0.152342	up	544.249	462.447	410.739	421.571	469.463	504.891	1249.47	300.812	590.186	1242.06	243.543	527.796	815.475	485.433	783.682	980.431	512.409	716.183	1001.4	817.876	891.686	797.553	772.607	1013.43	793.717	816.672	604.555	877.411	0	0	-	-	-	-	-	-
M752T244	2.12609	0.000854059	0.0021645	0.181514	0.201804	1	1	1	4.01656	MS_O:C_O	0.217248	0.21314	up	2794.76	2015.46	2772.85	3704.32	1803.38	1601.95	2714.19	3534.29	2718.64	2536.78	3236.81	2240.04	4518.68	6516.91	5755.6	4004.63	6348.39	4093.82	2076.58	2457	3328.03	2415.44	2730.98	3158.71	3424.34	2996.85	4561.94	2976.79	0	0	-	-	-	-	-	-
M761T131	1.53828	0.00490058	0.0021645	0.279733	0.201804	1	1	1	2.05707	MS_O:C_O	0.262078	0.196671	up	1282.2	1284.78	1250.97	1256.73	1178.06	1315.9	3195.65	896.549	1644.63	3057.72	625.421	1657.49	2481.85	1625.56	1842.73	2410.04	1440.89	1841.66	2405.76	1674.47	2683.46	2176.99	1740.65	2916.3	1899.84	1859.56	1302.52	2139.24	0	0	-	-	-	-	-	-
M762T132	1.60851	0.00842722	0.0021645	0.302821	0.201804	1	1	1	2.12141	MS_O:C_O	0.209961	0.172922	up	491.714	443.677	485.083	573.75	581.216	539.695	1348.5	379.103	741.805	1500.22	344.488	734.426	968.626	595.704	780.668	1260.41	655.263	750.039	1159.98	744.093	1758.32	988.571	623.669	1348.06	843.736	928.337	635.354	957.421	0	0	-	-	-	-	-	-
M780T171	2.78533	0.0197394	0.00865801	0.365636	0.249654	0.944444	0.735417	1	3.44457	MS_O:C_O	0.192098	0.182194	up	648.62	842.204	960.458	559.344	874.144	1177.2	420.35	973.056	684	520.476	955.623	1910.82	1110.66	4581.28	1508.3	4226.82	1097.71	1574.49	895.366	652.252	936.759	951.988	412.194	3468.06	844.159	1216.45	843.82	953.613	1	0	-	-	-	-	-	-
M782T181	2.02695	0.000834295	0.0021645	0.181514	0.201804	1	1	1	2.99524	MS_O:C_O	0.140285	0.12535	up	1788.48	2719.15	1285.81	1848.83	1320.81	2248.1	1589.21	8200.06	1754.94	1536.15	8006.58	2317.2	2893.56	5324.26	3152.67	3516.88	3788.6	4048.54	2245.85	972.76	3121.52	1906.77	963.574	4885.18	2189.12	2048.56	2620.43	2016.64	1	0	-	-	-	-	-	-
M782T250	2.90105	0.0394208	0.0649351	0.421532	0.492204	0.833333	0.555556	1	3.4441	MS_O:C_O	0.664794	8.62641e-13	up	1189.73	2792.6	643.323	896.867	737.787	1096.84	2985.88	4285.28	4702.77	2848.83	657.251	3336.62	7643.77	1900.14	1087.27	2734.34	1528.04	6449.92	1671.89	3725.65	7052.32	2567.09	1451.56	1226.37	2566.18	2566.18	2566.18	2566.18	1	0	-	-	-	-	-	-
M799T244	0.663223	0.0429197	0.0411255	0.422746	0.402196	0.861111	0.596528	1	2.35339	MS_O:C_O	0.308167	0.286748	down	4022.6	3336.09	2648.37	3040.64	1892.76	3070.32	3046.53	3614.25	2637.86	3386.04	2777.32	2187	1621.06	2412.4	1919.67	986.97	2972.53	2032.53	2593.45	2259.99	1828.68	3047.34	3713.72	1407.92	3441.62	1610.55	2819.06	2855.75	1	0	-	-	-	-	-	-
M805T231	1.63777	0.00103378	0.0021645	0.181514	0.201804	1	1	1	2.54635	MS_O:C_O	0.2327	0.196185	up	1234.38	2009.38	1673.94	1580.33	1990.57	1396.92	1046.97	3639.69	2806.94	1460.3	3285.06	1941.27	2437.89	3608.56	2554.54	2151.03	2965.83	2472.36	1392.36	1236.81	2913.12	2140.56	1159	2469.6	2343.63	2111.64	3083.86	2065.69	0	0	-	-	-	-	-	-
M815T174	2.38636	0.0414977	0.0649351	0.422746	0.492204	0.833333	0.527778	1	2.87087	MS_O:C_O	0.293438	6.10236e-13	up	3205.18	3135.26	2098.39	1570.29	2065.31	2634.42	1361.5	2940.24	2120.24	1206.11	1593.91	5148.15	9578.68	3198.66	7328.75	2287.65	2856.45	9850.37	4290.29	746.796	3529.41	1715.65	972.242	2525.26	3257.88	3257.88	3257.88	3257.88	0	0	-	-	-	-	-	-
M817T263	0.63132	0.0225369	0.0411255	0.368941	0.402196	0.861111	0.583333	1	2.62981	MS_O:C_O	0.205979	0.105452	down	17814.7	15433.9	21833.3	15737.6	21308.7	25238	9336.59	11394.8	14194.7	12312.7	9564.46	13746.3	8904.71	8499.13	16306.8	8328.56	21112.9	10943.6	11904.1	8934.61	6296.62	10765.2	15606.3	17997	9884.64	8496.82	10837.5	9114.59	0	0	-	-	-	-	-	-
M841T499	0.638386	0.0390587	0.0649351	0.421532	0.492204	0.833333	0.527778	1	2.30355	MS_O:C_O	0.231654	0.166069	down	1339.19	3464.27	1741.83	2113.61	2511.13	1872.22	2632.16	2937.69	2436.86	1885.5	3036.63	2427.05	1640.09	1503.26	1411.07	1929.61	802.646	1039.31	972.551	2609.71	2075.21	2084.82	2564.71	1461.72	1768.67	2232.42	1508.66	2015.47	1	0	-	-	-	-	-	-
M846T138	1.86047	0.00968568	0.0151515	0.302821	0.284421	0.916667	0.666667	1	2.97947	MS_O:C_O	0.400495	0.0790829	up	1693.62	3008.62	1616.13	1445.34	1736.75	961.014	1889.75	2046.14	2022.08	927.243	1760.03	2093.78	2172.74	3002.79	2318.18	5215.11	3588.22	3166.23	690.758	1425.36	3694.62	1979.91	1571.7	1698.95	1859.09	1929.67	1638.34	1963.33	0	0	-	-	-	-	-	-
M870T112	1.74847	0.0384248	0.0649351	0.421532	0.492204	0.833333	0.5	1	2.43361	MS_O:C_O	0.202617	0.0914854	up	1048.48	1444.59	1475.67	1422.71	1793.88	1146.67	1332.88	1966.58	1056.55	760.513	1367.82	1596.94	1019.23	2270.31	2008.63	3629.24	2672.72	2968.09	1173.55	652.221	1406.62	1294.48	646.847	1472.39	1520.25	1581.76	1310.01	1618.84	1	0	-	-	-	-	-	-
M886T112	1.88806	0.0158459	0.0151515	0.328304	0.284421	0.916667	0.666667	1	2.59248	MS_O:C_O	0.253529	1.05976e-13	up	1215.44	1495.56	2114.62	1462.15	1850.08	1157.24	943.252	1314.27	1518.37	1511.71	2047.72	540.454	2347.19	2330.26	4711.28	2750.58	3920.88	1489.54	1128.45	753.621	4314.22	1661.28	960.004	1789.23	1501.6	1501.6	1501.6	1501.6	0	0	-	-	-	-	-	-
M906T174	0.646966	0.00188599	0.0021645	0.210753	0.201804	1	1	1	2.43513	MS_O:C_O	0.179928	0.137828	down	1042.18	1066.54	1448.1	1049.27	1605.22	1436.05	678.135	1499.93	1648	774.638	1454.5	1595.2	786.91	698.798	723.92	785.474	971.548	980.935	691.858	1685.22	1191.54	1258.36	878.611	929.917	1103.79	849.551	1174.5	990.832	1	0	-	-	-	-	-	-
M910T214	0.664622	0.00273726	0.0021645	0.238651	0.201804	1	1	1	2.59658	MS_O:C_O	0.0438525	1.66483e-13	down	18703	12327.1	14980	18282	11850.5	13163.8	9414.17	14226.7	11950.9	9874.78	16501.2	12013	11779.7	9444.74	10056.1	10664.2	8645.7	8764.53	9918.27	13213.9	8448.47	12828.8	15623.6	8508.27	11798.4	11798.4	11798.4	11798.4	1	1	PI 40:6; PI(18:0/22:6)	Glycerophospholipids	PI	LMGP06010012;LMGP06010796	LMGP06010000	-;-
M916T308	0.442874	0.00226565	0.00865801	0.218518	0.249654	0.944444	0.75	1	3.51175	MS_O:C_O	0.341487	0.109785	down	5111.37	4347.3	3688.53	3663.02	5435.43	7559.11	1774.41	1676.84	2162.72	1773.33	1173.99	3023.95	1213.46	1610.05	1685.39	2733.8	3760.07	2196.99	4180.55	4003.15	1621.81	2851.71	1542.73	5654.48	5565.42	5278.09	6536.97	5182.41	0	0	-	-	-	-	-	-
M917T179	1.65934	0.0299513	0.025974	0.386828	0.349276	0.888889	0.638889	1	2.24516	MS_O:C_O	0.113587	0.0330111	up	941.299	592.086	704.757	835.849	524.166	535.853	963.203	2017.17	1684.63	840.115	2296.79	1588.83	726.014	1921.95	860.073	909.035	1489.82	952.839	571.305	539.747	735.343	720.78	702.87	660.057	940.866	875.31	938.284	919.328	0	0	-	-	-	-	-	-
M920T251	0.636202	0.000149994	0.0021645	0.0935885	0.201804	1	1	1	2.6745	MS_O:C_O	0.0938717	0.0193582	down	6576.02	5123.4	6267.18	7236.68	5024.19	6108.49	11573.2	5781.98	4825.88	4851.53	6187.59	6251.04	3185.82	3812.17	3819	4377.75	4146.17	3776.1	5396.69	7046.12	4528.11	5295.56	6278.06	4054.26	4415.52	4476.51	4295.3	4476.76	1	0	-	-	-	-	-	-
M932T407	0.662063	0.0465156	0.132035	0.436591	0.633449	0.777778	0.416667	1	1.86827	MS_O:C_O	0.0549009	0.02571	down	8391.98	8280.09	4494.53	5233.43	9385.69	10806.3	2664.72	3968.59	2537.32	6106	3453.94	2496.87	5661.05	5323.51	6207.18	5221.7	4778.87	3654.58	4939.63	5206.7	8964.47	5462.38	10232.1	5418.8	5650.33	5690.16	5416.02	5744.1	1	0	-	-	-	-	-	-
M936T306	1.86888	0.0267513	0.0411255	0.371836	0.402196	0.861111	0.555556	1	3.17132	MS_O:C_O	0.331673	0.0990942	up	2977.68	3997.95	1121.65	2181	1120.84	2386.28	4535.96	2842.31	1950.48	4635.73	1660.72	2157.85	6178.98	3314.96	2824.8	6470.14	3583.21	3391.09	2858.79	3216.48	3686.26	2043.05	4989.72	3347.69	3872.33	3181.26	3999.4	3587.9	0	0	-	-	-	-	-	-
M947T253	0.663472	0.0482647	0.0411255	0.441165	0.402196	0.861111	0.583333	1	2.37588	MS_O:C_O	0.444739	0.22042	down	2502.82	2806.74	3022.21	2032.75	2922.09	2150.48	2337.84	2531.79	2949.12	2572.16	1311.03	2580.45	2698.44	2397.59	1379.54	1854.73	1037.3	874.481	1416.58	3240.86	2976.01	2037.44	3467.22	1371.36	1717.73	984.832	1560.25	1473.48	1	0	-	-	-	-	-	-
M963T243	0.642522	0.0131254	0.004329	0.316136	0.205224	0.972222	0.874306	1	2.32839	MS_O:C_O	0.0919373	0.0917126	down	2255.72	2441.87	1907.7	2815.64	2857.22	2249.44	1407.06	4066.73	3430.29	1998.83	5268.18	2601.66	1696.31	1728.59	1654.01	844.495	2096.45	1314.45	2183.86	1434.36	1519.29	3211.48	2103.96	1418.15	1559.63	1826.67	1481.27	1672.5	0	0	-	-	-	-	-	-
M963T267	1.80219	0.047262	0.0649351	0.43739	0.492204	0.833333	0.527778	1	2.46599	MS_O:C_O	0.195591	0.159647	up	1482.49	818.18	1950.03	1296.88	2013.02	1834.62	3664.94	1151.97	1465.39	1733.16	702.369	1516.3	4620.47	1165.91	1985.28	2879.77	3198.02	3082.56	1127.39	2258.53	3046.27	1524.1	1091.06	1701.86	2497.71	2546.59	3266.99	2298.68	0	0	-	-	-	-	-	-
M968T364	1.61839	0.0157166	0.0151515	0.328055	0.284421	0.916667	0.666667	1	2.49445	MS_O:C_O	0.18611	4.25036e-12	up	852.233	1524.33	1020.51	626.604	1334.53	1272.77	680.103	1379.4	632.945	638.076	1245.13	1572.67	2609.14	1472.68	1407.63	1420.34	1749.21	2072.49	1359.28	708.983	868.455	691.572	841.467	959.604	1028.74	1028.74	1028.74	1028.74	1	0	-	-	-	-	-	-
M983T313	1.83126	0.0485872	0.0649351	0.44226	0.492204	0.833333	0.555556	1	2.60853	MS_O:C_O	0.707094	0.287693	up	1271.38	1679.83	1246.33	1311.11	2190.75	3570.82	2586.88	753.911	1403.84	2602.05	1899.49	2703.53	2172.63	1907.47	2077.01	3818	6025.22	4638.34	3720.27	2083.1	1191.83	1608.9	1249.08	1752.5	3523.78	1698.87	3323.48	2817.51	1	0	-	-	-	-	-	-
M989T349	1.54852	0.0442137	0.0649351	0.429395	0.492204	0.833333	0.527778	1	2.00294	MS_O:C_O	0.33841	4.70928e-13	up	1066.01	1468.7	713.569	597.97	1193.68	776.727	1209.47	2383.17	1815.13	569.797	1950.53	2254.5	1595.53	1309.28	1137.6	926.317	2288.02	1750.46	891.243	2004	797.153	694.054	467.878	646.312	1355.36	1355.36	1355.36	1355.36	0	0	-	-	-	-	-	-
[truncated: 19 more columns]
