# Supplementary material for: Krill oil treatment ameliorates lipid metabolism imbalance in chronic unpredicted mild stress-induced depression-like behavior in mice
Source: Front Cell Dev Biol. 2023 Jul 26;11:1180483. doi: 10.3389/fcell.2023.1180483 (PMC10411196; doi:10.3389/fcell.2023.1180483)
Supplement: Supplementary file 1 [file DataSheet1.zip › Supplementary Material/Table 11.XLSX]

## Sheet: pos-MS_O vs MS_W significant
ID	ratio	t.test_p.value	wilcox.test_p.value	t.test_p.value_BHcorrect	wilcox.test_p.value_BHcorrect	roc	lowROC	upROC	VIP	sample	rawCV	cv	regulated	C_O_3	C_O_7	C_O_12	C_O_16	C_O_21	C_O_25	C_W_2	C_W_6	C_W_11	C_W_15	C_W_20	C_W_24	MS_O_5	MS_O_9	MS_O_14	MS_O_18	MS_O_23	MS_O_27	MS_W_26	MS_W_4	MS_W_8	MS_W_13	MS_W_17	MS_W_22	QC_1	QC_10	QC_19	QC_28	IsAnnotated	IsMS2ident	MS2Metabolite	MS2superclass	MS2class	MS2lipidmaps	MS2lipidmapsclass	MS2kegg
M1007T340	1.51882	0.0295735	0.0411255	0.862509	0.855411	0.861111	0.583333	1	1.98024	MS_O:MS_W	0.269888	0.0646075	up	857.791	2796.49	3188.32	875.811	3218.5	2868.44	2460.24	7512.43	3173.97	1362.15	4356.82	4160.84	4604.54	2354.73	3456.21	2555.57	3324.62	5045.99	2185.32	3180.52	2395.45	1751.7	2738.2	1800.3	2939.52	3365.49	2947.35	3072.43	1	0	-	-	-	-	-	-
M1013T367	1.65976	0.00389868	0.0151515	0.704463	0.689394	0.916667	0.722222	1	2.95116	MS_O:MS_W	0.146517	0.146504	up	2204.78	4016.09	2625.85	1506.82	2789.35	2584.32	1633.54	5404.27	2845.59	1415.37	3853.29	2915.18	4120.57	4117.62	3618.07	2833.3	5182.05	3664.81	2042.43	3793.98	2251.58	2219.05	1689.41	2184.14	2463.75	3168.36	2270.86	2753.03	1	0	-	-	-	-	-	-
M1015T345	1.79135	0.00644943	0.0151515	0.862509	0.689394	0.916667	0.693056	1	3.11423	MS_O:MS_W	0.24904	0.193325	up	2279.77	4151.36	3508.85	4039.29	5445.21	6082.58	2386.25	6463.96	3236.84	1292.45	9148.75	5278.19	3801.74	6777.39	5027.02	6503.46	5158.16	4638.45	5100.26	2223.57	1830.12	2737.02	3415.75	2504.57	3383.08	3401.28	4639.72	3050.44	0	0	-	-	-	-	-	-
M1017T350	1.68747	0.022375	0.0151515	0.862509	0.689394	0.916667	0.722222	1	2.46961	MS_O:MS_W	0.409704	1.04511e-12	up	1644	5281.11	6983.76	3415.62	7420.49	4142.18	1739.24	10938.7	9493.54	4849.74	15544.5	7773.15	6362.7	7691.04	6668.57	11508.4	6297.66	4664.62	2120.48	4367.32	5491.09	3123.19	4789.83	5704.4	3728.32	3728.32	3728.32	3728.32	0	0	-	-	-	-	-	-
M1020T361	1.81194	0.0108408	0.025974	0.862509	0.777086	0.888889	0.666667	1	2.70043	MS_O:MS_W	0.245649	0.246119	up	2355.92	4528.93	4286.88	1640.78	4458.21	1961.21	1364.63	5087.65	4621.76	787.204	6342.24	4194.12	3087.23	5877.79	2262.56	5229.5	4336.61	3955.23	1497.85	2394.5	3332.56	1750.37	2444.7	2238.79	1955.64	2960.1	1692.45	2356.24	0	0	-	-	-	-	-	-
M1025T413	0.601873	0.0293765	0.0151515	0.862509	0.689394	0.916667	0.666667	1	2.57183	MS_O:MS_W	0.32826	4.06143e-07	down	2152.3	4979.29	3749.06	3921.79	2430.09	4425.96	10231.2	4242.41	3190.55	4046.75	1922.86	3958.57	3214.09	2870.07	2049.9	3352.44	1813.81	2308.5	4570.41	7392.05	2421.65	4417.61	3746.2	3385.83	4054.63	4054.63	4054.63	4054.63	0	0	-	-	-	-	-	-
M1031T336	1.64627	0.000260816	0.0021645	0.367485	0.378182	1	1	1	2.66823	MS_O:MS_W	0.208191	0.209421	up	4287.65	7053.82	5733.04	3361.91	6367.08	6355	2965.68	11950.7	10452.8	2535.19	11913.5	6886.5	7649.8	8101.57	6967.34	6235.89	9566.48	7211.97	5687.23	5457.06	4049.94	3791.26	4145.06	4649.18	6198.74	3735.48	5964.1	5303.6	0	0	-	-	-	-	-	-
M1032T336	1.54183	0.000566176	0.0021645	0.373246	0.378182	1	1	1	2.43434	MS_O:MS_W	0.0950459	1.69128e-13	up	2594.28	4344.93	2954.42	2584.02	3402.18	2204.64	1370.54	7569.64	3700.22	2827.37	6706.95	4508.5	3172.94	4982.66	4185.3	4917.51	4252.67	4008.51	3091.85	3156.33	2700.46	2493.94	2327.4	2781.53	3328.73	3328.73	3328.73	3328.73	0	0	-	-	-	-	-	-
M1043T357	1.53034	0.0275364	0.025974	0.862509	0.777086	0.888889	0.666667	1	2.11579	MS_O:MS_W	0.122789	0.0311202	up	943.801	4449.38	2305.51	1036.57	3835.97	5872.16	2737.29	6007.74	5248.64	1392.94	7455.49	5979.6	4835.75	2975.93	4462.98	4015.21	5590.07	3547.06	4433.62	2619.14	3315.57	1776.49	1771.55	2698.88	3533.06	3774.21	3538.43	3609.85	0	0	-	-	-	-	-	-
M1044T357	1.79465	0.000732577	0.0021645	0.373246	0.378182	1	1	1	2.93649	MS_O:MS_W	0.304861	0.164664	up	1283.94	4438.56	3727.52	1504.71	4438.07	1975.87	1720.35	6459.6	5000.39	2091.05	5442.35	5172.09	3515.4	4853.71	4122.65	3472.55	5682.72	3546.64	2892.42	1707.86	2091.55	2668.78	2765.95	1911.61	2576.9	2748.63	1943.51	2892.5	0	0	-	-	-	-	-	-
M1059T350	1.50183	0.027199	0.0411255	0.862509	0.855411	0.861111	0.555556	1	2.4545	MS_O:MS_W	0.142361	7.8103e-10	up	3961.47	8245.79	8495.31	4518.73	7150.64	6144.77	4158.21	13793.9	8778.47	5957.14	14695.9	9674.03	8303.03	12245.8	8948.8	7906.26	11570.4	7567.59	4164.37	4702.72	7746	9815.46	4504.51	6715.64	6559.43	6559.43	6559.43	6559.43	0	0	-	-	-	-	-	-
M1060T349	1.8072	0.0453489	0.0411255	0.926524	0.855411	0.861111	0.583333	1	2.84465	MS_O:MS_W	0.239554	8.17283e-12	up	1797.45	5160.83	2398	3087.15	5266.88	5365.53	3003.02	7573.14	5700.01	787.129	7647.05	7606.64	4668.44	6752.52	4166.94	5633.5	9240.83	11428.7	7266.96	1350.65	2846.01	3723.98	3712.42	4279.97	4447.5	4447.5	4447.5	4447.5	0	0	-	-	-	-	-	-
M1214T52	0.613417	0.0333429	0.0411255	0.862509	0.855411	0.861111	0.611111	1	2.47003	MS_O:MS_W	0.203698	2.32659e-13	down	678.342	456.835	429.706	487.773	664.177	933.619	1290.53	278.727	352.762	478.354	240.031	318.797	459.345	326.031	736.367	347.823	366.455	613.755	1037.78	670.703	996.138	645.166	406.326	889.627	848.428	848.428	848.428	848.428	0	0	-	-	-	-	-	-
M228T98	1.58534	0.0185661	0.00865801	0.862509	0.630303	0.944444	0.777778	1	2.37387	MS_O:MS_W	0.128288	0.0889239	up	20106.2	33009.6	22140.3	45682.9	15510.4	34017.5	23253.8	10241.7	26218.1	18955.9	9567.48	27516.2	20166.9	42102.9	27706.4	36685.7	22338.8	20604.7	16105.6	18066.6	21760.8	17904.7	18413.4	14732.5	20917.4	21059	17868.4	22094.9	1	0	-	-	-	-	-	-
M245T106	0.451847	0.0317287	0.00865801	0.862509	0.630303	0.944444	0.735417	1	3.25273	MS_O:MS_W	0.184692	0.10395	down	1485.28	3895.59	3262.86	1802.78	5477.6	1244.84	1305.6	1024.03	1399.96	978.739	1601.57	1319.9	1379.5	1087.23	1406.47	1275.17	1257.73	1193.11	1839.37	3779.45	1341.67	3402.64	5041.51	1413.45	1735.84	1797.7	1457.36	1861.63	0	0	-	-	-	-	-	-
M247T125	0.519473	0.0226296	0.0151515	0.862509	0.689394	0.916667	0.722222	1	3.03481	MS_O:MS_W	0.118116	0.0909336	down	2746.44	6569.16	4564.86	2139.1	7501.96	5300.36	2051.17	2200.1	2547.16	2392.74	2471.17	3201.88	2035.98	1976.64	2597.46	2288.13	2237.06	2204.72	4266.15	6801.93	2403.32	4490.73	5457.2	2260.51	3803.93	4338.61	3508.54	4082.95	1	0	-	-	-	-	-	-
M254T96	0.355657	0.0181841	0.0411255	0.862509	0.855411	0.861111	0.5	1	3.82769	MS_O:MS_W	0.189481	0.178741	down	1248.09	6879.79	4723.59	2444.33	5388.13	3715.03	935.349	2238.25	1737.91	846.85	1723.95	1167	2341.26	1645.36	2340.77	862.098	2184.67	1790.22	4674.2	6941.91	2612.03	6586.38	9001.43	1574.88	3533.75	3662.26	2558.09	3982.72	1	0	-	-	-	-	-	-
M263T105	0.444382	0.00739093	0.0021645	0.862509	0.378182	1	1	1	3.78061	MS_O:MS_W	0.0662501	0.0390335	down	5524.83	14051.9	8946.98	5799.37	12321.2	10002.3	4844.13	5061.91	3727.53	4001.57	4402.3	3844.68	4620.75	3742.44	4325.05	4553.86	4045.76	3718.37	9827.81	14085.7	5154.87	8976.81	12910.2	5316.56	6492.1	6428.39	6913.55	6336.54	1	0	-	-	-	-	-	-
M264T105	0.31645	0.028644	0.00865801	0.862509	0.630303	0.944444	0.777778	1	3.96312	MS_O:MS_W	0.496973	2.6235e-13	down	2337.32	3832.65	1197.91	685.293	2740.04	729.661	1508.74	1023.07	582.146	587.945	767	475.145	1090.03	565.121	509.179	514.035	507.341	305.381	782.998	5061.3	1168.06	1465.23	1981.8	572.633	1090.46	1090.46	1090.46	1090.46	0	0	-	-	-	-	-	-
M265T124	0.512359	0.0192391	0.0411255	0.862509	0.855411	0.861111	0.611111	1	3.16314	MS_O:MS_W	0.211907	0.170354	down	6197.21	15474.3	10953	8250.33	20192.9	13073.9	4822.03	6032.57	6501.85	6199.38	8017.88	6237.34	6231.11	4829.85	5974.26	7253.31	6277.44	6333.99	12609.5	15810.4	6159.09	11265.7	19003.4	7171.64	8169.21	11430.1	8041.09	9185.28	1	0	-	-	-	-	-	-
M266T124	0.562447	0.0496157	0.0649351	0.926524	0.91771	0.833333	0.56875	1	2.63309	MS_O:MS_W	0.138132	0.0384807	down	1439.73	3214.01	2673.79	1273.41	4181.23	2882.9	1017	1415.37	1209.96	1341.27	1300.33	1202.54	1341.86	1234.04	1486.43	850.299	1811.99	1408.35	2657.03	3668.52	1071.92	1874.12	3507.97	1680.43	2231.1	2048.6	2219.19	2172.4	0	0	-	-	-	-	-	-
M268T111	0.634937	0.0165752	0.0411255	0.862509	0.855411	0.861111	0.583333	1	2.51765	MS_O:MS_W	0.0296545	0.0146487	down	3236.46	2473.86	3271.31	3376.14	2614.03	2957.32	1598.49	997.052	1420.74	1860.86	1591.75	1691.83	1294.13	2000.92	2106.54	2432.77	2276.04	2449.11	2266.15	2913.07	2314.59	4074.42	4053.25	4159.23	2407.19	2398.13	2465.2	2385.16	1	0	-	-	-	-	-	-
M280T105	0.436015	0.019732	0.0649351	0.862509	0.91771	0.833333	0.555556	1	3.55675	MS_O:MS_W	0.062404	1.35044e-14	down	32152.2	77216.8	47306.3	30756.4	79338.8	55766.7	23554.4	23111	21488.3	19757	22856.4	22722.7	26898	20484.9	19885	25896.2	20417.4	26027	59680.1	87071.5	25835.4	48434.3	74775	24396.1	36596.3	36596.3	36596.3	36596.3	1	0	-	-	-	-	-	-
M282T124	0.48678	0.0175348	0.00865801	0.862509	0.630303	0.944444	0.777778	1	3.38702	MS_O:MS_W	0.074285	0.0573458	down	259153	560700	448235	251183	649014	431293	185737	219853	216843	205053	245876	229184	205814	187199	215296	258723	195537	218410	455383	583171	242713	399838	718671	231760	314118	349451	307231	327893	1	0	-	-	-	-	-	-
M283T125	0.517766	0.0344524	0.0649351	0.862509	0.91771	0.833333	0.56875	1	3.01731	MS_O:MS_W	0.157304	0.144233	down	46438.7	117947	80851.5	52794.8	138202	93150.6	35465.6	41577.5	49800.7	42700.5	48721.5	50963.4	40879.4	34452.9	41147.4	56100.4	44704.2	42856.6	82584.3	113748	41956.3	84505.6	136848	42787.9	56811.9	76875	58287.9	62302.9	0	0	-	-	-	-	-	-
M283T45	1.58991	0.0264078	0.0411255	0.862509	0.855411	0.861111	0.611111	1	2.86407	MS_O:MS_W	0.147751	0.14611	up	1922.53	2431.6	2120.39	2369.53	2337.64	1391.03	2483.45	1881.67	2710.27	3019.9	1791.46	2680.27	3657.56	2050.79	2374.59	3707.64	2113.82	1880.21	1321.02	2594.68	1044.53	1413.48	2030.07	1524.2	1378.11	1725.62	1227.27	1543.9	1	0	-	-	-	-	-	-
M284T124	0.44779	0.0171535	0.025974	0.862509	0.777086	0.888889	0.666667	1	3.64272	MS_O:MS_W	0.0804271	0.0801356	down	5720.79	12526.2	8438.61	5046.29	12264.4	8595.14	4293.68	4083.4	4020.83	4081.31	4792.3	3995.24	3858.81	3812.6	4593.24	4631.85	3719.8	3654.85	8995.15	12097.4	4388.14	10416.9	13894.8	4409.78	6298.33	7021.07	5824.14	6703.2	0	0	-	-	-	-	-	-
M291T78	0.664279	0.0367804	0.0649351	0.862509	0.91771	0.833333	0.555556	1	2.28679	MS_O:MS_W	0.162378	0.0704629	down	3588.17	3064.9	5050.23	3922.63	5308.22	1297.66	4829.5	3246.17	3475.08	4885.51	1757.05	6079.09	1844.15	3717.02	2565.94	3380.47	4407.08	2898.61	6244.02	3561.05	3677.34	5134.84	3413.31	6290.77	4452.12	4819.45	4098.58	4699.18	0	0	-	-	-	-	-	-
M304T125	0.479862	0.0186502	0.025974	0.862509	0.777086	0.888889	0.666667	1	3.38312	MS_O:MS_W	0.0838327	2.04028e-10	down	7670.3	27968.4	15208.3	10969.9	7583.78	16394.4	5913.63	7042.74	7208.29	10204.9	9505.02	6205.29	6777.73	6239.81	9749.4	7785.75	6998.13	6007.18	15334.5	20784.6	9899.39	15835	22624.7	6293.71	11031.1	11031.1	11031.1	11031.1	1	0	-	-	-	-	-	-
M305T124	0.502462	0.0135719	0.025974	0.862509	0.777086	0.888889	0.583333	1	3.08522	MS_O:MS_W	0.232677	0.159877	down	1413.04	5320.18	3291.65	2411.9	6954.37	3754.4	1706.78	1597.05	1218.94	1468.84	2619.47	1681.54	1093.48	1234.55	1805.34	1804.81	1654.03	1667.46	3358.34	4351.09	1389.39	3112.32	4065.45	2151.99	2382.13	3343.97	2492	2627.47	0	0	-	-	-	-	-	-
M310T154	0.506766	0.0491494	0.132035	0.926524	0.96929	0.777778	0.386111	1	3.00188	MS_O:MS_W	0.0171445	0.0019479	down	26513.4	76106.5	47037.6	26907.7	77285.2	51294.1	23530.8	32237.9	29338	22173	33740	31178	28015.5	21321.5	23951.7	28787.7	21620.7	23800.9	47714.3	78103	23039	45964.1	73791.1	22446.1	39447.5	39610.4	39446.8	39502	1	0	-	-	-	-	-	-
M319T135	0.599363	0.0112031	0.00865801	0.862509	0.630303	0.944444	0.777778	1	2.84135	MS_O:MS_W	0.265553	5.94825e-09	down	22123	34097	17205.4	14377.7	16759.2	15732.9	46650.2	17591.9	23480.4	25843	14064.7	23897.5	20342.8	16717	14031	14067.5	15055.2	14985.8	28559.5	40219.3	20939.3	25760.6	27497.4	15858.1	22828.4	22828.4	22828.4	22828.4	0	0	-	-	-	-	-	-
M329T63	0.630497	0.0169891	0.0151515	0.862509	0.689394	0.916667	0.722222	1	2.9251	MS_O:MS_W	0.150495	0.0594331	down	912.474	1397.51	1593.38	984.752	730.579	1097.13	1019.56	1579.59	1266.06	884.989	1199.07	685.777	843.934	496.835	544.083	1274.54	915.027	873.131	1270.47	1025.12	1589.11	1291.61	1053.42	1617.34	1582.42	1375.45	1532.21	1526.5	1	0	-	-	-	-	-	-
M366T125	0.475585	0.0318943	0.025974	0.862509	0.777086	0.888889	0.666667	1	3.41579	MS_O:MS_W	0.209339	2.6496e-14	down	1839	2928.78	2354.62	1629.45	2232.87	2135.76	1690.3	1321.92	972.715	1046.64	1100.2	1114.72	1426.63	902.918	1151.75	1100.97	1094.43	1277.21	2117.54	4394.03	1278.33	2246.06	3458.54	1127.26	1613.29	1613.29	1613.29	1613.29	1	0	-	-	-	-	-	-
M385T157_2	1.51752	0.0425209	0.025974	0.897252	0.777086	0.888889	0.583333	1	2.85524	MS_O:MS_W	0.0309446	0.0280014	up	3529.45	7885.17	5297.52	4898.59	7907.11	5187.95	4156.18	9844.91	7145.63	4421.28	10341.9	6920.28	7011.41	8801.51	8151.22	7317.49	8935.98	7853.68	5588.26	2818.27	7751.71	5046.9	2899.65	7572.69	5787.33	5609.85	5974.71	5667.04	1	0	-	-	-	-	-	-
M385T190	1.60273	0.0123502	0.00865801	0.862509	0.630303	0.944444	0.777778	1	2.92464	MS_O:MS_W	0.107967	1.44623e-13	up	5310.38	8830.01	6264.99	5496.79	8567.48	5677.44	4367.61	14334.6	9521.77	5684.69	13737.8	8304.77	8815.62	11435.4	8716.78	8218.15	10383	7552.88	5403.57	3863.57	7632.92	5756	3579.6	8156.69	6442.9	6442.9	6442.9	6442.9	1	0	-	-	-	-	-	-
M386T157	1.50566	0.0181447	0.004329	0.862509	0.54026	0.972222	0.888889	1	2.76855	MS_O:MS_W	0.0617692	0.0179394	up	1284.46	2787.59	1766.11	2106.87	2528.53	2084.26	1599.76	3003.44	2645.37	1314.1	3614.07	2545.64	3040.1	3046.09	2816.94	2627.54	2696.82	2532.56	2093.69	1209.97	2359.43	1712.84	1222.08	2533.32	2041.14	1963.11	2038.3	2015.72	0	0	-	-	-	-	-	-
M401T161	1.52025	0.0340031	0.025974	0.862509	0.777086	0.888889	0.666667	1	2.70749	MS_O:MS_W	0.0454103	0.0318424	up	3722.07	5282.92	4310.63	3542.8	5292.49	4797.67	3680.55	10203.5	5933.88	3406.95	10162	6551.58	5738.02	8174.18	7504.19	5894.16	8454.96	6569.2	4662.08	2522.46	6338.96	4995.85	2852.68	6475.18	5331.53	5327.73	5040.77	5430.84	1	0	-	-	-	-	-	-
M402T161	1.50372	0.0403022	0.025974	0.865376	0.777086	0.888889	0.638889	1	2.63437	MS_O:MS_W	0.0818574	0.0122123	up	1033.47	1535.2	1448.52	1336.23	2198.7	1691.3	1014.1	3063.37	2163.26	1355.3	3290.86	2402.14	1868.98	2575.58	2306.74	2335.78	2752.22	3232.11	1864.28	939.786	2227.42	1468.02	1009.53	2513.69	1791.66	1838.52	1791.75	1807.12	0	0	-	-	-	-	-	-
M426T76	1.71209	0.0362331	0.025974	0.862509	0.777086	0.888889	0.652083	1	3.23791	MS_O:MS_W	0.17656	0.0670757	up	5218.94	4659.7	3950.51	2053.07	6189.82	2192.74	3079.78	3308.98	1941.49	2350.88	2284.94	4075.38	4889.36	4277.12	4033.16	4755.42	2411.51	4319.8	1527.07	1121.66	4102.47	1359.25	3589.33	2719.07	3529.61	4075.22	3568.16	3689.46	1	0	-	-	-	-	-	-
M446T286	1.73785	0.0335405	0.025974	0.862509	0.777086	0.888889	0.583333	1	3.40805	MS_O:MS_W	0.349558	8.68816e-13	up	1981.38	2794.09	2636.86	4585.46	4299.13	4192.04	2933.56	1818.85	2805.46	3705.77	2423.49	1784.14	3163.55	2887.23	4146.56	5156.69	3480.78	2877.11	3652.84	1679.48	1166.93	851.407	2505.69	2637.19	2289.59	2289.59	2289.59	2289.59	1	0	-	-	-	-	-	-
M459T63	1.69365	0.0323734	0.00865801	0.862509	0.630303	0.944444	0.75	1	2.70357	MS_O:MS_W	0.0984933	0.0896027	up	2113.69	1243.07	741.759	1852.95	1295.31	1224.07	1132.01	1223.66	1272.88	1701.42	2657.4	1412.8	2333.34	2031.68	1815.41	1473.71	1542.8	4299.41	1348.69	1040.36	1287.29	1245.75	1309.69	1737.01	1882.44	1542.56	1873.75	1764.26	1	0	-	-	-	-	-	-
M492T246	0.55337	0.0111662	0.0021645	0.862509	0.378182	1	1	1	3.1545	MS_O:MS_W	0.0989778	4.33375e-10	down	1971.21	2003.03	2309.7	1921.37	2088.04	1672.13	4775.66	3556.38	3321.95	1747.52	4178.39	1246.15	1503.83	1535.71	1552	632.655	1226.98	699.847	1891	2739.17	1972.57	2844.47	1698.43	1777.03	2468.59	2468.59	2468.59	2468.59	1	0	-	-	-	-	-	-
M538T121	0.37649	0.0374101	0.0649351	0.862509	0.91771	0.833333	0.513194	1	3.5403	MS_O:MS_W	0.0463936	0.0419118	down	2404.37	9539.93	5294.99	2619.18	9507.69	5493.03	1745.06	2381.72	1870.92	1550	2827.54	1790.72	2099.95	1789.35	2128.07	2975.18	2003.25	1985.13	5259.65	9703.77	2165.95	5817.32	9608.59	1923.47	2519.35	2630.79	2392.83	2600.24	0	0	-	-	-	-	-	-
M539T121	0.330055	0.0378157	0.0930736	0.862509	0.91771	0.805556	0.444444	1	3.80196	MS_O:MS_W	0.15084	0.148261	down	933.223	3843.92	2064.57	635.824	4102.52	1701.5	577.775	897.26	831.628	739.471	848.746	639.528	686.907	558.207	1021.01	967.421	719.828	540.001	2069.55	3612.6	677.442	2064.53	4475.07	714.806	1010.39	1254.33	885.683	1134.67	0	0	-	-	-	-	-	-
M564T125	0.213277	0.0239364	0.025974	0.862509	0.777086	0.888889	0.666667	1	4.58992	MS_O:MS_W	0.101753	0.101113	down	12968	88963.8	41751.4	14050.4	97286.5	39752.8	7505.08	13295.7	10541.8	7623.7	16140.9	12214.1	11032	8276.12	9702.08	12758.3	9578.28	8742.79	38697.6	84482.5	10923.7	42777.8	93993	10869	16212.9	18821.8	14863	17540.6	0	0	-	-	-	-	-	-
M565T125	0.233635	0.0277064	0.0649351	0.862509	0.91771	0.833333	0.444444	1	4.3683	MS_O:MS_W	0.0734884	0.0565218	down	5126.32	34288.6	16592	5673.43	37137.6	16826.6	3275.8	4909.88	3985.23	3062.13	5742.41	4332.61	4120.43	3216.52	4495.99	5386.35	4566.16	3507.35	16186.3	32341.8	4193.32	16574.2	34595.7	4366.42	6966.39	7612.2	6675.6	7278.04	0	0	-	-	-	-	-	-
M566T124	0.23131	0.0197304	0.0151515	0.862509	0.689394	0.916667	0.722222	1	4.55212	MS_O:MS_W	0.188606	0.184861	down	1021.07	7696.46	4324.2	1600.42	7565.25	4444.21	1103.56	1676.88	747.811	832.565	1478.49	1005.65	1052.43	925.562	716.321	1378.75	1344.79	996.043	3466.44	9034.46	1353.83	4303.64	8452.04	1118.13	1647.96	2432.71	1736.96	1843.8	0	0	-	-	-	-	-	-
M578T247	1.77689	3.24111e-05	0.0021645	0.0775158	0.378182	1	1	1	3.72441	MS_O:MS_W	0.167973	0.0567373	up	13719.5	9661.35	10390.2	13808.2	9840.87	8080.19	11314.3	14477.3	11204.5	9572.85	10251.7	10335.4	18436.6	20797.5	22667.5	16972.2	19259.6	16763.4	8207.13	11178.8	11404.6	12090.5	9724.78	12055.8	12786.4	11186.8	12399.8	12355	1	0	-	-	-	-	-	-
M586T124	0.317359	0.0372725	0.132035	0.862509	0.96929	0.777778	0.416667	1	3.7729	MS_O:MS_W	0.16528	0.148163	down	885.684	4911.59	2874.24	1133.68	5140.98	3728.15	598.06	1023.63	912.278	733.807	1318.54	1097.72	839.197	1088.33	773.022	1106	916.855	1048.42	2906.16	5363.53	804.659	2751.59	5329.53	1031.58	1436.41	1845.08	1315.21	1608	0	0	-	-	-	-	-	-
M608T116	1.81401	0.0208048	0.0649351	0.862509	0.91771	0.833333	0.555556	1	3.05859	MS_O:MS_W	0.209414	9.39817e-14	up	1436.59	598.785	688.096	1500.28	859.731	3046.01	1362.2	1749.33	944.238	744.981	1775.21	1703.71	1682.94	871.764	1530.24	2110.75	2574.08	1548.51	1018.8	607.099	1708.96	580.456	728.704	1044.1	1690.62	1690.62	1690.62	1690.62	0	0	-	-	-	-	-	-
M612T185	0.504662	0.0081905	0.004329	0.862509	0.54026	0.972222	0.833333	1	3.46183	MS_O:MS_W	0.334681	2.70629e-09	down	2023.25	1697.4	2310.96	2794.58	1638.34	2477.08	1130.09	2127.03	1711.55	1368.93	2860.5	1198.37	826.96	838.772	1541.82	1194.23	1026.48	1075.25	1424.34	1841.57	4199.79	1926.38	1948.3	1546.46	2094.21	2094.21	2094.21	2094.21	1	0	-	-	-	-	-	-
M629T129	0.622302	0.0207003	0.0151515	0.862509	0.689394	0.916667	0.666667	1	2.69633	MS_O:MS_W	0.559679	0.225808	down	3055.07	2953.32	5346.99	4897.99	5314.43	5338.69	3085.4	3455.91	3864.07	5303.47	4541.9	4561.17	3222.92	3933.47	4937.44	4512.64	5099.61	5118.71	10990.9	7004.75	8974.53	4553.53	5310.22	6271.81	5885.26	3310.59	5235.33	5051.48	1	0	-	-	-	-	-	-
M646T80	0.598624	0.0178366	0.0411255	0.862509	0.855411	0.861111	0.596528	1	2.89475	MS_O:MS_W	0.37281	0.220416	down	1649.16	2110.25	1729.52	1273.77	1696.64	1894.42	2009	2152.09	845.454	1292.47	2013.93	1008.62	1533.99	874.442	1088.58	670.156	706.021	1048.55	980.741	2453.06	2023.24	1411.66	1606.29	1417.24	1319.06	1262.63	1850.11	1161.33	1	0	-	-	-	-	-	-
M695T126	0.521248	0.0388488	0.0649351	0.862509	0.91771	0.833333	0.5	1	2.83155	MS_O:MS_W	0.347848	0.0650265	down	1707.55	4181.5	3460.54	1566.81	1886.37	1744.53	4660.34	2321.29	1354.11	1777.48	1243.32	741.917	2492.21	1581.52	1384.52	1509.66	2183.78	1515.03	2852.62	6126.03	3252.14	3809.24	3134.6	1289.18	2732.21	2616.24	2992.06	2612.66	1	0	-	-	-	-	-	-
M696T125	0.551242	0.0281375	0.0151515	0.862509	0.689394	0.916667	0.75	1	2.79266	MS_O:MS_W	0.503841	6.6507e-13	down	1333.09	2768.44	1727.26	1275.69	2767.11	4031.37	1922.73	1941.18	692.012	689.683	913.912	2594.8	1221.81	763.299	1157.74	974.713	1075.91	2197.92	3707.99	3038.98	1612.69	1601.62	2209.34	1238.01	1824.18	1824.18	1824.18	1824.18	1	0	-	-	-	-	-	-
M767T72	1.54518	0.0294184	0.0649351	0.862509	0.91771	0.833333	0.5	1	2.35754	MS_O:MS_W	0.215091	0.17896	up	1587.41	836.151	1404.96	857.797	1187.85	1136.39	2897.24	781.381	1637.87	979.182	1183.21	1107.7	1513.29	1218.02	1407.8	1607.73	1580.38	674.803	720.966	924.477	975.293	862.573	950.916	744.469	746.066	1101.82	825.932	821.294	1	0	-	-	-	-	-	-
M779T175	1.61825	0.0337995	0.0649351	0.862509	0.91771	0.833333	0.555556	1	2.61632	MS_O:MS_W	0.282578	0.0392637	up	1527.72	6356.01	2423.77	2079.93	3239.99	3987.75	1161.85	2331.39	2199.78	1659.39	3741.75	4599.16	1922.19	4669.96	2775.82	3655.46	4235.03	3016.1	1535.38	1335.73	3058.44	1842.57	1519.29	3237.3	2369.31	2174.37	2362.83	2304.56	0	0	-	-	-	-	-	-
M780T292	4.93659	0.0378072	0.025974	0.862509	0.777086	0.888889	0.666667	1	4.86952	MS_O:MS_W	0.214642	1.56864e-14	up	6977.74	7621.26	7976.14	4444.74	6831.39	5822.65	5250.29	9855.21	9461.18	5420.35	8002.49	5497.39	6722.95	7683.67	64198.8	42223.3	55451.6	9771.84	8049.47	6885.67	6766.58	6085.66	5262.28	4638.76	6705.23	6705.23	6705.23	6705.23	1	0	-	-	-	-	-	-
M794T289	0.658348	0.0494206	0.0649351	0.926524	0.91771	0.833333	0.5	1	2.37435	MS_O:MS_W	0.376227	0.0784062	down	16127.5	18770.3	12772.3	28016.7	31126.3	14723.2	6293.64	25987.9	5056.24	15447	10698.1	38646.1	9418.78	8627.04	12417.9	26218.5	8325.46	7527.9	19123.1	18705.6	12613.5	24390.3	20967.5	14378.2	18691.2	20968.6	17464.7	19865.9	1	0	-	-	-	-	-	-
M797T174	1.62805	0.00638047	0.004329	0.862509	0.54026	0.972222	0.888889	1	2.97993	MS_O:MS_W	0.0512505	0.0370503	up	2494.98	3695.81	3222.5	3414.33	5497.38	3471.1	2132.32	4014.31	9038.11	2317.35	3673.96	2599.95	5080.51	4372.34	4654.65	4098.56	4401.65	4579.69	2872.68	1953.34	3139.41	2593.27	1955.1	4185.58	2792.49	2782.69	2971.23	2732.13	1	0	-	-	-	-	-	-
M811T312	1.50624	0.0337641	0.0649351	0.862509	0.91771	0.833333	0.5	1	2.34096	MS_O:MS_W	0.0322983	0.0295867	up	312180	297808	270315	533097	331727	265001	288991	567939	409295	239085	552516	423332	262427	333670	370918	492206	592824	543370	279249	318322	301476	271445	262952	289670	283285	284189	298317	278740	1	1	GlcCer[NS] 42:2; GlcCer[NS](d18:1/24:1)	Sphingolipids	GlcCer_NS	LMSP0501AA08	LMSP0501AA00	-
M825T227	1.62566	0.0319438	0.025974	0.862509	0.777086	0.888889	0.666667	1	3.08051	MS_O:MS_W	0.179992	0.0190955	up	7160.58	10112.2	6794.44	7285.58	8266.31	10561.9	4289.35	12843.9	7752.19	5495.18	16743.8	11554.4	8202.77	11220.5	8841.99	12550.9	12618.5	12800.1	7106.29	3082.25	8779.53	5741.82	4656.76	11376.8	7948.23	7827.51	8155.36	7840.27	1	0	-	-	-	-	-	-
M832T271	1.62086	0.0376372	0.0411255	0.862509	0.855411	0.861111	0.624306	1	2.33963	MS_O:MS_W	0.341762	0.164554	up	5162.49	12387.9	9343.46	12800.6	12582.4	22815.9	9775.49	8116.51	13961.5	19265.3	8671.68	24650.5	14458.7	9023.42	12003.3	18728.5	25998.4	19788.7	12377.9	9834.93	8793.33	8462.17	8757.31	13470.5	17094.7	16462.5	22058.4	15506	1	0	-	-	-	-	-	-
M833T176	2.25646	0.0362992	0.025974	0.862509	0.777086	0.888889	0.583333	1	3.17885	MS_O:MS_W	0.0962748	5.20428e-14	up	6443.96	4962.91	13857.2	3466.15	5722.88	11942.1	2211.86	3851.34	3328.82	3217.56	4274.06	4700.36	4783.71	4600.78	5110.43	18813.2	3712.81	6397.77	2946.93	2287.63	3016.2	3670.84	2056.79	5263.54	3151.91	3151.91	3151.91	3151.91	1	0	-	-	-	-	-	-
M841T182	2.20169	0.0388714	0.00865801	0.862509	0.630303	0.944444	0.777778	1	4.11231	MS_O:MS_W	0.170562	0.0753529	up	10859.2	4677.94	4992.61	5245.26	8126.44	8373.48	4773.04	9660.07	10459.1	3374.85	4595.45	3234.73	7737.52	4021.88	10368.1	7283.31	5322.87	6697.38	4547.93	3885.12	3508.1	4420.76	513.548	1942.41	5004.87	5896.95	5109.69	5249.73	0	0	-	-	-	-	-	-
M843T397	0.58862	0.0401937	0.0411255	0.865376	0.855411	0.861111	0.56875	1	2.39415	MS_O:MS_W	0.556869	0.23444	down	102206	96668.3	63698.8	36463.5	20548.3	19041.7	47733.9	183867	109130	27126.4	84005.5	57869.1	40245	40923.5	18756.2	40147.7	39911.5	15913.7	37206.3	40418.5	90233.1	70046.8	53892.1	41011.1	34876.5	35130.2	50950.5	30811.3	1	1	PC 40:2; PC(18:1/22:1)	Glycerophospholipids	PC	LMGP01012221;LMGP01012166;LMGP01012158;LMGP01011611;LMGP01012016;LMGP01012220	LMGP01010000	-;-;-;-;-;-
M847T222	1.55289	0.00302718	0.0021645	0.704463	0.378182	1	1	1	2.51048	MS_O:MS_W	0.242617	0.12473	up	2888.6	3356.04	2592.13	2664.18	3012.44	2855.58	2034.65	8994.53	4130.23	2033.25	6466.42	4527.71	3406.81	4600.99	3073.79	3110.74	3893.68	4389.71	1944.36	1950.95	2993.3	3006.44	1955.56	2622.82	2812.17	2771.25	3439.54	2616.78	1	0	-	-	-	-	-	-
M847T346	0.432848	0.0107749	0.0151515	0.862509	0.689394	0.916667	0.666667	1	3.84723	MS_O:MS_W	0.295472	1.11741e-12	down	34348.8	18764.9	19366.7	41629.4	12268	12385.2	37699.6	20754.2	34817.4	19152.9	25639.7	38600.8	17939.6	21854	9467.82	9941.04	16578.2	15121.4	30882.8	48871.2	17347.9	60702.7	19460	32744.5	22724.9	22724.9	22724.9	22724.9	0	0	-	-	-	-	-	-
M856T261	0.480721	0.0175125	0.0411255	0.862509	0.855411	0.861111	0.583333	1	3.42317	MS_O:MS_W	0.3017	0.116815	down	10445.9	11398.7	14861.8	15191.7	12310.3	42932.8	10937.3	8906.6	12134.8	13465	11914.7	14595.1	9734.35	12900	13871.2	17485	12089.4	19849.8	44452.7	27128.7	25602.5	31553.1	11232.8	38781.9	19074.7	15505.5	20390.8	17410.4	1	0	-	-	-	-	-	-
M858T327	1.68296	0.0288022	0.004329	0.862509	0.54026	0.972222	0.833333	1	3.0029	MS_O:MS_W	0.252676	0.16388	up	1426.09	3694.42	3822.64	3986.25	4431.24	6475.59	3517.71	5526.71	5969.42	2845.33	5327.57	6901.69	4366.21	4550.52	4737.4	4541.94	7394.46	6596.71	1229.72	4123.53	2787.66	3010.62	4370.47	3603.37	3992.41	5701.9	4332.93	4375.03	1	0	-	-	-	-	-	-
M864T246	1.74395	0.00344351	0.00865801	0.704463	0.630303	0.944444	0.777778	1	2.62689	MS_O:MS_W	0.259814	3.14278e-14	up	1533.81	4559.78	2319.88	876.912	7848.86	4533.08	1062.24	6170.93	3968.01	1566.34	4811.53	5395.08	5035.79	3839.48	5025.87	4937.37	5687.93	6687.83	3850.78	2279.69	2556.61	2484.62	4526.84	2200.06	4360.16	4360.16	4360.16	4360.16	1	0	-	-	-	-	-	-
M867T267	1.7078	0.0230505	0.0021645	0.862509	0.378182	1	1	1	2.87091	MS_O:MS_W	0.0985948	0.0312838	up	5514.87	9132.26	7309.6	8124.4	3852.26	5181.62	6545.94	7517.79	5426.55	3004.65	7431.14	5719.68	6977.22	5806.44	6710.58	13956.2	11690.8	6075.33	4942.38	4743.31	5415.97	5358.81	5435.4	4093.87	5377.06	5018.02	5354.63	5261.94	0	0	-	-	-	-	-	-
M879T349	0.615961	0.00932992	0.0021645	0.862509	0.378182	1	1	1	2.58226	MS_O:MS_W	0.282788	0.28181	down	23411.5	14441.9	9140.65	14788	10766.3	24145	29680.1	32607.5	26636	30781.4	6146.06	11361.3	20412.8	17628.4	26334.6	21705.4	12916.2	11401.7	31402.3	26825.3	28463.5	31048.6	32699.5	28791.3	25392.7	29522.3	15407.9	31538.7	1	0	-	-	-	-	-	-
M903T255	2.10409	3.54926e-05	0.0021645	0.0775158	0.378182	1	1	1	3.56817	MS_O:MS_W	0.123814	0.035048	up	1150.12	3357.15	2127.49	1110.61	3703.11	4306.73	839.583	2980.24	2480.23	1213.88	4297.21	3060.75	3622.46	4908.87	4560.5	4152.27	5116.55	5347.84	2294.81	1512.36	2067.13	2246.55	2769.15	2278.88	3230.9	3175.93	3406.1	3156.42	0	0	-	-	-	-	-	-
M905T260	1.83388	0.000417964	0.0021645	0.367485	0.378182	1	1	1	3.19339	MS_O:MS_W	0.233954	0.180494	up	1384.84	3818.19	3036.85	2022.06	4594.84	3930.44	1937.01	3784.85	1075.22	2938.74	5336.46	4089.78	3545.6	4154.84	3912.58	3615.7	3046.76	4963.37	1949	1882.24	1443.64	2383.17	2227.28	2786.63	4374.66	2792.4	3988.38	3884.53	0	0	-	-	-	-	-	-
M908T255	1.7448	0.00516239	0.00865801	0.83516	0.630303	0.944444	0.777778	1	2.58922	MS_O:MS_W	0.225246	2.18481e-08	up	1276.95	3969.71	3039.12	1860.32	4189.02	3097.76	1782.35	5529.32	2988.22	748.513	5738.7	6272.49	3484.2	2675.56	3665.29	4498.54	4606.54	5997.59	2876.27	3149.85	2180.25	1674.24	2617.13	1789.15	4663.7	4663.7	4663.7	4663.7	1	0	-	-	-	-	-	-
M919T246	2.08341	0.00394969	0.0021645	0.704463	0.378182	1	1	1	3.55608	MS_O:MS_W	0.326712	0.279963	up	1298.3	5372.07	3343.8	2468.91	7777.71	5204.62	2057.18	5551.33	3580.48	2175.5	7638.2	4733.18	7222.2	5137.7	7298.59	6667.82	9026.35	11102.7	4790.98	4256.17	1681.44	3327.17	4976.9	3265.1	4636.17	5262.52	2790.86	5727.68	1	0	-	-	-	-	-	-
M920T246	2.37937	0.00419323	0.0021645	0.704463	0.378182	1	1	1	4.3742	MS_O:MS_W	0.215484	0.214262	up	1755.06	4589.18	2333.09	1226.26	3198.21	2057.44	1088.56	4054	3058.55	1087.24	3118.68	3104.57	4783.39	3418.18	5550.77	4468.63	4679.45	3589.55	1759.55	2111.2	660.404	2795.32	1991.48	1815.21	3420.79	2369.64	3936.91	2888.25	1	0	-	-	-	-	-	-
M945T247	3.27533	0.00105786	0.0021645	0.38506	0.378182	1	1	1	5.17169	MS_O:MS_W	0.221156	0.193175	up	729.426	2219.65	938.011	1033.58	3756.9	1538.17	383.977	3144.17	946.879	884.775	4399.07	2038.29	3173.14	3693.5	4142.28	3388.01	4033.87	3850.13	2020.34	1733.62	594.818	815.869	802.728	835.271	2171.97	2140.14	1502.36	2443.86	1	0	-	-	-	-	-	-
M947T265	2.82968	0.000759499	0.0021645	0.373246	0.378182	1	1	1	4.34561	MS_O:MS_W	0.226207	0.194765	up	524.474	8411.73	3087.15	1836.62	6315.11	4313.68	1858.01	7408.85	4363.88	754.617	4977.24	3347.04	10853.7	7903.7	8293.36	6914.29	9074.77	8359.39	2748.01	4753.9	1830.88	2282.74	4593.81	1954.97	3880.93	4424.34	2845.74	4495.94	1	0	-	-	-	-	-	-
M948T264	2.54512	0.000420656	0.0021645	0.367485	0.378182	1	1	1	3.66006	MS_O:MS_W	0.236796	0.222073	up	815.397	4440.87	1617.54	365.215	3456.1	2693.46	958.235	2977.92	1334.8	201.25	2331.45	2234.92	1721.47	4192.59	2492.51	3316.78	3927.76	3235.33	933.319	1173.11	817.136	1614.69	1647.53	1234.85	1867.97	1788.76	2627.02	1643.37	1	0	-	-	-	-	-	-
M969T364	1.5156	0.0315818	0.0411255	0.862509	0.855411	0.861111	0.596528	1	2.0322	MS_O:MS_W	0.226466	2.68231e-14	up	3540.46	4430.68	4360.94	2341.85	4730.81	6816.56	1878.68	6165.93	4702.08	1268.76	5790.57	5354.9	4226.04	5196.46	3851.61	5158.03	7838.04	8353.46	4435.98	3421.01	4365.54	3209.72	3869.05	3543.51	3838.52	3838.52	3838.52	3838.52	0	0	-	-	-	-	-	-
M970T365	1.50008	0.00167842	0.00865801	0.523668	0.630303	0.944444	0.735417	1	2.51064	MS_O:MS_W	0.248613	0.220599	up	2016.59	3052.42	3212.29	1816.03	2776.38	3705.55	2377.3	4653.37	4068.33	2023.01	4718.4	2872.96	3444.87	3590.89	3311.28	2329.71	3913.5	3556.67	2387.67	2224.06	2256.08	2263.21	1842.07	2457.47	2982.72	1853.88	3139.12	2502.48	0	0	-	-	-	-	-	-
M997T375	1.52753	0.0209548	0.0411255	0.862509	0.855411	0.861111	0.56875	1	2.46142	MS_O:MS_W	0.201694	0.152365	up	1775.01	3409.79	3730.16	3069.12	4520.5	4125.7	2203.3	5131.08	6711.02	3210.57	7156.23	4914.54	4196.19	7530.26	4652.51	3708.9	5343.77	4439.06	2531.65	4980.85	3354.25	2381.99	2453.62	3852.52	4216.66	2901.31	3897.21	3821.63	0	0	-	-	-	-	-	-
[truncated: 19 more columns]

## Sheet: neg-MS_O vs MS_W significant
ID	ratio	t.test_p.value	wilcox.test_p.value	t.test_p.value_BHcorrect	wilcox.test_p.value_BHcorrect	roc	lowROC	upROC	VIP	sample	rawCV	cv	regulated	C_O_3	C_O_7	C_O_12	C_O_16	C_O_21	C_O_25	C_W_2	C_W_6	C_W_11	C_W_15	C_W_20	C_W_24	MS_O_5	MS_O_9	MS_O_14	MS_O_18	MS_O_23	MS_O_27	MS_W_26	MS_W_4	MS_W_8	MS_W_13	MS_W_17	MS_W_22	QC_1	QC_10	QC_19	QC_28	IsAnnotated	IsMS2ident	MS2Metabolite	MS2superclass	MS2class	MS2lipidmaps	MS2lipidmapsclass	MS2kegg
M1006T341	1.54159	0.0402296	0.0649351	0.604507	0.65098	0.833333	0.555556	1	2.08984	MS_O:MS_W	0.30022	1.79e-13	up	970.967	1620.51	949.314	659.55	747.433	1156.75	1155.95	2411.96	1338.81	882.215	1712.66	1313.6	2193.4	2290	1091.79	1576.82	1127.26	2264.5	1518.76	1243.36	1000.53	852.554	992.882	1231.44	1305.28	1305.28	1305.28	1305.28	0	0	-	-	-	-	-	-
M1011T331	1.50086	0.00014659	0.0021645	0.0575294	0.216218	1	1	1	2.57647	MS_O:MS_W	0.121472	1.63e-07	up	831.71	1263.89	1019.56	1081.98	1242.23	1224.5	820.612	1484.28	1209.53	841.223	1857.23	1328.41	1336.75	1189.83	1313.1	1346.17	1583.19	1677.96	858.604	957.07	1076.09	960.486	955.093	820.777	1152.76	1152.76	1152.76	1152.76	0	0	-	-	-	-	-	-
M1011T367	1.80028	0.011488	0.004329	0.504215	0.310467	0.972222	0.888889	1	2.72093	MS_O:MS_W	0.177102	0.160664	up	433.789	987.579	702.571	522.307	823.574	928.016	320.469	1400.48	684.27	595.104	1052.1	1127.82	778.243	1317.16	911.254	877.396	1955.29	1085.14	751.12	616.502	767.544	386.383	485.93	838.867	736.597	1049.06	816.215	800.87	0	0	-	-	-	-	-	-
M1015T347	1.68045	0.0229816	0.00865801	0.580409	0.384388	0.944444	0.777778	1	2.70147	MS_O:MS_W	0.211911	9.1e-09	up	1580.73	2754.66	1704.49	2489.99	2967.3	2124.36	2436.75	3865.67	2202.36	833.619	3742.01	3131.44	2549.25	2978.24	2739.62	1990.32	3787.52	2783.67	1549.46	2251.52	1584.12	702.61	1525.92	2400.72	2269.97	2269.97	2269.97	2269.97	0	0	-	-	-	-	-	-
M1016T349	1.54041	0.00769464	0.0151515	0.47226	0.470875	0.916667	0.666667	1	2.16839	MS_O:MS_W	0.144168	0.0560566	up	906.441	1752.74	1047.56	1011.8	1625.84	910.601	791.173	2561.45	1650.86	694.88	2451.53	1665.29	1652.3	1885.18	1775.41	1814.41	2524.25	1177.69	1063.61	1455.33	1236.42	924.632	1343.42	1006.72	1393.69	1223.71	1364.14	1344.13	1	0	-	-	-	-	-	-
M1017T360	2.15164	0.000388833	0.0021645	0.0988695	0.216218	1	1	1	3.54951	MS_O:MS_W	0.0332508	0.0193353	up	1121.08	2021.03	3054.6	1409.65	2369.94	2357.07	1067.26	2944.91	4214.56	1302.38	4164.92	3429.97	3169.17	2775.96	3746.6	3636.59	2781.82	3720.02	951.143	1367.24	1716.21	1328.55	1684.04	2169.1	1760.88	1832.73	1758.3	1785.38	0	0	-	-	-	-	-	-
M1018T360	1.68695	0.00060686	0.0021645	0.125626	0.216218	1	1	1	2.97145	MS_O:MS_W	0.0712179	0.0183492	up	837.224	1655.68	1024.62	822.893	1330.84	995.246	615.341	1462.75	1285.87	766.284	1579.87	1505.09	1521.16	1455.44	1539.58	1633.86	1452.4	1497.81	812.023	798.321	1125.95	1064.04	694.787	899.363	1103.17	1135.55	1088.16	1118.96	1	0	-	-	-	-	-	-
M1027T323	2.25172	0.000178575	0.0021645	0.0575294	0.216218	1	1	1	3.891	MS_O:MS_W	0.26868	1.38e-07	up	611.215	890.172	599.149	355.848	734.03	841.813	880.388	1402.52	962.083	434.907	1108.16	1103.39	931.845	1372.46	963.003	1130.77	1096.55	1415.3	573.693	714.108	359.827	455.912	376.932	588.268	900.609	900.609	900.609	900.609	0	0	-	-	-	-	-	-
M1029T336	1.64375	2.27e-05	0.0021645	0.0317883	0.216218	1	1	1	2.91306	MS_O:MS_W	0.143172	0.0997599	up	2235.51	3864.69	2606.84	2477.44	3391.55	2504.25	2054.75	5039.6	3665.92	2211.54	4353.06	2848.72	3618.87	4316.82	3930.71	3674.35	4316.31	4092.19	2606.86	2478.79	2398.77	2726.68	1911.23	2447.51	3270.97	3302.13	2740.44	3480.71	0	0	-	-	-	-	-	-
M1030T336	1.60098	0.0001407	0.0021645	0.0575294	0.216218	1	1	1	2.54212	MS_O:MS_W	0.0948723	0.0935645	up	1342.49	2516.5	2032.16	1528.48	2607.27	2065.02	1317.92	3624.4	2525.25	1038.32	3062.48	2871.13	2416.41	2771.62	2618.52	2858.42	3301.74	2901.01	1917.55	1574.86	2051.89	1720.04	1365.39	1906.11	1951.19	2160	1741.05	2096.59	0	0	-	-	-	-	-	-
M1031T342	1.59631	0.000609322	0.0021645	0.125626	0.216218	1	1	1	2.222	MS_O:MS_W	0.244309	0.247549	up	1271.96	2383.1	2503.76	1517.07	3440.87	1975.53	1043.85	5261.57	3282.12	2167.04	6517.15	3001.94	2719.17	3715.04	2935.65	3037.76	3172.34	3894.57	1918.07	1453.07	2080.2	2126.43	2098.42	2523.52	2335.87	2364.63	3486.55	2052.29	0	0	-	-	-	-	-	-
M1033T353	1.54916	0.0143153	0.00865801	0.558656	0.384388	0.944444	0.777778	1	2.18998	MS_O:MS_W	0.123038	6.03e-14	up	1496.3	2490.25	2025.4	1502.45	3448.06	3328.49	1876.6	3485.47	2165.05	1525.2	3740.08	3422.3	2628.02	3445.81	2867.71	3486.86	5860.05	3174.33	2927.35	1884.68	2390.3	2172.86	2385.86	2093.43	2490.88	2490.88	2490.88	2490.88	0	0	-	-	-	-	-	-
M1040T345	1.78946	0.00488676	0.004329	0.410735	0.310467	0.972222	0.888889	1	2.66988	MS_O:MS_W	0.157789	0.138994	up	870.672	1232.03	1619.64	1090	1702.71	1081.87	449.569	3403.04	1482.46	1097.23	3277.17	1712.85	1571.99	1791.4	2460.65	2046.12	2635.15	1454.02	713.433	1445.64	1468.52	812.081	900.182	1343.35	1325.36	986.195	1358.17	1191.25	0	0	-	-	-	-	-	-
M1041T356	1.71529	0.000185114	0.0021645	0.0575294	0.216218	1	1	1	2.79131	MS_O:MS_W	0.147486	0.137983	up	1242.15	2387.11	2063.13	1022.47	1865.73	1492.78	1193.24	2631.07	1845.16	956.035	3620.58	1827.12	2107.31	2181.99	2688.23	2087.63	2929.33	2261.4	1239.8	1524.97	1551.58	1190.05	1094.45	1710.23	1853.03	2429.69	1816.68	2041.61	0	0	-	-	-	-	-	-
M1043T358	1.57733	0.0010361	0.004329	0.160998	0.310467	0.972222	0.833333	1	2.39066	MS_O:MS_W	0.100519	1.05e-13	up	676.005	1548.2	975.516	538.744	1138.82	1216.32	760.97	1750.14	1365.9	592.097	1533.33	1441.53	1750.57	1301	1169.79	1230.35	1510.3	1719.04	727.249	815.668	991.896	893.347	871.901	1203.59	1125.12	1125.12	1125.12	1125.12	0	0	-	-	-	-	-	-
M1055T337	1.92873	0.000929882	0.0021645	0.152993	0.216218	1	1	1	3.14859	MS_O:MS_W	0.097332	0.0592748	up	1135.3	2330.12	1947.94	1711.63	2089.35	1663.5	1193.04	3701.85	2508.55	1376.77	4223.8	2681.44	2062.32	4228.03	2947.92	3569.65	2963.69	2344.78	1875	1297.04	1341.96	1566.17	1620.41	1692.34	2024.74	2052.66	1831.72	2103.08	0	0	-	-	-	-	-	-
M1057T348	1.71155	0.00169542	0.00865801	0.207518	0.384388	0.944444	0.777778	1	2.83801	MS_O:MS_W	0.107937	0.0912789	up	2100.86	3929.49	2987.79	2262.88	3182.26	2045.55	2710.41	5472.57	3963.54	1945.66	4536.74	4264.19	4124.9	5140.23	3862.93	3600.78	6022.49	3544.15	2760.37	2079.98	2660.06	2010.28	2196.81	3656.01	3250.74	3990.07	3442.38	3414.73	0	0	-	-	-	-	-	-
M1058T349	1.8403	0.00161212	0.004329	0.207518	0.310467	0.972222	0.833333	1	3.02454	MS_O:MS_W	0.118524	0.0609065	up	1290.54	2647.15	2410.4	1279.42	2770.57	1346.46	1764.39	4270.31	2933.76	1372.83	2779.91	2439.97	3589.68	3527.23	2515.92	2777.89	4051.23	2173.11	1188.87	1795.97	1836.38	1576.66	1310.82	2417.4	2325.83	2670.41	2417.9	2404.13	0	0	-	-	-	-	-	-
M1059T348	1.56946	0.0105064	0.00865801	0.504215	0.384388	0.944444	0.75	1	2.21311	MS_O:MS_W	0.152415	0.0552975	up	501.823	1144.94	492.161	508.509	1505.44	938.588	909.346	2393.81	1495.32	553.914	1407.7	1144.56	1682.19	1540.72	967.513	1344.35	1496.92	1513.33	882.201	1341.67	1132.57	633.253	656.776	798.095	1029.42	1007.16	1120.84	993.373	0	0	-	-	-	-	-	-
M1517T251	0.62412	0.00412851	0.0021645	0.372498	0.216218	1	1	1	2.6199	MS_O:MS_W	0.156028	0.0679835	down	2991.07	2771.02	2406.55	3978.56	2161.46	4013.95	2443.74	1306.52	2168.65	2167.62	1770.35	3389.04	2054.71	1211.7	1808.24	2122.9	1302.58	2160.81	2598.17	3708.68	3052.71	2287.61	2895.42	2538.98	2068.73	2403.43	2119	2157.44	0	0	-	-	-	-	-	-
M259T111	0.628844	0.03319	0.025974	0.604507	0.546236	0.888889	0.666667	1	2.56518	MS_O:MS_W	0.123695	1.54e-14	down	1752.87	1346.1	710.383	1160.06	796.242	1051.75	1433.52	821.155	1080.85	1422.92	1221.14	1643.69	1148.26	1088.95	1015.82	708.368	1191.66	429.118	1650.86	1697.5	1592.22	1608.52	1489.83	837.955	953.377	953.377	953.377	953.377	1	0	-	-	-	-	-	-
M285T87	1.754	0.0276114	0.0151515	0.589535	0.470875	0.916667	0.722222	1	2.857	MS_O:MS_W	0.232886	0.234403	up	1555.89	2784.64	2415.56	1306.61	1726.03	1587.57	1595.3	808.06	1477.74	1210.09	2972.57	1583.51	3170.99	2320.11	2030.62	4245.37	1982.37	2643.63	1869.64	1255.07	1939.85	1281.57	626.706	2373.29	1839.86	1013.77	1661.81	1560.41	1	0	-	-	-	-	-	-
M317T68	1.74371	0.0149092	0.00865801	0.571248	0.384388	0.944444	0.777778	1	3.2144	MS_O:MS_W	0.0945523	0.0211156	up	1218.3	1381.07	1615.18	1349.27	1423.7	1124.67	1165	1403.46	1076.01	1220.13	797.178	1153.35	2638.07	2401.65	2167.42	2571.53	1875.14	1863.83	1081.73	659.7	2086.68	1336.25	861.099	1726.75	1361.95	1299.44	1356.38	1342.62	1	0	-	-	-	-	-	-
M407T86	1.61791	0.0204186	0.0151515	0.580409	0.470875	0.916667	0.694444	1	2.30769	MS_O:MS_W	0.252398	0.135051	up	5610.19	3730.23	3958.59	3229.04	4773.12	3127.69	7217.13	3297.29	7872.01	6661.3	2708.54	2872.31	5169.48	4100.57	6794.66	8737.82	3970.48	7709.23	3977.1	3473.94	4664.61	3845.85	3333.69	3253.79	4060.75	3988.88	5042.48	3755.56	1	0	-	-	-	-	-	-
M504T89	1.73279	0.0223108	0.025974	0.580409	0.546236	0.888889	0.666667	1	3.16732	MS_O:MS_W	0.195865	0.18482	up	839.419	715.647	956.595	595.219	794.115	1123.11	716.762	839.323	868.125	612.881	1457.58	728.018	859.787	1169.62	1354.76	1301.03	1539.22	1461.13	476.707	364.907	996.259	679.307	566.643	1351.56	782.699	619.737	939.537	681.334	1	0	-	-	-	-	-	-
M506T109	1.66646	0.0313619	0.0411255	0.604507	0.569446	0.861111	0.583333	1	2.9434	MS_O:MS_W	0.206017	0.208951	up	3416.58	6550.64	5583.5	4728.59	7149.78	6212.19	2436.17	9368.39	5819.96	3578.11	6648.89	7214.3	6652.83	6468.89	7691.65	6331.75	9801.23	6836.83	4058.71	2499.98	7772.12	3625.65	2110.06	6206.71	4963.6	5067.59	7009.68	4454.84	1	1	LysoPE 20:1	Glycerophospholipids	lysoPE	LMGP02050020;LMGP02050046	LMGP02050000	-;-
M507T87	1.54101	0.017777	0.025974	0.580409	0.546236	0.888889	0.666667	1	2.34932	MS_O:MS_W	0.215987	0.093161	up	2281.01	2559.45	2486.06	1247.48	2434.69	1048.99	1376.04	1886.9	1390.44	1642.4	2017.57	1627.5	3139.78	2367.23	2745.58	1890.86	2640.08	1451.2	1421.94	1104.73	1804.02	1532.64	1296.12	2077.84	1727.79	1436.39	1780.48	1608.43	0	0	-	-	-	-	-	-
M524T111	1.84866	0.027148	0.0411255	0.5841	0.569446	0.861111	0.596528	1	2.84864	MS_O:MS_W	0.339671	3.52e-13	up	2166.86	1225.26	3425.22	1435.95	1444.67	1315.78	1650.4	2870.26	5218.22	1180.37	6784.98	2743.06	2879.17	2895.86	1948.76	1500.3	3654.38	3246.69	2427.05	662.752	1512.62	1109.79	804.448	2205.95	2298.35	2298.35	2298.35	2298.35	1	0	-	-	-	-	-	-
M563T142	0.622502	0.0169469	0.025974	0.580409	0.546236	0.888889	0.666667	1	2.61963	MS_O:MS_W	0.245303	0.086077	down	1042.13	1200.08	1067.07	1209.17	1885.64	1500.31	994.226	1291	1299.94	1330.37	1924.14	2072.28	758.724	1610.78	988.539	1016.66	1183.84	1837.44	2481.7	1583.91	1299.92	1868.2	2393.3	2254.03	1040.9	1017.22	1192.15	987.269	0	0	-	-	-	-	-	-
M593T306	1.78126	0.0303524	0.0411255	0.604507	0.569446	0.861111	0.624306	1	2.52247	MS_O:MS_W	0.301866	0.277945	up	17616.5	18845	12852.3	12833.7	12483	12865.2	11722.7	5226.71	17330	11875.8	5192.74	6075.21	10917.8	18868.4	21298.1	19823.9	7089.54	13062.8	14064.4	7047.84	9380.57	6864.36	7752.25	6011.92	9937.13	7095.16	13142.8	8091.32	1	0	-	-	-	-	-	-
M597T246	0.602987	0.000860998	0.00865801	0.150513	0.384388	0.944444	0.75	1	2.96315	MS_O:MS_W	0.103045	0.0126708	down	3824.71	4420.13	3763.15	3524.68	4722.02	3350.98	3769.7	6200.08	7600.32	4500.54	5488.08	4493.61	3917.6	3194.47	2587.29	2814.58	4027.83	2780.23	5790.76	5140.19	5590.03	3671.82	6256.24	5594.82	4034.64	4035.47	3946.9	4064.6	1	0	-	-	-	-	-	-
M614T278	0.618817	0.0396375	0.0411255	0.604507	0.569446	0.861111	0.611111	1	2.06587	MS_O:MS_W	0.0460545	7.3e-14	down	7194.14	2358.97	2059.21	2623.87	1762.7	1728.72	1652.92	3016.12	3655.13	6483.94	2647.57	2857.99	2166.78	1906.69	1477.2	2154.73	1996.93	2350.21	4649.13	3157.48	2055.1	2313.05	4969.99	2332	2441.97	2441.97	2441.97	2441.97	0	0	-	-	-	-	-	-
M648T380	0.658627	0.0317997	0.0649351	0.604507	0.65098	0.833333	0.611111	1	1.95546	MS_O:MS_W	0.172206	0.117668	down	2519.86	656.319	1827.11	2609.74	1669.77	2907.54	1586.23	1487.94	1166.4	2134.32	705.188	628.203	999.052	1037.93	1978.13	1163.7	1567.08	1932.18	3270.93	2114.98	1459.6	1967.13	1815.85	2547.5	1554.79	2018.61	1663.18	1658.47	0	0	-	-	-	-	-	-
M657T324	0.661885	0.0261515	0.0411255	0.583368	0.569446	0.861111	0.583333	1	2.44239	MS_O:MS_W	0.325007	0.0527757	down	5558.95	5539.26	10352.1	4550.01	5926.17	4536.43	5823.66	8113.03	7366.86	5146.39	5837.67	3844.74	5749.97	6347.64	4437.53	4018.53	3006.01	2546.12	5395.51	6056.81	5459.97	8340.36	7528.02	6660.91	7057.88	6266.85	6986.9	6806.59	0	0	-	-	-	-	-	-
M669T112	0.666134	0.0228144	0.0411255	0.580409	0.569446	0.861111	0.583333	1	2.30674	MS_O:MS_W	0.239662	0.215988	down	2191.31	2576.47	2821.26	1447.21	1892.57	1773.26	1895.28	1749.35	1736.96	2277.88	1543.19	1591.25	1461.58	2130.37	1359.83	1125.02	1838.78	1665.6	2728.94	2874.82	2047.64	2951.07	2364.58	1416.2	1322.34	2033.77	1325.29	1525.25	1	0	-	-	-	-	-	-
M698T134	0.579478	0.00150553	0.0021645	0.207518	0.216218	1	1	1	2.56067	MS_O:MS_W	0.117353	0.117504	down	788.918	900.087	795.487	782.5	948.327	609.853	1558.66	497.093	916.578	2535.88	510.285	1046.42	972.034	740.322	1257.51	1571.99	1127.28	1148.9	1966.97	1606.92	2281.43	1873.68	1786.08	2250.75	930.289	985.028	768.749	1010.43	1	0	-	-	-	-	-	-
M702T244	2.30517	9.01e-06	0.0021645	0.0251876	0.216218	1	1	1	3.82232	MS_O:MS_W	0.0808982	0.0792009	up	7069.02	3639.52	5700.17	8244.49	4336.87	5160.8	4713.29	6873.28	6816.24	4610.17	6536.3	4933.9	12595.6	18498.8	14866.5	13348.3	15904.3	13772.7	6014.41	5131.52	7388.07	6989.01	5117.18	7962.72	9075.29	7528.93	8762.6	8627.68	0	0	-	-	-	-	-	-
M703T244	1.99168	0.00239296	0.0021645	0.257427	0.216218	1	1	1	3.49202	MS_O:MS_W	0.0681408	0.0495415	up	2863.17	2776.61	2596.04	3537.92	3495.44	3343.57	2431.66	3215.69	3880.81	2685.28	3181.22	2533.09	5946.7	8697.71	7229.38	6231.59	7290.4	6960.47	4998.52	1820.5	3594	4041.07	3059.78	3752.69	4388.32	3926.5	4349.48	4241.19	1	0	-	-	-	-	-	-
M704T244	1.69048	0.0104924	0.00865801	0.504215	0.384388	0.944444	0.75	1	2.91345	MS_O:MS_W	0.142029	0.115867	up	1946.92	1897.97	606.707	1502	1645.48	1068.16	1436.03	1915.26	1825.57	2037.28	1203.43	1563.32	2313.2	2611.38	1905.44	2333.34	2435.88	1977.75	1145.65	728.689	1451.53	1427.57	1088.42	2189.56	2007.98	1528.08	1938.65	1854.85	1	0	-	-	-	-	-	-
M723T222	1.79001	0.000133333	0.0021645	0.0575294	0.216218	1	1	1	3.24692	MS_O:MS_W	0.0774361	5.98e-15	up	1844.77	1497.52	1229.31	1551.42	1298.82	1587.87	1515.93	1789.45	1785.27	1244.09	1902.5	1696.42	2665.85	3757.93	2747.55	2842.82	3213.4	2280.25	1831.72	1778.12	1919.21	1257.3	1412.79	1581.67	1892.09	1892.09	1892.09	1892.09	0	0	-	-	-	-	-	-
M728T245	2.62413	0.0165013	0.0021645	0.580409	0.216218	1	1	1	4.0741	MS_O:MS_W	0.159067	0.149156	up	2322.29	927.258	1105.05	1835.82	1331.13	509.394	979.322	1578.51	1014.19	2172.7	1201.06	1493.11	2606.32	4557.33	3860.67	2849.35	6182.09	3439.84	1732.25	267.96	1689.4	1243.96	1780.91	2239.21	2143.48	2480.95	1755.4	2405.47	0	0	-	-	-	-	-	-
M752T244	1.93224	0.000257588	0.0021645	0.0720474	0.216218	1	1	1	3.26364	MS_O:MS_W	0.217248	0.21314	up	2794.76	2015.46	2772.85	3704.32	1803.38	1601.95	2714.19	3534.29	2718.64	2536.78	3236.81	2240.04	4518.68	6516.91	5755.6	4004.63	6348.39	4093.82	2076.58	2457	3328.03	2415.44	2730.98	3158.71	3424.34	2996.85	4561.94	2976.79	0	0	-	-	-	-	-	-
M778T186	1.57537	0.0399533	0.025974	0.604507	0.546236	0.888889	0.611111	1	2.36283	MS_O:MS_W	0.0887345	0.0817954	up	6262.5	6100.75	4571.58	4967.26	5711.7	5813.98	3404.48	7842.74	5430.65	3712.09	7208.4	5931.85	6843.96	7352.36	5584.62	5716.26	14252.6	5944.55	5098.7	3467.28	5600.69	4885.98	3734.67	6218.07	5551.33	5024.55	6045.3	5219.44	1	0	-	-	-	-	-	-
M778T305	1.87772	0.0465941	0.132035	0.621851	0.755216	0.777778	0.444444	1	2.58943	MS_O:MS_W	0.156059	0.06991	up	22163.6	13126.5	11045	16962.3	17032.8	15592	16722.9	4973.26	13696.5	14008.5	5987.13	13207.6	9260.39	20128.3	23769.3	21772.3	18519.4	6876.76	8205.26	5403.7	13098.3	10049.5	7301.08	9372.28	15367.1	13010.3	14682	14760.2	1	0	-	-	-	-	-	-
M788T394	1.69836	0.0312294	0.025974	0.604507	0.546236	0.888889	0.666667	1	2.6641	MS_O:MS_W	0.12824	3.57e-12	up	22529.3	22391.6	18052.8	22736.8	13261.3	18901.8	22881.8	16168	12037.2	23764.7	15491.1	16065.9	12588.6	20840.5	20387.9	41050.3	21370.8	28706.8	17746.9	9429.51	16748.1	12868.7	12505.2	16045.5	19464.7	19464.7	19464.7	19464.7	0	0	-	-	-	-	-	-
M800T225	1.5913	0.0430093	0.0411255	0.604507	0.569446	0.861111	0.622917	1	2.2244	MS_O:MS_W	0.106699	0.0766884	up	4706.75	5351.8	3496.17	10400.2	4785.99	4368.55	2802.63	7507.1	10010.8	4200.91	5344.15	4242.18	12023.1	6320.75	5089.21	5782.38	4431.85	5309.78	6659.23	2768.55	3716.05	4102.89	2876.6	4357.93	4744.53	3958.22	4575.47	4520.79	1	0	-	-	-	-	-	-
M815T174	2.54728	0.0355747	0.0930736	0.604507	0.690522	0.805556	0.5	1	3.65838	MS_O:MS_W	0.293438	6.1e-13	up	3205.18	3135.26	2098.39	1570.29	2065.31	2634.42	1361.5	2940.24	2120.24	1206.11	1593.91	5148.15	9578.68	3198.66	7328.75	2287.65	2856.45	9850.37	4290.29	746.796	3529.41	1715.65	972.242	2525.26	3257.88	3257.88	3257.88	3257.88	0	0	-	-	-	-	-	-
M822T393	1.79548	0.0410597	0.0930736	0.604507	0.690522	0.805556	0.527778	1	2.66478	MS_O:MS_W	0.160256	0.0554039	up	18731.8	28628.7	26596	13678.6	13768	9068.71	18257.4	6409.21	12295.5	11163.9	9207.91	9498.84	14925.3	13770.5	28970.5	24648.7	10017.5	24899.4	4980.39	14222.3	16328.7	12342.8	6774.49	10644	12178.9	13756.9	12381.5	12614.1	1	0	-	-	-	-	-	-
M828T138	2.25812	0.0286521	0.025974	0.598059	0.546236	0.888889	0.666667	1	3.23539	MS_O:MS_W	0.237489	0.119079	up	1240.08	2577.81	1374.51	1147.8	4848.7	1246.62	1185.01	1767.99	1435.37	1105.29	1293.1	984.143	1699.35	5008.79	1706.53	5627.64	1959.81	1777.28	976.387	1000.26	2586.17	867.756	772.423	1670.55	1541.23	1644.08	1274.53	1677.74	1	0	-	-	-	-	-	-
M831T138	1.94182	0.0410575	0.025974	0.604507	0.546236	0.888889	0.583333	1	2.70109	MS_O:MS_W	0.334194	0.296451	up	941.467	2784.35	1763.85	1365.18	2541.3	2133.05	1072.22	1761.26	1707.99	1502.89	2503.62	1800.04	2138.23	2459.52	2650.01	2665.35	2854.96	8325.29	1788.12	1174.94	1998.56	1947.91	1168.56	2784.59	1802.53	3145.5	1706.22	2210.21	1	0	-	-	-	-	-	-
M831T173	2.3624	0.00796733	0.0151515	0.47226	0.470875	0.916667	0.722222	1	3.53731	MS_O:MS_W	0.464805	0.118411	up	5242.69	7377.49	4242.3	3943.9	2678.87	2115.55	2858.42	5004.97	2344.22	2244.39	1244.59	1844.66	9017.41	7198.2	5489.42	4958.97	3534.55	2583.35	1723.6	1954.35	3857.79	2440.16	1090.81	2809.78	3069.59	3155.86	2498.63	3318.07	1	0	-	-	-	-	-	-
M832T174	2.1794	0.0200807	0.0411255	0.580409	0.569446	0.861111	0.583333	1	3.47316	MS_O:MS_W	0.192072	0.149503	up	1250.32	1855.11	1361.95	929.599	2087.08	2025.67	903.642	1158.04	800.858	895.213	1203.1	1151.34	3513.59	1150.4	1742.49	3381.24	1239.58	2331.04	1219.99	506.027	1282.33	903.641	528.365	1689	1222.63	1348.34	968.27	1365.31	1	0	-	-	-	-	-	-
M846T138	1.75958	0.0367512	0.0411255	0.604507	0.569446	0.861111	0.583333	1	2.91683	MS_O:MS_W	0.400495	0.0790829	up	1693.62	3008.62	1616.13	1445.34	1736.75	961.014	1889.75	2046.14	2022.08	927.243	1760.03	2093.78	2172.74	3002.79	2318.18	5215.11	3588.22	3166.23	690.758	1425.36	3694.62	1979.91	1571.7	1698.95	1859.09	1929.67	1638.34	1963.33	0	0	-	-	-	-	-	-
M855T173	2.28212	0.00321994	0.0021645	0.321649	0.216218	1	1	1	3.81858	MS_O:MS_W	0.0839541	2.21e-13	up	4756.03	7062.82	5802.08	13672.8	5677.31	5152.21	3137.35	3601.25	1998.94	4450.93	3962.16	2065.14	5909.95	8251.2	7048.84	7602.04	8290.64	6677.41	3819.26	2715.91	5791.36	1924.81	1767.25	3165.34	5130.06	5130.06	5130.06	5130.06	1	0	-	-	-	-	-	-
M870T112	2.19199	0.00917181	0.025974	0.481626	0.546236	0.888889	0.666667	1	3.62437	MS_O:MS_W	0.202617	0.0914854	up	1048.48	1444.59	1475.67	1422.71	1793.88	1146.67	1332.88	1966.58	1056.55	760.513	1367.82	1596.94	1019.23	2270.31	2008.63	3629.24	2672.72	2968.09	1173.55	652.221	1406.62	1294.48	646.847	1472.39	1520.25	1581.76	1310.01	1618.84	1	0	-	-	-	-	-	-
M890T309	0.599671	0.0366422	0.0411255	0.604507	0.569446	0.861111	0.638889	1	2.3823	MS_O:MS_W	0.354523	0.277887	down	1043.3	1373.03	1230.07	1248.25	990.46	1454.55	1080.65	871.238	1003.19	1527.69	634.277	1100.35	929.77	1146.76	1160.89	1573.3	481.127	944.001	1008.41	1980.27	2835.54	1449.67	1647.93	1476.96	3058.33	1472.89	2620.52	2523.94	0	0	-	-	-	-	-	-
M917T179	1.74543	0.0194941	0.004329	0.580409	0.310467	0.972222	0.833333	1	2.32294	MS_O:MS_W	0.113587	0.0330111	up	941.299	592.086	704.757	835.849	524.166	535.853	963.203	2017.17	1684.63	840.115	2296.79	1588.83	726.014	1921.95	860.073	909.035	1489.82	952.839	571.305	539.747	735.343	720.78	702.87	660.057	940.866	875.31	938.284	919.328	0	0	-	-	-	-	-	-
M943T244	1.71111	0.00282636	0.00865801	0.29279	0.384388	0.944444	0.777778	1	2.49527	MS_O:MS_W	0.104511	0.104776	up	372.485	2049.87	1844.48	832.895	2646.57	1510.02	876.428	1640.52	2019.66	815.405	1297.83	1398.43	1626.91	2970.3	2457.38	1860.44	2133.2	1699.39	1271.36	1734.73	908.211	1415.36	1161.11	959.146	1682.67	1613.66	1970.54	1574.26	1	0	-	-	-	-	-	-
M945T263	1.93405	0.00170644	0.004329	0.207518	0.310467	0.972222	0.833333	1	3.16315	MS_O:MS_W	0.0858525	0.0847489	up	1925.29	2804.25	2888.77	1141.37	3935.4	2076.03	1373.91	2396	1341.37	933.855	2662.28	1417.32	3858.39	3617.77	4206.29	2226.97	3402.95	3429.32	2009.07	2738.77	1411.14	1518.04	1909.08	1138.36	2982.99	3558.49	2993.66	3159.89	1	0	-	-	-	-	-	-
M946T262	1.89686	0.00223366	0.0021645	0.249902	0.216218	1	1	1	3.25103	MS_O:MS_W	0.204721	0.10806	up	635.062	1777.54	1797.59	842.127	2097.49	1789.73	775.056	1565.26	1011.9	1266	1099.26	1269.56	2087.9	2779.03	2781.93	1719.36	2379.76	2049	904.522	1707.65	843.495	1712.85	1180.83	924.226	1752.75	1767.65	1445.03	1874.54	0	0	-	-	-	-	-	-
M967T364	1.6811	0.00545791	0.00865801	0.432467	0.384388	0.944444	0.777778	1	2.61272	MS_O:MS_W	0.127326	0.0262904	up	2488.45	3517.23	1695.84	984.265	1447.9	1194.35	1185.58	2177.55	1293.96	775.974	2067.99	1852.89	2692.29	2555.02	2095.16	1664.02	3262.18	2526.57	2459.77	1201.44	1368.16	1189.47	1140.16	1441.94	1443.81	1526.14	1444.39	1470.56	0	0	-	-	-	-	-	-
M968T364	1.97657	0.000758348	0.0021645	0.141407	0.216218	1	1	1	3.31666	MS_O:MS_W	0.18611	4.25e-12	up	852.233	1524.33	1020.51	626.604	1334.53	1272.77	680.103	1379.4	632.945	638.076	1245.13	1572.67	2609.14	1472.68	1407.63	1420.34	1749.21	2072.49	1359.28	708.983	868.455	691.572	841.467	959.604	1028.74	1028.74	1028.74	1028.74	1	0	-	-	-	-	-	-
M983T355	1.79941	0.000628803	0.004329	0.125626	0.310467	0.972222	0.833333	1	2.88306	MS_O:MS_W	0.0992799	6.46e-13	up	668.744	1541.96	1656.19	520.852	1329.03	1522.43	673.789	2170.29	1238.86	668.433	1654.67	1141.93	1343.37	1780.12	1441.11	1205.95	1907.1	1789.24	953.202	690.174	919.937	840.922	649.497	1207.37	1100.79	1100.79	1100.79	1100.79	0	0	-	-	-	-	-	-
M989T349	1.63748	0.0443613	0.0411255	0.611224	0.569446	0.861111	0.583333	1	2.49584	MS_O:MS_W	0.33841	4.71e-13	up	1066.01	1468.7	713.569	597.97	1193.68	776.727	1209.47	2383.17	1815.13	569.797	1950.53	2254.5	1595.53	1309.28	1137.6	926.317	2288.02	1750.46	891.243	2004	797.153	694.054	467.878	646.312	1355.36	1355.36	1355.36	1355.36	0	0	-	-	-	-	-	-
M994T364	1.5034	0.0384818	0.0930736	0.604507	0.690522	0.805556	0.472222	1	1.96158	MS_O:MS_W	0.50819	3.73e-09	up	397.81	1055.81	1032.21	991.385	1519.58	1491.91	511.668	1189.76	1634.71	912.552	1800.66	1451.58	822.878	1355.34	1539.32	1288.35	1821.96	1978.47	1370.28	648.459	1034.04	826.088	858.229	1120.52	1159.9	1159.9	1159.9	1159.9	1	0	-	-	-	-	-	-
M996T375	1.67785	0.00675879	0.00865801	0.47226	0.384388	0.944444	0.777778	1	2.29394	MS_O:MS_W	0.244204	0.156499	up	677.435	1586.22	1420.36	770.851	2142.89	1905.87	607.01	1496.57	1351.08	369.795	2355.41	2401.06	1214.37	1955.98	1796.59	1502.26	2568.8	1931.87	1413.72	785.444	1498.13	789.416	1025.65	1025.68	1102.84	1436.74	1005.07	1242.34	1	0	-	-	-	-	-	-
[truncated: 19 more columns]
