# Supplementary material for: Krill oil treatment ameliorates lipid metabolism imbalance in chronic unpredicted mild stress-induced depression-like behavior in mice
Source: Front Cell Dev Biol. 2023 Jul 26;11:1180483. doi: 10.3389/fcell.2023.1180483 (PMC10411196; doi:10.3389/fcell.2023.1180483)
Supplement: Supplementary file 1 [file DataSheet1.zip › Supplementary Material/Table 13.XLSX]

## Sheet:  C-W vs MS-w
gene_id	gene_name	Description	log2(fc)	pval	regulation
ENSMUSG00000040856	Dlk1	delta like non-canonical Notch ligand 1 [Source:MGI Symbol;Acc:MGI:94900]	5.63643	1.64318e-46	up
ENSMUSG00000023964	Calcr	calcitonin receptor [Source:MGI Symbol;Acc:MGI:101950]	13.4797	5.44985e-28	up
ENSMUSG00000036198	Arhgap36	Rho GTPase activating protein 36 [Source:MGI Symbol;Acc:MGI:1922654]	4.96873	2.1924e-27	up
ENSMUSG00000047507	Baiap3	BAI1-associated protein 3 [Source:MGI Symbol;Acc:MGI:2685783]	3.8411	6.85332e-26	up
ENSMUSG00000062393	Dgkk	diacylglycerol kinase kappa [Source:MGI Symbol;Acc:MGI:3580254]	5.3893	8.20062e-24	up
ENSMUSG00000038112	AW551984	expressed sequence AW551984 [Source:MGI Symbol;Acc:MGI:2143322]	3.36118	2.11211e-22	up
ENSMUSG00000057101	Zfp180	zinc finger protein 180 [Source:MGI Symbol;Acc:MGI:1923701]	3.08059	3.61633e-22	up
ENSMUSG00000031212	Pgr15l	G protein-coupled receptor 15-like [Source:MGI Symbol;Acc:MGI:2676330]	11.6584	2.32618e-19	up
ENSMUSG00000054667	Irs4	insulin receptor substrate 4 [Source:MGI Symbol;Acc:MGI:1338009]	4.81532	1.30075e-18	up
ENSMUSG00000020848	Doc2b	double C2, beta [Source:MGI Symbol;Acc:MGI:1100497]	2.64399	5.98531e-18	up
ENSMUSG00000036357	Gpr101	G protein-coupled receptor 101 [Source:MGI Symbol;Acc:MGI:2685211]	4.3074	7.42954e-18	up
ENSMUSG00000111765	Gm10635	predicted gene 10635 [Source:MGI Symbol;Acc:MGI:3641740]	-4.759	7.93395e-18	down
ENSMUSG00000021685	Otp	orthopedia homeobox [Source:MGI Symbol;Acc:MGI:99835]	6.39763	5.84974e-17	up
ENSMUSG00000026247	Ecel1	endothelin converting enzyme-like 1 [Source:MGI Symbol;Acc:MGI:1343461]	4.17568	1.02452e-16	up
ENSMUSG00000031340	Gabre	gamma-aminobutyric acid (GABA) A receptor, subunit epsilon [Source:MGI Symbol;Acc:MGI:1330235]	4.95497	3.25795e-16	up
ENSMUSG00000071517	Gm10334	predicted gene 10334 [Source:MGI Symbol;Acc:MGI:3641889]	-13.2751	2.92833e-15	down
ENSMUSG00000031980	Agt	angiotensinogen (serpin peptidase inhibitor, clade A, member 8) [Source:MGI Symbol;Acc:MGI:87963]	3.6578	8.18834e-15	up
ENSMUSG00000092035	Peg10	paternally expressed 10 [Source:MGI Symbol;Acc:MGI:2157785]	2.3731	1.63944e-14	up
ENSMUSG00000016494	Cd34	CD34 antigen [Source:MGI Symbol;Acc:MGI:88329]	-2.11779	3.73231e-14	down
ENSMUSG00000076498	Trbc2	T cell receptor beta, constant 2 [Source:MGI Symbol;Acc:MGI:4835227]	-4.49891	3.89201e-14	down
ENSMUSG00000031111	Igsf1	immunoglobulin superfamily, member 1 [Source:MGI Symbol;Acc:MGI:2147913]	3.75714	4.32978e-14	up
ENSMUSG00000037185	Krt80	keratin 80 [Source:MGI Symbol;Acc:MGI:1921377]	-4.11457	6.16936e-14	down
ENSMUSG00000061086	Myl4	myosin, light polypeptide 4 [Source:MGI Symbol;Acc:MGI:97267]	-3.32899	9.24068e-14	down
ENSMUSG00000029219	Slc10a4	solute carrier family 10 (sodium/bile acid cotransporter family), member 4 [Source:MGI Symbol;Acc:MGI:3606480]	4.40756	3.04802e-13	up
ENSMUSG00000100241	Slc18a3	solute carrier family 18 (vesicular monoamine), member 3 [Source:MGI Symbol;Acc:MGI:1101061]	4.03537	4.43948e-13	up
ENSMUSG00000024957	Kcnk4	potassium channel, subfamily K, member 4 [Source:MGI Symbol;Acc:MGI:1298234]	-2.68923	5.01039e-13	down
ENSMUSG00000025163	Cd7	CD7 antigen [Source:MGI Symbol;Acc:MGI:88344]	-5.27475	7.13291e-13	down
ENSMUSG00000021919	Chat	choline acetyltransferase [Source:MGI Symbol;Acc:MGI:88392]	3.95915	1.30799e-12	up
ENSMUSG00000020080	Hkdc1	hexokinase domain containing 1 [Source:MGI Symbol;Acc:MGI:2384910]	-2.70385	1.94885e-12	down
ENSMUSG00000031344	Gabrq	gamma-aminobutyric acid (GABA) A receptor, subunit theta [Source:MGI Symbol;Acc:MGI:1888498]	4.33509	2.20494e-12	up
ENSMUSG00000024670	Cd6	CD6 antigen [Source:MGI Symbol;Acc:MGI:103566]	-4.67838	1.20385e-11	down
ENSMUSG00000031130	Brs3	bombesin-like receptor 3 [Source:MGI Symbol;Acc:MGI:1100501]	11.3281	1.4758e-11	up
ENSMUSG00000023945	Slc5a7	solute carrier family 5 (choline transporter), member 7 [Source:MGI Symbol;Acc:MGI:1927126]	3.32242	1.90677e-11	up
ENSMUSG00000000120	Ngfr	nerve growth factor receptor (TNFR superfamily, member 16) [Source:MGI Symbol;Acc:MGI:97323]	2.83183	7.46551e-11	up
ENSMUSG00000018339	Gpx3	glutathione peroxidase 3 [Source:MGI Symbol;Acc:MGI:105102]	2.07537	8.56791e-11	up
ENSMUSG00000021647	Cartpt	CART prepropeptide [Source:MGI Symbol;Acc:MGI:1351330]	2.73066	9.10696e-11	up
ENSMUSG00000030772	Dkk3	dickkopf WNT signaling pathway inhibitor 3 [Source:MGI Symbol;Acc:MGI:1354952]	-2.20648	1.37452e-10	down
ENSMUSG00000097929	Tunar	Tcl1 upstream neural differentiation associated RNA [Source:MGI Symbol;Acc:MGI:1917202]	2.3015	1.66057e-10	up
ENSMUSG00000042607	Asb4	ankyrin repeat and SOCS box-containing 4 [Source:MGI Symbol;Acc:MGI:1929751]	5.0175	1.90963e-10	up
ENSMUSG00000062151	Unc13c	unc-13 homolog C [Source:MGI Symbol;Acc:MGI:2149021]	2.27002	2.04747e-10	up
ENSMUSG00000027335	Adra1d	adrenergic receptor, alpha 1d [Source:MGI Symbol;Acc:MGI:106673]	-2.22231	2.18661e-10	down
ENSMUSG00000076617	Ighm	immunoglobulin heavy constant mu [Source:MGI Symbol;Acc:MGI:96448]	-1.77261	2.19885e-10	down
ENSMUSG00000090667	Gm765	predicted gene 765 [Source:MGI Symbol;Acc:MGI:2685611]	-3.36083	2.5524e-10	down
ENSMUSG00000056972	Magel2	melanoma antigen, family L, 2 [Source:MGI Symbol;Acc:MGI:1351648]	3.27975	3.38317e-10	up
ENSMUSG00000028172	Tacr3	tachykinin receptor 3 [Source:MGI Symbol;Acc:MGI:892968]	3.22596	3.69271e-10	up
ENSMUSG00000030047	Arhgap25	Rho GTPase activating protein 25 [Source:MGI Symbol;Acc:MGI:2443687]	-2.52637	3.8605e-10	down
ENSMUSG00000046844	Vat1l	vesicle amine transport protein 1 like [Source:MGI Symbol;Acc:MGI:2142534]	1.87702	4.10109e-10	up
ENSMUSG00000087437	Gm13112	predicted gene 13112 [Source:MGI Symbol;Acc:MGI:3701127]	4.01476	5.26375e-10	up
ENSMUSG00000034486	Gbx2	gastrulation brain homeobox 2 [Source:MGI Symbol;Acc:MGI:95668]	4.29998	6.02117e-10	up
ENSMUSG00000043811	Rtn4r	reticulon 4 receptor [Source:MGI Symbol;Acc:MGI:2136886]	-1.61858	7.60051e-10	down
ENSMUSG00000066687	Zbtb16	zinc finger and BTB domain containing 16 [Source:MGI Symbol;Acc:MGI:103222]	-2.27368	9.82715e-10	down
ENSMUSG00000029193	Cckar	cholecystokinin A receptor [Source:MGI Symbol;Acc:MGI:99478]	5.53729	1.01625e-09	up
ENSMUSG00000019890	Nts	neurotensin [Source:MGI Symbol;Acc:MGI:1328351]	4.37758	1.16216e-09	up
ENSMUSG00000039706	Ldb2	LIM domain binding 2 [Source:MGI Symbol;Acc:MGI:894670]	-1.77746	1.86633e-09	down
ENSMUSG00000030616	Sytl2	synaptotagmin-like 2 [Source:MGI Symbol;Acc:MGI:1933366]	-1.54811	1.96272e-09	down
ENSMUSG00000071234	Syndig1l	synapse differentiation inducing 1 like [Source:MGI Symbol;Acc:MGI:2685107]	2.95653	2.17918e-09	up
ENSMUSG00000029546	Uncx	UNC homeobox [Source:MGI Symbol;Acc:MGI:108013]	8.98225	2.27326e-09	up
ENSMUSG00000055639	Dach1	dachshund family transcription factor 1 [Source:MGI Symbol;Acc:MGI:1277991]	2.15395	2.65659e-09	up
ENSMUSG00000039954	Stk32a	serine/threonine kinase 32A [Source:MGI Symbol;Acc:MGI:2442403]	2.4691	2.97127e-09	up
ENSMUSG00000043366	Olfr78	olfactory receptor 78 [Source:MGI Symbol;Acc:MGI:2157548]	-3.53536	3.72688e-09	down
ENSMUSG00000097891	Gm3650	predicted gene 3650 [Source:MGI Symbol;Acc:MGI:3781826]	-6.72605	3.91648e-09	down
ENSMUSG00000074939	Chrm5	cholinergic receptor, muscarinic 5 [Source:MGI Symbol;Acc:MGI:109248]	5.34668	5.42781e-09	up
ENSMUSG00000048038	Ccdc187	coiled-coil domain containing 187 [Source:MGI Symbol;Acc:MGI:3045295]	2.75298	6.49222e-09	up
ENSMUSG00000036699	Zcchc12	zinc finger, CCHC domain containing 12 [Source:MGI Symbol;Acc:MGI:1919943]	1.95517	6.60771e-09	up
ENSMUSG00000019913	Sim1	single-minded family bHLH transcription factor 1 [Source:MGI Symbol;Acc:MGI:98306]	10.1481	7.19142e-09	up
ENSMUSG00000023927	Satb1	special AT-rich sequence binding protein 1 [Source:MGI Symbol;Acc:MGI:105084]	-1.53187	7.85624e-09	down
ENSMUSG00000031255	Sytl4	synaptotagmin-like 4 [Source:MGI Symbol;Acc:MGI:1351606]	4.11772	7.95469e-09	up
ENSMUSG00000041380	Htr2c	5-hydroxytryptamine (serotonin) receptor 2C [Source:MGI Symbol;Acc:MGI:96281]	1.90309	8.41015e-09	up
ENSMUSG00000113211	4921525O09Rik	RIKEN cDNA 4921525O09 gene [Source:MGI Symbol;Acc:MGI:1921300]	11.1077	9.1924e-09	up
ENSMUSG00000051111	Sv2c	synaptic vesicle glycoprotein 2c [Source:MGI Symbol;Acc:MGI:1922459]	1.80698	1.47775e-08	up
ENSMUSG00000025795	Rassf3	Ras association (RalGDS/AF-6) domain family member 3 [Source:MGI Symbol;Acc:MGI:2179722]	-1.49123	1.4865e-08	down
ENSMUSG00000033174	Mgll	monoglyceride lipase [Source:MGI Symbol;Acc:MGI:1346042]	-2.23665	1.56762e-08	down
ENSMUSG00000039629	Strip2	striatin interacting protein 2 [Source:MGI Symbol;Acc:MGI:2444363]	1.6278	1.74824e-08	up
ENSMUSG00000036782	Klhl13	kelch-like 13 [Source:MGI Symbol;Acc:MGI:1914705]	1.93191	1.9006e-08	up
ENSMUSG00000029595	Lhx5	LIM homeobox protein 5 [Source:MGI Symbol;Acc:MGI:107792]	5.53851	2.126e-08	up
ENSMUSG00000087467	Gm13601	predicted gene 13601 [Source:MGI Symbol;Acc:MGI:3649286]	-3.05621	3.0611e-08	down
ENSMUSG00000010066	Cacna2d2	calcium channel, voltage-dependent, alpha 2/delta subunit 2 [Source:MGI Symbol;Acc:MGI:1929813]	1.73463	3.09187e-08	up
ENSMUSG00000040998	Npnt	nephronectin [Source:MGI Symbol;Acc:MGI:2148811]	-1.56176	3.36357e-08	down
ENSMUSG00000067724	Gbx1	gastrulation brain homeobox 1 [Source:MGI Symbol;Acc:MGI:95667]	5.39425	3.46399e-08	up
ENSMUSG00000039103	Nexn	nexilin [Source:MGI Symbol;Acc:MGI:1916060]	2.95084	3.80988e-08	up
ENSMUSG00000070601	Vmn2r84	vomeronasal 2, receptor 84 [Source:MGI Symbol;Acc:MGI:3643367]	-3.25444	4.38314e-08	down
ENSMUSG00000020251	Glt8d2	glycosyltransferase 8 domain containing 2 [Source:MGI Symbol;Acc:MGI:1922032]	-2.05789	4.39111e-08	down
ENSMUSG00000020121	Srgap1	SLIT-ROBO Rho GTPase activating protein 1 [Source:MGI Symbol;Acc:MGI:2152936]	1.69897	4.84855e-08	up
ENSMUSG00000002266	Zim1	zinc finger, imprinted 1 [Source:MGI Symbol;Acc:MGI:1341879]	2.35846	6.5492e-08	up
ENSMUSG00000036502	Tmem255a	transmembrane protein 255A [Source:MGI Symbol;Acc:MGI:3045722]	1.818	6.80812e-08	up
ENSMUSG00000042353	Frem3	Fras1 related extracellular matrix protein 3 [Source:MGI Symbol;Acc:MGI:2685641]	4.01444	7.69397e-08	up
ENSMUSG00000004347	Pde1c	phosphodiesterase 1C [Source:MGI Symbol;Acc:MGI:108413]	2.36261	8.37089e-08	up
ENSMUSG00000029869	Ephb6	Eph receptor B6 [Source:MGI Symbol;Acc:MGI:1096338]	-1.72364	8.83795e-08	down
ENSMUSG00000027765	P2ry1	purinergic receptor P2Y, G-protein coupled 1 [Source:MGI Symbol;Acc:MGI:105049]	2.25347	9.16627e-08	up
ENSMUSG00000071379	Hpcal1	hippocalcin-like 1 [Source:MGI Symbol;Acc:MGI:1855689]	2.29061	1.02223e-07	up
ENSMUSG00000060681	Slc9a6	solute carrier family 9 (sodium/hydrogen exchanger), member 6 [Source:MGI Symbol;Acc:MGI:2443511]	-1.3865	1.14719e-07	down
ENSMUSG00000027270	Lamp5	lysosomal-associated membrane protein family, member 5 [Source:MGI Symbol;Acc:MGI:1923411]	-1.3999	1.27275e-07	down
ENSMUSG00000018593	Sparc	secreted acidic cysteine rich glycoprotein [Source:MGI Symbol;Acc:MGI:98373]	2.28785	1.34094e-07	up
ENSMUSG00000028072	Ntrk1	neurotrophic tyrosine kinase, receptor, type 1 [Source:MGI Symbol;Acc:MGI:97383]	4.86376	1.41582e-07	up
ENSMUSG00000091705	H2-Q2	histocompatibility 2, Q region locus 2 [Source:MGI Symbol;Acc:MGI:95931]	3.27825	1.58641e-07	up
ENSMUSG00000024107	Lhcgr	luteinizing hormone/choriogonadotropin receptor [Source:MGI Symbol;Acc:MGI:96783]	3.81184	1.68774e-07	up
ENSMUSG00000048138	Dmrt2	doublesex and mab-3 related transcription factor 2 [Source:MGI Symbol;Acc:MGI:1330307]	-4.22284	1.94483e-07	down
ENSMUSG00000025481	Urah	urate (5-hydroxyiso-) hydrolase [Source:MGI Symbol;Acc:MGI:1916142]	-3.74413	2.64713e-07	down
ENSMUSG00000023064	Sncg	synuclein, gamma [Source:MGI Symbol;Acc:MGI:1298397]	4.01216	2.66729e-07	up
ENSMUSG00000029868	Trpv6	transient receptor potential cation channel, subfamily V, member 6 [Source:MGI Symbol;Acc:MGI:1927259]	-2.38972	2.68681e-07	down
ENSMUSG00000048540	Nhlh2	nescient helix loop helix 2 [Source:MGI Symbol;Acc:MGI:97324]	5.28853	2.78822e-07	up
ENSMUSG00000020908	Myh3	myosin, heavy polypeptide 3, skeletal muscle, embryonic [Source:MGI Symbol;Acc:MGI:1339709]	-3.00216	3.14393e-07	down
ENSMUSG00000103378	Gm37176	predicted gene, 37176 [Source:MGI Symbol;Acc:MGI:5610404]	-2.96413	3.27822e-07	down
ENSMUSG00000046415	B430212C06Rik	RIKEN cDNA B430212C06 gene [Source:MGI Symbol;Acc:MGI:2442134]	3.61735	3.91038e-07	up
ENSMUSG00000077450	Rab11b	RAB11B, member RAS oncogene family [Source:MGI Symbol;Acc:MGI:99425]	-1.30713	4.00504e-07	down
ENSMUSG00000113258	Gm7446	predicted gene 7446 [Source:MGI Symbol;Acc:MGI:3644947]	3.53438	4.45954e-07	up
ENSMUSG00000029123	Stk32b	serine/threonine kinase 32B [Source:MGI Symbol;Acc:MGI:1927552]	2.22861	4.53969e-07	up
ENSMUSG00000090486	BC035947	cDNA sequence BC035947 [Source:MGI Symbol;Acc:MGI:2652858]	2.7422	4.7109e-07	up
ENSMUSG00000039187	Fanci	Fanconi anemia, complementation group I [Source:MGI Symbol;Acc:MGI:2384790]	3.91183	4.72975e-07	up
ENSMUSG00000076490	Trbc1	T cell receptor beta, constant region 1 [Source:MGI Symbol;Acc:MGI:4439726]	-4.63983	5.8242e-07	down
ENSMUSG00000032807	Alox12b	arachidonate 12-lipoxygenase, 12R type [Source:MGI Symbol;Acc:MGI:1274782]	-2.45288	5.94069e-07	down
ENSMUSG00000042761	Mrap2	melanocortin 2 receptor accessory protein 2 [Source:MGI Symbol;Acc:MGI:3609239]	1.89585	6.54642e-07	up
ENSMUSG00000021032	Ngb	neuroglobin [Source:MGI Symbol;Acc:MGI:2151886]	2.20296	6.60724e-07	up
ENSMUSG00000043441	Gpr149	G protein-coupled receptor 149 [Source:MGI Symbol;Acc:MGI:2443628]	3.07701	6.71924e-07	up
ENSMUSG00000022842	Ece2	endothelin converting enzyme 2 [Source:MGI Symbol;Acc:MGI:1101356]	1.60664	7.13418e-07	up
ENSMUSG00000036578	Fxyd7	FXYD domain-containing ion transport regulator 7 [Source:MGI Symbol;Acc:MGI:1889006]	-1.39963	7.19315e-07	down
ENSMUSG00000039195	1110008P14Rik	RIKEN cDNA 1110008P14 gene [Source:MGI Symbol;Acc:MGI:1920987]	-1.34628	7.40313e-07	down
ENSMUSG00000020902	Ntn1	netrin 1 [Source:MGI Symbol;Acc:MGI:105088]	2.04676	7.71946e-07	up
ENSMUSG00000091898	Tnnc1	troponin C, cardiac/slow skeletal [Source:MGI Symbol;Acc:MGI:98779]	-1.9084	8.1677e-07	down
ENSMUSG00000029361	Nos1	nitric oxide synthase 1, neuronal [Source:MGI Symbol;Acc:MGI:97360]	2.15948	8.30883e-07	up
ENSMUSG00000078899	Gm4631	predicted gene 4631 [Source:MGI Symbol;Acc:MGI:3782813]	10.7257	8.43413e-07	up
ENSMUSG00000044988	Ucn3	urocortin 3 [Source:MGI Symbol;Acc:MGI:1932970]	12.6682	9.04867e-07	up
ENSMUSG00000050623	Catsperz	cation channel sperm associated auxiliary subunit zeta [Source:MGI Symbol;Acc:MGI:1914327]	-2.36407	9.08235e-07	down
ENSMUSG00000006522	Itih3	inter-alpha trypsin inhibitor, heavy chain 3 [Source:MGI Symbol;Acc:MGI:96620]	1.61014	9.96552e-07	up
ENSMUSG00000070570	Slc17a7	solute carrier family 17 (sodium-dependent inorganic phosphate cotransporter), member 7 [Source:MGI Symbol;Acc:MGI:1920211]	-1.71655	1.00474e-06	down
ENSMUSG00000037984	Neurod6	neurogenic differentiation 6 [Source:MGI Symbol;Acc:MGI:106593]	-2.09828	1.14419e-06	down
ENSMUSG00000017400	Stac2	SH3 and cysteine rich domain 2 [Source:MGI Symbol;Acc:MGI:2144518]	-1.31738	1.24314e-06	down
ENSMUSG00000057777	Mab21l2	mab-21-like 2 [Source:MGI Symbol;Acc:MGI:1346022]	7.01145	1.24799e-06	up
ENSMUSG00000049928	Glp2r	glucagon-like peptide 2 receptor [Source:MGI Symbol;Acc:MGI:2136733]	-2.73956	1.329e-06	down
ENSMUSG00000027188	Pamr1	peptidase domain containing associated with muscle regeneration 1 [Source:MGI Symbol;Acc:MGI:2445082]	-1.74991	1.40718e-06	down
ENSMUSG00000027301	Oxt	oxytocin [Source:MGI Symbol;Acc:MGI:97453]	6.24909	1.49788e-06	up
ENSMUSG00000031789	Cngb1	cyclic nucleotide gated channel beta 1 [Source:MGI Symbol;Acc:MGI:2664102]	4.03323	1.54183e-06	up
ENSMUSG00000039913	Pak7	p21 (RAC1) activated kinase 7 [Source:MGI Symbol;Acc:MGI:1920334]	-1.22514	1.61095e-06	down
ENSMUSG00000001943	Vsig2	V-set and immunoglobulin domain containing 2 [Source:MGI Symbol;Acc:MGI:1928009]	-2.33606	1.8717e-06	down
ENSMUSG00000020701	Tmem132e	transmembrane protein 132E [Source:MGI Symbol;Acc:MGI:2685490]	1.51968	2.05444e-06	up
ENSMUSG00000031074	Fgf3	fibroblast growth factor 3 [Source:MGI Symbol;Acc:MGI:95517]	3.34147	2.20393e-06	up
ENSMUSG00000061013	Mkx	mohawk homeobox [Source:MGI Symbol;Acc:MGI:2687286]	-1.9629	2.22099e-06	down
ENSMUSG00000039081	Zfp503	zinc finger protein 503 [Source:MGI Symbol;Acc:MGI:1353644]	2.20956	2.3869e-06	up
ENSMUSG00000021217	Tshz3	teashirt zinc finger family member 3 [Source:MGI Symbol;Acc:MGI:2442819]	-1.33383	2.67652e-06	down
ENSMUSG00000056947	Mab21l1	mab-21-like 1 [Source:MGI Symbol;Acc:MGI:1333773]	4.54963	2.68563e-06	up
ENSMUSG00000045573	Penk	preproenkephalin [Source:MGI Symbol;Acc:MGI:104629]	2.41136	3.98612e-06	up
ENSMUSG00000051029	Serpinb1b	serine (or cysteine) peptidase inhibitor, clade B, member 1b [Source:MGI Symbol;Acc:MGI:2445361]	2.84414	4.20241e-06	up
ENSMUSG00000029544	Cabp1	calcium binding protein 1 [Source:MGI Symbol;Acc:MGI:1352750]	-1.17657	4.36244e-06	down
ENSMUSG00000044252	Osbpl1a	oxysterol binding protein-like 1A [Source:MGI Symbol;Acc:MGI:1927551]	-1.24901	4.41948e-06	down
ENSMUSG00000037708	Spag6	sperm associated antigen 6 [Source:MGI Symbol;Acc:MGI:3040687]	-2.15384	4.81637e-06	down
ENSMUSG00000073877	Gm13306	predicted gene 13306 [Source:MGI Symbol;Acc:MGI:3713752]	-1.74686	4.85067e-06	down
ENSMUSG00000058260	Serpina9	serine (or cysteine) peptidase inhibitor, clade A (alpha-1 antiproteinase, antitrypsin), member 9 [Source:MGI Symbol;Acc:MGI:1919157]	4.01152	4.89193e-06	up
ENSMUSG00000045036	Tmem232	transmembrane protein 232 [Source:MGI Symbol;Acc:MGI:2685786]	-2.58166	5.12979e-06	down
ENSMUSG00000040380	Cbln3	cerebellin 3 precursor protein [Source:MGI Symbol;Acc:MGI:1889286]	8.90384	5.31401e-06	up
ENSMUSG00000087022	9130024F11Rik	RIKEN cDNA 9130024F11 gene [Source:MGI Symbol;Acc:MGI:1926150]	-2.75448	5.52893e-06	down
ENSMUSG00000040164	Kcns1	K+ voltage-gated channel, subfamily S, 1 [Source:MGI Symbol;Acc:MGI:1197019]	-1.75671	6.25128e-06	down
ENSMUSG00000096596	Gm10591	predicted gene 10591 [Source:MGI Symbol;Acc:MGI:3711256]	-1.44807	6.31541e-06	down
ENSMUSG00000046999	1110032F04Rik	RIKEN cDNA 1110032F04 gene [Source:MGI Symbol;Acc:MGI:1915975]	-1.45887	7.11026e-06	down
ENSMUSG00000005640	Insrr	insulin receptor-related receptor [Source:MGI Symbol;Acc:MGI:1346037]	3.1035	7.98404e-06	up
ENSMUSG00000038473	Nos1ap	nitric oxide synthase 1 (neuronal) adaptor protein [Source:MGI Symbol;Acc:MGI:1917979]	-1.38943	8.17354e-06	down
ENSMUSG00000018822	Sfrp5	secreted frizzled-related sequence protein 5 [Source:MGI Symbol;Acc:MGI:1860298]	2.77239	8.23156e-06	up
ENSMUSG00000096826	Ccl27b	chemokine (C-C motif) ligand 27b [Source:MGI Symbol;Acc:MGI:1891389]	-2.36036	8.29768e-06	down
ENSMUSG00000006389	Mpl	myeloproliferative leukemia virus oncogene [Source:MGI Symbol;Acc:MGI:97076]	-3.65229	8.58114e-06	down
ENSMUSG00000038244	Mical2	microtubule associated monooxygenase, calponin and LIM domain containing 2 [Source:MGI Symbol;Acc:MGI:2444947]	-1.15107	8.64117e-06	down
ENSMUSG00000049555	Tmie	transmembrane inner ear [Source:MGI Symbol;Acc:MGI:2159400]	1.94388	9.33202e-06	up
ENSMUSG00000083695	Rnf138rt1	ring finger protein 138, retrogene 1 [Source:MGI Symbol;Acc:MGI:1921514]	2.66858	1.00787e-05	up
ENSMUSG00000032502	Stac	src homology three (SH3) and cysteine rich domain [Source:MGI Symbol;Acc:MGI:1201400]	2.48059	1.10494e-05	up
ENSMUSG00000026167	Wnt10a	wingless-type MMTV integration site family, member 10A [Source:MGI Symbol;Acc:MGI:108071]	-2.34914	1.10985e-05	down
ENSMUSG00000037727	Avp	arginine vasopressin [Source:MGI Symbol;Acc:MGI:88121]	7.72051	1.17801e-05	up
ENSMUSG00000051920	Rspo2	R-spondin 2 [Source:MGI Symbol;Acc:MGI:1922667]	-1.76535	1.19987e-05	down
ENSMUSG00000024743	Syt7	synaptotagmin VII [Source:MGI Symbol;Acc:MGI:1859545]	-1.72615	1.20826e-05	down
ENSMUSG00000061762	Tac1	tachykinin 1 [Source:MGI Symbol;Acc:MGI:98474]	2.33839	1.22744e-05	up
ENSMUSG00000024420	Zfp521	zinc finger protein 521 [Source:MGI Symbol;Acc:MGI:95459]	2.67864	1.338e-05	up
ENSMUSG00000116652	B830017H08Rik	RIKEN cDNA B830017H08 gene [Source:MGI Symbol;Acc:MGI:3045365]	-3.34399	1.41545e-05	down
ENSMUSG00000032368	Zic1	zinc finger protein of the cerebellum 1 [Source:MGI Symbol;Acc:MGI:106683]	3.02743	1.54365e-05	up
ENSMUSG00000031506	Ptpn7	protein tyrosine phosphatase, non-receptor type 7 [Source:MGI Symbol;Acc:MGI:2156893]	4.26587	1.55986e-05	up
ENSMUSG00000061859	Patj	PATJ, crumbs cell polarity complex component [Source:MGI Symbol;Acc:MGI:1277960]	3.16077	1.59693e-05	up
ENSMUSG00000059361	Nrsn2	neurensin 2 [Source:MGI Symbol;Acc:MGI:2684969]	1.31809	1.59909e-05	up
ENSMUSG00000054901	Arhgef33	Rho guanine nucleotide exchange factor (GEF) 33 [Source:MGI Symbol;Acc:MGI:2685787]	5.90736	1.66702e-05	up
ENSMUSG00000042826	Fgf11	fibroblast growth factor 11 [Source:MGI Symbol;Acc:MGI:109167]	1.34569	1.68494e-05	up
ENSMUSG00000034993	Vat1	vesicle amine transport 1 [Source:MGI Symbol;Acc:MGI:1349450]	1.23641	1.70151e-05	up
ENSMUSG00000007877	Tcap	titin-cap [Source:MGI Symbol;Acc:MGI:1330233]	-2.05055	1.79365e-05	down
ENSMUSG00000023046	Igfbp6	insulin-like growth factor binding protein 6 [Source:MGI Symbol;Acc:MGI:96441]	-1.4691	1.79848e-05	down
ENSMUSG00000024742	Fen1	flap structure specific endonuclease 1 [Source:MGI Symbol;Acc:MGI:102779]	1.75579	1.80926e-05	up
ENSMUSG00000117356	Gm46633	predicted gene, 46633 [Source:MGI Symbol;Acc:MGI:5826270]	-2.36878	1.83017e-05	down
ENSMUSG00000002831	Plin4	perilipin 4 [Source:MGI Symbol;Acc:MGI:1929709]	-1.96518	1.83507e-05	down
ENSMUSG00000096764	Gm21985	predicted gene 21985 [Source:MGI Symbol;Acc:MGI:5439454]	7.27126	2.00049e-05	up
ENSMUSG00000022103	Gfra2	glial cell line derived neurotrophic factor family receptor alpha 2 [Source:MGI Symbol;Acc:MGI:1195462]	-1.1858	2.05523e-05	down
ENSMUSG00000068744	Psrc1	proline/serine-rich coiled-coil 1 [Source:MGI Symbol;Acc:MGI:1913099]	-2.40341	2.06867e-05	down
ENSMUSG00000021219	Rgs6	regulator of G-protein signaling 6 [Source:MGI Symbol;Acc:MGI:1354730]	-1.04868	2.07682e-05	down
ENSMUSG00000085139	A730046J19Rik	RIKEN cDNA A730046J19 gene [Source:MGI Symbol;Acc:MGI:2442684]	3.48035	2.16687e-05	up
ENSMUSG00000002944	Cd36	CD36 molecule [Source:MGI Symbol;Acc:MGI:107899]	2.77822	2.26191e-05	up
ENSMUSG00000024553	Galr1	galanin receptor 1 [Source:MGI Symbol;Acc:MGI:1096364]	3.68284	2.26533e-05	up
ENSMUSG00000024907	Gal	galanin and GMAP prepropeptide [Source:MGI Symbol;Acc:MGI:95637]	2.75957	2.46569e-05	up
ENSMUSG00000034295	Fhod3	formin homology 2 domain containing 3 [Source:MGI Symbol;Acc:MGI:1925847]	-1.09788	2.62552e-05	down
ENSMUSG00000095234	Gm21586	predicted gene, 21586 [Source:MGI Symbol;Acc:MGI:5434941]	-3.38416	2.68848e-05	down
ENSMUSG00000047181	Samd14	sterile alpha motif domain containing 14 [Source:MGI Symbol;Acc:MGI:2384945]	1.45535	2.80455e-05	up
ENSMUSG00000022696	Sidt1	SID1 transmembrane family, member 1 [Source:MGI Symbol;Acc:MGI:2443155]	-1.06742	2.90108e-05	down
ENSMUSG00000112466	Gm29674	predicted gene, 29674 [Source:MGI Symbol;Acc:MGI:5588833]	-2.64228	3.00081e-05	down
ENSMUSG00000057098	Ebf1	early B cell factor 1 [Source:MGI Symbol;Acc:MGI:95275]	2.95076	3.20586e-05	up
ENSMUSG00000024998	Plce1	phospholipase C, epsilon 1 [Source:MGI Symbol;Acc:MGI:1921305]	1.92313	3.24321e-05	up
ENSMUSG00000050822	Slc29a4	solute carrier family 29 (nucleoside transporters), member 4 [Source:MGI Symbol;Acc:MGI:2385330]	2.06115	3.33843e-05	up
ENSMUSG00000066197	Gpr139	G protein-coupled receptor 139 [Source:MGI Symbol;Acc:MGI:2685341]	1.94891	3.831e-05	up
ENSMUSG00000020098	Pcbd1	pterin 4 alpha carbinolamine dehydratase/dimerization cofactor of hepatocyte nuclear factor 1 alpha (TCF1) 1 [Source:MGI Symbol;Acc:MGI:94873]	1.75394	3.92449e-05	up
ENSMUSG00000030111	A2m	alpha-2-macroglobulin [Source:MGI Symbol;Acc:MGI:2449119]	4.43682	3.95619e-05	up
ENSMUSG00000010476	Ebf3	early B cell factor 3 [Source:MGI Symbol;Acc:MGI:894289]	3.53336	3.96809e-05	up
ENSMUSG00000026315	Serpinb8	serine (or cysteine) peptidase inhibitor, clade B, member 8 [Source:MGI Symbol;Acc:MGI:894657]	-2.03144	3.97128e-05	down
ENSMUSG00000043439	Epop	elongin BC and polycomb repressive complex 2 associated protein [Source:MGI Symbol;Acc:MGI:2143991]	-2.02865	4.09399e-05	down
ENSMUSG00000062038	Gm10108	predicted pseudogene 10108 [Source:MGI Symbol;Acc:MGI:3642431]	2.85941	4.27976e-05	up
ENSMUSG00000030029	Lrig1	leucine-rich repeats and immunoglobulin-like domains 1 [Source:MGI Symbol;Acc:MGI:107935]	1.72411	4.4693e-05	up
ENSMUSG00000032259	Drd2	dopamine receptor D2 [Source:MGI Symbol;Acc:MGI:94924]	3.12571	4.4762e-05	up
ENSMUSG00000020847	Rph3al	rabphilin 3A-like (without C2 domains) [Source:MGI Symbol;Acc:MGI:1923492]	2.22354	4.68976e-05	up
ENSMUSG00000109868	Gm39244	predicted gene, 39244 [Source:MGI Symbol;Acc:MGI:5622129]	2.20397	4.71392e-05	up
ENSMUSG00000030103	Bhlhe40	basic helix-loop-helix family, member e40 [Source:MGI Symbol;Acc:MGI:1097714]	-1.02449	4.90038e-05	down
ENSMUSG00000036872	Abcc12	ATP-binding cassette, sub-family C (CFTR/MRP), member 12 [Source:MGI Symbol;Acc:MGI:2441679]	4.06517	4.98306e-05	up
ENSMUSG00000091387	Gcnt4	glucosaminyl (N-acetyl) transferase 4, core 2 (beta-1,6-N-acetylglucosaminyltransferase) [Source:MGI Symbol;Acc:MGI:2684919]	-1.61288	5.15105e-05	down
ENSMUSG00000033863	Klf9	Kruppel-like factor 9 [Source:MGI Symbol;Acc:MGI:1333856]	-1.58193	5.57433e-05	down
ENSMUSG00000006930	Hap1	huntingtin-associated protein 1 [Source:MGI Symbol;Acc:MGI:1261831]	1.46079	5.91773e-05	up
ENSMUSG00000040258	Nxph4	neurexophilin 4 [Source:MGI Symbol;Acc:MGI:1336197]	1.97153	5.93573e-05	up
ENSMUSG00000085511	Gm11738	predicted gene 11738 [Source:MGI Symbol;Acc:MGI:3650365]	-2.32925	5.93766e-05	down
ENSMUSG00000040659	Efhd2	EF hand domain containing 2 [Source:MGI Symbol;Acc:MGI:106504]	-1.03512	5.96899e-05	down
ENSMUSG00000011267	Zfp296	zinc finger protein 296 [Source:MGI Symbol;Acc:MGI:1926956]	-1.77807	6.12502e-05	down
ENSMUSG00000099784	Dalir	DNMT1 associated long intergenic non-coding RNA [Source:MGI Symbol;Acc:MGI:5579231]	-1.90871	6.26057e-05	down
ENSMUSG00000020182	Ddc	dopa decarboxylase [Source:MGI Symbol;Acc:MGI:94876]	1.85807	6.28831e-05	up
ENSMUSG00000076612	Ighg2c	immunoglobulin heavy constant gamma 2C [Source:MGI Symbol;Acc:MGI:2686979]	-2.478	6.32216e-05	down
ENSMUSG00000023192	Grm2	glutamate receptor, metabotropic 2 [Source:MGI Symbol;Acc:MGI:1351339]	-1.21846	6.44777e-05	down
ENSMUSG00000049511	Htr1b	5-hydroxytryptamine (serotonin) receptor 1B [Source:MGI Symbol;Acc:MGI:96274]	1.34305	6.45337e-05	up
ENSMUSG00000033316	Galnt9	polypeptide N-acetylgalactosaminyltransferase 9 [Source:MGI Symbol;Acc:MGI:2677965]	-1.16276	6.47703e-05	down
ENSMUSG00000027297	Ltk	leukocyte tyrosine kinase [Source:MGI Symbol;Acc:MGI:96840]	-1.18761	6.49376e-05	down
ENSMUSG00000049744	Arhgap15	Rho GTPase activating protein 15 [Source:MGI Symbol;Acc:MGI:1923367]	-1.60636	6.63987e-05	down
ENSMUSG00000029798	Herc6	hect domain and RLD 6 [Source:MGI Symbol;Acc:MGI:1914388]	-1.88412	6.84283e-05	down
ENSMUSG00000030110	Ret	ret proto-oncogene [Source:MGI Symbol;Acc:MGI:97902]	2.40093	7.03118e-05	up
ENSMUSG00000023868	Pde10a	phosphodiesterase 10A [Source:MGI Symbol;Acc:MGI:1345143]	2.7116	7.10378e-05	up
ENSMUSG00000061718	Ppp1r1b	protein phosphatase 1, regulatory inhibitor subunit 1B [Source:MGI Symbol;Acc:MGI:94860]	1.98067	7.19268e-05	up
ENSMUSG00000037940	Inpp4b	inositol polyphosphate-4-phosphatase, type II [Source:MGI Symbol;Acc:MGI:2158925]	1.86141	7.25939e-05	up
ENSMUSG00000039349	C130074G19Rik	RIKEN cDNA C130074G19 gene [Source:MGI Symbol;Acc:MGI:2444831]	-1.4549	7.71689e-05	down
ENSMUSG00000000263	Glra1	glycine receptor, alpha 1 subunit [Source:MGI Symbol;Acc:MGI:95747]	4.45628	7.77829e-05	up
ENSMUSG00000031367	Ap1s2	adaptor-related protein complex 1, sigma 2 subunit [Source:MGI Symbol;Acc:MGI:1889383]	1.18899	7.78052e-05	up
ENSMUSG00000101299	Gm28175	predicted gene 28175 [Source:MGI Symbol;Acc:MGI:5578881]	-2.6279	7.84983e-05	down
ENSMUSG00000032946	Rasgrp2	RAS, guanyl releasing protein 2 [Source:MGI Symbol;Acc:MGI:1333849]	1.6123	7.92138e-05	up
ENSMUSG00000022053	Ebf2	early B cell factor 2 [Source:MGI Symbol;Acc:MGI:894332]	3.02486	8.07745e-05	up
ENSMUSG00000030270	Cpne9	copine family member IX [Source:MGI Symbol;Acc:MGI:2443052]	-1.39589	8.20052e-05	down
ENSMUSG00000032034	Kcnj5	potassium inwardly-rectifying channel, subfamily J, member 5 [Source:MGI Symbol;Acc:MGI:104755]	2.10969	8.26396e-05	up
ENSMUSG00000048899	Rimkla	ribosomal modification protein rimK-like family member A [Source:MGI Symbol;Acc:MGI:3040686]	1.49048	8.45571e-05	up
ENSMUSG00000055172	C1ra	complement component 1, r subcomponent A [Source:MGI Symbol;Acc:MGI:1355313]	-1.81778	8.61818e-05	down
ENSMUSG00000059742	Kcnh7	potassium voltage-gated channel, subfamily H (eag-related), member 7 [Source:MGI Symbol;Acc:MGI:2159566]	-1.58116	8.63134e-05	down
ENSMUSG00000109733	Gm33940	predicted gene, 33940 [Source:MGI Symbol;Acc:MGI:5593099]	-3.34766	8.77053e-05	down
ENSMUSG00000033633	Clec18a	C-type lectin domain family 18, member A [Source:MGI Symbol;Acc:MGI:2672935]	-1.99224	9.01034e-05	down
ENSMUSG00000026837	Col5a1	collagen, type V, alpha 1 [Source:MGI Symbol;Acc:MGI:88457]	-1.38823	9.13876e-05	down
ENSMUSG00000074517	Gm10710	predicted gene 10710 [Source:MGI Symbol;Acc:MGI:3642896]	2.79415	9.24076e-05	up
ENSMUSG00000019772	Vip	vasoactive intestinal polypeptide [Source:MGI Symbol;Acc:MGI:98933]	-1.33199	9.49602e-05	down
ENSMUSG00000003949	Hlf	hepatic leukemia factor [Source:MGI Symbol;Acc:MGI:96108]	-1.21481	9.60601e-05	down
ENSMUSG00000019102	Aldh3a1	aldehyde dehydrogenase family 3, subfamily A1 [Source:MGI Symbol;Acc:MGI:1353451]	-2.50698	0.000100427	down
ENSMUSG00000085041	BB031773	expressed sequence BB031773 [Source:MGI Symbol;Acc:MGI:2140631]	3.41828	0.000100624	up
ENSMUSG00000028862	Map3k6	mitogen-activated protein kinase kinase kinase 6 [Source:MGI Symbol;Acc:MGI:1855691]	-1.53748	0.00010308	down
ENSMUSG00000046159	Chrm3	cholinergic receptor, muscarinic 3, cardiac [Source:MGI Symbol;Acc:MGI:88398]	-1.31879	0.000108699	down
ENSMUSG00000020788	Atp2a3	ATPase, Ca++ transporting, ubiquitous [Source:MGI Symbol;Acc:MGI:1194503]	3.64064	0.000113626	up
ENSMUSG00000041272	Tox	thymocyte selection-associated high mobility group box [Source:MGI Symbol;Acc:MGI:2181659]	-1.39486	0.000114014	down
ENSMUSG00000028004	Npy2r	neuropeptide Y receptor Y2 [Source:MGI Symbol;Acc:MGI:108418]	1.93212	0.000116411	up
ENSMUSG00000041046	Ramp3	receptor (calcitonin) activity modifying protein 3 [Source:MGI Symbol;Acc:MGI:1860292]	-1.33016	0.000116917	down
ENSMUSG00000036192	Rorb	RAR-related orphan receptor beta [Source:MGI Symbol;Acc:MGI:1343464]	-1.20206	0.000119319	down
ENSMUSG00000026655	Fam107b	family with sequence similarity 107, member B [Source:MGI Symbol;Acc:MGI:1913790]	3.00572	0.000119616	up
ENSMUSG00000031552	Adam18	a disintegrin and metallopeptidase domain 18 [Source:MGI Symbol;Acc:MGI:105986]	-2.30084	0.000126944	down
ENSMUSG00000041261	Car8	carbonic anhydrase 8 [Source:MGI Symbol;Acc:MGI:88253]	5.15644	0.000127233	up
ENSMUSG00000030043	Tacr1	tachykinin receptor 1 [Source:MGI Symbol;Acc:MGI:98475]	2.04222	0.000135239	up
ENSMUSG00000025969	Nrp2	neuropilin 2 [Source:MGI Symbol;Acc:MGI:1100492]	1.46738	0.000139251	up
ENSMUSG00000043388	Tmem130	transmembrane protein 130 [Source:MGI Symbol;Acc:MGI:3607706]	1.13697	0.000141918	up
ENSMUSG00000050541	Adra1b	adrenergic receptor, alpha 1b [Source:MGI Symbol;Acc:MGI:104774]	-1.08366	0.000145769	down
ENSMUSG00000042671	Rgs8	regulator of G-protein signaling 8 [Source:MGI Symbol;Acc:MGI:108408]	2.24857	0.000147088	up
ENSMUSG00000086806	Gm13054	predicted gene 13054 [Source:MGI Symbol;Acc:MGI:3702728]	-3.02988	0.000152568	down
ENSMUSG00000038764	Ptpn3	protein tyrosine phosphatase, non-receptor type 3 [Source:MGI Symbol;Acc:MGI:105307]	-1.01706	0.000155421	down
ENSMUSG00000070687	Htr1d	5-hydroxytryptamine (serotonin) receptor 1D [Source:MGI Symbol;Acc:MGI:96276]	2.7046	0.000155957	up
ENSMUSG00000035948	Acss3	acyl-CoA synthetase short-chain family member 3 [Source:MGI Symbol;Acc:MGI:2685720]	2.35571	0.000156112	up
ENSMUSG00000103037	Pcdhgb1	protocadherin gamma subfamily B, 1 [Source:MGI Symbol;Acc:MGI:1935169]	3.23772	0.000156709	up
ENSMUSG00000024985	Tcf7l2	transcription factor 7 like 2, T cell specific, HMG box [Source:MGI Symbol;Acc:MGI:1202879]	1.98179	0.000161598	up
ENSMUSG00000024647	Cbln2	cerebellin 2 precursor protein [Source:MGI Symbol;Acc:MGI:88282]	-1.12222	0.000162304	down
ENSMUSG00000027861	Casq2	calsequestrin 2 [Source:MGI Symbol;Acc:MGI:1309469]	3.25734	0.00016494	up
ENSMUSG00000021215	Net1	neuroepithelial cell transforming gene 1 [Source:MGI Symbol;Acc:MGI:1927138]	-1.06487	0.000171901	down
ENSMUSG00000019986	Ahi1	Abelson helper integration site 1 [Source:MGI Symbol;Acc:MGI:87971]	1.13243	0.000174195	up
ENSMUSG00000062077	Trim54	tripartite motif-containing 54 [Source:MGI Symbol;Acc:MGI:1889623]	5.21068	0.000175218	up
ENSMUSG00000038893	Fam117a	family with sequence similarity 117, member A [Source:MGI Symbol;Acc:MGI:2144564]	1.57683	0.000178584	up
ENSMUSG00000030551	Nr2f2	nuclear receptor subfamily 2, group F, member 2 [Source:MGI Symbol;Acc:MGI:1352452]	1.57574	0.000182855	up
ENSMUSG00000032172	Olfm2	olfactomedin 2 [Source:MGI Symbol;Acc:MGI:3045350]	-1.08504	0.000184441	down
ENSMUSG00000066438	Plekhd1	pleckstrin homology domain containing, family D (with coiled-coil domains) member 1 [Source:MGI Symbol;Acc:MGI:3036228]	3.03964	0.000187922	up
ENSMUSG00000019359	Gdpd2	glycerophosphodiester phosphodiesterase domain containing 2 [Source:MGI Symbol;Acc:MGI:1918834]	1.70169	0.000188385	up
ENSMUSG00000032532	Cck	cholecystokinin [Source:MGI Symbol;Acc:MGI:88297]	-1.52259	0.000189059	down
ENSMUSG00000056708	Ier5	immediate early response 5 [Source:MGI Symbol;Acc:MGI:1337072]	-1.27664	0.00019335	down
ENSMUSG00000103585	Pcdhgb4	protocadherin gamma subfamily B, 4 [Source:MGI Symbol;Acc:MGI:1935173]	-4.70184	0.000194648	down
ENSMUSG00000001506	Col1a1	collagen, type I, alpha 1 [Source:MGI Symbol;Acc:MGI:88467]	1.47089	0.000194711	up
ENSMUSG00000022860	Chodl	chondrolectin [Source:MGI Symbol;Acc:MGI:2179069]	2.46392	0.000195099	up
ENSMUSG00000021943	Gdf10	growth differentiation factor 10 [Source:MGI Symbol;Acc:MGI:95684]	2.98607	0.000198965	up
ENSMUSG00000093738	AI606473	expressed sequence AI606473 [Source:MGI Symbol;Acc:MGI:2139767]	6.20387	0.000199051	up
ENSMUSG00000005958	Ephb3	Eph receptor B3 [Source:MGI Symbol;Acc:MGI:104770]	-1.368	0.000207204	down
ENSMUSG00000034384	Barhl2	BarH like homeobox 2 [Source:MGI Symbol;Acc:MGI:1859314]	3.83342	0.000210573	up
ENSMUSG00000100707	Gm28523	predicted gene 28523 [Source:MGI Symbol;Acc:MGI:5579229]	2.76648	0.000212259	up
ENSMUSG00000005917	Otx1	orthodenticle homeobox 1 [Source:MGI Symbol;Acc:MGI:97450]	-1.56326	0.000218948	down
ENSMUSG00000031698	Mylk3	myosin light chain kinase 3 [Source:MGI Symbol;Acc:MGI:2443063]	-4.37893	0.000219821	down
ENSMUSG00000048721	Fndc9	fibronectin type III domain containing 9 [Source:MGI Symbol;Acc:MGI:2443410]	1.97753	0.000221282	up
ENSMUSG00000086555	Gm13446	predicted gene 13446 [Source:MGI Symbol;Acc:MGI:3649869]	-1.40602	0.000221653	down
ENSMUSG00000025899	Alkbh8	alkB homolog 8, tRNA methyltransferase [Source:MGI Symbol;Acc:MGI:1914917]	-1.27686	0.000225541	down
ENSMUSG00000021541	Trpc7	transient receptor potential cation channel, subfamily C, member 7 [Source:MGI Symbol;Acc:MGI:1349470]	1.5715	0.000225712	up
ENSMUSG00000025789	St8sia2	ST8 alpha-N-acetyl-neuraminide alpha-2,8-sialyltransferase 2 [Source:MGI Symbol;Acc:MGI:106020]	1.54564	0.00023421	up
ENSMUSG00000031355	Arhgap6	Rho GTPase activating protein 6 [Source:MGI Symbol;Acc:MGI:1196332]	1.92238	0.00023476	up
ENSMUSG00000071531	Gprin2	G protein regulated inducer of neurite outgrowth 2 [Source:MGI Symbol;Acc:MGI:2444560]	1.76746	0.000235618	up
ENSMUSG00000028838	Extl1	exostosin-like glycosyltransferase 1 [Source:MGI Symbol;Acc:MGI:1888742]	-1.158	0.000236636	down
ENSMUSG00000017491	Rarb	retinoic acid receptor, beta [Source:MGI Symbol;Acc:MGI:97857]	2.09206	0.000243426	up
ENSMUSG00000027490	E2f1	E2F transcription factor 1 [Source:MGI Symbol;Acc:MGI:101941]	-1.45766	0.000248775	down
ENSMUSG00000031962	Cdh15	cadherin 15 [Source:MGI Symbol;Acc:MGI:106672]	3.39418	0.000249755	up
ENSMUSG00000001435	Col18a1	collagen, type XVIII, alpha 1 [Source:MGI Symbol;Acc:MGI:88451]	2.64855	0.00025525	up
ENSMUSG00000003573	Homer3	homer scaffolding protein 3 [Source:MGI Symbol;Acc:MGI:1347359]	3.23468	0.000259682	up
ENSMUSG00000090122	Kcne1l	potassium voltage-gated channel, Isk-related family, member 1-like, pseudogene [Source:MGI Symbol;Acc:MGI:1913490]	1.74578	0.000260459	up
ENSMUSG00000098369	Gm2274	predicted gene 2274 [Source:MGI Symbol;Acc:MGI:3780444]	-1.50279	0.000260568	down
ENSMUSG00000022587	Ly6e	lymphocyte antigen 6 complex, locus E [Source:MGI Symbol;Acc:MGI:106651]	-1.04656	0.000260982	down
ENSMUSG00000067786	Nnat	neuronatin [Source:MGI Symbol;Acc:MGI:104716]	1.6648	0.000267261	up
ENSMUSG00000004328	Hif3a	hypoxia inducible factor 3, alpha subunit [Source:MGI Symbol;Acc:MGI:1859778]	-1.29536	0.000268221	down
ENSMUSG00000060969	Irx1	Iroquois homeobox 1 [Source:MGI Symbol;Acc:MGI:1197515]	3.4724	0.000273026	up
ENSMUSG00000096225	Lhx8	LIM homeobox protein 8 [Source:MGI Symbol;Acc:MGI:1096343]	6.08286	0.000277933	up
ENSMUSG00000102692	Dchs2	dachsous cadherin related 2 [Source:MGI Symbol;Acc:MGI:2685263]	2.23622	0.000289664	up
ENSMUSG00000030093	Wnt7a	wingless-type MMTV integration site family, member 7A [Source:MGI Symbol;Acc:MGI:98961]	1.25884	0.000291552	up
ENSMUSG00000104586	4921539H07Rik	RIKEN cDNA 4921539H07 gene [Source:MGI Symbol;Acc:MGI:1925506]	-2.18547	0.000292915	down
ENSMUSG00000035305	Ror1	receptor tyrosine kinase-like orphan receptor 1 [Source:MGI Symbol;Acc:MGI:1347520]	2.51431	0.000294276	up
ENSMUSG00000044017	Adgrd1	adhesion G protein-coupled receptor D1 [Source:MGI Symbol;Acc:MGI:3041203]	-1.7625	0.000295421	down
ENSMUSG00000058620	Adra2b	adrenergic receptor, alpha 2b [Source:MGI Symbol;Acc:MGI:87935]	2.6645	0.000300008	up
ENSMUSG00000022026	Olfm4	olfactomedin 4 [Source:MGI Symbol;Acc:MGI:2685142]	2.26961	0.00030545	up
ENSMUSG00000038463	Olfml2b	olfactomedin-like 2B [Source:MGI Symbol;Acc:MGI:2443310]	-1.37046	0.00030565	down
ENSMUSG00000046318	Ccbe1	collagen and calcium binding EGF domains 1 [Source:MGI Symbol;Acc:MGI:2445053]	-1.51518	0.000306648	down
ENSMUSG00000029917	Qrfprl	pyroglutamylated RFamide peptide receptor like [Source:MGI Symbol;Acc:MGI:2441881]	3.23664	0.000315357	up
ENSMUSG00000098428	Gm2260	predicted gene 2260 [Source:MGI Symbol;Acc:MGI:3780429]	-1.36721	0.00032174	down
ENSMUSG00000020599	Rgs9	regulator of G-protein signaling 9 [Source:MGI Symbol;Acc:MGI:1338824]	2.59373	0.000326575	up
ENSMUSG00000062542	Syt9	synaptotagmin IX [Source:MGI Symbol;Acc:MGI:1926373]	1.55671	0.000326657	up
ENSMUSG00000020905	Usp43	ubiquitin specific peptidase 43 [Source:MGI Symbol;Acc:MGI:2444541]	-1.84228	0.000329412	down
ENSMUSG00000002930	Ppp1r17	protein phosphatase 1, regulatory subunit 17 [Source:MGI Symbol;Acc:MGI:1333876]	5.93629	0.000339218	up
ENSMUSG00000075316	Scn9a	sodium channel, voltage-gated, type IX, alpha [Source:MGI Symbol;Acc:MGI:107636]	1.73807	0.000340045	up
ENSMUSG00000039646	Vasn	vasorin [Source:MGI Symbol;Acc:MGI:2177651]	-1.17729	0.000346546	down
ENSMUSG00000021866	Anxa11	annexin A11 [Source:MGI Symbol;Acc:MGI:108481]	-1.15541	0.000348513	down
ENSMUSG00000031870	Pgr	progesterone receptor [Source:MGI Symbol;Acc:MGI:97567]	-1.02243	0.000350994	down
ENSMUSG00000103309	BC037039	cDNA sequence BC037039 [Source:MGI Symbol;Acc:MGI:3697820]	3.13497	0.000352382	up
ENSMUSG00000039316	Rftn1	raftlin lipid raft linker 1 [Source:MGI Symbol;Acc:MGI:1923688]	1.27441	0.000363421	up
ENSMUSG00000028370	Pappa	pregnancy-associated plasma protein A [Source:MGI Symbol;Acc:MGI:97479]	2.15727	0.000369886	up
ENSMUSG00000033805	Ephx4	epoxide hydrolase 4 [Source:MGI Symbol;Acc:MGI:2686228]	-1.07812	0.000370048	down
ENSMUSG00000019230	Lhx9	LIM homeobox protein 9 [Source:MGI Symbol;Acc:MGI:1316721]	3.51731	0.000373527	up
ENSMUSG00000087242	C78197	expressed sequence C78197 [Source:MGI Symbol;Acc:MGI:2144636]	2.3851	0.000376966	up
ENSMUSG00000036492	Rnf39	ring finger protein 39 [Source:MGI Symbol;Acc:MGI:2156378]	-1.53617	0.000401895	down
ENSMUSG00000045441	Gprin3	GPRIN family member 3 [Source:MGI Symbol;Acc:MGI:1924785]	1.49263	0.000402139	up
ENSMUSG00000037279	Ovol2	ovo like zinc finger 2 [Source:MGI Symbol;Acc:MGI:1338039]	-3.32883	0.000402875	down
ENSMUSG00000093460	Six3os1	SIX homeobox 3, opposite strand 1 [Source:MGI Symbol;Acc:MGI:1925118]	4.08339	0.000406031	up
ENSMUSG00000032332	Col12a1	collagen, type XII, alpha 1 [Source:MGI Symbol;Acc:MGI:88448]	-1.06584	0.000417979	down
ENSMUSG00000041798	Gck	glucokinase [Source:MGI Symbol;Acc:MGI:1270854]	2.28687	0.000422997	up
ENSMUSG00000086098	Gm14291	predicted gene 14291 [Source:MGI Symbol;Acc:MGI:3649962]	-2.10093	0.000428876	down
ENSMUSG00000037593	Rskr	ribosomal protein S6 kinase related [Source:MGI Symbol;Acc:MGI:2652869]	-1.50913	0.00043152	down
ENSMUSG00000026494	Kif26b	kinesin family member 26B [Source:MGI Symbol;Acc:MGI:2447076]	1.78009	0.000432228	up
ENSMUSG00000038677	Scube3	signal peptide, CUB domain, EGF-like 3 [Source:MGI Symbol;Acc:MGI:3045253]	1.88067	0.000432817	up
ENSMUSG00000036766	Dner	delta/notch-like EGF repeat containing [Source:MGI Symbol;Acc:MGI:2152889]	1.24667	0.000442607	up
ENSMUSG00000055653	Gpc3	glypican 3 [Source:MGI Symbol;Acc:MGI:104903]	1.74629	0.00044745	up
ENSMUSG00000116056	Gm4544	predicted gene 4544 [Source:MGI Symbol;Acc:MGI:3782728]	-2.05498	0.000452733	down
ENSMUSG00000050824	Sstr5	somatostatin receptor 5 [Source:MGI Symbol;Acc:MGI:894282]	3.24625	0.000456304	up
ENSMUSG00000022602	Arc	activity regulated cytoskeletal-associated protein [Source:MGI Symbol;Acc:MGI:88067]	-1.57201	0.000459781	down
ENSMUSG00000001672	Marveld3	MARVEL (membrane-associating) domain containing 3 [Source:MGI Symbol;Acc:MGI:1920858]	2.33216	0.000471098	up
ENSMUSG00000015843	Rxrg	retinoid X receptor gamma [Source:MGI Symbol;Acc:MGI:98216]	2.44033	0.000473296	up
ENSMUSG00000014782	Plekhg4	pleckstrin homology domain containing, family G (with RhoGef domain) member 4 [Source:MGI Symbol;Acc:MGI:2142544]	1.92666	0.00048316	up
ENSMUSG00000054944	5330416C01Rik	RIKEN cDNA 5330416C01 gene [Source:MGI Symbol;Acc:MGI:2685378]	-2.54401	0.000485544	down
ENSMUSG00000113121	Gm35161	predicted gene, 35161 [Source:MGI Symbol;Acc:MGI:5594320]	-1.81443	0.000494561	down
ENSMUSG00000014198	Zfp385c	zinc finger protein 385C [Source:MGI Symbol;Acc:MGI:3608347]	4.27189	0.000505551	up
ENSMUSG00000032511	Scn5a	sodium channel, voltage-gated, type V, alpha [Source:MGI Symbol;Acc:MGI:98251]	2.49923	0.000507301	up
ENSMUSG00000097286	Gm26684	predicted gene, 26684 [Source:MGI Symbol;Acc:MGI:5477178]	-1.75199	0.000508728	down
ENSMUSG00000029697	Fezf1	Fez family zinc finger 1 [Source:MGI Symbol;Acc:MGI:1920441]	5.54186	0.000508965	up
ENSMUSG00000034780	B3galt1	UDP-Gal:betaGlcNAc beta 1,3-galactosyltransferase, polypeptide 1 [Source:MGI Symbol;Acc:MGI:1349403]	-1.63833	0.000515994	down
ENSMUSG00000050063	Klk6	kallikrein related-peptidase 6 [Source:MGI Symbol;Acc:MGI:1343166]	2.26844	0.000518939	up
ENSMUSG00000063430	Wscd2	WSC domain containing 2 [Source:MGI Symbol;Acc:MGI:2445030]	1.18434	0.000525287	up
ENSMUSG00000046169	Adamts6	a disintegrin-like and metallopeptidase (reprolysin type) with thrombospondin type 1 motif, 6 [Source:MGI Symbol;Acc:MGI:1347348]	1.59457	0.000528496	up
ENSMUSG00000097325	Gm16897	predicted gene, 16897 [Source:MGI Symbol;Acc:MGI:4439821]	-1.86061	0.000531667	down
ENSMUSG00000047139	Cd24a	CD24a antigen [Source:MGI Symbol;Acc:MGI:88323]	1.45178	0.000532731	up
ENSMUSG00000028527	Ak4	adenylate kinase 4 [Source:MGI Symbol;Acc:MGI:87979]	1.87122	0.000534999	up
ENSMUSG00000053063	Clec12a	C-type lectin domain family 12, member a [Source:MGI Symbol;Acc:MGI:3040968]	3.16713	0.000536461	up
ENSMUSG00000001741	Il16	interleukin 16 [Source:MGI Symbol;Acc:MGI:1270855]	3.66687	0.000538281	up
ENSMUSG00000031070	Mrgprf	MAS-related GPR, member F [Source:MGI Symbol;Acc:MGI:2384823]	3.16909	0.000540661	up
ENSMUSG00000027217	Tspan18	tetraspanin 18 [Source:MGI Symbol;Acc:MGI:1917186]	2.11924	0.000544315	up
ENSMUSG00000027555	Car13	carbonic anhydrase 13 [Source:MGI Symbol;Acc:MGI:1931322]	1.88871	0.000544628	up
ENSMUSG00000032268	Tmprss5	transmembrane protease, serine 5 (spinesin) [Source:MGI Symbol;Acc:MGI:1933407]	2.20227	0.000550346	up
ENSMUSG00000026875	Traf1	TNF receptor-associated factor 1 [Source:MGI Symbol;Acc:MGI:101836]	2.51044	0.000551092	up
ENSMUSG00000046922	Gpr6	G protein-coupled receptor 6 [Source:MGI Symbol;Acc:MGI:2155249]	3.17011	0.000555286	up
ENSMUSG00000097993	Ptprv	protein tyrosine phosphatase, receptor type, V [Source:MGI Symbol;Acc:MGI:108027]	3.46042	0.000558599	up
ENSMUSG00000000889	Dbh	dopamine beta hydroxylase [Source:MGI Symbol;Acc:MGI:94864]	3.33938	0.00057639	up
ENSMUSG00000026043	Col3a1	collagen, type III, alpha 1 [Source:MGI Symbol;Acc:MGI:88453]	1.67538	0.000582197	up
ENSMUSG00000036856	Wnt4	wingless-type MMTV integration site family, member 4 [Source:MGI Symbol;Acc:MGI:98957]	-1.26176	0.000585442	down
ENSMUSG00000041660	Bbox1	butyrobetaine (gamma), 2-oxoglutarate dioxygenase 1 (gamma-butyrobetaine hydroxylase) [Source:MGI Symbol;Acc:MGI:1891372]	2.45454	0.000594633	up
ENSMUSG00000028369	Svep1	sushi, von Willebrand factor type A, EGF and pentraxin domain containing 1 [Source:MGI Symbol;Acc:MGI:1928849]	3.20127	0.000596186	up
ENSMUSG00000005268	Prlr	prolactin receptor [Source:MGI Symbol;Acc:MGI:97763]	2.6406	0.000602935	up
ENSMUSG00000021822	Plau	plasminogen activator, urokinase [Source:MGI Symbol;Acc:MGI:97611]	-1.8957	0.00060629	down
ENSMUSG00000038855	Itpkb	inositol 1,4,5-trisphosphate 3-kinase B [Source:MGI Symbol;Acc:MGI:109235]	1.53264	0.000612003	up
ENSMUSG00000006218	Fam131c	family with sequence similarity 131, member C [Source:MGI Symbol;Acc:MGI:2685539]	1.66187	0.00061494	up
ENSMUSG00000070564	Ntn5	netrin 5 [Source:MGI Symbol;Acc:MGI:2685330]	-3.40111	0.000619734	down
ENSMUSG00000032202	Rab27a	RAB27A, member RAS oncogene family [Source:MGI Symbol;Acc:MGI:1861441]	1.52848	0.00062069	up
ENSMUSG00000003134	Tbc1d8	TBC1 domain family, member 8 [Source:MGI Symbol;Acc:MGI:1927225]	1.07224	0.000627032	up
ENSMUSG00000032128	Robo3	roundabout guidance receptor 3 [Source:MGI Symbol;Acc:MGI:1343102]	-2.59479	0.000636401	down
ENSMUSG00000038805	Six3	sine oculis-related homeobox 3 [Source:MGI Symbol;Acc:MGI:102764]	4.18401	0.000638814	up
ENSMUSG00000038872	Zfhx3	zinc finger homeobox 3 [Source:MGI Symbol;Acc:MGI:99948]	1.54572	0.000639285	up
ENSMUSG00000049044	Rapgef4	Rap guanine nucleotide exchange factor (GEF) 4 [Source:MGI Symbol;Acc:MGI:1917723]	-1.02887	0.000650514	down
ENSMUSG00000043301	Kcnj6	potassium inwardly-rectifying channel, subfamily J, member 6 [Source:MGI Symbol;Acc:MGI:104781]	-1.01118	0.000651587	down
ENSMUSG00000004633	Chn2	chimerin 2 [Source:MGI Symbol;Acc:MGI:1917243]	2.19409	0.00066443	up
ENSMUSG00000006764	Tph2	tryptophan hydroxylase 2 [Source:MGI Symbol;Acc:MGI:2651811]	4.87769	0.000664889	up
ENSMUSG00000041482	Piezo2	piezo-type mechanosensitive ion channel component 2 [Source:MGI Symbol;Acc:MGI:1918781]	2.15361	0.000689294	up
ENSMUSG00000020843	Timm22	translocase of inner mitochondrial membrane 22 [Source:MGI Symbol;Acc:MGI:1929742]	1.38798	0.000692022	up
ENSMUSG00000106379	Lhfpl3	lipoma HMGIC fusion partner-like 3 [Source:MGI Symbol;Acc:MGI:1925076]	1.07325	0.000696043	up
ENSMUSG00000019312	Grb7	growth factor receptor bound protein 7 [Source:MGI Symbol;Acc:MGI:102683]	1.95039	0.000707003	up
ENSMUSG00000005357	Slc1a6	solute carrier family 1 (high affinity aspartate/glutamate transporter), member 6 [Source:MGI Symbol;Acc:MGI:1096331]	2.53759	0.00073017	up
ENSMUSG00000034361	Cpne2	copine II [Source:MGI Symbol;Acc:MGI:2387578]	1.07758	0.000749577	up
ENSMUSG00000035818	Plekhs1	pleckstrin homology domain containing, family S member 1 [Source:MGI Symbol;Acc:MGI:2443041]	-2.30894	0.000751768	down
ENSMUSG00000051359	Ncald	neurocalcin delta [Source:MGI Symbol;Acc:MGI:1196326]	-1.01618	0.000758255	down
ENSMUSG00000071424	Grid2	glutamate receptor, ionotropic, delta 2 [Source:MGI Symbol;Acc:MGI:95813]	2.20639	0.000764756	up
ENSMUSG00000051339	2900026A02Rik	RIKEN cDNA 2900026A02 gene [Source:MGI Symbol;Acc:MGI:1920194]	-1.0715	0.000766572	down
ENSMUSG00000050473	Slc35d3	solute carrier family 35, member D3 [Source:MGI Symbol;Acc:MGI:1923407]	2.13434	0.000793934	up
ENSMUSG00000031654	Cbln1	cerebellin 1 precursor protein [Source:MGI Symbol;Acc:MGI:88281]	3.64078	0.000796698	up
ENSMUSG00000024534	Sncaip	synuclein, alpha interacting protein (synphilin) [Source:MGI Symbol;Acc:MGI:1915097]	1.55374	0.000812238	up
ENSMUSG00000061462	Obscn	obscurin, cytoskeletal calmodulin and titin-interacting RhoGEF [Source:MGI Symbol;Acc:MGI:2681862]	-1.43455	0.000823708	down
ENSMUSG00000008540	Mgst1	microsomal glutathione S-transferase 1 [Source:MGI Symbol;Acc:MGI:1913850]	1.42358	0.000828006	up
ENSMUSG00000055214	Pld5	phospholipase D family, member 5 [Source:MGI Symbol;Acc:MGI:2442056]	1.67054	0.000834311	up
ENSMUSG00000024076	Vit	vitrin [Source:MGI Symbol;Acc:MGI:1921449]	2.03344	0.000851954	up
ENSMUSG00000022206	Npr3	natriuretic peptide receptor 3 [Source:MGI Symbol;Acc:MGI:97373]	-1.25415	0.000858342	down
ENSMUSG00000042515	Pwwp3b	PWWP domain containing 3B [Source:MGI Symbol;Acc:MGI:2445062]	1.54453	0.000869701	up
ENSMUSG00000028358	Zfp618	zinc finger protein 618 [Source:MGI Symbol;Acc:MGI:1919950]	1.38429	0.000872119	up
ENSMUSG00000070337	Gpr179	G protein-coupled receptor 179 [Source:MGI Symbol;Acc:MGI:2443409]	2.12139	0.000883247	up
ENSMUSG00000063239	Grm4	glutamate receptor, metabotropic 4 [Source:MGI Symbol;Acc:MGI:1351341]	1.91507	0.000904591	up
ENSMUSG00000078716	Tmem8b	transmembrane protein 8B [Source:MGI Symbol;Acc:MGI:2441680]	1.05672	0.00090749	up
ENSMUSG00000007030	Vwa7	von Willebrand factor A domain containing 7 [Source:MGI Symbol;Acc:MGI:1306798]	3.03573	0.000916389	up
ENSMUSG00000061524	Zic2	zinc finger protein of the cerebellum 2 [Source:MGI Symbol;Acc:MGI:106679]	2.50371	0.00092624	up
ENSMUSG00000020723	Cacng4	calcium channel, voltage-dependent, gamma subunit 4 [Source:MGI Symbol;Acc:MGI:1859167]	1.12417	0.000946846	up
ENSMUSG00000032715	Trib3	tribbles pseudokinase 3 [Source:MGI Symbol;Acc:MGI:1345675]	1.91508	0.00095106	up
ENSMUSG00000032373	Car12	carbonic anhydrase 12 [Source:MGI Symbol;Acc:MGI:1923709]	1.52315	0.000958886	up
ENSMUSG00000046818	Ddit4l	DNA-damage-inducible transcript 4-like [Source:MGI Symbol;Acc:MGI:1920534]	-1.47442	0.000960471	down
ENSMUSG00000000126	Wnt9a	wingless-type MMTV integration site family, member 9A [Source:MGI Symbol;Acc:MGI:2446084]	-1.96066	0.0009608	down
ENSMUSG00000022332	Khdrbs3	KH domain containing, RNA binding, signal transduction associated 3 [Source:MGI Symbol;Acc:MGI:1313312]	-1.10601	0.000964605	down
ENSMUSG00000020178	Adora2a	adenosine A2a receptor [Source:MGI Symbol;Acc:MGI:99402]	3.13656	0.000974175	up
ENSMUSG00000037095	Lrg1	leucine-rich alpha-2-glycoprotein 1 [Source:MGI Symbol;Acc:MGI:1924155]	-1.90189	0.000980083	down
ENSMUSG00000021466	Ptch1	patched 1 [Source:MGI Symbol;Acc:MGI:105373]	1.20973	0.000985869	up
ENSMUSG00000060962	Dmkn	dermokine [Source:MGI Symbol;Acc:MGI:1920962]	2.11445	0.000994861	up
ENSMUSG00000054619	Mettl7a1	methyltransferase like 7A1 [Source:MGI Symbol;Acc:MGI:1916523]	-1.36073	0.000997884	down
ENSMUSG00000045333	Zfp423	zinc finger protein 423 [Source:MGI Symbol;Acc:MGI:1891217]	1.19109	0.00101173	up
ENSMUSG00000039910	Cited2	Cbp/p300-interacting transactivator, with Glu/Asp-rich carboxy-terminal domain, 2 [Source:MGI Symbol;Acc:MGI:1306784]	1.03824	0.00101212	up
ENSMUSG00000019828	Grm1	glutamate receptor, metabotropic 1 [Source:MGI Symbol;Acc:MGI:1351338]	1.31885	0.00101759	up
ENSMUSG00000036478	Btg1	BTG anti-proliferation factor 1 [Source:MGI Symbol;Acc:MGI:88215]	1.31542	0.0010276	up
ENSMUSG00000111000	Gm47108	predicted gene, 47108 [Source:MGI Symbol;Acc:MGI:6095846]	-1.97321	0.00103009	down
ENSMUSG00000075054	Yae1d1	Yae1 domain containing 1 [Source:MGI Symbol;Acc:MGI:1914258]	-1.19485	0.00104306	down
ENSMUSG00000028532	Cachd1	cache domain containing 1 [Source:MGI Symbol;Acc:MGI:2444177]	1.25222	0.00104509	up
ENSMUSG00000034522	Zfp395	zinc finger protein 395 [Source:MGI Symbol;Acc:MGI:2682318]	1.34854	0.00106214	up
ENSMUSG00000022353	Mtss1	MTSS I-BAR domain containing 1 [Source:MGI Symbol;Acc:MGI:2384818]	1.49472	0.00107233	up
ENSMUSG00000021379	Id4	inhibitor of DNA binding 4 [Source:MGI Symbol;Acc:MGI:99414]	1.03998	0.00109628	up
ENSMUSG00000037752	Xkr8	X-linked Kx blood group related 8 [Source:MGI Symbol;Acc:MGI:2685877]	1.42204	0.00111315	up
ENSMUSG00000118458	Gm10599	predicted pseudogene 10599 [Source:MGI Symbol;Acc:MGI:3710582]	-1.19263	0.00111618	down
ENSMUSG00000026141	Col19a1	collagen, type XIX, alpha 1 [Source:MGI Symbol;Acc:MGI:1095415]	-1.25207	0.00111923	down
ENSMUSG00000091243	Vgll3	vestigial like family member 3 [Source:MGI Symbol;Acc:MGI:1920819]	-1.68505	0.00112053	down
ENSMUSG00000049630	C1ql3	C1q-like 3 [Source:MGI Symbol;Acc:MGI:2387350]	-1.21914	0.00112693	down
ENSMUSG00000050248	Evc2	EvC ciliary complex subunit 2 [Source:MGI Symbol;Acc:MGI:1915775]	-1.03747	0.00113581	down
ENSMUSG00000104204	Gm37397	predicted gene, 37397 [Source:MGI Symbol;Acc:MGI:5610625]	1.62039	0.00113713	up
ENSMUSG00000024011	Pi16	peptidase inhibitor 16 [Source:MGI Symbol;Acc:MGI:1921366]	2.42005	0.00113886	up
ENSMUSG00000097182	A830009L08Rik	RIKEN cDNA A830009L08 gene [Source:MGI Symbol;Acc:MGI:2443762]	-2.98771	0.00114111	down
ENSMUSG00000020447	Npc1l1	NPC1 like intracellular cholesterol transporter 1 [Source:MGI Symbol;Acc:MGI:2685089]	-1.63553	0.00114268	down
ENSMUSG00000037536	Fbxo34	F-box protein 34 [Source:MGI Symbol;Acc:MGI:1926188]	1.88839	0.00115093	up
ENSMUSG00000055560	Zfp459	zinc finger protein 459 [Source:MGI Symbol;Acc:MGI:3040701]	-1.83554	0.00115098	down
ENSMUSG00000105152	Gm42864	predicted gene 42864 [Source:MGI Symbol;Acc:MGI:5663001]	-2.10107	0.00115669	down
ENSMUSG00000025094	Slc18a2	solute carrier family 18 (vesicular monoamine), member 2 [Source:MGI Symbol;Acc:MGI:106677]	2.08673	0.00117047	up
ENSMUSG00000018566	Slc2a4	solute carrier family 2 (facilitated glucose transporter), member 4 [Source:MGI Symbol;Acc:MGI:95758]	2.07788	0.00119435	up
ENSMUSG00000020173	Cobl	cordon-bleu WH2 repeat [Source:MGI Symbol;Acc:MGI:105056]	-1.2367	0.00120092	down
ENSMUSG00000048826	Dact2	dishevelled-binding antagonist of beta-catenin 2 [Source:MGI Symbol;Acc:MGI:1920347]	-1.13329	0.00121212	down
ENSMUSG00000053930	Shisa6	shisa family member 6 [Source:MGI Symbol;Acc:MGI:2685725]	1.78238	0.00121681	up
ENSMUSG00000040564	Apoc1	apolipoprotein C-I [Source:MGI Symbol;Acc:MGI:88053]	2.01957	0.00123708	up
ENSMUSG00000097697	4833412C05Rik	RIKEN cDNA 4833412C05 gene [Source:MGI Symbol;Acc:MGI:1921154]	-2.77002	0.00126886	down
ENSMUSG00000061751	Kalrn	kalirin, RhoGEF kinase [Source:MGI Symbol;Acc:MGI:2685385]	-1.53547	0.00127379	down
ENSMUSG00000001313	Rnd2	Rho family GTPase 2 [Source:MGI Symbol;Acc:MGI:1338755]	1.10266	0.00128081	up
ENSMUSG00000028871	Rspo1	R-spondin 1 [Source:MGI Symbol;Acc:MGI:2183426]	-1.62411	0.0012859	down
ENSMUSG00000042258	Isl1	ISL1 transcription factor, LIM/homeodomain [Source:MGI Symbol;Acc:MGI:101791]	3.83424	0.00128844	up
ENSMUSG00000032641	Gpr19	G protein-coupled receptor 19 [Source:MGI Symbol;Acc:MGI:892973]	-1.48234	0.00130869	down
ENSMUSG00000028150	Rorc	RAR-related orphan receptor gamma [Source:MGI Symbol;Acc:MGI:104856]	2.64666	0.00131364	up
ENSMUSG00000041444	Arhgap32	Rho GTPase activating protein 32 [Source:MGI Symbol;Acc:MGI:2450166]	-1.14955	0.00132596	down
ENSMUSG00000027286	Lrrc57	leucine rich repeat containing 57 [Source:MGI Symbol;Acc:MGI:1913856]	-1.08224	0.00134129	down
ENSMUSG00000026787	Gad2	glutamic acid decarboxylase 2 [Source:MGI Symbol;Acc:MGI:95634]	1.11476	0.0013565	up
ENSMUSG00000024526	Cidea	cell death-inducing DNA fragmentation factor, alpha subunit-like effector A [Source:MGI Symbol;Acc:MGI:1270845]	1.76982	0.00135713	up
ENSMUSG00000027360	Hdc	histidine decarboxylase [Source:MGI Symbol;Acc:MGI:96062]	2.30925	0.00136831	up
ENSMUSG00000046186	Cd109	CD109 antigen [Source:MGI Symbol;Acc:MGI:2445221]	2.09203	0.00137831	up
ENSMUSG00000027296	Itpka	inositol 1,4,5-trisphosphate 3-kinase A [Source:MGI Symbol;Acc:MGI:1333822]	-1.09695	0.00139142	down
ENSMUSG00000110249	9330121K16Rik	RIKEN cDNA 9330121K16 gene [Source:MGI Symbol;Acc:MGI:2443625]	-1.53775	0.00139306	down
ENSMUSG00000062866	Phactr2	phosphatase and actin regulator 2 [Source:MGI Symbol;Acc:MGI:2446138]	1.18483	0.00139515	up
ENSMUSG00000031380	Vegfd	vascular endothelial growth factor D [Source:MGI Symbol;Acc:MGI:108037]	-1.83552	0.00139622	down
ENSMUSG00000055027	Smyd1	SET and MYND domain containing 1 [Source:MGI Symbol;Acc:MGI:104790]	1.60039	0.00140322	up
ENSMUSG00000094152	Slc6a16	solute carrier family 6, member 16 [Source:MGI Symbol;Acc:MGI:2685930]	1.87181	0.00140606	up
ENSMUSG00000000392	Fap	fibroblast activation protein [Source:MGI Symbol;Acc:MGI:109608]	-1.75095	0.00142021	down
ENSMUSG00000034310	Tmem132d	transmembrane protein 132D [Source:MGI Symbol;Acc:MGI:3044963]	-1.37906	0.00142627	down
ENSMUSG00000050711	Scg2	secretogranin II [Source:MGI Symbol;Acc:MGI:103033]	1.03431	0.00143546	up
ENSMUSG00000001496	Nkx2-1	NK2 homeobox 1 [Source:MGI Symbol;Acc:MGI:108067]	4.8765	0.00144254	up
ENSMUSG00000021108	Prkch	protein kinase C, eta [Source:MGI Symbol;Acc:MGI:97600]	1.81259	0.0014591	up
ENSMUSG00000057836	Xlr3a	X-linked lymphocyte-regulated 3A [Source:MGI Symbol;Acc:MGI:109506]	1.91643	0.00146144	up
ENSMUSG00000027168	Pax6	paired box 6 [Source:MGI Symbol;Acc:MGI:97490]	1.58618	0.00146897	up
ENSMUSG00000020834	Dhrs13	dehydrogenase/reductase (SDR family) member 13 [Source:MGI Symbol;Acc:MGI:1917701]	1.3147	0.00147542	up
ENSMUSG00000002020	Ltbp2	latent transforming growth factor beta binding protein 2 [Source:MGI Symbol;Acc:MGI:99502]	3.47057	0.00147564	up
ENSMUSG00000033717	Adra2a	adrenergic receptor, alpha 2a [Source:MGI Symbol;Acc:MGI:87934]	1.36274	0.00147782	up
ENSMUSG00000030518	Fam189a1	family with sequence similarity 189, member A1 [Source:MGI Symbol;Acc:MGI:1917888]	-1.32531	0.00153564	down
ENSMUSG00000115729	Gm48957	predicted gene, 48957 [Source:MGI Symbol;Acc:MGI:6118287]	-1.36766	0.00156734	down
ENSMUSG00000025239	Limd1	LIM domains containing 1 [Source:MGI Symbol;Acc:MGI:1352502]	-1.11119	0.0015683	down
ENSMUSG00000055485	Soga1	suppressor of glucose, autophagy associated 1 [Source:MGI Symbol;Acc:MGI:2444575]	1.49233	0.00158615	up
ENSMUSG00000045534	Kcna5	potassium voltage-gated channel, shaker-related subfamily, member 5 [Source:MGI Symbol;Acc:MGI:96662]	1.95967	0.00158974	up
ENSMUSG00000021763	BC067074	cDNA sequence BC067074 [Source:MGI Symbol;Acc:MGI:3040697]	1.67729	0.00160202	up
ENSMUSG00000049985	Ankrd55	ankyrin repeat domain 55 [Source:MGI Symbol;Acc:MGI:1924568]	1.5027	0.00165396	up
ENSMUSG00000031210	Gpr165	G protein-coupled receptor 165 [Source:MGI Symbol;Acc:MGI:1923456]	1.32306	0.00165533	up
ENSMUSG00000041741	Pde3a	phosphodiesterase 3A, cGMP inhibited [Source:MGI Symbol;Acc:MGI:1860764]	1.60781	0.00166934	up
ENSMUSG00000100475	Gm29543	predicted gene 29543 [Source:MGI Symbol;Acc:MGI:5580249]	1.83345	0.00167394	up
ENSMUSG00000029026	Trp73	transformation related protein 73 [Source:MGI Symbol;Acc:MGI:1336991]	2.03313	0.00169396	up
ENSMUSG00000028222	Calb1	calbindin 1 [Source:MGI Symbol;Acc:MGI:88248]	1.68163	0.00169918	up
ENSMUSG00000078117	Gm16485	predicted gene 16485 [Source:MGI Symbol;Acc:MGI:3642771]	-1.18292	0.00173559	down
ENSMUSG00000090053	Pakap	paralemmin A kinase anchor protein [Source:MGI Symbol;Acc:MGI:5141924]	-1.33544	0.00174294	down
ENSMUSG00000074622	Mafb	v-maf musculoaponeurotic fibrosarcoma oncogene family, protein B (avian) [Source:MGI Symbol;Acc:MGI:104555]	-1.07086	0.00176904	down
ENSMUSG00000097296	Gm26532	predicted gene, 26532 [Source:MGI Symbol;Acc:MGI:5477026]	-2.07143	0.00177253	down
ENSMUSG00000097767	Miat	myocardial infarction associated transcript (non-protein coding) [Source:MGI Symbol;Acc:MGI:2444886]	-1.36695	0.00177511	down
ENSMUSG00000051043	Gprc5c	G protein-coupled receptor, family C, group 5, member C [Source:MGI Symbol;Acc:MGI:1917605]	2.61068	0.00178638	up
ENSMUSG00000032194	Kank2	KN motif and ankyrin repeat domains 2 [Source:MGI Symbol;Acc:MGI:2384568]	2.1791	0.00180298	up
ENSMUSG00000002900	Lamb1	laminin B1 [Source:MGI Symbol;Acc:MGI:96743]	1.03851	0.00180907	up
ENSMUSG00000041423	Paqr6	progestin and adipoQ receptor family member VI [Source:MGI Symbol;Acc:MGI:1916207]	1.62968	0.00181318	up
ENSMUSG00000067879	Vxn	vexin [Source:MGI Symbol;Acc:MGI:1924232]	-1.67808	0.00181487	down
ENSMUSG00000007207	Stx1a	syntaxin 1A (brain) [Source:MGI Symbol;Acc:MGI:109355]	-1.69364	0.00181734	down
ENSMUSG00000057315	Arhgap24	Rho GTPase activating protein 24 [Source:MGI Symbol;Acc:MGI:1922647]	1.26866	0.00182807	up
ENSMUSG00000109061	Gm49320	predicted gene, 49320 [Source:MGI Symbol;Acc:MGI:6121499]	-5.58073	0.00184809	down
ENSMUSG00000029134	Plb1	phospholipase B1 [Source:MGI Symbol;Acc:MGI:1922406]	-1.77114	0.00184917	down
ENSMUSG00000085584	Rtl9	retrotransposon Gag like 9 [Source:MGI Symbol;Acc:MGI:2685231]	1.53401	0.00185072	up
ENSMUSG00000039813	Tbc1d2	TBC1 domain family, member 2 [Source:MGI Symbol;Acc:MGI:2652885]	-1.32998	0.00188698	down
ENSMUSG00000003812	Dnase2a	deoxyribonuclease II alpha [Source:MGI Symbol;Acc:MGI:1329019]	1.86918	0.00190183	up
ENSMUSG00000059891	Tsks	testis-specific serine kinase substrate [Source:MGI Symbol;Acc:MGI:1347560]	-2.03061	0.00190239	down
ENSMUSG00000034701	Neurod1	neurogenic differentiation 1 [Source:MGI Symbol;Acc:MGI:1339708]	3.05257	0.00190733	up
ENSMUSG00000041235	Chd7	chromodomain helicase DNA binding protein 7 [Source:MGI Symbol;Acc:MGI:2444748]	2.11784	0.00199494	up
ENSMUSG00000061167	Rpl15-ps3	ribosomal protein L15, pseudogene 3 [Source:MGI Symbol;Acc:MGI:3782952]	1.90201	0.00199718	up
ENSMUSG00000037795	N4bp2	NEDD4 binding protein 2 [Source:MGI Symbol;Acc:MGI:2684414]	1.12444	0.00201277	up
ENSMUSG00000030500	Slc17a6	solute carrier family 17 (sodium-dependent inorganic phosphate cotransporter), member 6 [Source:MGI Symbol;Acc:MGI:2156052]	1.52115	0.00203318	up
ENSMUSG00000070047	Fat1	FAT atypical cadherin 1 [Source:MGI Symbol;Acc:MGI:109168]	1.25746	0.00204698	up
ENSMUSG00000010505	Myt1	myelin transcription factor 1 [Source:MGI Symbol;Acc:MGI:1100535]	1.45433	0.00208038	up
ENSMUSG00000013523	Bcas1	breast carcinoma amplified sequence 1 [Source:MGI Symbol;Acc:MGI:1924210]	1.35898	0.00209042	up
ENSMUSG00000041669	Prima1	proline rich membrane anchor 1 [Source:MGI Symbol;Acc:MGI:1926097]	1.55356	0.00210366	up
ENSMUSG00000025905	Oprk1	opioid receptor, kappa 1 [Source:MGI Symbol;Acc:MGI:97439]	2.51034	0.00211799	up
ENSMUSG00000050141	Fam205c	family with sequence similarity 205, member C [Source:MGI Symbol;Acc:MGI:2679716]	-1.39445	0.0021733	down
ENSMUSG00000022076	Klhl1	kelch-like 1 [Source:MGI Symbol;Acc:MGI:2136335]	1.52443	0.00218669	up
ENSMUSG00000028860	Sytl1	synaptotagmin-like 1 [Source:MGI Symbol;Acc:MGI:1933365]	-1.68515	0.00219741	down
ENSMUSG00000041734	Kirrel	kirre like nephrin family adhesion molecule 1 [Source:MGI Symbol;Acc:MGI:1891396]	1.18315	0.00220338	up
ENSMUSG00000027971	Ndst4	N-deacetylase/N-sulfotransferase (heparin glucosaminyl) 4 [Source:MGI Symbol;Acc:MGI:1932545]	1.74252	0.00220761	up
ENSMUSG00000040270	Bach2	BTB and CNC homology, basic leucine zipper transcription factor 2 [Source:MGI Symbol;Acc:MGI:894679]	-1.71683	0.00222544	down
ENSMUSG00000075592	Nynrin	NYN domain and retroviral integrase containing [Source:MGI Symbol;Acc:MGI:2652872]	1.04686	0.00223479	up
ENSMUSG00000031374	Zfp92	zinc finger protein 92 [Source:MGI Symbol;Acc:MGI:108094]	1.35604	0.00224169	up
ENSMUSG00000020123	Avpr1a	arginine vasopressin receptor 1A [Source:MGI Symbol;Acc:MGI:1859216]	1.88629	0.00231089	up
ENSMUSG00000022253	Nadk2	NAD kinase 2, mitochondrial [Source:MGI Symbol;Acc:MGI:1915896]	1.23317	0.00236766	up
ENSMUSG00000082193	Rpl5-ps1	ribosomal protein L5, pseudogene 1 [Source:MGI Symbol;Acc:MGI:3647110]	1.85918	0.00236824	up
ENSMUSG00000110924	Gm40518	predicted gene, 40518 [Source:MGI Symbol;Acc:MGI:5623403]	-1.78135	0.00241984	down
ENSMUSG00000048458	Inka2	inka box actin regulator 2 [Source:MGI Symbol;Acc:MGI:1923497]	-1.15324	0.00242024	down
ENSMUSG00000056380	Gpr50	G-protein-coupled receptor 50 [Source:MGI Symbol;Acc:MGI:1333877]	2.1243	0.00244734	up
ENSMUSG00000031821	Gins2	GINS complex subunit 2 (Psf2 homolog) [Source:MGI Symbol;Acc:MGI:1921019]	1.86014	0.00245651	up
ENSMUSG00000034898	Filip1	filamin A interacting protein 1 [Source:MGI Symbol;Acc:MGI:1917848]	1.91988	0.00246125	up
ENSMUSG00000029410	Ppef2	protein phosphatase, EF hand calcium-binding domain 2 [Source:MGI Symbol;Acc:MGI:1342304]	1.82208	0.00247143	up
ENSMUSG00000024479	Mal2	mal, T cell differentiation protein 2 [Source:MGI Symbol;Acc:MGI:2146021]	-1.20491	0.00249078	down
ENSMUSG00000090291	Lrrc10b	leucine rich repeat containing 10B [Source:MGI Symbol;Acc:MGI:2685551]	2.66012	0.00250084	up
ENSMUSG00000041000	Trim62	tripartite motif-containing 62 [Source:MGI Symbol;Acc:MGI:1914775]	1.33338	0.00250373	up
ENSMUSG00000097745	AI115009	expressed sequence AI115009 [Source:MGI Symbol;Acc:MGI:2139623]	-2.01148	0.00251036	down
ENSMUSG00000028266	Lmo4	LIM domain only 4 [Source:MGI Symbol;Acc:MGI:109360]	-1.20238	0.00253867	down
ENSMUSG00000084010	Gm13302	predicted gene 13302 [Source:MGI Symbol;Acc:MGI:3705777]	-1.64821	0.0025489	down
ENSMUSG00000024524	Gnal	guanine nucleotide binding protein, alpha stimulating, olfactory type [Source:MGI Symbol;Acc:MGI:95774]	1.14525	0.00255875	up
ENSMUSG00000040452	Cdh12	cadherin 12 [Source:MGI Symbol;Acc:MGI:109503]	-1.11263	0.00259986	down
ENSMUSG00000021743	Fezf2	Fez family zinc finger 2 [Source:MGI Symbol;Acc:MGI:1859823]	-2.76028	0.00265577	down
ENSMUSG00000034009	Rxfp1	relaxin/insulin-like family peptide receptor 1 [Source:MGI Symbol;Acc:MGI:2682211]	-1.56503	0.00272845	down
ENSMUSG00000033427	Upb1	ureidopropionase, beta [Source:MGI Symbol;Acc:MGI:2143535]	2.19146	0.00273643	up
ENSMUSG00000117652	Gm2350	predicted gene 2350 [Source:MGI Symbol;Acc:MGI:3826781]	-1.54679	0.00274326	down
ENSMUSG00000094065	Gm21541	predicted gene, 21541 [Source:MGI Symbol;Acc:MGI:5434896]	-1.52572	0.00276668	down
ENSMUSG00000033083	Tbc1d4	TBC1 domain family, member 4 [Source:MGI Symbol;Acc:MGI:2429660]	1.46848	0.00277262	up
ENSMUSG00000021282	Eif5	eukaryotic translation initiation factor 5 [Source:MGI Symbol;Acc:MGI:95309]	1.23285	0.002783	up
ENSMUSG00000097806	Gm6556	predicted gene 6556 [Source:MGI Symbol;Acc:MGI:3647197]	1.85123	0.00279832	up
ENSMUSG00000022176	Rem2	rad and gem related GTP binding protein 2 [Source:MGI Symbol;Acc:MGI:2155260]	1.56955	0.00279855	up
ENSMUSG00000050423	Ppp1r3g	protein phosphatase 1, regulatory subunit 3G [Source:MGI Symbol;Acc:MGI:1923737]	-2.2492	0.00283014	down
ENSMUSG00000097666	A330094K24Rik	RIKEN cDNA A330094K24 gene [Source:MGI Symbol;Acc:MGI:1924343]	1.86528	0.00284814	up
ENSMUSG00000000440	Pparg	peroxisome proliferator activated receptor gamma [Source:MGI Symbol;Acc:MGI:97747]	-1.19116	0.00289187	down
ENSMUSG00000002324	Rec8	REC8 meiotic recombination protein [Source:MGI Symbol;Acc:MGI:1929645]	1.371	0.00295457	up
ENSMUSG00000025083	Afap1l2	actin filament associated protein 1-like 2 [Source:MGI Symbol;Acc:MGI:2147658]	1.70045	0.00298942	up
ENSMUSG00000056854	Pou3f4	POU domain, class 3, transcription factor 4 [Source:MGI Symbol;Acc:MGI:101894]	1.47502	0.00302165	up
ENSMUSG00000034107	Ano7	anoctamin 7 [Source:MGI Symbol;Acc:MGI:3052714]	2.0592	0.00303861	up
ENSMUSG00000061132	Blnk	B cell linker [Source:MGI Symbol;Acc:MGI:96878]	-1.60951	0.00304988	down
ENSMUSG00000096795	Zfp433	zinc finger protein 433 [Source:MGI Symbol;Acc:MGI:1920860]	-1.82396	0.00306452	down
ENSMUSG00000024990	Rbp4	retinol binding protein 4, plasma [Source:MGI Symbol;Acc:MGI:97879]	-1.0691	0.00312768	down
ENSMUSG00000093536	Smim17	small integral membrane protein 17 [Source:MGI Symbol;Acc:MGI:4365374]	1.00669	0.00312978	up
ENSMUSG00000031492	Chrnb3	cholinergic receptor, nicotinic, beta polypeptide 3 [Source:MGI Symbol;Acc:MGI:106212]	-1.66186	0.00320987	down
ENSMUSG00000042707	Dnali1	dynein, axonemal, light intermediate polypeptide 1 [Source:MGI Symbol;Acc:MGI:1922813]	2.19182	0.00322029	up
ENSMUSG00000039518	Cdsn	corneodesmosin [Source:MGI Symbol;Acc:MGI:3505689]	-2.29046	0.0032332	down
ENSMUSG00000036913	Trim67	tripartite motif-containing 67 [Source:MGI Symbol;Acc:MGI:3045323]	1.84183	0.00323717	up
ENSMUSG00000029304	Spp1	secreted phosphoprotein 1 [Source:MGI Symbol;Acc:MGI:98389]	1.54511	0.0032443	up
ENSMUSG00000062252	Lhfpl5	lipoma HMGIC fusion partner-like 5 [Source:MGI Symbol;Acc:MGI:1915382]	1.31607	0.00327886	up
ENSMUSG00000046480	Scn4b	sodium channel, type IV, beta [Source:MGI Symbol;Acc:MGI:2687406]	1.09989	0.00328102	up
ENSMUSG00000060961	Slc4a4	solute carrier family 4 (anion exchanger), member 4 [Source:MGI Symbol;Acc:MGI:1927555]	1.10256	0.0032853	up
ENSMUSG00000037973	Itprid1	ITPR interacting domain containing 1 [Source:MGI Symbol;Acc:MGI:2685304]	-2.55424	0.00328779	down
ENSMUSG00000058183	Mmel1	membrane metallo-endopeptidase-like 1 [Source:MGI Symbol;Acc:MGI:1351603]	1.81602	0.00335286	up
ENSMUSG00000020261	Slc36a1	solute carrier family 36 (proton/amino acid symporter), member 1 [Source:MGI Symbol;Acc:MGI:2445299]	1.46358	0.00336608	up
ENSMUSG00000029032	Arhgef16	Rho guanine nucleotide exchange factor (GEF) 16 [Source:MGI Symbol;Acc:MGI:2446219]	2.03948	0.00339758	up
ENSMUSG00000057615	Ldoc1	regulator of NFKB signaling [Source:MGI Symbol;Acc:MGI:2685212]	1.93504	0.00341015	up
ENSMUSG00000052861	Dnah6	dynein, axonemal, heavy chain 6 [Source:MGI Symbol;Acc:MGI:107744]	2.58635	0.0034205	up
ENSMUSG00000032033	Barx2	BarH-like homeobox 2 [Source:MGI Symbol;Acc:MGI:109617]	-1.26576	0.00351339	down
ENSMUSG00000039899	Fgl2	fibrinogen-like protein 2 [Source:MGI Symbol;Acc:MGI:103266]	1.73545	0.00352093	up
ENSMUSG00000041703	Zic5	zinc finger protein of the cerebellum 5 [Source:MGI Symbol;Acc:MGI:1929518]	2.16145	0.00355431	up
ENSMUSG00000044734	Serpinb1a	serine (or cysteine) peptidase inhibitor, clade B, member 1a [Source:MGI Symbol;Acc:MGI:1913472]	1.25694	0.00357526	up
ENSMUSG00000053216	Btn2a2	butyrophilin, subfamily 2, member A2 [Source:MGI Symbol;Acc:MGI:3606486]	-1.50985	0.00358214	down
ENSMUSG00000057130	Txnl4a	thioredoxin-like 4A [Source:MGI Symbol;Acc:MGI:1351613]	1.13381	0.00360259	up
ENSMUSG00000040146	Rgl3	ral guanine nucleotide dissociation stimulator-like 3 [Source:MGI Symbol;Acc:MGI:1918996]	2.2169	0.00361293	up
ENSMUSG00000025665	Rps6ka6	ribosomal protein S6 kinase polypeptide 6 [Source:MGI Symbol;Acc:MGI:1914321]	1.31295	0.00361416	up
ENSMUSG00000073542	Cep76	centrosomal protein 76 [Source:MGI Symbol;Acc:MGI:1923401]	2.22585	0.00362298	up
ENSMUSG00000061080	Lsamp	limbic system-associated membrane protein [Source:MGI Symbol;Acc:MGI:1261760]	1.48438	0.00365709	up
ENSMUSG00000040838	Gm11639	predicted gene 11639 [Source:MGI Symbol;Acc:MGI:3651790]	-1.99227	0.00371143	down
ENSMUSG00000079671	2610203C22Rik	RIKEN cDNA 2610203C22 gene [Source:MGI Symbol;Acc:MGI:1919731]	-1.7295	0.00371777	down
ENSMUSG00000024769	Cdc42bpg	CDC42 binding protein kinase gamma (DMPK-like) [Source:MGI Symbol;Acc:MGI:2652845]	1.85722	0.00375263	up
ENSMUSG00000033177	Tmprss7	transmembrane serine protease 7 [Source:MGI Symbol;Acc:MGI:2686594]	-1.30729	0.00379979	down
ENSMUSG00000046447	Camk2n1	calcium/calmodulin-dependent protein kinase II inhibitor 1 [Source:MGI Symbol;Acc:MGI:1913509]	-1.16577	0.00384756	down
ENSMUSG00000025207	Sema4g	sema domain, immunoglobulin domain (Ig), transmembrane domain (TM) and short cytoplasmic domain, (semaphorin) 4G [Source:MGI Symbol;Acc:MGI:1347047]	1.05009	0.0038862	up
ENSMUSG00000053310	Nrgn	neurogranin [Source:MGI Symbol;Acc:MGI:1927184]	-1.80258	0.00389311	down
ENSMUSG00000044787	Spata32	spermatogenesis associated 32 [Source:MGI Symbol;Acc:MGI:3045340]	-1.68706	0.00392126	down
ENSMUSG00000010080	Epn3	epsin 3 [Source:MGI Symbol;Acc:MGI:1919139]	2.65859	0.00393443	up
ENSMUSG00000063681	Crb1	crumbs family member 1, photoreceptor morphogenesis associated [Source:MGI Symbol;Acc:MGI:2136343]	1.56299	0.00396424	up
ENSMUSG00000069911	Insyn2b	inhibitory synaptic factor family member 2B [Source:MGI Symbol;Acc:MGI:3643491]	1.44906	0.0040121	up
ENSMUSG00000112666	Gm48485	predicted gene, 48485 [Source:MGI Symbol;Acc:MGI:6098005]	2.79898	0.00402482	up
ENSMUSG00000097604	Gm17322	predicted gene, 17322 [Source:MGI Symbol;Acc:MGI:4936956]	-1.03256	0.00405381	down
ENSMUSG00000030109	Slc6a12	solute carrier family 6 (neurotransmitter transporter, betaine/GABA), member 12 [Source:MGI Symbol;Acc:MGI:95628]	1.75745	0.00405673	up
ENSMUSG00000017493	Igfbp4	insulin-like growth factor binding protein 4 [Source:MGI Symbol;Acc:MGI:96439]	-1.14226	0.00406777	down
ENSMUSG00000025477	Inpp5a	inositol polyphosphate-5-phosphatase A [Source:MGI Symbol;Acc:MGI:2686961]	1.46344	0.004068	up
ENSMUSG00000038403	Hjv	hemojuvelin BMP co-receptor [Source:MGI Symbol;Acc:MGI:1916835]	-1.44717	0.00419119	down
ENSMUSG00000049556	Lingo1	leucine rich repeat and Ig domain containing 1 [Source:MGI Symbol;Acc:MGI:1915522]	-1.27508	0.0042347	down
ENSMUSG00000024411	Aqp4	aquaporin 4 [Source:MGI Symbol;Acc:MGI:107387]	1.23264	0.00430787	up
ENSMUSG00000068551	Zfp467	zinc finger protein 467 [Source:MGI Symbol;Acc:MGI:1916160]	1.01135	0.00431444	up
ENSMUSG00000038745	Nlrp6	NLR family, pyrin domain containing 6 [Source:MGI Symbol;Acc:MGI:2141990]	-1.78638	0.00434916	down
ENSMUSG00000085562	2610028E06Rik	RIKEN cDNA 2610028E06 gene [Source:MGI Symbol;Acc:MGI:1919645]	2.32668	0.00436368	up
ENSMUSG00000001761	Smo	smoothened, frizzled class receptor [Source:MGI Symbol;Acc:MGI:108075]	1.03216	0.00452819	up
ENSMUSG00000021280	Exoc3l4	exocyst complex component 3-like 4 [Source:MGI Symbol;Acc:MGI:1921363]	1.71622	0.00454157	up
ENSMUSG00000052387	Trpm3	transient receptor potential cation channel, subfamily M, member 3 [Source:MGI Symbol;Acc:MGI:2443101]	1.30021	0.00456053	up
ENSMUSG00000074971	Fibin	fin bud initiation factor homolog (zebrafish) [Source:MGI Symbol;Acc:MGI:1914856]	1.42584	0.00456282	up
ENSMUSG00000024521	Pmaip1	phorbol-12-myristate-13-acetate-induced protein 1 [Source:MGI Symbol;Acc:MGI:1930146]	-1.24038	0.00461273	down
ENSMUSG00000026622	Nek2	NIMA (never in mitosis gene a)-related expressed kinase 2 [Source:MGI Symbol;Acc:MGI:109359]	1.94947	0.00466703	up
ENSMUSG00000035594	Chrna5	cholinergic receptor, nicotinic, alpha polypeptide 5 [Source:MGI Symbol;Acc:MGI:87889]	-1.35423	0.00471286	down
ENSMUSG00000053279	Aldh1a1	aldehyde dehydrogenase family 1, subfamily A1 [Source:MGI Symbol;Acc:MGI:1353450]	1.65655	0.00474712	up
ENSMUSG00000032135	Mcam	melanoma cell adhesion molecule [Source:MGI Symbol;Acc:MGI:1933966]	1.18836	0.00475453	up
ENSMUSG00000034758	Tle6	transducin-like enhancer of split 6 [Source:MGI Symbol;Acc:MGI:2149593]	-1.15743	0.00484726	down
ENSMUSG00000097960	A330074K22Rik	RIKEN cDNA A330074K22 gene [Source:MGI Symbol;Acc:MGI:3045392]	1.47404	0.00489016	up
ENSMUSG00000072966	Gprasp2	G protein-coupled receptor associated sorting protein 2 [Source:MGI Symbol;Acc:MGI:2442071]	1.75934	0.00493996	up
ENSMUSG00000114854	Gm34354	predicted gene, 34354 [Source:MGI Symbol;Acc:MGI:5593513]	-1.62772	0.00498169	down
ENSMUSG00000031298	Adgrg2	adhesion G protein-coupled receptor G2 [Source:MGI Symbol;Acc:MGI:2446854]	1.57498	0.00499688	up
ENSMUSG00000103332	Pcdhga2	protocadherin gamma subfamily A, 2 [Source:MGI Symbol;Acc:MGI:1935214]	-2.54282	0.00502484	down
ENSMUSG00000097452	Gm2824	predicted gene 2824 [Source:MGI Symbol;Acc:MGI:3780995]	-1.53978	0.00502981	down
ENSMUSG00000109450	Gm39043	predicted gene, 39043 [Source:MGI Symbol;Acc:MGI:5621928]	4.2947	0.00503899	up
ENSMUSG00000035000	Dpp4	dipeptidylpeptidase 4 [Source:MGI Symbol;Acc:MGI:94919]	-1.14102	0.00505744	down
ENSMUSG00000110396	Gm36737	predicted gene, 36737 [Source:MGI Symbol;Acc:MGI:5595896]	4.38405	0.00506979	up
ENSMUSG00000020346	Mgat1	mannoside acetylglucosaminyltransferase 1 [Source:MGI Symbol;Acc:MGI:96973]	1.22779	0.00509304	up
ENSMUSG00000034751	Mast4	microtubule associated serine/threonine kinase family member 4 [Source:MGI Symbol;Acc:MGI:1918885]	1.31583	0.00509949	up
ENSMUSG00000113780	Gm33195	predicted gene, 33195 [Source:MGI Symbol;Acc:MGI:5592354]	1.63443	0.00516284	up
ENSMUSG00000032411	Tfdp2	transcription factor Dp 2 [Source:MGI Symbol;Acc:MGI:107167]	-1.05056	0.00517941	down
ENSMUSG00000048004	Tmem196	transmembrane protein 196 [Source:MGI Symbol;Acc:MGI:2685374]	-1.22087	0.00517986	down
ENSMUSG00000024165	Jpt2	Jupiter microtubule associated homolog 2 [Source:MGI Symbol;Acc:MGI:1196260]	1.2124	0.0051949	up
ENSMUSG00000098160	Gm26974	predicted gene, 26974 [Source:MGI Symbol;Acc:MGI:5504089]	-1.62473	0.00521307	down
ENSMUSG00000027401	Tgm3	transglutaminase 3, E polypeptide [Source:MGI Symbol;Acc:MGI:98732]	-1.84455	0.00526802	down
ENSMUSG00000025727	A930017K11Rik	RIKEN cDNA A930017K11 gene [Source:MGI Symbol;Acc:MGI:2442713]	2.57169	0.00529898	up
ENSMUSG00000052726	Kcnt2	potassium channel, subfamily T, member 2 [Source:MGI Symbol;Acc:MGI:3036273]	-1.26033	0.00532818	down
ENSMUSG00000118425	Gm50470	predicted gene, 50470 [Source:MGI Symbol;Acc:MGI:6324740]	-1.53251	0.00537766	down
ENSMUSG00000046093	Hpcal4	hippocalcin-like 4 [Source:MGI Symbol;Acc:MGI:2157521]	-2.39077	0.00543207	down
ENSMUSG00000038537	Mc3r	melanocortin 3 receptor [Source:MGI Symbol;Acc:MGI:96929]	2.00282	0.00550808	up
ENSMUSG00000019865	Nmbr	neuromedin B receptor [Source:MGI Symbol;Acc:MGI:1100525]	1.98507	0.00554158	up
ENSMUSG00000022840	Adcy5	adenylate cyclase 5 [Source:MGI Symbol;Acc:MGI:99673]	1.43558	0.00557152	up
ENSMUSG00000087461	C230014O12Rik	RIKEN cDNA C230014O12 gene [Source:MGI Symbol;Acc:MGI:3045377]	1.54454	0.00557227	up
ENSMUSG00000081593	Gm11841	predicted gene 11841 [Source:MGI Symbol;Acc:MGI:3651164]	-1.44363	0.00558833	down
ENSMUSG00000036196	Slc26a8	solute carrier family 26, member 8 [Source:MGI Symbol;Acc:MGI:2385046]	-1.12577	0.00561099	down
ENSMUSG00000025958	Creb1	cAMP responsive element binding protein 1 [Source:MGI Symbol;Acc:MGI:88494]	-1.7887	0.00571467	down
ENSMUSG00000005583	Mef2c	myocyte enhancer factor 2C [Source:MGI Symbol;Acc:MGI:99458]	-2.05886	0.0057354	down
ENSMUSG00000069372	Ctxn3	cortexin 3 [Source:MGI Symbol;Acc:MGI:3642816]	1.52795	0.00577731	up
ENSMUSG00000068062	Gm14164	predicted gene 14164 [Source:MGI Symbol;Acc:MGI:3650730]	1.62293	0.0058321	up
ENSMUSG00000079105	C7	complement component 7 [Source:MGI Symbol;Acc:MGI:88235]	-2.46628	0.00587176	down
ENSMUSG00000066797	Zfp648	zinc finger protein 648 [Source:MGI Symbol;Acc:MGI:2685049]	-1.58476	0.00589847	down
ENSMUSG00000026435	Slc45a3	solute carrier family 45, member 3 [Source:MGI Symbol;Acc:MGI:1922082]	1.72044	0.00597194	up
ENSMUSG00000046207	Pik3r6	phosphoinositide-3-kinase regulatory subunit 5 [Source:MGI Symbol;Acc:MGI:2144613]	-1.29489	0.0059917	down
ENSMUSG00000078920	Ifi47	interferon gamma inducible protein 47 [Source:MGI Symbol;Acc:MGI:99448]	1.69476	0.00599192	up
ENSMUSG00000009291	Pttg1ip	pituitary tumor-transforming 1 interacting protein [Source:MGI Symbol;Acc:MGI:2652132]	1.43938	0.0060471	up
ENSMUSG00000040219	Ttc12	tetratricopeptide repeat domain 12 [Source:MGI Symbol;Acc:MGI:2444588]	1.51369	0.0060718	up
ENSMUSG00000048240	Gng7	guanine nucleotide binding protein (G protein), gamma 7 [Source:MGI Symbol;Acc:MGI:95787]	1.77173	0.00617598	up
ENSMUSG00000090338	Gm17081	predicted gene 17081 [Source:MGI Symbol;Acc:MGI:4937908]	-1.11657	0.0062085	down
ENSMUSG00000033726	Emx1	empty spiracles homeobox 1 [Source:MGI Symbol;Acc:MGI:95387]	-1.70622	0.00622268	down
ENSMUSG00000020334	Slc22a4	solute carrier family 22 (organic cation transporter), member 4 [Source:MGI Symbol;Acc:MGI:1353479]	1.93053	0.00623229	up
ENSMUSG00000015812	Gnrh1	gonadotropin releasing hormone 1 [Source:MGI Symbol;Acc:MGI:95789]	2.03273	0.00624336	up
ENSMUSG00000024430	Cabyr	calcium-binding tyrosine-(Y)-phosphorylation regulated (fibrousheathin 2) [Source:MGI Symbol;Acc:MGI:1918382]	-1.02446	0.00629127	down
ENSMUSG00000097684	Gm26645	predicted gene, 26645 [Source:MGI Symbol;Acc:MGI:5477139]	1.56762	0.00632864	up
ENSMUSG00000027239	Mdk	midkine [Source:MGI Symbol;Acc:MGI:96949]	1.16792	0.00633744	up
ENSMUSG00000020067	Mypn	myopalladin [Source:MGI Symbol;Acc:MGI:1916052]	-1.19385	0.00637742	down
ENSMUSG00000030317	Timp4	tissue inhibitor of metalloproteinase 4 [Source:MGI Symbol;Acc:MGI:109125]	1.52475	0.00638324	up
ENSMUSG00000050315	Synpo2	synaptopodin 2 [Source:MGI Symbol;Acc:MGI:2153070]	1.24233	0.00638772	up
ENSMUSG00000026458	Ppfia4	protein tyrosine phosphatase, receptor type, f polypeptide (PTPRF), interacting protein (liprin), alpha 4 [Source:MGI Symbol;Acc:MGI:1915757]	1.03226	0.00642506	up
ENSMUSG00000109372	Gm19410	predicted gene, 19410 [Source:MGI Symbol;Acc:MGI:5011595]	-1.90904	0.00646874	down
ENSMUSG00000021098	4930447C04Rik	RIKEN cDNA 4930447C04 gene [Source:MGI Symbol;Acc:MGI:1923051]	-1.07224	0.00651572	down
ENSMUSG00000097248	Gm2694	predicted gene 2694 [Source:MGI Symbol;Acc:MGI:3780864]	2.50906	0.00658338	up
ENSMUSG00000029287	Tgfbr3	transforming growth factor, beta receptor III [Source:MGI Symbol;Acc:MGI:104637]	1.08504	0.00659388	up
ENSMUSG00000075324	Fign	fidgetin [Source:MGI Symbol;Acc:MGI:1890647]	1.39717	0.0067218	up
ENSMUSG00000112812	Gm47415	predicted gene, 47415 [Source:MGI Symbol;Acc:MGI:6096352]	-2.92644	0.00676639	down
ENSMUSG00000030898	Cckbr	cholecystokinin B receptor [Source:MGI Symbol;Acc:MGI:99479]	-1.23628	0.00687047	down
ENSMUSG00000046321	Hs3st2	heparan sulfate (glucosamine) 3-O-sulfotransferase 2 [Source:MGI Symbol;Acc:MGI:1333802]	-1.15421	0.00687767	down
ENSMUSG00000031145	Prickle3	prickle planar cell polarity protein 3 [Source:MGI Symbol;Acc:MGI:1859635]	-1.41262	0.0069596	down
ENSMUSG00000112441	Gm48898	predicted gene, 48898 [Source:MGI Symbol;Acc:MGI:6098663]	1.50855	0.00699083	up
ENSMUSG00000027820	Mme	membrane metallo endopeptidase [Source:MGI Symbol;Acc:MGI:97004]	1.38034	0.00700006	up
ENSMUSG00000041075	Fzd7	frizzled class receptor 7 [Source:MGI Symbol;Acc:MGI:108570]	1.60259	0.00710745	up
ENSMUSG00000003644	Rps6ka1	ribosomal protein S6 kinase polypeptide 1 [Source:MGI Symbol;Acc:MGI:104558]	1.52228	0.00711906	up
ENSMUSG00000036334	Igsf10	immunoglobulin superfamily, member 10 [Source:MGI Symbol;Acc:MGI:1923481]	1.66729	0.00717531	up
ENSMUSG00000039963	Ccdc40	coiled-coil domain containing 40 [Source:MGI Symbol;Acc:MGI:2443893]	1.74054	0.00729633	up
ENSMUSG00000040364	Sec1	secretory blood group 1 [Source:MGI Symbol;Acc:MGI:1928893]	-1.95916	0.00734364	down
ENSMUSG00000096606	Tpbgl	trophoblast glycoprotein-like [Source:MGI Symbol;Acc:MGI:3646425]	1.24339	0.00738322	up
ENSMUSG00000032369	Plscr1	phospholipid scramblase 1 [Source:MGI Symbol;Acc:MGI:893575]	1.56524	0.00743388	up
ENSMUSG00000022144	Gdnf	glial cell line derived neurotrophic factor [Source:MGI Symbol;Acc:MGI:107430]	2.05246	0.00748483	up
ENSMUSG00000057440	Mpp7	membrane protein, palmitoylated 7 (MAGUK p55 subfamily member 7) [Source:MGI Symbol;Acc:MGI:1922989]	1.42949	0.00758304	up
ENSMUSG00000113637	Gm7049	predicted gene 7049 [Source:MGI Symbol;Acc:MGI:3646400]	1.51951	0.00758764	up
ENSMUSG00000083534	H2-M6-ps	histocompatibility 2, M region locus 6, pseudogene [Source:MGI Symbol;Acc:MGI:95918]	-1.75922	0.00763647	down
ENSMUSG00000118604	BX322656	novel transcript	1.87522	0.00764057	up
ENSMUSG00000021990	Spata13	spermatogenesis associated 13 [Source:MGI Symbol;Acc:MGI:104838]	1.1503	0.00764253	up
ENSMUSG00000074872	Ctxn2	cortexin 2 [Source:MGI Symbol;Acc:MGI:2139444]	1.08198	0.00765729	up
ENSMUSG00000026589	Sec16b	SEC16 homolog B (S. cerevisiae) [Source:MGI Symbol;Acc:MGI:2148802]	-1.41586	0.00768803	down
ENSMUSG00000023274	Cd4	CD4 antigen [Source:MGI Symbol;Acc:MGI:88335]	3.00514	0.00768984	up
ENSMUSG00000022441	Efcab6	EF-hand calcium binding domain 6 [Source:MGI Symbol;Acc:MGI:1924877]	-1.5016	0.0077156	down
ENSMUSG00000070366	Plpp4	phospholipid phosphatase 4 [Source:MGI Symbol;Acc:MGI:2685936]	1.15532	0.00779417	up
ENSMUSG00000014852	Adamts13	a disintegrin-like and metallopeptidase (reprolysin type) with thrombospondin type 1 motif, 13 [Source:MGI Symbol;Acc:MGI:2685556]	-2.18335	0.00787843	down
ENSMUSG00000104010	Gm37366	predicted gene, 37366 [Source:MGI Symbol;Acc:MGI:5610594]	-1.43395	0.00832095	down
ENSMUSG00000035168	Tanc1	tetratricopeptide repeat, ankyrin repeat and coiled-coil containing 1 [Source:MGI Symbol;Acc:MGI:1914110]	1.0366	0.00832668	up
ENSMUSG00000030352	Tspan9	tetraspanin 9 [Source:MGI Symbol;Acc:MGI:1924558]	1.46864	0.0083571	up
ENSMUSG00000057457	Phex	phosphate regulating endopeptidase homolog, X-linked [Source:MGI Symbol;Acc:MGI:107489]	1.73357	0.00842756	up
ENSMUSG00000023886	Smoc2	SPARC related modular calcium binding 2 [Source:MGI Symbol;Acc:MGI:1929881]	-1.23782	0.0084566	down
ENSMUSG00000035357	Pdzrn3	PDZ domain containing RING finger 3 [Source:MGI Symbol;Acc:MGI:1933157]	-1.12695	0.0084576	down
ENSMUSG00000046593	Tmem215	transmembrane protein 215 [Source:MGI Symbol;Acc:MGI:2444167]	-1.47626	0.00847297	down
ENSMUSG00000045871	Slitrk6	SLIT and NTRK-like family, member 6 [Source:MGI Symbol;Acc:MGI:2443198]	1.82387	0.00848963	up
ENSMUSG00000035486	Plk5	polo like kinase 5 [Source:MGI Symbol;Acc:MGI:3026984]	1.21137	0.00850718	up
ENSMUSG00000085944	1700003D09Rik	RIKEN cDNA 1700003D09 gene [Source:MGI Symbol;Acc:MGI:1916588]	1.9283	0.00854949	up
ENSMUSG00000022122	Ednrb	endothelin receptor type B [Source:MGI Symbol;Acc:MGI:102720]	1.05879	0.00860968	up
ENSMUSG00000097381	A230087F16Rik	RIKEN cDNA A230087F16 gene [Source:MGI Symbol;Acc:MGI:2444635]	1.5681	0.008652	up
ENSMUSG00000026347	Tmem163	transmembrane protein 163 [Source:MGI Symbol;Acc:MGI:1919410]	1.10604	0.00869443	up
ENSMUSG00000028600	Podn	podocan [Source:MGI Symbol;Acc:MGI:2674939]	-1.16988	0.00879701	down
ENSMUSG00000040812	Agbl2	ATP/GTP binding protein-like 2 [Source:MGI Symbol;Acc:MGI:2443254]	1.50101	0.00890282	up
ENSMUSG00000021779	Thrb	thyroid hormone receptor beta [Source:MGI Symbol;Acc:MGI:98743]	-1.38884	0.00895053	down
ENSMUSG00000051149	Adnp	activity-dependent neuroprotective protein [Source:MGI Symbol;Acc:MGI:1338758]	1.01117	0.00901679	up
ENSMUSG00000000957	Mmp14	matrix metallopeptidase 14 (membrane-inserted) [Source:MGI Symbol;Acc:MGI:101900]	1.05114	0.00904863	up
ENSMUSG00000087675	Gm11762	predicted gene 11762 [Source:MGI Symbol;Acc:MGI:3651277]	-1.31757	0.00913404	down
ENSMUSG00000015202	Cnksr3	Cnksr family member 3 [Source:MGI Symbol;Acc:MGI:2674130]	1.87584	0.00920397	up
ENSMUSG00000026322	Htr4	5 hydroxytryptamine (serotonin) receptor 4 [Source:MGI Symbol;Acc:MGI:109246]	1.52062	0.0092449	up
ENSMUSG00000004317	Clcn5	chloride channel, voltage-sensitive 5 [Source:MGI Symbol;Acc:MGI:99486]	1.02772	0.0092781	up
ENSMUSG00000085007	Gm11549	predicted gene 11549 [Source:MGI Symbol;Acc:MGI:3650339]	-2.20007	0.00957403	down
ENSMUSG00000090336	Cfap97d2	CFAP97 domain containing 2 [Source:MGI Symbol;Acc:MGI:2685952]	1.80859	0.00965336	up
ENSMUSG00000027399	Il1a	interleukin 1 alpha [Source:MGI Symbol;Acc:MGI:96542]	1.74333	0.00978311	up
ENSMUSG00000028364	Tnc	tenascin C [Source:MGI Symbol;Acc:MGI:101922]	1.36493	0.00978312	up
ENSMUSG00000105594	Gm43398	predicted gene 43398 [Source:MGI Symbol;Acc:MGI:5663535]	2.26287	0.00979785	up
ENSMUSG00000027776	Il12a	interleukin 12a [Source:MGI Symbol;Acc:MGI:96539]	-1.61535	0.00980768	down
ENSMUSG00000101337	Dnah7c	dynein, axonemal, heavy chain 7C [Source:MGI Symbol;Acc:MGI:3639762]	-1.09175	0.00987835	down
ENSMUSG00000036585	Fgf1	fibroblast growth factor 1 [Source:MGI Symbol;Acc:MGI:95515]	1.06765	0.00988151	up
ENSMUSG00000037653	Kctd8	potassium channel tetramerisation domain containing 8 [Source:MGI Symbol;Acc:MGI:2443804]	1.12749	0.00990016	up
ENSMUSG00000112117	Rmst	rhabdomyosarcoma 2 associated transcript (non-coding RNA) [Source:MGI Symbol;Acc:MGI:1099806]	1.30465	0.00992698	up
ENSMUSG00000063446	Plppr1	phospholipid phosphatase related 1 [Source:MGI Symbol;Acc:MGI:2445015]	1.45465	0.00994727	up
ENSMUSG00000013584	Aldh1a2	aldehyde dehydrogenase family 1, subfamily A2 [Source:MGI Symbol;Acc:MGI:107928]	1.0832	0.00999909	up
ENSMUSG00000030739	Myh14	myosin, heavy polypeptide 14 [Source:MGI Symbol;Acc:MGI:1919210]	1.06674	0.0100365	up
ENSMUSG00000085151	1110018N20Rik	RIKEN cDNA 1110018N20 gene [Source:MGI Symbol;Acc:MGI:1915753]	-1.13971	0.0100995	down
ENSMUSG00000005672	Kit	KIT proto-oncogene receptor tyrosine kinase [Source:MGI Symbol;Acc:MGI:96677]	1.20835	0.0102295	up
ENSMUSG00000055134	9130017K11Rik	RIKEN cDNA 9130017K11 gene [Source:MGI Symbol;Acc:MGI:1926030]	-1.89866	0.0102608	down
ENSMUSG00000023828	Slc22a3	solute carrier family 22 (organic cation transporter), member 3 [Source:MGI Symbol;Acc:MGI:1333817]	1.44411	0.0102671	up
ENSMUSG00000030669	Calca	calcitonin/calcitonin-related polypeptide, alpha [Source:MGI Symbol;Acc:MGI:2151253]	1.88928	0.0103093	up
ENSMUSG00000055795	Gm5160	predicted gene 5160 [Source:MGI Symbol;Acc:MGI:3648528]	-1.27447	0.0104487	down
ENSMUSG00000025089	Gfra1	glial cell line derived neurotrophic factor family receptor alpha 1 [Source:MGI Symbol;Acc:MGI:1100842]	1.05856	0.0106422	up
ENSMUSG00000059854	Hydin	HYDIN, axonemal central pair apparatus protein [Source:MGI Symbol;Acc:MGI:2389007]	1.80522	0.0106555	up
ENSMUSG00000028845	Tekt2	tektin 2 [Source:MGI Symbol;Acc:MGI:1346335]	1.40387	0.0106775	up
ENSMUSG00000027318	Adam33	a disintegrin and metallopeptidase domain 33 [Source:MGI Symbol;Acc:MGI:1341813]	-1.37288	0.0107653	down
ENSMUSG00000020592	Sdc1	syndecan 1 [Source:MGI Symbol;Acc:MGI:1349162]	1.7478	0.0107694	up
ENSMUSG00000021702	Thbs4	thrombospondin 4 [Source:MGI Symbol;Acc:MGI:1101779]	-1.89365	0.0107741	down
ENSMUSG00000029084	Cd38	CD38 antigen [Source:MGI Symbol;Acc:MGI:107474]	1.61692	0.0107882	up
ENSMUSG00000039328	Rnf122	ring finger protein 122 [Source:MGI Symbol;Acc:MGI:1916117]	1.23584	0.0108327	up
ENSMUSG00000003657	Calb2	calbindin 2 [Source:MGI Symbol;Acc:MGI:101914]	1.42196	0.0108366	up
ENSMUSG00000019874	Fabp7	fatty acid binding protein 7, brain [Source:MGI Symbol;Acc:MGI:101916]	1.00239	0.0108592	up
ENSMUSG00000038331	Satb2	special AT-rich sequence binding protein 2 [Source:MGI Symbol;Acc:MGI:2679336]	-1.82789	0.0109039	down
ENSMUSG00000078921	Tgtp2	T cell specific GTPase 2 [Source:MGI Symbol;Acc:MGI:3710083]	1.54747	0.0109754	up
ENSMUSG00000023484	Prph	peripherin [Source:MGI Symbol;Acc:MGI:97774]	2.71183	0.0111545	up
ENSMUSG00000021903	Galnt15	polypeptide N-acetylgalactosaminyltransferase 15 [Source:MGI Symbol;Acc:MGI:1926004]	2.17459	0.0113757	up
ENSMUSG00000026385	Dbi	diazepam binding inhibitor [Source:MGI Symbol;Acc:MGI:94865]	1.01228	0.0114231	up
ENSMUSG00000043289	Mei4	meiotic double-stranded break formation protein 4 [Source:MGI Symbol;Acc:MGI:1922283]	1.46814	0.0115061	up
ENSMUSG00000069014	Gm5641	predicted gene 5641 [Source:MGI Symbol;Acc:MGI:3645731]	1.54662	0.0115332	up
ENSMUSG00000082896	Gm5844	predicted gene 5844 [Source:MGI Symbol;Acc:MGI:3645252]	-1.11023	0.0117272	down
ENSMUSG00000009075	Cabp7	calcium binding protein 7 [Source:MGI Symbol;Acc:MGI:2183437]	1.45159	0.011825	up
ENSMUSG00000059173	Pde1a	phosphodiesterase 1A, calmodulin-dependent [Source:MGI Symbol;Acc:MGI:1201792]	-1.37546	0.0119285	down
ENSMUSG00000047773	Ankfn1	ankyrin-repeat and fibronectin type III domain containing 1 [Source:MGI Symbol;Acc:MGI:2686021]	1.3658	0.0120029	up
ENSMUSG00000098027	Gm27004	predicted gene, 27004 [Source:MGI Symbol;Acc:MGI:5504119]	-1.48323	0.0120477	down
ENSMUSG00000074228	Gm10645	predicted gene 10645 [Source:MGI Symbol;Acc:MGI:3704313]	-1.53134	0.0120954	down
ENSMUSG00000024610	Cd74	CD74 antigen (invariant polypeptide of major histocompatibility complex, class II antigen-associated) [Source:MGI Symbol;Acc:MGI:96534]	1.24658	0.0120982	up
ENSMUSG00000046027	Stard5	StAR-related lipid transfer (START) domain containing 5 [Source:MGI Symbol;Acc:MGI:2156765]	1.20128	0.0121857	up
ENSMUSG00000029151	Slc30a3	solute carrier family 30 (zinc transporter), member 3 [Source:MGI Symbol;Acc:MGI:1345280]	-1.07402	0.0122379	down
ENSMUSG00000020689	Itgb3	integrin beta 3 [Source:MGI Symbol;Acc:MGI:96612]	-1.03568	0.0122796	down
ENSMUSG00000024347	Psd2	pleckstrin and Sec7 domain containing 2 [Source:MGI Symbol;Acc:MGI:1921252]	1.14231	0.0122818	up
ENSMUSG00000104277	Gm38299	predicted gene, 38299 [Source:MGI Symbol;Acc:MGI:5611527]	-1.26773	0.012474	down
ENSMUSG00000114851	Gm46409	predicted gene, 46409 [Source:MGI Symbol;Acc:MGI:5826046]	-1.24529	0.0124882	down
ENSMUSG00000059645	Gm7361	predicted gene 7361 [Source:MGI Symbol;Acc:MGI:3805965]	1.6068	0.0125199	up
ENSMUSG00000102559	Gm37570	predicted gene, 37570 [Source:MGI Symbol;Acc:MGI:5610798]	-1.31314	0.0126327	down
ENSMUSG00000086228	Ubap1l	ubiquitin-associated protein 1-like [Source:MGI Symbol;Acc:MGI:2685360]	1.4709	0.0126908	up
ENSMUSG00000117254	Gm34567	predicted gene, 34567 [Source:MGI Symbol;Acc:MGI:5593726]	-1.6056	0.0127908	down
ENSMUSG00000107677	Olfr316	olfactory receptor 316 [Source:MGI Symbol;Acc:MGI:3030150]	-1.81945	0.01281	down
ENSMUSG00000100303	2600014E21Rik	RIKEN cDNA 2600014E21 gene [Source:MGI Symbol;Acc:MGI:1919384]	-1.35775	0.0128212	down
ENSMUSG00000041119	Pde9a	phosphodiesterase 9A [Source:MGI Symbol;Acc:MGI:1277179]	1.05597	0.0128259	up
ENSMUSG00000063953	Amd2	S-adenosylmethionine decarboxylase 2 [Source:MGI Symbol;Acc:MGI:1333111]	-1.69185	0.0128412	down
ENSMUSG00000028661	Epha8	Eph receptor A8 [Source:MGI Symbol;Acc:MGI:109378]	1.32599	0.0129242	up
ENSMUSG00000116760	Gm1604a	predicted gene 1604A [Source:MGI Symbol;Acc:MGI:3807545]	1.39643	0.0129321	up
ENSMUSG00000030092	Cntn6	contactin 6 [Source:MGI Symbol;Acc:MGI:1858223]	1.00044	0.0129678	up
ENSMUSG00000021675	F2rl2	coagulation factor II (thrombin) receptor-like 2 [Source:MGI Symbol;Acc:MGI:1298208]	-1.26258	0.0130173	down
ENSMUSG00000116766	Gm49702	predicted gene, 49702 [Source:MGI Symbol;Acc:MGI:6215162]	1.67617	0.0130933	up
ENSMUSG00000037824	Tspan14	tetraspanin 14 [Source:MGI Symbol;Acc:MGI:1196325]	1.10342	0.0131406	up
ENSMUSG00000027942	4933434E20Rik	RIKEN cDNA 4933434E20 gene [Source:MGI Symbol;Acc:MGI:1914027]	1.05941	0.0131952	up
ENSMUSG00000032291	Crabp1	cellular retinoic acid binding protein I [Source:MGI Symbol;Acc:MGI:88490]	1.9043	0.0132267	up
ENSMUSG00000039552	Rsph4a	radial spoke head 4 homolog A (Chlamydomonas) [Source:MGI Symbol;Acc:MGI:3027894]	1.22257	0.0132453	up
ENSMUSG00000068762	Gstm6	glutathione S-transferase, mu 6 [Source:MGI Symbol;Acc:MGI:1309467]	1.17567	0.0132705	up
ENSMUSG00000042596	Tfap2d	transcription factor AP-2, delta [Source:MGI Symbol;Acc:MGI:2153466]	2.00164	0.0133067	up
ENSMUSG00000030022	Adamts9	a disintegrin-like and metallopeptidase (reprolysin type) with thrombospondin type 1 motif, 9 [Source:MGI Symbol;Acc:MGI:1916320]	1.28305	0.0133886	up
ENSMUSG00000087334	AW495222	expressed sequence AW495222 [Source:MGI Symbol;Acc:MGI:2145435]	-1.15704	0.0134157	down
ENSMUSG00000033196	Myh2	myosin, heavy polypeptide 2, skeletal muscle, adult [Source:MGI Symbol;Acc:MGI:1339710]	-2.03872	0.0134173	down
ENSMUSG00000027636	Sla2	Src-like-adaptor 2 [Source:MGI Symbol;Acc:MGI:1925049]	-1.95654	0.0135584	down
ENSMUSG00000033007	Asic4	acid-sensing (proton-gated) ion channel family member 4 [Source:MGI Symbol;Acc:MGI:2652846]	1.28894	0.013568	up
ENSMUSG00000028167	Bdh2	3-hydroxybutyrate dehydrogenase, type 2 [Source:MGI Symbol;Acc:MGI:1917022]	1.54965	0.0136783	up
ENSMUSG00000104157	Gm38101	predicted gene, 38101 [Source:MGI Symbol;Acc:MGI:5611329]	1.34766	0.0136793	up
ENSMUSG00000024517	Grp	gastrin releasing peptide [Source:MGI Symbol;Acc:MGI:95833]	-1.12734	0.0138033	down
ENSMUSG00000010311	Optc	opticin [Source:MGI Symbol;Acc:MGI:2151113]	1.36366	0.0139589	up
ENSMUSG00000033207	Mamdc2	MAM domain containing 2 [Source:MGI Symbol;Acc:MGI:1918988]	1.99991	0.0140313	up
ENSMUSG00000053368	Rxfp2	relaxin/insulin-like family peptide receptor 2 [Source:MGI Symbol;Acc:MGI:2153463]	-1.73974	0.0141618	down
ENSMUSG00000031478	Nek3	NIMA (never in mitosis gene a)-related expressed kinase 3 [Source:MGI Symbol;Acc:MGI:1344371]	1.30996	0.0143088	up
ENSMUSG00000039770	Ypel5	yippee like 5 [Source:MGI Symbol;Acc:MGI:1916937]	1.03778	0.0143281	up
ENSMUSG00000038530	Rgs4	regulator of G-protein signaling 4 [Source:MGI Symbol;Acc:MGI:108409]	-1.05258	0.0144532	down
ENSMUSG00000107219	Gm42738	predicted gene 42738 [Source:MGI Symbol;Acc:MGI:5662875]	-1.29225	0.0145291	down
ENSMUSG00000032355	Mlip	muscular LMNA-interacting protein [Source:MGI Symbol;Acc:MGI:1916892]	-1.43021	0.0146115	down
ENSMUSG00000054083	Capn12	calpain 12 [Source:MGI Symbol;Acc:MGI:1891369]	-1.61659	0.014614	down
ENSMUSG00000020912	Krt12	keratin 12 [Source:MGI Symbol;Acc:MGI:96687]	-1.68969	0.0146232	down
ENSMUSG00000007039	Ddah2	dimethylarginine dimethylaminohydrolase 2 [Source:MGI Symbol;Acc:MGI:1859016]	1.04671	0.0147083	up
ENSMUSG00000025784	Clec3b	C-type lectin domain family 3, member b [Source:MGI Symbol;Acc:MGI:104540]	1.64697	0.0150282	up
ENSMUSG00000056870	Gulp1	GULP, engulfment adaptor PTB domain containing 1 [Source:MGI Symbol;Acc:MGI:1920407]	1.14251	0.0150384	up
ENSMUSG00000010461	Eya4	EYA transcriptional coactivator and phosphatase 4 [Source:MGI Symbol;Acc:MGI:1337104]	-1.286	0.0152588	down
ENSMUSG00000063415	Cyp26b1	cytochrome P450, family 26, subfamily b, polypeptide 1 [Source:MGI Symbol;Acc:MGI:2176159]	1.31056	0.0156995	up
ENSMUSG00000068522	Aard	alanine and arginine rich domain containing protein [Source:MGI Symbol;Acc:MGI:2181621]	1.33366	0.0158785	up
ENSMUSG00000039714	Cplx3	complexin 3 [Source:MGI Symbol;Acc:MGI:2384571]	-1.28873	0.0160238	down
ENSMUSG00000045968	Teddm2	transmembrane epididymal family member 2 [Source:MGI Symbol;Acc:MGI:1923273]	-1.11387	0.0160592	down
ENSMUSG00000029602	Rasal1	RAS protein activator like 1 (GAP1 like) [Source:MGI Symbol;Acc:MGI:1330842]	-1.15163	0.0161629	down
ENSMUSG00000009470	Tnpo1	transportin 1 [Source:MGI Symbol;Acc:MGI:2681523]	1.56359	0.0163963	up
ENSMUSG00000032313	Tmem266	transmembrane protein 266 [Source:MGI Symbol;Acc:MGI:2142980]	1.34447	0.0164455	up
ENSMUSG00000032744	Heyl	hairy/enhancer-of-split related with YRPW motif-like [Source:MGI Symbol;Acc:MGI:1860511]	1.04689	0.0164747	up
ENSMUSG00000024376	Epb41l4a	erythrocyte membrane protein band 4.1 like 4a [Source:MGI Symbol;Acc:MGI:103007]	1.15094	0.0165392	up
ENSMUSG00000091586	Cyp4f17	cytochrome P450, family 4, subfamily f, polypeptide 17 [Source:MGI Symbol;Acc:MGI:3646233]	1.40349	0.0165707	up
ENSMUSG00000030792	Dkkl1	dickkopf-like 1 [Source:MGI Symbol;Acc:MGI:1354963]	-1.48461	0.0165736	down
ENSMUSG00000037016	Frem2	Fras1 related extracellular matrix protein 2 [Source:MGI Symbol;Acc:MGI:2444465]	1.22529	0.0166493	up
ENSMUSG00000055799	Tcf7l1	transcription factor 7 like 1 (T cell specific, HMG box) [Source:MGI Symbol;Acc:MGI:1202876]	1.12537	0.0166497	up
ENSMUSG00000029061	Mmp23	matrix metallopeptidase 23 [Source:MGI Symbol;Acc:MGI:1347361]	1.66435	0.0167036	up
ENSMUSG00000044164	Rnf182	ring finger protein 182 [Source:MGI Symbol;Acc:MGI:3045355]	1.28536	0.0167188	up
ENSMUSG00000003476	Crhr2	corticotropin releasing hormone receptor 2 [Source:MGI Symbol;Acc:MGI:894312]	1.41941	0.0168117	up
ENSMUSG00000032528	Vipr1	vasoactive intestinal peptide receptor 1 [Source:MGI Symbol;Acc:MGI:109272]	-1.30181	0.017102	down
ENSMUSG00000019982	Myb	myeloblastosis oncogene [Source:MGI Symbol;Acc:MGI:97249]	1.6375	0.0171219	up
ENSMUSG00000021676	Iqgap2	IQ motif containing GTPase activating protein 2 [Source:MGI Symbol;Acc:MGI:2449975]	-1.0753	0.017289	down
ENSMUSG00000115406	Gm49300	predicted gene, 49300 [Source:MGI Symbol;Acc:MGI:6118795]	-2.07774	0.0173147	down
ENSMUSG00000114469	C730002L08Rik	RIKEN cDNA C730002L08 gene [Source:MGI Symbol;Acc:MGI:2443493]	-2.04271	0.017341	down
ENSMUSG00000113429	Gm20063	predicted gene, 20063 [Source:MGI Symbol;Acc:MGI:5012248]	-1.24321	0.0176224	down
ENSMUSG00000078588	Ccdc24	coiled-coil domain containing 24 [Source:MGI Symbol;Acc:MGI:2685874]	1.33532	0.0176589	up
ENSMUSG00000096775	Gm5796	predicted gene 5796 [Source:MGI Symbol;Acc:MGI:3779522]	1.43318	0.0177695	up
ENSMUSG00000036158	Prickle1	prickle planar cell polarity protein 1 [Source:MGI Symbol;Acc:MGI:1916034]	-1.18781	0.0177748	down
ENSMUSG00000045246	Kcng4	potassium voltage-gated channel, subfamily G, member 4 [Source:MGI Symbol;Acc:MGI:1913983]	2.53621	0.0178097	up
ENSMUSG00000023224	Serping1	serine (or cysteine) peptidase inhibitor, clade G, member 1 [Source:MGI Symbol;Acc:MGI:894696]	1.0796	0.0179828	up
ENSMUSG00000031410	Nxf7	nuclear RNA export factor 7 [Source:MGI Symbol;Acc:MGI:2159343]	-2.05437	0.0180109	down
ENSMUSG00000027641	Rbl1	RB transcriptional corepressor like 1 [Source:MGI Symbol;Acc:MGI:103300]	1.35166	0.0180128	up
ENSMUSG00000042064	Myo3b	myosin IIIB [Source:MGI Symbol;Acc:MGI:2448580]	1.71479	0.0182747	up
ENSMUSG00000020151	Ptprr	protein tyrosine phosphatase, receptor type, R [Source:MGI Symbol;Acc:MGI:109559]	1.07043	0.0183457	up
ENSMUSG00000041708	Mpped1	metallophosphoesterase domain containing 1 [Source:MGI Symbol;Acc:MGI:106316]	-1.25796	0.0184649	down
ENSMUSG00000094686	Ccl21a	chemokine (C-C motif) ligand 21A (serine) [Source:MGI Symbol;Acc:MGI:1349183]	-1.78293	0.0185877	down
ENSMUSG00000031382	Asb11	ankyrin repeat and SOCS box-containing 11 [Source:MGI Symbol;Acc:MGI:1916104]	-1.46095	0.0186028	down
ENSMUSG00000034919	Ttc22	tetratricopeptide repeat domain 22 [Source:MGI Symbol;Acc:MGI:3045307]	1.43443	0.0186461	up
ENSMUSG00000057751	Megf6	multiple EGF-like-domains 6 [Source:MGI Symbol;Acc:MGI:1919351]	1.11836	0.0186919	up
ENSMUSG00000028555	Ttc39a	tetratricopeptide repeat domain 39A [Source:MGI Symbol;Acc:MGI:2444350]	1.24694	0.0187	up
ENSMUSG00000045636	Mtus1	mitochondrial tumor suppressor 1 [Source:MGI Symbol;Acc:MGI:2142572]	1.10403	0.0187148	up
ENSMUSG00000087014	Gm16364	predicted gene 16364 [Source:MGI Symbol;Acc:MGI:3840142]	1.39567	0.0187411	up
ENSMUSG00000036594	H2-Aa	histocompatibility 2, class II antigen A, alpha [Source:MGI Symbol;Acc:MGI:95895]	1.22483	0.0188247	up
ENSMUSG00000022237	Ankrd33b	ankyrin repeat domain 33B [Source:MGI Symbol;Acc:MGI:1917904]	-1.11288	0.0188687	down
ENSMUSG00000035273	Hpse	heparanase [Source:MGI Symbol;Acc:MGI:1343124]	-1.25021	0.0190624	down
ENSMUSG00000039457	Ppl	periplakin [Source:MGI Symbol;Acc:MGI:1194898]	1.49431	0.0192919	up
ENSMUSG00000032232	Cgnl1	cingulin-like 1 [Source:MGI Symbol;Acc:MGI:1915428]	1.22727	0.019473	up
ENSMUSG00000089706	B230216N24Rik	RIKEN cDNA B230216N24 gene [Source:MGI Symbol;Acc:MGI:1925853]	-1.15251	0.0195639	down
ENSMUSG00000110447	Gm31518	predicted gene, 31518 [Source:MGI Symbol;Acc:MGI:5590677]	-1.64069	0.019597	down
ENSMUSG00000036972	Zic4	zinc finger protein of the cerebellum 4 [Source:MGI Symbol;Acc:MGI:107201]	1.74679	0.0197659	up
ENSMUSG00000026479	Lamc2	laminin, gamma 2 [Source:MGI Symbol;Acc:MGI:99913]	-1.12131	0.0198195	down
ENSMUSG00000038257	Glra3	glycine receptor, alpha 3 subunit [Source:MGI Symbol;Acc:MGI:95749]	1.07698	0.0200675	up
ENSMUSG00000038760	Trhr	thyrotropin releasing hormone receptor [Source:MGI Symbol;Acc:MGI:98824]	1.23488	0.0201068	up
ENSMUSG00000038879	Nipal2	NIPA-like domain containing 2 [Source:MGI Symbol;Acc:MGI:1924488]	1.04364	0.0201858	up
ENSMUSG00000031997	Trpc6	transient receptor potential cation channel, subfamily C, member 6 [Source:MGI Symbol;Acc:MGI:109523]	-1.13288	0.0202677	down
ENSMUSG00000042489	Clspn	claspin [Source:MGI Symbol;Acc:MGI:2445153]	1.96931	0.0203641	up
ENSMUSG00000027315	Spint1	serine protease inhibitor, Kunitz type 1 [Source:MGI Symbol;Acc:MGI:1338033]	1.5957	0.0205181	up
ENSMUSG00000096351	Samd11	sterile alpha motif domain containing 11 [Source:MGI Symbol;Acc:MGI:2446220]	1.24265	0.0205312	up
ENSMUSG00000029337	Fgf5	fibroblast growth factor 5 [Source:MGI Symbol;Acc:MGI:95519]	-1.11785	0.0208014	down
ENSMUSG00000010825	Grid2ip	glutamate receptor, ionotropic, delta 2 (Grid2) interacting protein 1 [Source:MGI Symbol;Acc:MGI:2176213]	1.89823	0.0208728	up
ENSMUSG00000093436	Gm20646	predicted gene 20646 [Source:MGI Symbol;Acc:MGI:5313093]	-1.05741	0.0208746	down
ENSMUSG00000033715	Akr1c14	aldo-keto reductase family 1, member C14 [Source:MGI Symbol;Acc:MGI:2145458]	1.30835	0.0210525	up
ENSMUSG00000110618	Gm39822	predicted gene, 39822 [Source:MGI Symbol;Acc:MGI:5622707]	-2.09962	0.0210801	down
ENSMUSG00000008136	Fhl2	four and a half LIM domains 2 [Source:MGI Symbol;Acc:MGI:1338762]	-1.22878	0.0212475	down
ENSMUSG00000019929	Dcn	decorin [Source:MGI Symbol;Acc:MGI:94872]	1.02281	0.0213142	up
ENSMUSG00000046834	Krt1	keratin 1 [Source:MGI Symbol;Acc:MGI:96698]	1.12921	0.0213453	up
ENSMUSG00000033208	S100b	S100 protein, beta polypeptide, neural [Source:MGI Symbol;Acc:MGI:98217]	1.15934	0.0213485	up
ENSMUSG00000022780	Meltf	melanotransferrin [Source:MGI Symbol;Acc:MGI:1353421]	-1.19896	0.0214047	down
ENSMUSG00000089815	Gm5083	predicted gene 5083 [Source:MGI Symbol;Acc:MGI:3779454]	2.42063	0.0214618	up
ENSMUSG00000050394	Armcx6	armadillo repeat containing, X-linked 6 [Source:MGI Symbol;Acc:MGI:2147993]	1.00287	0.0216557	up
ENSMUSG00000044548	Dact1	dishevelled-binding antagonist of beta-catenin 1 [Source:MGI Symbol;Acc:MGI:1891740]	1.25549	0.0219087	up
ENSMUSG00000021478	Drd1	dopamine receptor D1 [Source:MGI Symbol;Acc:MGI:99578]	2.18819	0.0219718	up
ENSMUSG00000022375	Lrrc6	leucine rich repeat containing 6 (testis) [Source:MGI Symbol;Acc:MGI:1859553]	-1.10057	0.0221481	down
ENSMUSG00000017756	Slc12a7	solute carrier family 12, member 7 [Source:MGI Symbol;Acc:MGI:1342283]	1.18687	0.022232	up
ENSMUSG00000029819	Npy	neuropeptide Y [Source:MGI Symbol;Acc:MGI:97374]	-1.06894	0.0222837	down
ENSMUSG00000030263	Lrmp	lymphoid-restricted membrane protein [Source:MGI Symbol;Acc:MGI:108424]	1.5256	0.0226435	up
ENSMUSG00000090799	Klhl33	kelch-like 33 [Source:MGI Symbol;Acc:MGI:3644593]	1.36629	0.0226603	up
ENSMUSG00000020562	Efcab10	EF-hand calcium binding domain 10 [Source:MGI Symbol;Acc:MGI:1922290]	-1.04246	0.0227167	down
ENSMUSG00000022705	Drd3	dopamine receptor D3 [Source:MGI Symbol;Acc:MGI:94925]	2.47302	0.0227476	up
ENSMUSG00000046101	Mcmdc2	minichromosome maintenance domain containing 2 [Source:MGI Symbol;Acc:MGI:3045334]	-1.10033	0.0228719	down
ENSMUSG00000020099	Unc5b	unc-5 netrin receptor B [Source:MGI Symbol;Acc:MGI:894703]	1.07198	0.0228743	up
ENSMUSG00000105703	Gm43305	predicted gene 43305 [Source:MGI Symbol;Acc:MGI:5663442]	1.29292	0.023027	up
ENSMUSG00000110483	Gm45702	predicted gene 45702 [Source:MGI Symbol;Acc:MGI:5804817]	2.47664	0.0231669	up
ENSMUSG00000054509	Parp4	poly (ADP-ribose) polymerase family, member 4 [Source:MGI Symbol;Acc:MGI:2685589]	1.09842	0.0232645	up
ENSMUSG00000070720	Tmem200b	transmembrane protein 200B [Source:MGI Symbol;Acc:MGI:3646343]	1.47301	0.0235675	up
ENSMUSG00000028813	CK137956	cDNA sequence CK137956 [Source:MGI Symbol;Acc:MGI:3616080]	-1.16594	0.0238025	down
ENSMUSG00000040339	Fam102b	family with sequence similarity 102, member B [Source:MGI Symbol;Acc:MGI:3036259]	1.13891	0.0238071	up
ENSMUSG00000050666	Vstm4	V-set and transmembrane domain containing 4 [Source:MGI Symbol;Acc:MGI:2444633]	1.15677	0.0239444	up
ENSMUSG00000025739	Gng13	guanine nucleotide binding protein (G protein), gamma 13 [Source:MGI Symbol;Acc:MGI:1925616]	1.35694	0.024169	up
ENSMUSG00000059336	Slc14a1	solute carrier family 14 (urea transporter), member 1 [Source:MGI Symbol;Acc:MGI:1351654]	1.12446	0.0244363	up
ENSMUSG00000026276	Sept2	septin 2 [Source:MGI Symbol;Acc:MGI:97298]	1.36502	0.0246532	up
ENSMUSG00000097974	Gm10605	predicted gene 10605 [Source:MGI Symbol;Acc:MGI:3642596]	1.11017	0.0247388	up
ENSMUSG00000042641	Rgsl1	regulator of G-protein signaling like 1 [Source:MGI Symbol;Acc:MGI:2685048]	-1.57921	0.0247828	down
ENSMUSG00000082938	Gm2810	predicted pseudogene 2810 [Source:MGI Symbol;Acc:MGI:3780980]	1.24839	0.0249079	up
ENSMUSG00000022674	Ube2v2	ubiquitin-conjugating enzyme E2 variant 2 [Source:MGI Symbol;Acc:MGI:1917870]	-1.18072	0.0249364	down
ENSMUSG00000027978	Prss12	protease, serine 12 neurotrypsin (motopsin) [Source:MGI Symbol;Acc:MGI:1100881]	-1.15771	0.0249752	down
ENSMUSG00000037578	Pkd2l1	polycystic kidney disease 2-like 1 [Source:MGI Symbol;Acc:MGI:1352448]	1.82479	0.0251853	up
ENSMUSG00000057719	Sh3rf2	SH3 domain containing ring finger 2 [Source:MGI Symbol;Acc:MGI:2444628]	3.12199	0.0252084	up
ENSMUSG00000079550	Mpp4	membrane protein, palmitoylated 4 (MAGUK p55 subfamily member 4) [Source:MGI Symbol;Acc:MGI:2386681]	1.79058	0.0253926	up
ENSMUSG00000037014	Sstr4	somatostatin receptor 4 [Source:MGI Symbol;Acc:MGI:105372]	-1.42936	0.025547	down
ENSMUSG00000097239	Gm27029	predicted gene, 27029 [Source:MGI Symbol;Acc:MGI:5504144]	-1.51936	0.0256628	down
ENSMUSG00000074281	Gm12522	predicted gene 12522 [Source:MGI Symbol;Acc:MGI:3651334]	-1.08113	0.0256683	down
ENSMUSG00000068696	Gpr88	G-protein coupled receptor 88 [Source:MGI Symbol;Acc:MGI:1927653]	2.09092	0.0256803	up
ENSMUSG00000031837	Necab2	N-terminal EF-hand calcium binding protein 2 [Source:MGI Symbol;Acc:MGI:2152211]	1.12516	0.025714	up
ENSMUSG00000038292	Ccdc155	coiled-coil domain containing 155 [Source:MGI Symbol;Acc:MGI:2687329]	-1.0072	0.0260723	down
ENSMUSG00000030319	Cand2	cullin-associated and neddylation-dissociated 2 (putative) [Source:MGI Symbol;Acc:MGI:1914338]	1.00168	0.026099	up
ENSMUSG00000040152	Thbs1	thrombospondin 1 [Source:MGI Symbol;Acc:MGI:98737]	1.31274	0.0261585	up
ENSMUSG00000039168	Dap	death-associated protein [Source:MGI Symbol;Acc:MGI:1918190]	1.04611	0.026373	up
ENSMUSG00000097413	A830052D11Rik	RIKEN cDNA A830052D11 gene [Source:MGI Symbol;Acc:MGI:3028074]	-1.12262	0.0264722	down
ENSMUSG00000033147	Slc22a15	solute carrier family 22 (organic anion/cation transporter), member 15 [Source:MGI Symbol;Acc:MGI:3607704]	1.04149	0.026516	up
ENSMUSG00000017453	Pipox	pipecolic acid oxidase [Source:MGI Symbol;Acc:MGI:1197006]	1.30691	0.0266916	up
ENSMUSG00000032338	Hcn4	hyperpolarization-activated, cyclic nucleotide-gated K+ 4 [Source:MGI Symbol;Acc:MGI:1298209]	1.00373	0.0267425	up
ENSMUSG00000000247	Lhx2	LIM homeobox protein 2 [Source:MGI Symbol;Acc:MGI:96785]	-1.13186	0.026903	down
ENSMUSG00000097814	Panct2	pluripotency-associated noncoding transcript 2 [Source:MGI Symbol;Acc:MGI:3643517]	-1.11724	0.0269309	down
ENSMUSG00000049709	Nlrp10	NLR family, pyrin domain containing 10 [Source:MGI Symbol;Acc:MGI:2444084]	1.46758	0.0269727	up
ENSMUSG00000048489	Depp1	DEPP1 autophagy regulator [Source:MGI Symbol;Acc:MGI:1918730]	-1.18518	0.0271785	down
ENSMUSG00000009772	Nuak2	NUAK family, SNF1-like kinase, 2 [Source:MGI Symbol;Acc:MGI:1921387]	1.42605	0.027366	up
ENSMUSG00000097467	Gm26737	predicted gene, 26737 [Source:MGI Symbol;Acc:MGI:5477231]	1.63553	0.0274573	up
ENSMUSG00000090066	1110002E22Rik	RIKEN cDNA 1110002E22 gene [Source:MGI Symbol;Acc:MGI:1915066]	-1.2902	0.0275096	down
ENSMUSG00000071398	2410004P03Rik	RIKEN cDNA 2410004P03 gene [Source:MGI Symbol;Acc:MGI:1920917]	1.30159	0.0278662	up
ENSMUSG00000032514	Ttc21a	tetratricopeptide repeat domain 21A [Source:MGI Symbol;Acc:MGI:1921302]	1.47627	0.0279798	up
ENSMUSG00000056214	Pard6g	par-6 family cell polarity regulator gamma [Source:MGI Symbol;Acc:MGI:2135606]	1.11066	0.0280056	up
ENSMUSG00000053626	Tll1	tolloid-like [Source:MGI Symbol;Acc:MGI:106923]	1.45728	0.0280424	up
ENSMUSG00000084803	5830444B04Rik	RIKEN cDNA 5830444B04 gene [Source:MGI Symbol;Acc:MGI:3603170]	1.6213	0.028185	up
ENSMUSG00000022489	Pde1b	phosphodiesterase 1B, Ca2+-calmodulin dependent [Source:MGI Symbol;Acc:MGI:97523]	1.19019	0.0282224	up
ENSMUSG00000062785	Kcnc3	potassium voltage gated channel, Shaw-related subfamily, member 3 [Source:MGI Symbol;Acc:MGI:96669]	1.912	0.0285037	up
ENSMUSG00000068122	Agtr2	angiotensin II receptor, type 2 [Source:MGI Symbol;Acc:MGI:87966]	1.61331	0.0285898	up
ENSMUSG00000073421	H2-Ab1	histocompatibility 2, class II antigen A, beta 1 [Source:MGI Symbol;Acc:MGI:103070]	1.2952	0.0288108	up
ENSMUSG00000118401	Gpr52	G protein-coupled receptor 52 [Source:MGI Symbol;Acc:MGI:3643278]	1.71136	0.0289759	up
ENSMUSG00000035258	Abi3bp	ABI gene family, member 3 (NESH) binding protein [Source:MGI Symbol;Acc:MGI:2444583]	1.14144	0.0289943	up
ENSMUSG00000001911	Nfix	nuclear factor I/X [Source:MGI Symbol;Acc:MGI:97311]	-1.09051	0.0290061	down
ENSMUSG00000056174	Col8a2	collagen, type VIII, alpha 2 [Source:MGI Symbol;Acc:MGI:88464]	1.7149	0.0290378	up
ENSMUSG00000052658	5830454E08Rik	RIKEN cDNA 5830454E08 gene [Source:MGI Symbol;Acc:MGI:1923350]	1.28784	0.0291115	up
ENSMUSG00000089665	Fcor	Foxo1 corepressor [Source:MGI Symbol;Acc:MGI:1915484]	1.08861	0.0291525	up
ENSMUSG00000054555	Adam12	a disintegrin and metallopeptidase domain 12 (meltrin alpha) [Source:MGI Symbol;Acc:MGI:105378]	1.07469	0.0293571	up
ENSMUSG00000009281	Rarres2	retinoic acid receptor responder (tazarotene induced) 2 [Source:MGI Symbol;Acc:MGI:1918910]	1.07802	0.0293809	up
ENSMUSG00000033033	Calhm2	calcium homeostasis modulator family member 2 [Source:MGI Symbol;Acc:MGI:1919941]	-1.01444	0.0294143	down
ENSMUSG00000027966	Col11a1	collagen, type XI, alpha 1 [Source:MGI Symbol;Acc:MGI:88446]	1.12451	0.0295798	up
ENSMUSG00000000303	Cdh1	cadherin 1 [Source:MGI Symbol;Acc:MGI:88354]	1.69624	0.0296447	up
ENSMUSG00000038521	C1s1	complement component 1, s subcomponent 1 [Source:MGI Symbol;Acc:MGI:1355312]	-1.11461	0.02974	down
ENSMUSG00000028441	1110017D15Rik	RIKEN cDNA 1110017D15 gene [Source:MGI Symbol;Acc:MGI:1920971]	1.22406	0.0301665	up
ENSMUSG00000065529	Mir22	microRNA 22 [Source:MGI Symbol;Acc:MGI:2676896]	-1.0787	0.0304239	down
ENSMUSG00000035842	Ddx11	DEAD/H (Asp-Glu-Ala-Asp/His) box helicase 11 [Source:MGI Symbol;Acc:MGI:2443590]	1.29466	0.0305716	up
ENSMUSG00000017146	Brca1	breast cancer 1, early onset [Source:MGI Symbol;Acc:MGI:104537]	1.13182	0.0310392	up
ENSMUSG00000043648	Pld6	phospholipase D family, member 6 [Source:MGI Symbol;Acc:MGI:2687283]	1.23417	0.0310958	up
ENSMUSG00000020660	Pomc	pro-opiomelanocortin-alpha [Source:MGI Symbol;Acc:MGI:97742]	1.61619	0.0311407	up
ENSMUSG00000033740	St18	suppression of tumorigenicity 18 [Source:MGI Symbol;Acc:MGI:2446700]	1.38804	0.031336	up
ENSMUSG00000074506	Gm10705	predicted gene 10705 [Source:MGI Symbol;Acc:MGI:3708678]	-1.11542	0.0314764	down
ENSMUSG00000032495	Lrrc2	leucine rich repeat containing 2 [Source:MGI Symbol;Acc:MGI:1921499]	1.61973	0.0314927	up
ENSMUSG00000020734	Grin2c	glutamate receptor, ionotropic, NMDA2C (epsilon 3) [Source:MGI Symbol;Acc:MGI:95822]	1.04995	0.0317737	up
ENSMUSG00000084846	A730011C13Rik	RIKEN cDNA A730011C13 gene [Source:MGI Symbol;Acc:MGI:2442973]	1.38775	0.0319799	up
ENSMUSG00000030230	Plcz1	phospholipase C, zeta 1 [Source:MGI Symbol;Acc:MGI:2150308]	2.42987	0.0319892	up
ENSMUSG00000027860	Vangl1	VANGL planar cell polarity 1 [Source:MGI Symbol;Acc:MGI:2159344]	1.09603	0.032081	up
ENSMUSG00000019892	Lrriq1	leucine-rich repeats and IQ motif containing 1 [Source:MGI Symbol;Acc:MGI:1922228]	-1.29684	0.0321915	down
ENSMUSG00000041144	Dnah7b	dynein, axonemal, heavy chain 7B [Source:MGI Symbol;Acc:MGI:2684953]	1.13953	0.0323795	up
ENSMUSG00000028755	Cda	cytidine deaminase [Source:MGI Symbol;Acc:MGI:1919519]	1.39673	0.0324698	up
ENSMUSG00000086719	Gm16275	predicted gene 16275 [Source:MGI Symbol;Acc:MGI:3826597]	1.35454	0.0325113	up
ENSMUSG00000042834	Nrep	neuronal regeneration related protein [Source:MGI Symbol;Acc:MGI:99444]	1.55426	0.0325828	up
ENSMUSG00000085996	A830012C17Rik	RIKEN cDNA A830012C17 gene [Source:MGI Symbol;Acc:MGI:2441830]	2.25754	0.0327932	up
ENSMUSG00000026950	Neb	nebulin [Source:MGI Symbol;Acc:MGI:97292]	1.59645	0.0328389	up
ENSMUSG00000002274	Metrn	meteorin, glial cell differentiation regulator [Source:MGI Symbol;Acc:MGI:1917333]	1.17503	0.0328555	up
ENSMUSG00000054453	Sytl5	synaptotagmin-like 5 [Source:MGI Symbol;Acc:MGI:2668451]	1.47273	0.032925	up
ENSMUSG00000115232	Gm49378	predicted gene, 49378 [Source:MGI Symbol;Acc:MGI:6121598]	2.03144	0.0331969	up
ENSMUSG00000034706	Dnaic2	dynein, axonemal, intermediate chain 2 [Source:MGI Symbol;Acc:MGI:2685574]	1.37142	0.0332688	up
ENSMUSG00000027661	Slc2a10	solute carrier family 2 (facilitated glucose transporter), member 10 [Source:MGI Symbol;Acc:MGI:2156687]	1.21315	0.0332913	up
ENSMUSG00000028801	Stpg1	sperm tail PG rich repeat containing 1 [Source:MGI Symbol;Acc:MGI:1926056]	1.24411	0.0336292	up
ENSMUSG00000069622	Gm10273	predicted pseudogene 10273 [Source:MGI Symbol;Acc:MGI:3704362]	1.71918	0.0337454	up
ENSMUSG00000050896	Rtn4rl2	reticulon 4 receptor-like 2 [Source:MGI Symbol;Acc:MGI:2669796]	-1.35558	0.0338214	down
ENSMUSG00000039662	Icmt	isoprenylcysteine carboxyl methyltransferase [Source:MGI Symbol;Acc:MGI:1888594]	1.14516	0.0339774	up
ENSMUSG00000115188	Gm46522	predicted gene, 46522 [Source:MGI Symbol;Acc:MGI:5826159]	-1.33092	0.0340318	down
ENSMUSG00000086179	Gm14317	predicted gene 14317 [Source:MGI Symbol;Acc:MGI:3651690]	-1.70937	0.034054	down
ENSMUSG00000100261	Gm6473	predicted gene 6473 [Source:MGI Symbol;Acc:MGI:3645176]	-1.87585	0.0341613	down
ENSMUSG00000066170	E230001N04Rik	RIKEN cDNA E230001N04 gene [Source:MGI Symbol;Acc:MGI:2443549]	-1.22964	0.0343019	down
ENSMUSG00000036718	Micall2	MICAL-like 2 [Source:MGI Symbol;Acc:MGI:2444818]	1.12312	0.0343394	up
ENSMUSG00000106164	9430085M18Rik	RIKEN cDNA 9430085M18 gene [Source:MGI Symbol;Acc:MGI:1924611]	-1.36169	0.034415	down
ENSMUSG00000000125	Wnt3	wingless-type MMTV integration site family, member 3 [Source:MGI Symbol;Acc:MGI:98955]	1.65914	0.0344782	up
ENSMUSG00000004952	Rasa4	RAS p21 protein activator 4 [Source:MGI Symbol;Acc:MGI:1858600]	1.05279	0.0345739	up
ENSMUSG00000116525	Gm30371	predicted gene, 30371 [Source:MGI Symbol;Acc:MGI:5589530]	-1.26374	0.0346379	down
ENSMUSG00000117098	Gm49909	predicted gene, 49909 [Source:MGI Symbol;Acc:MGI:6270609]	-3.42533	0.0346678	down
ENSMUSG00000058900	Rsl1	regulator of sex limited protein 1 [Source:MGI Symbol;Acc:MGI:3044162]	-1.23762	0.0349095	down
ENSMUSG00000039313	Minar1	membrane integral NOTCH2 associated receptor 1 [Source:MGI Symbol;Acc:MGI:2667167]	1.01733	0.0349816	up
ENSMUSG00000025504	Eps8l2	EPS8-like 2 [Source:MGI Symbol;Acc:MGI:2138828]	1.75647	0.0350152	up
ENSMUSG00000033306	Lpp	LIM domain containing preferred translocation partner in lipoma [Source:MGI Symbol;Acc:MGI:2441849]	1.11523	0.0350422	up
ENSMUSG00000045005	Fzd5	frizzled class receptor 5 [Source:MGI Symbol;Acc:MGI:108571]	1.10057	0.0350935	up
ENSMUSG00000028480	Glipr2	GLI pathogenesis-related 2 [Source:MGI Symbol;Acc:MGI:1917770]	1.03025	0.0351167	up
ENSMUSG00000028717	Tal1	T cell acute lymphocytic leukemia 1 [Source:MGI Symbol;Acc:MGI:98480]	1.39705	0.0351277	up
ENSMUSG00000040666	Sh3bgr	SH3-binding domain glutamic acid-rich protein [Source:MGI Symbol;Acc:MGI:1354740]	1.9331	0.0352372	up
ENSMUSG00000024747	Aldh1a7	aldehyde dehydrogenase family 1, subfamily A7 [Source:MGI Symbol;Acc:MGI:1347050]	-1.08983	0.0353757	down
ENSMUSG00000042514	Klhl14	kelch-like 14 [Source:MGI Symbol;Acc:MGI:1921249]	1.16338	0.0355069	up
ENSMUSG00000039474	Wfs1	wolframin ER transmembrane glycoprotein [Source:MGI Symbol;Acc:MGI:1328355]	1.061	0.0357015	up
ENSMUSG00000000794	Kcnn3	potassium intermediate/small conductance calcium-activated channel, subfamily N, member 3 [Source:MGI Symbol;Acc:MGI:2153183]	1.25284	0.0358223	up
ENSMUSG00000091345	Col6a5	collagen, type VI, alpha 5 [Source:MGI Symbol;Acc:MGI:3648134]	1.95867	0.035879	up
ENSMUSG00000027907	S100a11	S100 calcium binding protein A11 [Source:MGI Symbol;Acc:MGI:1338798]	1.1031	0.0360101	up
ENSMUSG00000066543	Rpl17-ps9	ribosomal protein L17, pseudogene 9 [Source:MGI Symbol;Acc:MGI:3641818]	1.00039	0.0360122	up
ENSMUSG00000098090	2700099C18Rik	RIKEN cDNA 2700099C18 gene [Source:MGI Symbol;Acc:MGI:1924272]	-1.27396	0.036016	down
ENSMUSG00000026380	Tfcp2l1	transcription factor CP2-like 1 [Source:MGI Symbol;Acc:MGI:2444691]	-1.23936	0.0362678	down
ENSMUSG00000039720	Got1l1	glutamic-oxaloacetic transaminase 1-like 1 [Source:MGI Symbol;Acc:MGI:1923865]	1.60279	0.036407	up
ENSMUSG00000022996	Wnt10b	wingless-type MMTV integration site family, member 10B [Source:MGI Symbol;Acc:MGI:108061]	-1.12152	0.0364727	down
ENSMUSG00000025574	Tk1	thymidine kinase 1 [Source:MGI Symbol;Acc:MGI:98763]	1.41048	0.0366933	up
ENSMUSG00000055761	Nkain3	Na+/K+ transporting ATPase interacting 3 [Source:MGI Symbol;Acc:MGI:2444830]	1.30039	0.0367285	up
ENSMUSG00000022610	Mapk12	mitogen-activated protein kinase 12 [Source:MGI Symbol;Acc:MGI:1353438]	1.10923	0.0367426	up
ENSMUSG00000021848	Otx2	orthodenticle homeobox 2 [Source:MGI Symbol;Acc:MGI:97451]	2.58965	0.0367429	up
ENSMUSG00000115650	Gm48992	predicted gene, 48992 [Source:MGI Symbol;Acc:MGI:6118339]	-1.89002	0.0368394	down
ENSMUSG00000020799	Tekt1	tektin 1 [Source:MGI Symbol;Acc:MGI:1333819]	1.26972	0.0370064	up
ENSMUSG00000033854	Kcnk10	potassium channel, subfamily K, member 10 [Source:MGI Symbol;Acc:MGI:1919508]	1.18945	0.0371328	up
ENSMUSG00000027932	Slc27a3	solute carrier family 27 (fatty acid transporter), member 3 [Source:MGI Symbol;Acc:MGI:1347358]	1.07505	0.037257	up
ENSMUSG00000029154	Cwh43	cell wall biogenesis 43 C-terminal homolog [Source:MGI Symbol;Acc:MGI:2444131]	-1.42783	0.0374093	down
ENSMUSG00000097596	Gm26673	predicted gene, 26673 [Source:MGI Symbol;Acc:MGI:5477167]	-1.26454	0.0375578	down
ENSMUSG00000037833	Sh2d4b	SH2 domain containing 4B [Source:MGI Symbol;Acc:MGI:1925182]	-1.14075	0.0376051	down
ENSMUSG00000024299	Adamts10	a disintegrin-like and metallopeptidase (reprolysin type) with thrombospondin type 1 motif, 10 [Source:MGI Symbol;Acc:MGI:2449112]	1.15519	0.0377486	up
ENSMUSG00000035179	Ppp1r32	protein phosphatase 1, regulatory subunit 32 [Source:MGI Symbol;Acc:MGI:1915002]	1.41759	0.0377613	up
ENSMUSG00000093752	Gm20716	predicted gene 20716 [Source:MGI Symbol;Acc:MGI:5313163]	-1.06298	0.0379746	down
ENSMUSG00000083619	Gm14414	predicted gene 14414 [Source:MGI Symbol;Acc:MGI:3652253]	1.0636	0.038013	up
ENSMUSG00000048707	Tprn	taperin [Source:MGI Symbol;Acc:MGI:2139535]	1.04466	0.0380747	up
ENSMUSG00000093880	Tmem181c-ps	transmembrane protein 181C, pseudogene [Source:MGI Symbol;Acc:MGI:3780993]	1.27877	0.0381145	up
ENSMUSG00000027848	Olfml3	olfactomedin-like 3 [Source:MGI Symbol;Acc:MGI:1914877]	1.1563	0.0381155	up
ENSMUSG00000025887	Casp12	caspase 12 [Source:MGI Symbol;Acc:MGI:1312922]	1.53317	0.0385901	up
ENSMUSG00000073779	Lrp8os2	low density lipoprotein receptor-related protein 8, apolipoprotein e receptor, opposite strand 2 [Source:MGI Symbol;Acc:MGI:3588233]	1.6849	0.0386371	up
ENSMUSG00000049608	Gpr55	G protein-coupled receptor 55 [Source:MGI Symbol;Acc:MGI:2685064]	1.22756	0.0388719	up
ENSMUSG00000032179	Bmp5	bone morphogenetic protein 5 [Source:MGI Symbol;Acc:MGI:88181]	1.33339	0.0389003	up
ENSMUSG00000034774	Dsg1c	desmoglein 1 gamma [Source:MGI Symbol;Acc:MGI:2664358]	3.63672	0.0389163	up
ENSMUSG00000063428	Ddo	D-aspartate oxidase [Source:MGI Symbol;Acc:MGI:1925528]	1.01568	0.0393139	up
ENSMUSG00000020651	Slc26a4	solute carrier family 26, member 4 [Source:MGI Symbol;Acc:MGI:1346029]	-1.89234	0.039316	down
ENSMUSG00000004791	Pgf	placental growth factor [Source:MGI Symbol;Acc:MGI:105095]	1.04477	0.0397259	up
ENSMUSG00000107121	1110006O24Rik	RIKEN cDNA 1110006O24 gene [Source:MGI Symbol;Acc:MGI:1913373]	-1.05627	0.039813	down
ENSMUSG00000062372	Otof	otoferlin [Source:MGI Symbol;Acc:MGI:1891247]	1.05891	0.0402713	up
ENSMUSG00000017897	Eya2	EYA transcriptional coactivator and phosphatase 2 [Source:MGI Symbol;Acc:MGI:109341]	1.06907	0.040507	up
ENSMUSG00000030069	Prok2	prokineticin 2 [Source:MGI Symbol;Acc:MGI:1354178]	1.77397	0.0414759	up
ENSMUSG00000090098	Alms1-ps2	ALMS1, centrosome and basal body associated, pseudogene 2 [Source:MGI Symbol;Acc:MGI:3779593]	1.37996	0.0414842	up
ENSMUSG00000026639	Lamb3	laminin, beta 3 [Source:MGI Symbol;Acc:MGI:99915]	1.01604	0.0416043	up
ENSMUSG00000118202	C030017B01Rik	RIKEN cDNA C030017B01 gene [Source:MGI Symbol;Acc:MGI:1924774]	-1.02829	0.0418535	down
ENSMUSG00000032372	Plscr2	phospholipid scramblase 2 [Source:MGI Symbol;Acc:MGI:1270860]	1.18371	0.0421497	up
ENSMUSG00000114590	5930438M14Rik	RIKEN cDNA 5930438M14 gene [Source:MGI Symbol;Acc:MGI:5439408]	-1.72033	0.0424182	down
ENSMUSG00000027400	Pdyn	prodynorphin [Source:MGI Symbol;Acc:MGI:97535]	1.41453	0.0424193	up
ENSMUSG00000037295	Ldlrap1	low density lipoprotein receptor adaptor protein 1 [Source:MGI Symbol;Acc:MGI:2140175]	1.40925	0.0425809	up
ENSMUSG00000095304	Plac9a	placenta specific 9a [Source:MGI Symbol;Acc:MGI:2663998]	3.00708	0.0430612	up
ENSMUSG00000094786	Gm14403	predicted gene 14403 [Source:MGI Symbol;Acc:MGI:3649813]	-1.04132	0.0431224	down
ENSMUSG00000021572	Cep72	centrosomal protein 72 [Source:MGI Symbol;Acc:MGI:1921720]	1.61328	0.043183	up
ENSMUSG00000039131	Gipc2	GIPC PDZ domain containing family, member 2 [Source:MGI Symbol;Acc:MGI:1889209]	1.11709	0.0433906	up
ENSMUSG00000067215	Usp51	ubiquitin specific protease 51 [Source:MGI Symbol;Acc:MGI:3588217]	1.17957	0.0434193	up
ENSMUSG00000022766	Serpind1	serine (or cysteine) peptidase inhibitor, clade D, member 1 [Source:MGI Symbol;Acc:MGI:96051]	1.00592	0.0437496	up
ENSMUSG00000046440	Gm5564	predicted gene 5564 [Source:MGI Symbol;Acc:MGI:3645018]	1.05773	0.0438767	up
ENSMUSG00000097636	Mirt1	myocardial infarction associated transcript 1 [Source:MGI Symbol;Acc:MGI:1922001]	1.66533	0.0442817	up
ENSMUSG00000039391	Ccdc81	coiled-coil domain containing 81 [Source:MGI Symbol;Acc:MGI:1918134]	1.26652	0.0444037	up
ENSMUSG00000116557	4933432I09Rik	RIKEN cDNA 4933432I09 gene [Source:MGI Symbol;Acc:MGI:1914029]	-1.03158	0.0447209	down
ENSMUSG00000105076	A930003O13Rik	RIKEN cDNA A930003O13 gene [Source:MGI Symbol;Acc:MGI:3612704]	1.16155	0.0447547	up
ENSMUSG00000042529	Kcnj12	potassium inwardly-rectifying channel, subfamily J, member 12 [Source:MGI Symbol;Acc:MGI:108495]	1.12834	0.0448071	up
ENSMUSG00000038963	Slco4a1	solute carrier organic anion transporter family, member 4a1 [Source:MGI Symbol;Acc:MGI:1351866]	1.46773	0.0449536	up
ENSMUSG00000032796	Lama1	laminin, alpha 1 [Source:MGI Symbol;Acc:MGI:99892]	1.17124	0.0453213	up
ENSMUSG00000026730	Pter	phosphotriesterase related [Source:MGI Symbol;Acc:MGI:107372]	-2.31815	0.0453609	down
ENSMUSG00000024793	Tnfrsf25	tumor necrosis factor receptor superfamily, member 25 [Source:MGI Symbol;Acc:MGI:1934667]	-1.13374	0.0455074	down
ENSMUSG00000032766	Gng11	guanine nucleotide binding protein (G protein), gamma 11 [Source:MGI Symbol;Acc:MGI:1913316]	1.037	0.0458613	up
ENSMUSG00000109812	Gm45640	predicted gene 45640 [Source:MGI Symbol;Acc:MGI:5791476]	-1.00416	0.0461387	down
ENSMUSG00000029070	Mxra8	matrix-remodelling associated 8 [Source:MGI Symbol;Acc:MGI:1922011]	1.20765	0.0463191	up
ENSMUSG00000046768	Rhoj	ras homolog family member J [Source:MGI Symbol;Acc:MGI:1931551]	1.08197	0.0464309	up
ENSMUSG00000030513	Pcsk6	proprotein convertase subtilisin/kexin type 6 [Source:MGI Symbol;Acc:MGI:102897]	1.12039	0.0468492	up
ENSMUSG00000079414	Gm11110	predicted gene 11110 [Source:MGI Symbol;Acc:MGI:3779362]	1.37355	0.0470725	up
ENSMUSG00000091617	Gm3752	predicted gene 3752 [Source:MGI Symbol;Acc:MGI:3781927]	1.2257	0.0472812	up
ENSMUSG00000020566	Atp6v1c2	ATPase, H+ transporting, lysosomal V1 subunit C2 [Source:MGI Symbol;Acc:MGI:1916025]	1.40697	0.0474486	up
ENSMUSG00000052151	Plpp2	phospholipid phosphatase 2 [Source:MGI Symbol;Acc:MGI:1354945]	1.07982	0.0476679	up
ENSMUSG00000038618	Rassf7	Ras association (RalGDS/AF-6) domain family (N-terminal) member 7 [Source:MGI Symbol;Acc:MGI:1914235]	1.15357	0.0476812	up
ENSMUSG00000026514	Cnih3	cornichon family AMPA receptor auxiliary protein 3 [Source:MGI Symbol;Acc:MGI:1920228]	-1.15914	0.0478317	down
ENSMUSG00000024617	Camk2a	calcium/calmodulin-dependent protein kinase II alpha [Source:MGI Symbol;Acc:MGI:88256]	-1.16694	0.0479834	down
ENSMUSG00000021221	Dpf3	D4, zinc and double PHD fingers, family 3 [Source:MGI Symbol;Acc:MGI:1917377]	1.26828	0.0480402	up
ENSMUSG00000039153	Runx2	runt related transcription factor 2 [Source:MGI Symbol;Acc:MGI:99829]	-1.03941	0.0484259	down
ENSMUSG00000029521	Chek2	checkpoint kinase 2 [Source:MGI Symbol;Acc:MGI:1355321]	1.21914	0.0486361	up
ENSMUSG00000024033	Rsph1	radial spoke head 1 homolog (Chlamydomonas) [Source:MGI Symbol;Acc:MGI:1194909]	1.03938	0.0486397	up
ENSMUSG00000034324	Tmem132c	transmembrane protein 132C [Source:MGI Symbol;Acc:MGI:2443061]	1.01594	0.049022	up
ENSMUSG00000031551	Ido1	indoleamine 2,3-dioxygenase 1 [Source:MGI Symbol;Acc:MGI:96416]	2.23559	0.0492878	up
ENSMUSG00000085939	Cd63-ps	CD63 antigen, pseudogene [Source:MGI Symbol;Acc:MGI:105972]	1.14511	0.0493905	up
ENSMUSG00000030785	Cox6a2	cytochrome c oxidase subunit 6A2 [Source:MGI Symbol;Acc:MGI:104649]	-1.04237	0.0494395	down
ENSMUSG00000026728	Vim	vimentin [Source:MGI Symbol;Acc:MGI:98932]	1.01389	0.0495941	up
ENSMUSG00000039958	Etfbkmt	electron transfer flavoprotein beta subunit lysine methyltransferase [Source:MGI Symbol;Acc:MGI:2443575]	1.18401	0.0496204	up
ENSMUSG00000101013	A630072M18Rik	RIKEN cDNA A630072M18 gene [Source:MGI Symbol;Acc:MGI:2444702]	-1.61097	0.0497202	down
ENSMUSG00000020155	Kcnmb1	potassium large conductance calcium-activated channel, subfamily M, beta member 1 [Source:MGI Symbol;Acc:MGI:1334203]	1.21465	0.0499602	up
ENSMUSG00000082662	Gm15516	predicted gene 15516 [Source:MGI Symbol;Acc:MGI:3782963]	1.76505	0.0499623	up

## Sheet: C-O vs MS-O
gene_id	gene_name	Description	log2(fc)	pval	regulation
ENSMUSG00000028527	Ak4	adenylate kinase 4 [Source:MGI Symbol;Acc:MGI:87979]	-3.38445	5.08742e-16	down
ENSMUSG00000098530	Gm28051	predicted gene, 28051 [Source:MGI Symbol;Acc:MGI:5547787]	-14.9054	2.77077e-15	down
ENSMUSG00000018411	Mapt	microtubule-associated protein tau [Source:MGI Symbol;Acc:MGI:97180]	-2.54327	8.13679e-14	down
ENSMUSG00000075703	Selenoi	selenoprotein I [Source:MGI Symbol;Acc:MGI:107898]	2.56147	1.44033e-12	up
ENSMUSG00000027849	Syt6	synaptotagmin VI [Source:MGI Symbol;Acc:MGI:1859544]	3.19702	3.20502e-12	up
ENSMUSG00000025203	Scd2	stearoyl-Coenzyme A desaturase 2 [Source:MGI Symbol;Acc:MGI:98240]	-2.63688	5.97727e-12	down
ENSMUSG00000031936	Hephl1	hephaestin-like 1 [Source:MGI Symbol;Acc:MGI:2685355]	12.3651	1.81882e-11	up
ENSMUSG00000034780	B3galt1	UDP-Gal:betaGlcNAc beta 1,3-galactosyltransferase, polypeptide 1 [Source:MGI Symbol;Acc:MGI:1349403]	2.31519	2.27735e-09	up
ENSMUSG00000026730	Pter	phosphotriesterase related [Source:MGI Symbol;Acc:MGI:107372]	-5.1053	6.08628e-08	down
ENSMUSG00000024871	Doc2g	double C2, gamma [Source:MGI Symbol;Acc:MGI:1926250]	4.00144	1.07548e-07	up
ENSMUSG00000000214	Th	tyrosine hydroxylase [Source:MGI Symbol;Acc:MGI:98735]	3.6195	1.44495e-07	up
ENSMUSG00000024565	Sall3	spalt like transcription factor 3 [Source:MGI Symbol;Acc:MGI:109295]	2.68241	2.19944e-07	up
ENSMUSG00000035551	Igfbpl1	insulin-like growth factor binding protein-like 1 [Source:MGI Symbol;Acc:MGI:1933198]	3.31112	2.76599e-07	up
ENSMUSG00000117098	Gm49909	predicted gene, 49909 [Source:MGI Symbol;Acc:MGI:6270609]	14.2219	3.91195e-07	up
ENSMUSG00000005892	Trh	thyrotropin releasing hormone [Source:MGI Symbol;Acc:MGI:98823]	4.16599	7.79726e-07	up
ENSMUSG00000042793	Lgr6	leucine-rich repeat-containing G protein-coupled receptor 6 [Source:MGI Symbol;Acc:MGI:2441805]	3.20487	9.60435e-07	up
ENSMUSG00000068452	Duox2	dual oxidase 2 [Source:MGI Symbol;Acc:MGI:3036280]	10.4858	1.90964e-06	up
ENSMUSG00000050010	Shisa3	shisa family member 3 [Source:MGI Symbol;Acc:MGI:3041225]	3.95191	2.40654e-06	up
ENSMUSG00000071112	Spx	spexin hormone [Source:MGI Symbol;Acc:MGI:2442262]	3.03689	2.52833e-06	up
ENSMUSG00000037348	Paqr7	progestin and adipoQ receptor family member VII [Source:MGI Symbol;Acc:MGI:1919154]	-1.60949	2.8998e-06	down
ENSMUSG00000027364	Usp50	ubiquitin specific peptidase 50 [Source:MGI Symbol;Acc:MGI:1922333]	-4.46753	2.96796e-06	down
ENSMUSG00000107482	Etfbl	electron transferring flavoprotein, beta polypeptide like [Source:MGI Symbol;Acc:MGI:5753809]	12.7236	3.1927e-06	up
ENSMUSG00000058626	Capn11	calpain 11 [Source:MGI Symbol;Acc:MGI:1352490]	-6.12979	3.29133e-06	down
ENSMUSG00000094932	Gm2007	predicted gene 2007 [Source:MGI Symbol;Acc:MGI:3780177]	12.1536	3.38875e-06	up
ENSMUSG00000045288	Ush1g	USH1 protein network component sans [Source:MGI Symbol;Acc:MGI:2450757]	3.57841	3.56945e-06	up
ENSMUSG00000028640	Tfap2c	transcription factor AP-2, gamma [Source:MGI Symbol;Acc:MGI:106032]	4.09148	4.30624e-06	up
ENSMUSG00000060284	Sp7	Sp7 transcription factor 7 [Source:MGI Symbol;Acc:MGI:2153568]	3.29669	8.50504e-06	up
ENSMUSG00000026308	Klhl30	kelch-like 30 [Source:MGI Symbol;Acc:MGI:1918038]	3.7347	9.27096e-06	up
ENSMUSG00000001444	Tbx21	T-box 21 [Source:MGI Symbol;Acc:MGI:1888984]	4.17904	9.6344e-06	up
ENSMUSG00000087075	Lbhd2	LBH domain containing 2 [Source:MGI Symbol;Acc:MGI:2685744]	3.0397	9.71626e-06	up
ENSMUSG00000038843	Gcnt1	glucosaminyl (N-acetyl) transferase 1, core 2 [Source:MGI Symbol;Acc:MGI:95676]	3.01206	9.91074e-06	up
ENSMUSG00000021303	Gng4	guanine nucleotide binding protein (G protein), gamma 4 [Source:MGI Symbol;Acc:MGI:102703]	2.75709	1.03746e-05	up
ENSMUSG00000021287	Xrcc3	X-ray repair complementing defective repair in Chinese hamster cells 3 [Source:MGI Symbol;Acc:MGI:1921585]	2.13772	1.14888e-05	up
ENSMUSG00000046982	Tshz1	teashirt zinc finger family member 1 [Source:MGI Symbol;Acc:MGI:1346031]	2.09445	1.28246e-05	up
ENSMUSG00000021175	Cdca7l	cell division cycle associated 7 like [Source:MGI Symbol;Acc:MGI:2384982]	3.35144	1.30535e-05	up
ENSMUSG00000050201	Otop2	otopetrin 2 [Source:MGI Symbol;Acc:MGI:2388365]	3.50984	1.54431e-05	up
ENSMUSG00000055865	Tafa3	TAFA chemokine like family member 3 [Source:MGI Symbol;Acc:MGI:3046463]	4.41529	1.70524e-05	up
ENSMUSG00000019874	Fabp7	fatty acid binding protein 7, brain [Source:MGI Symbol;Acc:MGI:101916]	2.48638	1.9353e-05	up
ENSMUSG00000021754	Map3k1	mitogen-activated protein kinase kinase kinase 1 [Source:MGI Symbol;Acc:MGI:1346872]	2.12194	2.18428e-05	up
ENSMUSG00000031665	Sall1	spalt like transcription factor 1 [Source:MGI Symbol;Acc:MGI:1889585]	1.98896	2.33122e-05	up
ENSMUSG00000048562	Sp8	trans-acting transcription factor 8 [Source:MGI Symbol;Acc:MGI:2443471]	3.47177	2.53655e-05	up
ENSMUSG00000020140	Lgr5	leucine rich repeat containing G protein coupled receptor 5 [Source:MGI Symbol;Acc:MGI:1341817]	2.63874	2.60637e-05	up
ENSMUSG00000049685	Cyp2g1	cytochrome P450, family 2, subfamily g, polypeptide 1 [Source:MGI Symbol;Acc:MGI:109612]	5.34247	2.82972e-05	up
ENSMUSG00000040373	Cacng5	calcium channel, voltage-dependent, gamma subunit 5 [Source:MGI Symbol;Acc:MGI:2157946]	2.40132	2.91663e-05	up
ENSMUSG00000040380	Cbln3	cerebellin 3 precursor protein [Source:MGI Symbol;Acc:MGI:1889286]	-7.14844	3.00462e-05	down
ENSMUSG00000052291	5330438D12Rik	RIKEN cDNA 5330438D12 gene [Source:MGI Symbol;Acc:MGI:3026931]	-2.37968	3.01197e-05	down
ENSMUSG00000001120	Pcbp3	poly(rC) binding protein 3 [Source:MGI Symbol;Acc:MGI:1890470]	2.01375	3.08686e-05	up
ENSMUSG00000031557	Plekha2	pleckstrin homology domain-containing, family A (phosphoinositide binding specific) member 2 [Source:MGI Symbol;Acc:MGI:1928144]	1.87602	3.10977e-05	up
ENSMUSG00000002831	Plin4	perilipin 4 [Source:MGI Symbol;Acc:MGI:1929709]	-2.39534	3.40142e-05	down
ENSMUSG00000042099	Kank3	KN motif and ankyrin repeat domains 3 [Source:MGI Symbol;Acc:MGI:1098615]	1.99436	3.75152e-05	up
ENSMUSG00000023484	Prph	peripherin [Source:MGI Symbol;Acc:MGI:97774]	-5.18712	3.99175e-05	down
ENSMUSG00000031453	Rasa3	RAS p21 protein activator 3 [Source:MGI Symbol;Acc:MGI:1197013]	1.6561	4.80174e-05	up
ENSMUSG00000021337	Scgn	secretagogin, EF-hand calcium binding protein [Source:MGI Symbol;Acc:MGI:2384873]	4.43785	4.90822e-05	up
ENSMUSG00000036131	Frmd7	FERM domain containing 7 [Source:MGI Symbol;Acc:MGI:2686379]	4.06689	5.34076e-05	up
ENSMUSG00000055612	Cdca7	cell division cycle associated 7 [Source:MGI Symbol;Acc:MGI:1914203]	2.07634	5.40656e-05	up
ENSMUSG00000011171	Vipr2	vasoactive intestinal peptide receptor 2 [Source:MGI Symbol;Acc:MGI:107166]	3.18261	5.51838e-05	up
ENSMUSG00000013766	Ly6g6e	lymphocyte antigen 6 complex, locus G6E [Source:MGI Symbol;Acc:MGI:1917524]	2.20521	5.94377e-05	up
ENSMUSG00000025723	Nmb	neuromedin B [Source:MGI Symbol;Acc:MGI:1915289]	2.92154	6.09612e-05	up
ENSMUSG00000019865	Nmbr	neuromedin B receptor [Source:MGI Symbol;Acc:MGI:1100525]	2.95062	6.39977e-05	up
ENSMUSG00000042501	Cpa6	carboxypeptidase A6 [Source:MGI Symbol;Acc:MGI:3045348]	3.16448	6.4166e-05	up
ENSMUSG00000078880	Gm14308	predicted gene 14308 [Source:MGI Symbol;Acc:MGI:3782921]	-4.07951	6.93368e-05	down
ENSMUSG00000027210	Meis2	Meis homeobox 2 [Source:MGI Symbol;Acc:MGI:108564]	1.66486	7.00965e-05	up
ENSMUSG00000002228	Ppm1j	protein phosphatase 1J [Source:MGI Symbol;Acc:MGI:1919137]	2.77362	7.86518e-05	up
ENSMUSG00000031285	Dcx	doublecortin [Source:MGI Symbol;Acc:MGI:1277171]	2.07519	7.92106e-05	up
ENSMUSG00000096883	Shisa8	shisa family member 8 [Source:MGI Symbol;Acc:MGI:2146080]	2.87767	8.08376e-05	up
ENSMUSG00000097180	2700038G22Rik	RIKEN cDNA 2700038G22 gene [Source:MGI Symbol;Acc:MGI:1914444]	2.88681	8.43151e-05	up
ENSMUSG00000032735	Ablim3	actin binding LIM protein family, member 3 [Source:MGI Symbol;Acc:MGI:2442582]	1.86746	9.4962e-05	up
ENSMUSG00000018909	Arrb1	arrestin, beta 1 [Source:MGI Symbol;Acc:MGI:99473]	1.91035	9.63309e-05	up
ENSMUSG00000014846	Tppp3	tubulin polymerization-promoting protein family member 3 [Source:MGI Symbol;Acc:MGI:1915221]	-2.25349	9.79797e-05	down
ENSMUSG00000059005	Hnrnpa3	heterogeneous nuclear ribonucleoprotein A3 [Source:MGI Symbol;Acc:MGI:1917171]	-3.41244	0.000113391	down
ENSMUSG00000038178	Slc43a2	solute carrier family 43, member 2 [Source:MGI Symbol;Acc:MGI:2442746]	-2.22724	0.000125666	down
ENSMUSG00000020721	Helz	helicase with zinc finger domain [Source:MGI Symbol;Acc:MGI:1925705]	-1.71293	0.00012944	down
ENSMUSG00000030223	Ptpro	protein tyrosine phosphatase, receptor type, O [Source:MGI Symbol;Acc:MGI:1097152]	2.69	0.00014348	up
ENSMUSG00000032446	Eomes	eomesodermin [Source:MGI Symbol;Acc:MGI:1201683]	3.76671	0.000145696	up
ENSMUSG00000005994	Tyrp1	tyrosinase-related protein 1 [Source:MGI Symbol;Acc:MGI:98881]	3.23672	0.000155579	up
ENSMUSG00000100706	Gm19744	predicted gene, 19744 [Source:MGI Symbol;Acc:MGI:5011929]	3.36589	0.00016029	up
ENSMUSG00000098051	Gm27032	predicted gene, 27032 [Source:MGI Symbol;Acc:MGI:5504147]	1.72022	0.000163283	up
ENSMUSG00000038151	Prdm1	PR domain containing 1, with ZNF domain [Source:MGI Symbol;Acc:MGI:99655]	2.54537	0.000167424	up
ENSMUSG00000091455	Otogl	otogelin-like [Source:MGI Symbol;Acc:MGI:3647600]	3.22398	0.000177726	up
ENSMUSG00000030337	Vamp1	vesicle-associated membrane protein 1 [Source:MGI Symbol;Acc:MGI:1313276]	-2.53757	0.000183243	down
ENSMUSG00000030996	Art1	ADP-ribosyltransferase 1 [Source:MGI Symbol;Acc:MGI:107511]	4.15358	0.000186148	up
ENSMUSG00000070880	Gad1	glutamate decarboxylase 1 [Source:MGI Symbol;Acc:MGI:95632]	1.63387	0.000186843	up
ENSMUSG00000026065	Slc9a4	solute carrier family 9 (sodium/hydrogen exchanger), member 4 [Source:MGI Symbol;Acc:MGI:105074]	3.03145	0.000189026	up
ENSMUSG00000023064	Sncg	synuclein, gamma [Source:MGI Symbol;Acc:MGI:1298397]	-4.44178	0.000190565	down
ENSMUSG00000038718	Pbx3	pre B cell leukemia homeobox 3 [Source:MGI Symbol;Acc:MGI:97496]	2.01313	0.000199401	up
ENSMUSG00000026452	Syt2	synaptotagmin II [Source:MGI Symbol;Acc:MGI:99666]	-2.08961	0.000201419	down
ENSMUSG00000031825	Crispld2	cysteine-rich secretory protein LCCL domain containing 2 [Source:MGI Symbol;Acc:MGI:1926142]	2.35432	0.000216653	up
ENSMUSG00000031778	Cx3cl1	chemokine (C-X3-C motif) ligand 1 [Source:MGI Symbol;Acc:MGI:1097153]	-2.32678	0.000219299	down
ENSMUSG00000005716	Pvalb	parvalbumin [Source:MGI Symbol;Acc:MGI:97821]	-2.62563	0.00023513	down
ENSMUSG00000016194	Hsd11b1	hydroxysteroid 11-beta dehydrogenase 1 [Source:MGI Symbol;Acc:MGI:103562]	-2.02568	0.000246271	down
ENSMUSG00000036136	Fam110c	family with sequence similarity 110, member C [Source:MGI Symbol;Acc:MGI:1918813]	3.62211	0.000274039	up
ENSMUSG00000039057	Myo16	myosin XVI [Source:MGI Symbol;Acc:MGI:2685951]	2.01906	0.000291387	up
ENSMUSG00000028995	Fam126a	family with sequence similarity 126, member A [Source:MGI Symbol;Acc:MGI:2149839]	1.65634	0.00030566	up
ENSMUSG00000049709	Nlrp10	NLR family, pyrin domain containing 10 [Source:MGI Symbol;Acc:MGI:2444084]	2.89319	0.000312947	up
ENSMUSG00000043557	Mdga1	MAM domain containing glycosylphosphatidylinositol anchor 1 [Source:MGI Symbol;Acc:MGI:1922012]	1.85512	0.000334118	up
ENSMUSG00000021803	Cdhr1	cadherin-related family member 1 [Source:MGI Symbol;Acc:MGI:2157782]	3.7913	0.00033867	up
ENSMUSG00000035258	Abi3bp	ABI gene family, member 3 (NESH) binding protein [Source:MGI Symbol;Acc:MGI:2444583]	2.40662	0.000341365	up
ENSMUSG00000027651	Rprd1b	regulation of nuclear pre-mRNA domain containing 1B [Source:MGI Symbol;Acc:MGI:1917720]	-1.74051	0.000345243	down
ENSMUSG00000041261	Car8	carbonic anhydrase 8 [Source:MGI Symbol;Acc:MGI:88253]	-3.24491	0.000368646	down
ENSMUSG00000034570	Inpp5j	inositol polyphosphate 5-phosphatase J [Source:MGI Symbol;Acc:MGI:2158663]	1.71446	0.000375188	up
ENSMUSG00000028106	Rprd2	regulation of nuclear pre-mRNA domain containing 2 [Source:MGI Symbol;Acc:MGI:1922387]	1.23428	0.000383596	up
ENSMUSG00000069053	Uba1y	ubiquitin-activating enzyme, Chr Y [Source:MGI Symbol;Acc:MGI:98891]	3.56602	0.000385064	up
ENSMUSG00000027994	Mcub	mitochondrial calcium uniporter dominant negative beta subunit [Source:MGI Symbol;Acc:MGI:1914065]	2.10162	0.000404564	up
ENSMUSG00000010080	Epn3	epsin 3 [Source:MGI Symbol;Acc:MGI:1919139]	-3.87178	0.000406467	down
ENSMUSG00000093575	Gm20695	predicted gene 20695 [Source:MGI Symbol;Acc:MGI:5313142]	2.29732	0.00041828	up
ENSMUSG00000028539	Artn	artemin [Source:MGI Symbol;Acc:MGI:1333791]	2.76963	0.00045246	up
ENSMUSG00000043168	4930426D05Rik	RIKEN cDNA 4930426D05 gene [Source:MGI Symbol;Acc:MGI:1921894]	2.63276	0.000476182	up
ENSMUSG00000022587	Ly6e	lymphocyte antigen 6 complex, locus E [Source:MGI Symbol;Acc:MGI:106651]	-1.38964	0.000478102	down
ENSMUSG00000032413	Rasa2	RAS p21 protein activator 2 [Source:MGI Symbol;Acc:MGI:2149960]	1.50168	0.000489974	up
ENSMUSG00000049001	Ndnf	neuron-derived neurotrophic factor [Source:MGI Symbol;Acc:MGI:1915419]	1.69685	0.000494702	up
ENSMUSG00000027744	Stoml3	stomatin (Epb7.2)-like 3 [Source:MGI Symbol;Acc:MGI:2388072]	2.58474	0.000510638	up
ENSMUSG00000041616	Nppa	natriuretic peptide type A [Source:MGI Symbol;Acc:MGI:97367]	3.82546	0.000530356	up
ENSMUSG00000055333	Fat2	FAT atypical cadherin 2 [Source:MGI Symbol;Acc:MGI:2685369]	-5.24331	0.000532849	down
ENSMUSG00000009291	Pttg1ip	pituitary tumor-transforming 1 interacting protein [Source:MGI Symbol;Acc:MGI:2652132]	1.82311	0.000552424	up
ENSMUSG00000024869	Gm49405	predicted gene, 49405 [Source:MGI Symbol;Acc:MGI:6155029]	1.82854	0.000563133	up
ENSMUSG00000036480	Prss56	protease, serine 56 [Source:MGI Symbol;Acc:MGI:1916703]	2.95365	0.000575731	up
ENSMUSG00000029816	Gpnmb	glycoprotein (transmembrane) nmb [Source:MGI Symbol;Acc:MGI:1934765]	1.87573	0.000583304	up
ENSMUSG00000034825	Nrip3	nuclear receptor interacting protein 3 [Source:MGI Symbol;Acc:MGI:1925843]	1.46692	0.00058773	up
ENSMUSG00000026930	Gpsm1	G-protein signalling modulator 1 (AGS3-like, C. elegans) [Source:MGI Symbol;Acc:MGI:1915089]	1.75875	0.000589567	up
ENSMUSG00000022876	Samsn1	SAM domain, SH3 domain and nuclear localization signals, 1 [Source:MGI Symbol;Acc:MGI:1914992]	2.29701	0.000594752	up
ENSMUSG00000067276	Capn6	calpain 6 [Source:MGI Symbol;Acc:MGI:1100850]	1.88216	0.000599948	up
ENSMUSG00000097023	Mir9-3hg	Mir9-3 host gene [Source:MGI Symbol;Acc:MGI:2142071]	1.8977	0.000603927	up
ENSMUSG00000022054	Nefm	neurofilament, medium polypeptide [Source:MGI Symbol;Acc:MGI:97314]	-1.78972	0.000607544	down
ENSMUSG00000042514	Klhl14	kelch-like 14 [Source:MGI Symbol;Acc:MGI:1921249]	2.07569	0.000617187	up
ENSMUSG00000019856	Fam184a	family with sequence similarity 184, member A [Source:MGI Symbol;Acc:MGI:1923156]	1.41697	0.000639223	up
ENSMUSG00000068859	Sp9	trans-acting transcription factor 9 [Source:MGI Symbol;Acc:MGI:3574660]	2.9283	0.000641809	up
ENSMUSG00000032908	Sgpp2	sphingosine-1-phosphate phosphotase 2 [Source:MGI Symbol;Acc:MGI:3589109]	-1.70701	0.000642487	down
ENSMUSG00000110148	5830408C22Rik	RIKEN cDNA 5830408C22 gene [Source:MGI Symbol;Acc:MGI:1921994]	2.71992	0.000642645	up
ENSMUSG00000116305	Lncppara	long noncoding RNA near Ppara [Source:MGI Symbol;Acc:MGI:5568843]	1.64109	0.000666094	up
ENSMUSG00000090667	Gm765	predicted gene 765 [Source:MGI Symbol;Acc:MGI:2685611]	-2.51961	0.000668474	down
ENSMUSG00000030098	Grip2	glutamate receptor interacting protein 2 [Source:MGI Symbol;Acc:MGI:2681173]	1.46127	0.000694683	up
ENSMUSG00000066058	Cldn19	claudin 19 [Source:MGI Symbol;Acc:MGI:3033992]	3.64417	0.000699224	up
ENSMUSG00000020396	Nefh	neurofilament, heavy polypeptide [Source:MGI Symbol;Acc:MGI:97309]	-2.49718	0.000712653	down
ENSMUSG00000034701	Neurod1	neurogenic differentiation 1 [Source:MGI Symbol;Acc:MGI:1339708]	-1.93599	0.000713291	down
ENSMUSG00000001119	Col6a1	collagen, type VI, alpha 1 [Source:MGI Symbol;Acc:MGI:88459]	1.88236	0.000743609	up
ENSMUSG00000033498	Strc	stereocilin [Source:MGI Symbol;Acc:MGI:2153816]	2.37293	0.000752777	up
ENSMUSG00000086386	Gm12108	predicted gene 12108 [Source:MGI Symbol;Acc:MGI:3651176]	2.84824	0.000754006	up
ENSMUSG00000031561	Tenm3	teneurin transmembrane protein 3 [Source:MGI Symbol;Acc:MGI:1345183]	1.49488	0.000767254	up
ENSMUSG00000028017	Egf	epidermal growth factor [Source:MGI Symbol;Acc:MGI:95290]	2.05757	0.000778874	up
ENSMUSG00000083863	Gm13341	predicted gene 13341 [Source:MGI Symbol;Acc:MGI:3650228]	1.58912	0.000782863	up
ENSMUSG00000027931	Npr1	natriuretic peptide receptor 1 [Source:MGI Symbol;Acc:MGI:97371]	1.98208	0.00080014	up
ENSMUSG00000063506	Arhgap22	Rho GTPase activating protein 22 [Source:MGI Symbol;Acc:MGI:2443418]	1.50555	0.000809899	up
ENSMUSG00000021609	Slc6a3	solute carrier family 6 (neurotransmitter transporter, dopamine), member 3 [Source:MGI Symbol;Acc:MGI:94862]	4.56141	0.000815789	up
ENSMUSG00000032411	Tfdp2	transcription factor Dp 2 [Source:MGI Symbol;Acc:MGI:107167]	2.07691	0.000831427	up
ENSMUSG00000009075	Cabp7	calcium binding protein 7 [Source:MGI Symbol;Acc:MGI:2183437]	-2.42222	0.000867081	down
ENSMUSG00000017679	Ttpal	tocopherol (alpha) transfer protein-like [Source:MGI Symbol;Acc:MGI:1923330]	-1.64855	0.000886146	down
ENSMUSG00000025504	Eps8l2	EPS8-like 2 [Source:MGI Symbol;Acc:MGI:2138828]	-2.12592	0.000946286	down
ENSMUSG00000035238	Kcnk15	potassium channel, subfamily K, member 15 [Source:MGI Symbol;Acc:MGI:2675209]	3.04236	0.000949929	up
ENSMUSG00000086308	G630016G05Rik	RIKEN cDNA G630016G05 gene [Source:MGI Symbol;Acc:MGI:3603178]	2.48616	0.000963555	up
ENSMUSG00000039405	Prss23	protease, serine 23 [Source:MGI Symbol;Acc:MGI:1923703]	1.59495	0.000965943	up
ENSMUSG00000052446	Zfp961	zinc finger protein 961 [Source:MGI Symbol;Acc:MGI:3583954]	-1.70348	0.00101973	down
ENSMUSG00000029370	Rassf6	Ras association (RalGDS/AF-6) domain family member 6 [Source:MGI Symbol;Acc:MGI:1920496]	-2.47452	0.00108895	down
ENSMUSG00000074006	Omp	olfactory marker protein [Source:MGI Symbol;Acc:MGI:97436]	3.36286	0.00109264	up
ENSMUSG00000049907	Rasl11b	RAS-like, family 11, member B [Source:MGI Symbol;Acc:MGI:1916189]	1.686	0.00109494	up
ENSMUSG00000020042	Btbd11	BTB (POZ) domain containing 11 [Source:MGI Symbol;Acc:MGI:1921257]	-1.70774	0.00114193	down
ENSMUSG00000043336	Filip1l	filamin A interacting protein 1-like [Source:MGI Symbol;Acc:MGI:1925999]	1.78229	0.00114642	up
ENSMUSG00000028150	Rorc	RAR-related orphan receptor gamma [Source:MGI Symbol;Acc:MGI:104856]	-2.66528	0.0011866	down
ENSMUSG00000045246	Kcng4	potassium voltage-gated channel, subfamily G, member 4 [Source:MGI Symbol;Acc:MGI:1913983]	-2.70107	0.00120084	down
ENSMUSG00000040339	Fam102b	family with sequence similarity 102, member B [Source:MGI Symbol;Acc:MGI:3036259]	1.37606	0.00120415	up
ENSMUSG00000024598	Fbn2	fibrillin 2 [Source:MGI Symbol;Acc:MGI:95490]	2.22325	0.0012084	up
ENSMUSG00000034460	Six4	sine oculis-related homeobox 4 [Source:MGI Symbol;Acc:MGI:106034]	-2.2667	0.00121621	down
ENSMUSG00000024421	Lama3	laminin, alpha 3 [Source:MGI Symbol;Acc:MGI:99909]	1.87859	0.00124755	up
ENSMUSG00000022228	Zscan26	zinc finger and SCAN domain containing 26 [Source:MGI Symbol;Acc:MGI:3531417]	-1.14662	0.00126122	down
ENSMUSG00000062151	Unc13c	unc-13 homolog C [Source:MGI Symbol;Acc:MGI:2149021]	-1.58544	0.00127624	down
ENSMUSG00000056296	Synpr	synaptoporin [Source:MGI Symbol;Acc:MGI:1919253]	1.93017	0.001277	up
ENSMUSG00000039095	En2	engrailed 2 [Source:MGI Symbol;Acc:MGI:95390]	-4.02762	0.00132478	down
ENSMUSG00000035314	Gdpd5	glycerophosphodiester phosphodiesterase domain containing 5 [Source:MGI Symbol;Acc:MGI:2686926]	1.28669	0.00132864	up
ENSMUSG00000072812	Ahnak2	AHNAK nucleoprotein 2 [Source:MGI Symbol;Acc:MGI:2144831]	-2.83243	0.00134971	down
ENSMUSG00000038763	Alpk3	alpha-kinase 3 [Source:MGI Symbol;Acc:MGI:2151224]	2.34482	0.00137055	up
ENSMUSG00000053441	Adamts19	a disintegrin-like and metallopeptidase (reprolysin type) with thrombospondin type 1 motif, 19 [Source:MGI Symbol;Acc:MGI:2442875]	4.13323	0.00137363	up
ENSMUSG00000055235	Wdr86	WD repeat domain 86 [Source:MGI Symbol;Acc:MGI:1915466]	-2.79426	0.0013965	down
ENSMUSG00000028152	Tspan5	tetraspanin 5 [Source:MGI Symbol;Acc:MGI:1928096]	1.0991	0.00147268	up
ENSMUSG00000059900	Tmem40	transmembrane protein 40 [Source:MGI Symbol;Acc:MGI:2137870]	2.43739	0.00150447	up
ENSMUSG00000052336	Cx3cr1	chemokine (C-X3-C motif) receptor 1 [Source:MGI Symbol;Acc:MGI:1333815]	-1.85493	0.00150701	down
ENSMUSG00000026841	Fibcd1	fibrinogen C domain containing 1 [Source:MGI Symbol;Acc:MGI:2138953]	1.33733	0.00150793	up
ENSMUSG00000069917	Hba-a2	hemoglobin alpha, adult chain 2 [Source:MGI Symbol;Acc:MGI:96016]	-1.69669	0.00152441	down
ENSMUSG00000037541	Shank2	SH3 and multiple ankyrin repeat domains 2 [Source:MGI Symbol;Acc:MGI:2671987]	1.12057	0.00152629	up
ENSMUSG00000025366	Esyt1	extended synaptotagmin-like protein 1 [Source:MGI Symbol;Acc:MGI:1344426]	-1.77405	0.00153523	down
ENSMUSG00000079605	Zbtb9	zinc finger and BTB domain containing 9 [Source:MGI Symbol;Acc:MGI:1918022]	1.30314	0.00154862	up
ENSMUSG00000021255	Esrrb	estrogen related receptor, beta [Source:MGI Symbol;Acc:MGI:1346832]	-2.10999	0.00158608	down
ENSMUSG00000045761	Togaram2	TOG array regulator of axonemal microtubules 2 [Source:MGI Symbol;Acc:MGI:2443498]	1.85293	0.00159982	up
ENSMUSG00000067571	Ms4a15	membrane-spanning 4-domains, subfamily A, member 15 [Source:MGI Symbol;Acc:MGI:3617853]	4.70638	0.00163416	up
ENSMUSG00000038370	Pcp4l1	Purkinje cell protein 4-like 1 [Source:MGI Symbol;Acc:MGI:1913675]	1.46816	0.00164272	up
ENSMUSG00000061080	Lsamp	limbic system-associated membrane protein [Source:MGI Symbol;Acc:MGI:1261760]	-1.18914	0.00167935	down
ENSMUSG00000098087	Gm17750	predicted gene, 17750 [Source:MGI Symbol;Acc:MGI:5009828]	2.01546	0.00167985	up
ENSMUSG00000093536	Smim17	small integral membrane protein 17 [Source:MGI Symbol;Acc:MGI:4365374]	-1.81772	0.00174898	down
ENSMUSG00000002055	Spag5	sperm associated antigen 5 [Source:MGI Symbol;Acc:MGI:1927470]	-1.57549	0.00175242	down
ENSMUSG00000052551	Adarb2	adenosine deaminase, RNA-specific, B2 [Source:MGI Symbol;Acc:MGI:2151118]	1.40033	0.00175332	up
ENSMUSG00000052632	Asap2	ArfGAP with SH3 domain, ankyrin repeat and PH domain 2 [Source:MGI Symbol;Acc:MGI:2685438]	-1.06198	0.001771	down
ENSMUSG00000075224	Lrrc55	leucine rich repeat containing 55 [Source:MGI Symbol;Acc:MGI:2685197]	1.60467	0.00179923	up
ENSMUSG00000035582	Gdpd4	glycerophosphodiester phosphodiesterase domain containing 4 [Source:MGI Symbol;Acc:MGI:3606573]	3.75518	0.00180816	up
ENSMUSG00000005950	P2rx5	purinergic receptor P2X, ligand-gated ion channel, 5 [Source:MGI Symbol;Acc:MGI:2137026]	-3.98453	0.00187151	down
ENSMUSG00000028197	Col24a1	collagen, type XXIV, alpha 1 [Source:MGI Symbol;Acc:MGI:1918605]	2.07668	0.00190621	up
ENSMUSG00000020672	Sntg2	syntrophin, gamma 2 [Source:MGI Symbol;Acc:MGI:1919541]	1.89633	0.00191686	up
ENSMUSG00000024581	Napg	N-ethylmaleimide sensitive fusion protein attachment protein gamma [Source:MGI Symbol;Acc:MGI:104561]	-1.21978	0.00193465	down
ENSMUSG00000084323	Gm14438	predicted gene 14438 [Source:MGI Symbol;Acc:MGI:3652091]	2.43317	0.00195116	up
ENSMUSG00000030549	Rhcg	Rhesus blood group-associated C glycoprotein [Source:MGI Symbol;Acc:MGI:1888517]	3.42622	0.00195519	up
ENSMUSG00000063935	Zar1	zygote arrest 1 [Source:MGI Symbol;Acc:MGI:2180337]	2.30527	0.00196723	up
ENSMUSG00000037206	Islr	immunoglobulin superfamily containing leucine-rich repeat [Source:MGI Symbol;Acc:MGI:1349645]	1.35991	0.00199755	up
ENSMUSG00000057182	Scn3a	sodium channel, voltage-gated, type III, alpha [Source:MGI Symbol;Acc:MGI:98249]	1.47276	0.00200515	up
ENSMUSG00000007279	Scube2	signal peptide, CUB domain, EGF-like 2 [Source:MGI Symbol;Acc:MGI:1928765]	1.95516	0.00201251	up
ENSMUSG00000030500	Slc17a6	solute carrier family 17 (sodium-dependent inorganic phosphate cotransporter), member 6 [Source:MGI Symbol;Acc:MGI:2156052]	-1.76607	0.00204596	down
ENSMUSG00000028631	Kcnq4	potassium voltage-gated channel, subfamily Q, member 4 [Source:MGI Symbol;Acc:MGI:1926803]	-1.42677	0.00207184	down
ENSMUSG00000076431	Sox4	SRY (sex determining region Y)-box 4 [Source:MGI Symbol;Acc:MGI:98366]	1.65849	0.0021035	up
ENSMUSG00000050473	Slc35d3	solute carrier family 35, member D3 [Source:MGI Symbol;Acc:MGI:1923407]	1.57102	0.00210548	up
ENSMUSG00000005124	Ccn4	cellular communication network factor 4 [Source:MGI Symbol;Acc:MGI:1197008]	1.92042	0.00215796	up
ENSMUSG00000043639	Rbm20	RNA binding motif protein 20 [Source:MGI Symbol;Acc:MGI:1920963]	1.79045	0.00221772	up
ENSMUSG00000068105	Tnfrsf13c	tumor necrosis factor receptor superfamily, member 13c [Source:MGI Symbol;Acc:MGI:1919299]	2.66264	0.00222361	up
ENSMUSG00000030406	Gipr	gastric inhibitory polypeptide receptor [Source:MGI Symbol;Acc:MGI:1352753]	1.72275	0.00224287	up
ENSMUSG00000086652	Gm14029	predicted gene 14029 [Source:MGI Symbol;Acc:MGI:3650450]	2.39372	0.00233348	up
ENSMUSG00000036198	Arhgap36	Rho GTPase activating protein 36 [Source:MGI Symbol;Acc:MGI:1922654]	-2.87522	0.0023655	down
ENSMUSG00000049676	Catsperg1	cation channel sperm associated auxiliary subunit gamma 1 [Source:MGI Symbol;Acc:MGI:2443617]	2.03451	0.00241076	up
ENSMUSG00000035279	Ssc5d	scavenger receptor cysteine rich family, 5 domains [Source:MGI Symbol;Acc:MGI:3606211]	1.76708	0.00246699	up
ENSMUSG00000066129	Kndc1	kinase non-catalytic C-lobe domain (KIND) containing 1 [Source:MGI Symbol;Acc:MGI:1923734]	-1.22627	0.0024772	down
ENSMUSG00000055945	Prr18	proline rich 18 [Source:MGI Symbol;Acc:MGI:2443403]	-1.37297	0.00250271	down
ENSMUSG00000064267	Hvcn1	hydrogen voltage-gated channel 1 [Source:MGI Symbol;Acc:MGI:1921346]	1.87551	0.00251002	up
ENSMUSG00000106547	B230303O12Rik	RIKEN cDNA B230303O12 gene [Source:MGI Symbol;Acc:MGI:2442644]	2.02429	0.00252819	up
ENSMUSG00000026393	Nek7	NIMA (never in mitosis gene a)-related expressed kinase 7 [Source:MGI Symbol;Acc:MGI:1890645]	1.6704	0.00252916	up
ENSMUSG00000030137	Tuba8	tubulin, alpha 8 [Source:MGI Symbol;Acc:MGI:1858225]	1.34851	0.00255691	up
ENSMUSG00000047415	Gpr68	G protein-coupled receptor 68 [Source:MGI Symbol;Acc:MGI:2441763]	-1.32419	0.00257947	down
ENSMUSG00000025453	Nnt	nicotinamide nucleotide transhydrogenase [Source:MGI Symbol;Acc:MGI:109279]	-1.48564	0.00259714	down
ENSMUSG00000093507	Gm20627	predicted gene 20627 [Source:MGI Symbol;Acc:MGI:5313074]	2.10756	0.00262171	up
ENSMUSG00000020019	Ntn4	netrin 4 [Source:MGI Symbol;Acc:MGI:1888978]	1.32375	0.00266227	up
ENSMUSG00000028078	Dclk2	doublecortin-like kinase 2 [Source:MGI Symbol;Acc:MGI:1918012]	1.23474	0.0026688	up
ENSMUSG00000056947	Mab21l1	mab-21-like 1 [Source:MGI Symbol;Acc:MGI:1333773]	-2.81153	0.00268198	down
ENSMUSG00000022055	Nefl	neurofilament, light polypeptide [Source:MGI Symbol;Acc:MGI:97313]	-1.34773	0.00277082	down
ENSMUSG00000044847	Lsm11	U7 snRNP-specific Sm-like protein LSM11 [Source:MGI Symbol;Acc:MGI:1919540]	-1.00938	0.00278639	down
ENSMUSG00000033316	Galnt9	polypeptide N-acetylgalactosaminyltransferase 9 [Source:MGI Symbol;Acc:MGI:2677965]	-1.29507	0.00280316	down
ENSMUSG00000030351	Tspan11	tetraspanin 11 [Source:MGI Symbol;Acc:MGI:1915748]	-1.29594	0.00281009	down
ENSMUSG00000043461	Sptssb	serine palmitoyltransferase, small subunit B [Source:MGI Symbol;Acc:MGI:1913433]	-1.75224	0.00283487	down
ENSMUSG00000074934	Grem1	gremlin 1, DAN family BMP antagonist [Source:MGI Symbol;Acc:MGI:1344337]	1.82512	0.00286987	up
ENSMUSG00000057777	Mab21l2	mab-21-like 2 [Source:MGI Symbol;Acc:MGI:1346022]	-4.99541	0.00290508	down
ENSMUSG00000036928	Stag3	stromal antigen 3 [Source:MGI Symbol;Acc:MGI:1355311]	1.97789	0.0029293	up
ENSMUSG00000052305	Hbb-bs	hemoglobin, beta adult s chain [Source:MGI Symbol;Acc:MGI:5474852]	-1.56744	0.00301166	down
ENSMUSG00000050558	Prokr2	prokineticin receptor 2 [Source:MGI Symbol;Acc:MGI:2181363]	1.78886	0.00301485	up
ENSMUSG00000054667	Irs4	insulin receptor substrate 4 [Source:MGI Symbol;Acc:MGI:1338009]	-2.12482	0.0030704	down
ENSMUSG00000086328	2700033N17Rik	RIKEN cDNA 2700033N17 gene [Source:MGI Symbol;Acc:MGI:1919853]	1.85732	0.00309185	up
ENSMUSG00000075254	Heg1	heart development protein with EGF-like domains 1 [Source:MGI Symbol;Acc:MGI:1924696]	-1.20991	0.00313032	down
ENSMUSG00000055775	Myh8	myosin, heavy polypeptide 8, skeletal muscle, perinatal [Source:MGI Symbol;Acc:MGI:1339712]	2.72797	0.00315917	up
ENSMUSG00000057967	Fgf18	fibroblast growth factor 18 [Source:MGI Symbol;Acc:MGI:1277980]	-2.14182	0.00319561	down
ENSMUSG00000044626	Liph	lipase, member H [Source:MGI Symbol;Acc:MGI:2388029]	1.86497	0.00319659	up
ENSMUSG00000096014	Sox1	SRY (sex determining region Y)-box 1 [Source:MGI Symbol;Acc:MGI:98357]	1.18475	0.00335335	up
ENSMUSG00000022812	Gsk3b	glycogen synthase kinase 3 beta [Source:MGI Symbol;Acc:MGI:1861437]	-1.29046	0.00343767	down
ENSMUSG00000100252	Mir124-2hg	Mir124-2 host gene (non-protein coding) [Source:MGI Symbol;Acc:MGI:1917691]	1.03623	0.00351651	up
ENSMUSG00000073940	Hbb-bt	hemoglobin, beta adult t chain [Source:MGI Symbol;Acc:MGI:5474850]	-1.71475	0.00353432	down
ENSMUSG00000015812	Gnrh1	gonadotropin releasing hormone 1 [Source:MGI Symbol;Acc:MGI:95789]	2.0276	0.0036068	up
ENSMUSG00000018126	Baiap2l2	BAI1-associated protein 2-like 2 [Source:MGI Symbol;Acc:MGI:2652819]	1.76393	0.00361417	up
ENSMUSG00000082185	Gm12428	predicted gene 12428 [Source:MGI Symbol;Acc:MGI:3650848]	-2.46983	0.00363074	down
ENSMUSG00000022092	Ppp3cc	protein phosphatase 3, catalytic subunit, gamma isoform [Source:MGI Symbol;Acc:MGI:107162]	1.1822	0.00364109	up
ENSMUSG00000031139	Mcf2	mcf.2 transforming sequence [Source:MGI Symbol;Acc:MGI:96932]	-1.55101	0.00367541	down
ENSMUSG00000084826	AI847159	expressed sequence AI847159 [Source:MGI Symbol;Acc:MGI:3528181]	2.24461	0.00369813	up
ENSMUSG00000053279	Aldh1a1	aldehyde dehydrogenase family 1, subfamily A1 [Source:MGI Symbol;Acc:MGI:1353450]	-1.78282	0.00370105	down
ENSMUSG00000039691	Tspan10	tetraspanin 10 [Source:MGI Symbol;Acc:MGI:2384781]	3.1973	0.00376879	up
ENSMUSG00000025650	Col7a1	collagen, type VII, alpha 1 [Source:MGI Symbol;Acc:MGI:88462]	1.82253	0.00376917	up
ENSMUSG00000025854	Fam20c	family with sequence similarity 20, member C [Source:MGI Symbol;Acc:MGI:2136853]	1.15989	0.00381823	up
ENSMUSG00000038593	Tctn1	tectonic family member 1 [Source:MGI Symbol;Acc:MGI:3603820]	1.11175	0.00383027	up
ENSMUSG00000003847	Nfat5	nuclear factor of activated T cells 5 [Source:MGI Symbol;Acc:MGI:1859333]	1.34974	0.00386982	up
ENSMUSG00000041911	Dlx1	distal-less homeobox 1 [Source:MGI Symbol;Acc:MGI:94901]	2.66625	0.00400301	up
ENSMUSG00000046157	Tmem229b	transmembrane protein 229B [Source:MGI Symbol;Acc:MGI:2444389]	-1.94288	0.00413031	down
ENSMUSG00000100241	Slc18a3	solute carrier family 18 (vesicular monoamine), member 3 [Source:MGI Symbol;Acc:MGI:1101061]	-2.83172	0.00416729	down
ENSMUSG00000042761	Mrap2	melanocortin 2 receptor accessory protein 2 [Source:MGI Symbol;Acc:MGI:3609239]	-1.97739	0.00417219	down
ENSMUSG00000089901	Gm8113	predicted gene 8113 [Source:MGI Symbol;Acc:MGI:3648791]	3.43166	0.00418486	up
ENSMUSG00000030669	Calca	calcitonin/calcitonin-related polypeptide, alpha [Source:MGI Symbol;Acc:MGI:2151253]	-3.0429	0.00423146	down
ENSMUSG00000051166	Eml5	echinoderm microtubule associated protein like 5 [Source:MGI Symbol;Acc:MGI:2442513]	1.21463	0.00428505	up
ENSMUSG00000095276	Gfy	golgi-associated olfactory signaling regulator [Source:MGI Symbol;Acc:MGI:2685427]	2.71976	0.00429398	up
ENSMUSG00000116755	6430553K19Rik	RIKEN cDNA 6430553K19 gene [Source:MGI Symbol;Acc:MGI:3588245]	3.6459	0.00435123	up
ENSMUSG00000022212	Cpne6	copine VI [Source:MGI Symbol;Acc:MGI:1334445]	1.50556	0.004393	up
ENSMUSG00000024112	Cacna1h	calcium channel, voltage-dependent, T type, alpha 1H subunit [Source:MGI Symbol;Acc:MGI:1928842]	1.59903	0.00456892	up
ENSMUSG00000110455	Gm45904	predicted gene 45904 [Source:MGI Symbol;Acc:MGI:5805019]	2.26106	0.00470373	up
ENSMUSG00000035011	Zbtb7a	zinc finger and BTB domain containing 7a [Source:MGI Symbol;Acc:MGI:1335091]	1.21059	0.00471421	up
ENSMUSG00000032360	Hcrtr2	hypocretin (orexin) receptor 2 [Source:MGI Symbol;Acc:MGI:2680765]	-1.73072	0.00496144	down
ENSMUSG00000031980	Agt	angiotensinogen (serpin peptidase inhibitor, clade A, member 8) [Source:MGI Symbol;Acc:MGI:87963]	-2.43294	0.00503089	down
ENSMUSG00000097360	9430065F17Rik	RIKEN cDNA 9430065F17 gene [Source:MGI Symbol;Acc:MGI:1924606]	1.85608	0.00505014	up
ENSMUSG00000079588	Tmem182	transmembrane protein 182 [Source:MGI Symbol;Acc:MGI:1923725]	2.52562	0.00505766	up
ENSMUSG00000023067	Cdkn1a	cyclin-dependent kinase inhibitor 1A (P21) [Source:MGI Symbol;Acc:MGI:104556]	1.20882	0.00507148	up
ENSMUSG00000099041	Gm28035	predicted gene, 28035 [Source:MGI Symbol;Acc:MGI:5547771]	1.81461	0.00509577	up
ENSMUSG00000090031	4732440D04Rik	RIKEN cDNA 4732440D04 gene [Source:MGI Symbol;Acc:MGI:3604103]	1.49507	0.00512574	up
ENSMUSG00000052534	Pbx1	pre B cell leukemia homeobox 1 [Source:MGI Symbol;Acc:MGI:97495]	1.30688	0.00512603	up
ENSMUSG00000030222	Rerg	RAS-like, estrogen-regulated, growth-inhibitor [Source:MGI Symbol;Acc:MGI:2665139]	1.18985	0.00527065	up
ENSMUSG00000103037	Pcdhgb1	protocadherin gamma subfamily B, 1 [Source:MGI Symbol;Acc:MGI:1935169]	1.45712	0.00530723	up
ENSMUSG00000058488	Kl	klotho [Source:MGI Symbol;Acc:MGI:1101771]	-2.45115	0.00548897	down
ENSMUSG00000035914	Cd276	CD276 antigen [Source:MGI Symbol;Acc:MGI:2183926]	1.38189	0.00557038	up
ENSMUSG00000032564	Cpne4	copine IV [Source:MGI Symbol;Acc:MGI:1921270]	1.66289	0.00560096	up
ENSMUSG00000044813	Shb	src homology 2 domain-containing transforming protein B [Source:MGI Symbol;Acc:MGI:98294]	1.09666	0.00576831	up
ENSMUSG00000036169	Sostdc1	sclerostin domain containing 1 [Source:MGI Symbol;Acc:MGI:1913292]	-2.553	0.00577986	down
ENSMUSG00000097960	A330074K22Rik	RIKEN cDNA A330074K22 gene [Source:MGI Symbol;Acc:MGI:3045392]	-1.69243	0.0057957	down
ENSMUSG00000037977	6430571L13Rik	RIKEN cDNA 6430571L13 gene [Source:MGI Symbol;Acc:MGI:2445137]	1.62577	0.00580429	up
ENSMUSG00000069919	Hba-a1	hemoglobin alpha, adult chain 1 [Source:MGI Symbol;Acc:MGI:96015]	-1.38946	0.00583552	down
ENSMUSG00000062785	Kcnc3	potassium voltage gated channel, Shaw-related subfamily, member 3 [Source:MGI Symbol;Acc:MGI:96669]	-1.94673	0.00586356	down
ENSMUSG00000024661	Fth1	ferritin heavy polypeptide 1 [Source:MGI Symbol;Acc:MGI:95588]	-1.06308	0.00590586	down
ENSMUSG00000031431	Tsc22d3	TSC22 domain family, member 3 [Source:MGI Symbol;Acc:MGI:1196284]	-1.10971	0.0059103	down
ENSMUSG00000013523	Bcas1	breast carcinoma amplified sequence 1 [Source:MGI Symbol;Acc:MGI:1924210]	-1.50081	0.00601693	down
ENSMUSG00000086233	Gm11816	predicted gene 11816 [Source:MGI Symbol;Acc:MGI:3650294]	3.45677	0.00606437	up
ENSMUSG00000014158	Trpv4	transient receptor potential cation channel, subfamily V, member 4 [Source:MGI Symbol;Acc:MGI:1926945]	-2.04629	0.00615455	down
ENSMUSG00000062393	Dgkk	diacylglycerol kinase kappa [Source:MGI Symbol;Acc:MGI:3580254]	-2.46125	0.0061742	down
ENSMUSG00000022425	Enpp2	ectonucleotide pyrophosphatase/phosphodiesterase 2 [Source:MGI Symbol;Acc:MGI:1321390]	-1.75025	0.00633951	down
ENSMUSG00000039672	Kcne2	potassium voltage-gated channel, Isk-related subfamily, gene 2 [Source:MGI Symbol;Acc:MGI:1891123]	-3.3494	0.00643929	down
ENSMUSG00000016262	Sertad4	SERTA domain containing 4 [Source:MGI Symbol;Acc:MGI:2443496]	1.05542	0.00644571	up
ENSMUSG00000046314	Stxbp6	syntaxin binding protein 6 (amisyn) [Source:MGI Symbol;Acc:MGI:2384963]	1.15032	0.00647986	up
ENSMUSG00000053164	Gpr21	G protein-coupled receptor 21 [Source:MGI Symbol;Acc:MGI:2441890]	1.78784	0.00656671	up
ENSMUSG00000031519	Asb5	ankyrin repeat and SOCs box-containing 5 [Source:MGI Symbol;Acc:MGI:1923544]	1.90435	0.00659654	up
ENSMUSG00000029674	Limk1	LIM-domain containing, protein kinase [Source:MGI Symbol;Acc:MGI:104572]	-1.29072	0.00662232	down
ENSMUSG00000034796	Cpne7	copine VII [Source:MGI Symbol;Acc:MGI:2142747]	1.82985	0.0066404	up
ENSMUSG00000038963	Slco4a1	solute carrier organic anion transporter family, member 4a1 [Source:MGI Symbol;Acc:MGI:1351866]	-1.57224	0.00664284	down
ENSMUSG00000005357	Slc1a6	solute carrier family 1 (high affinity aspartate/glutamate transporter), member 6 [Source:MGI Symbol;Acc:MGI:1096331]	-1.65207	0.0066455	down
ENSMUSG00000033752	Mnd1	meiotic nuclear divisions 1 [Source:MGI Symbol;Acc:MGI:1924165]	1.99999	0.00676341	up
ENSMUSG00000027074	Slc43a3	solute carrier family 43, member 3 [Source:MGI Symbol;Acc:MGI:1931054]	1.92773	0.00681773	up
ENSMUSG00000032060	Cryab	crystallin, alpha B [Source:MGI Symbol;Acc:MGI:88516]	-1.06849	0.00684038	down
ENSMUSG00000032420	Nt5e	5' nucleotidase, ecto [Source:MGI Symbol;Acc:MGI:99782]	1.38879	0.00699396	up
ENSMUSG00000073557	Ppp1r12b	protein phosphatase 1, regulatory subunit 12B [Source:MGI Symbol;Acc:MGI:1916417]	1.30789	0.00711726	up
ENSMUSG00000079436	Kcnj13	potassium inwardly-rectifying channel, subfamily J, member 13 [Source:MGI Symbol;Acc:MGI:3781032]	-2.3647	0.00718872	down
ENSMUSG00000042064	Myo3b	myosin IIIB [Source:MGI Symbol;Acc:MGI:2448580]	1.9709	0.00727367	up
ENSMUSG00000015396	Cd83	CD83 antigen [Source:MGI Symbol;Acc:MGI:1328316]	-1.32078	0.0074292	down
ENSMUSG00000063415	Cyp26b1	cytochrome P450, family 26, subfamily b, polypeptide 1 [Source:MGI Symbol;Acc:MGI:2176159]	-1.59133	0.00769775	down
ENSMUSG00000096488	Gm10409	predicted gene 10409 [Source:MGI Symbol;Acc:MGI:3710610]	-2.15945	0.00779274	down
ENSMUSG00000006705	Pknox1	Pbx/knotted 1 homeobox [Source:MGI Symbol;Acc:MGI:1201409]	1.35728	0.00780558	up
ENSMUSG00000033082	Clec1a	C-type lectin domain family 1, member a [Source:MGI Symbol;Acc:MGI:2444151]	1.90558	0.00780824	up
ENSMUSG00000020681	Ace	angiotensin I converting enzyme (peptidyl-dipeptidase A) 1 [Source:MGI Symbol;Acc:MGI:87874]	-1.5883	0.00786304	down
ENSMUSG00000023391	Dlx2	distal-less homeobox 2 [Source:MGI Symbol;Acc:MGI:94902]	3.1173	0.0078962	up
ENSMUSG00000044447	Dock5	dedicator of cytokinesis 5 [Source:MGI Symbol;Acc:MGI:2652871]	-1.31474	0.00818211	down
ENSMUSG00000109517	Gm44763	predicted gene 44763 [Source:MGI Symbol;Acc:MGI:5753339]	1.85942	0.00822416	up
ENSMUSG00000047586	Nccrp1	non-specific cytotoxic cell receptor protein 1 homolog (zebrafish) [Source:MGI Symbol;Acc:MGI:2685009]	2.29433	0.00825361	up
ENSMUSG00000042035	Igsf3	immunoglobulin superfamily, member 3 [Source:MGI Symbol;Acc:MGI:1926158]	1.25355	0.00830492	up
ENSMUSG00000001741	Il16	interleukin 16 [Source:MGI Symbol;Acc:MGI:1270855]	-2.13796	0.00840722	down
ENSMUSG00000007594	Hapln4	hyaluronan and proteoglycan link protein 4 [Source:MGI Symbol;Acc:MGI:2679531]	-1.09747	0.00845659	down
ENSMUSG00000041548	Hspb8	heat shock protein 8 [Source:MGI Symbol;Acc:MGI:2135756]	-1.25312	0.00847327	down
ENSMUSG00000024027	Glp1r	glucagon-like peptide 1 receptor [Source:MGI Symbol;Acc:MGI:99571]	-1.63317	0.00848158	down
ENSMUSG00000024601	Isoc1	isochorismatase domain containing 1 [Source:MGI Symbol;Acc:MGI:1913557]	1.24211	0.00848252	up
ENSMUSG00000038855	Itpkb	inositol 1,4,5-trisphosphate 3-kinase B [Source:MGI Symbol;Acc:MGI:109235]	-1.26287	0.0085268	down
ENSMUSG00000062309	Rpp25	ribonuclease P/MRP 25 subunit [Source:MGI Symbol;Acc:MGI:2143151]	1.03394	0.00868714	up
ENSMUSG00000021728	Emb	embigin [Source:MGI Symbol;Acc:MGI:95321]	-1.15849	0.00877589	down
ENSMUSG00000087698	Gm13031	predicted gene 13031 [Source:MGI Symbol;Acc:MGI:3702680]	1.6763	0.00885583	up
ENSMUSG00000046844	Vat1l	vesicle amine transport protein 1 like [Source:MGI Symbol;Acc:MGI:2142534]	-1.19507	0.00886341	down
ENSMUSG00000057098	Ebf1	early B cell factor 1 [Source:MGI Symbol;Acc:MGI:95275]	-1.71365	0.00889491	down
ENSMUSG00000025888	Casp1	caspase 1 [Source:MGI Symbol;Acc:MGI:96544]	1.56112	0.00891637	up
ENSMUSG00000052713	Zfp608	zinc finger protein 608 [Source:MGI Symbol;Acc:MGI:2442338]	1.14784	0.00900861	up
ENSMUSG00000042453	Reln	reelin [Source:MGI Symbol;Acc:MGI:103022]	1.05308	0.0090368	up
ENSMUSG00000026579	F5	coagulation factor V [Source:MGI Symbol;Acc:MGI:88382]	-2.49101	0.00908483	down
ENSMUSG00000074480	Mex3a	mex3 RNA binding family member A [Source:MGI Symbol;Acc:MGI:1919890]	1.38842	0.00920101	up
ENSMUSG00000002059	Rab34	RAB34, member RAS oncogene family [Source:MGI Symbol;Acc:MGI:104606]	1.08819	0.00922281	up
ENSMUSG00000091623	Gm17092	predicted gene 17092 [Source:MGI Symbol;Acc:MGI:4937919]	-2.87758	0.0094144	down
ENSMUSG00000048583	Igf2	insulin-like growth factor 2 [Source:MGI Symbol;Acc:MGI:96434]	-1.1982	0.00942033	down
ENSMUSG00000026857	Ntmt1	N-terminal Xaa-Pro-Lys N-methyltransferase 1 [Source:MGI Symbol;Acc:MGI:1913867]	1.09221	0.00951578	up
ENSMUSG00000026276	Sept2	septin 2 [Source:MGI Symbol;Acc:MGI:97298]	1.36367	0.00953415	up
ENSMUSG00000021125	Arg2	arginase type II [Source:MGI Symbol;Acc:MGI:1330806]	1.5264	0.00960436	up
ENSMUSG00000026312	Cdh7	cadherin 7, type 2 [Source:MGI Symbol;Acc:MGI:2442792]	-1.24834	0.00963613	down
ENSMUSG00000036862	Dchs1	dachsous cadherin related 1 [Source:MGI Symbol;Acc:MGI:2685011]	1.07378	0.0097264	up
ENSMUSG00000024232	Bambi	BMP and activin membrane-bound inhibitor [Source:MGI Symbol;Acc:MGI:1915260]	1.36003	0.00984663	up
ENSMUSG00000053004	Hrh1	histamine receptor H1 [Source:MGI Symbol;Acc:MGI:107619]	-2.37906	0.00985135	down
ENSMUSG00000066687	Zbtb16	zinc finger and BTB domain containing 16 [Source:MGI Symbol;Acc:MGI:103222]	-1.09697	0.00987563	down
ENSMUSG00000028914	Casp9	caspase 9 [Source:MGI Symbol;Acc:MGI:1277950]	-1.15429	0.00988521	down
ENSMUSG00000010175	Prox1	prospero homeobox 1 [Source:MGI Symbol;Acc:MGI:97772]	-1.18301	0.00994941	down
ENSMUSG00000082286	Pisd-ps1	phosphatidylserine decarboxylase, pseudogene 1 [Source:MGI Symbol;Acc:MGI:3842428]	1.09148	0.0100128	up
ENSMUSG00000042182	Bend6	BEN domain containing 6 [Source:MGI Symbol;Acc:MGI:2444572]	-1.05991	0.0100259	down
ENSMUSG00000045534	Kcna5	potassium voltage-gated channel, shaker-related subfamily, member 5 [Source:MGI Symbol;Acc:MGI:96662]	1.39198	0.0101192	up
ENSMUSG00000086228	Ubap1l	ubiquitin-associated protein 1-like [Source:MGI Symbol;Acc:MGI:2685360]	-1.84732	0.0101386	down
ENSMUSG00000047824	Pygo2	pygopus 2 [Source:MGI Symbol;Acc:MGI:1916161]	-1.42176	0.0101742	down
ENSMUSG00000051029	Serpinb1b	serine (or cysteine) peptidase inhibitor, clade B, member 1b [Source:MGI Symbol;Acc:MGI:2445361]	-2.81386	0.0102079	down
ENSMUSG00000047945	Marcksl1	MARCKS-like 1 [Source:MGI Symbol;Acc:MGI:97143]	1.21605	0.0102692	up
ENSMUSG00000033061	Resp18	regulated endocrine-specific protein 18 [Source:MGI Symbol;Acc:MGI:1098222]	-1.07622	0.0104218	down
ENSMUSG00000000632	Sez6	seizure related gene 6 [Source:MGI Symbol;Acc:MGI:104745]	1.17311	0.0104761	up
ENSMUSG00000039208	Metrnl	meteorin, glial cell differentiation regulator-like [Source:MGI Symbol;Acc:MGI:2384806]	-1.24041	0.0107718	down
ENSMUSG00000021767	Kat6b	K(lysine) acetyltransferase 6B [Source:MGI Symbol;Acc:MGI:1858746]	1.09756	0.0107861	up
ENSMUSG00000021294	Kif26a	kinesin family member 26A [Source:MGI Symbol;Acc:MGI:2447072]	1.27854	0.0108318	up
ENSMUSG00000028755	Cda	cytidine deaminase [Source:MGI Symbol;Acc:MGI:1919519]	-2.17674	0.010882	down
ENSMUSG00000001023	S100a5	S100 calcium binding protein A5 [Source:MGI Symbol;Acc:MGI:1338915]	3.68694	0.011014	up
ENSMUSG00000049823	Zbtb12	zinc finger and BTB domain containing 12 [Source:MGI Symbol;Acc:MGI:88133]	1.68276	0.0110924	up
ENSMUSG00000061410	Zcchc14	zinc finger, CCHC domain containing 14 [Source:MGI Symbol;Acc:MGI:2159407]	1.03069	0.0111674	up
ENSMUSG00000036545	Adamts2	a disintegrin-like and metallopeptidase (reprolysin type) with thrombospondin type 1 motif, 2 [Source:MGI Symbol;Acc:MGI:1347356]	-1.22549	0.0111795	down
ENSMUSG00000050505	Pcdh20	protocadherin 20 [Source:MGI Symbol;Acc:MGI:2443376]	1.20393	0.0112712	up
ENSMUSG00000028780	Sema3c	sema domain, immunoglobulin domain (Ig), short basic domain, secreted, (semaphorin) 3C [Source:MGI Symbol;Acc:MGI:107557]	1.02233	0.0112849	up
ENSMUSG00000027875	Hmgcs2	3-hydroxy-3-methylglutaryl-Coenzyme A synthase 2 [Source:MGI Symbol;Acc:MGI:101939]	1.16165	0.0112895	up
ENSMUSG00000026051	Ecrg4	ECRG4 augurin precursor [Source:MGI Symbol;Acc:MGI:1926146]	-2.50632	0.0114165	down
ENSMUSG00000039187	Fanci	Fanconi anemia, complementation group I [Source:MGI Symbol;Acc:MGI:2384790]	1.94712	0.0115707	up
ENSMUSG00000022041	Chrna2	cholinergic receptor, nicotinic, alpha polypeptide 2 (neuronal) [Source:MGI Symbol;Acc:MGI:87886]	1.6007	0.0116239	up
ENSMUSG00000031934	Panx1	pannexin 1 [Source:MGI Symbol;Acc:MGI:1860055]	1.0633	0.0116597	up
ENSMUSG00000026407	Cacna1s	calcium channel, voltage-dependent, L type, alpha 1S subunit [Source:MGI Symbol;Acc:MGI:88294]	1.95363	0.011663	up
ENSMUSG00000042817	Flt3	FMS-like tyrosine kinase 3 [Source:MGI Symbol;Acc:MGI:95559]	-1.25403	0.0117142	down
ENSMUSG00000042596	Tfap2d	transcription factor AP-2, delta [Source:MGI Symbol;Acc:MGI:2153466]	2.62207	0.0117549	up
ENSMUSG00000004951	Hspb1	heat shock protein 1 [Source:MGI Symbol;Acc:MGI:96240]	-1.24076	0.0117789	down
ENSMUSG00000116652	B830017H08Rik	RIKEN cDNA B830017H08 gene [Source:MGI Symbol;Acc:MGI:3045365]	1.84605	0.0117826	up
ENSMUSG00000026012	Cd28	CD28 antigen [Source:MGI Symbol;Acc:MGI:88327]	2.36867	0.0117919	up
ENSMUSG00000027848	Olfml3	olfactomedin-like 3 [Source:MGI Symbol;Acc:MGI:1914877]	-1.1341	0.0118242	down
ENSMUSG00000095258	Gm10593	predicted gene 10593 [Source:MGI Symbol;Acc:MGI:3710526]	-1.63583	0.0119425	down
ENSMUSG00000047935	Sox1ot	Sox1 overlapping transcript [Source:MGI Symbol;Acc:MGI:3645522]	1.32517	0.0120117	up
ENSMUSG00000069014	Gm5641	predicted gene 5641 [Source:MGI Symbol;Acc:MGI:3645731]	-1.80123	0.0124602	down
ENSMUSG00000068165	Gm10233	predicted pseudogene 10233 [Source:MGI Symbol;Acc:MGI:3704447]	1.93944	0.0124922	up
ENSMUSG00000028613	Lrp8	low density lipoprotein receptor-related protein 8, apolipoprotein e receptor [Source:MGI Symbol;Acc:MGI:1340044]	1.25957	0.0125165	up
ENSMUSG00000050063	Klk6	kallikrein related-peptidase 6 [Source:MGI Symbol;Acc:MGI:1343166]	-2.17649	0.0127329	down
ENSMUSG00000066279	Chrna10	cholinergic receptor, nicotinic, alpha polypeptide 10 [Source:MGI Symbol;Acc:MGI:3609260]	3.69633	0.0127731	up
ENSMUSG00000028007	Snx7	sorting nexin 7 [Source:MGI Symbol;Acc:MGI:1923811]	1.20671	0.012785	up
ENSMUSG00000068587	Mgam	maltase-glucoamylase [Source:MGI Symbol;Acc:MGI:1203495]	3.00104	0.0128225	up
ENSMUSG00000109243	Gm45867	predicted gene 45867 [Source:MGI Symbol;Acc:MGI:5804982]	1.53095	0.0128383	up
ENSMUSG00000007030	Vwa7	von Willebrand factor A domain containing 7 [Source:MGI Symbol;Acc:MGI:1306798]	-2.46981	0.0130007	down
ENSMUSG00000046442	Ppm1e	protein phosphatase 1E (PP2C domain containing) [Source:MGI Symbol;Acc:MGI:2444096]	1.03009	0.0131574	up
ENSMUSG00000068196	Col8a1	collagen, type VIII, alpha 1 [Source:MGI Symbol;Acc:MGI:88463]	-1.75075	0.0132739	down
ENSMUSG00000024887	Asah2	N-acylsphingosine amidohydrolase 2 [Source:MGI Symbol;Acc:MGI:1859310]	-1.32594	0.0134894	down
ENSMUSG00000097619	4833422M21Rik	RIKEN cDNA 4833422M21 gene [Source:MGI Symbol;Acc:MGI:1923018]	1.74083	0.0135198	up
ENSMUSG00000057969	Sema3b	sema domain, immunoglobulin domain (Ig), short basic domain, secreted, (semaphorin) 3B [Source:MGI Symbol;Acc:MGI:107561]	-1.49719	0.0135857	down
ENSMUSG00000030317	Timp4	tissue inhibitor of metalloproteinase 4 [Source:MGI Symbol;Acc:MGI:109125]	-1.10709	0.0138598	down
ENSMUSG00000036523	Greb1	gene regulated by estrogen in breast cancer protein [Source:MGI Symbol;Acc:MGI:2149712]	1.50445	0.0138929	up
ENSMUSG00000005547	Cyp2a5	cytochrome P450, family 2, subfamily a, polypeptide 5 [Source:MGI Symbol;Acc:MGI:88597]	2.73247	0.0139469	up
ENSMUSG00000023192	Grm2	glutamate receptor, metabotropic 2 [Source:MGI Symbol;Acc:MGI:1351339]	1.26528	0.0140729	up
ENSMUSG00000034813	Grip1	glutamate receptor interacting protein 1 [Source:MGI Symbol;Acc:MGI:1921303]	1.08428	0.0140775	up
ENSMUSG00000036214	Znrd1as	zinc ribbon domain containing 1, antisense [Source:MGI Symbol;Acc:MGI:1923666]	-1.36941	0.014111	down
ENSMUSG00000074971	Fibin	fin bud initiation factor homolog (zebrafish) [Source:MGI Symbol;Acc:MGI:1914856]	-1.76897	0.0141853	down
ENSMUSG00000052560	Cpne8	copine VIII [Source:MGI Symbol;Acc:MGI:1914121]	1.11687	0.0142013	up
ENSMUSG00000030606	Hapln3	hyaluronan and proteoglycan link protein 3 [Source:MGI Symbol;Acc:MGI:1914916]	1.8503	0.0144337	up
ENSMUSG00000000305	Cdh4	cadherin 4 [Source:MGI Symbol;Acc:MGI:99218]	1.09293	0.0144395	up
ENSMUSG00000038526	Car14	carbonic anhydrase 14 [Source:MGI Symbol;Acc:MGI:1344341]	-1.44321	0.0144438	down
ENSMUSG00000057606	Colq	collagen-like tail subunit (single strand of homotrimer) of asymmetric acetylcholinesterase [Source:MGI Symbol;Acc:MGI:1338761]	-1.99263	0.0145226	down
ENSMUSG00000058743	Kcnj14	potassium inwardly-rectifying channel, subfamily J, member 14 [Source:MGI Symbol;Acc:MGI:2384820]	-1.7577	0.0146085	down
ENSMUSG00000024424	Ttc39c	tetratricopeptide repeat domain 39C [Source:MGI Symbol;Acc:MGI:1919997]	1.07577	0.0146731	up
ENSMUSG00000031786	Drc7	dynein regulatory complex subunit 7 [Source:MGI Symbol;Acc:MGI:2685616]	-2.47451	0.0147176	down
ENSMUSG00000024805	Pcgf5	polycomb group ring finger 5 [Source:MGI Symbol;Acc:MGI:1923505]	-1.3341	0.0148267	down
ENSMUSG00000027942	4933434E20Rik	RIKEN cDNA 4933434E20 gene [Source:MGI Symbol;Acc:MGI:1914027]	-1.16005	0.0148511	down
ENSMUSG00000047654	Tssk6	testis-specific serine kinase 6 [Source:MGI Symbol;Acc:MGI:2148775]	1.5553	0.0148645	up
ENSMUSG00000033063	Cntnap3	contactin associated protein-like 3 [Source:MGI Symbol;Acc:MGI:3588199]	1.87911	0.0151136	up
ENSMUSG00000078922	Tgtp1	T cell specific GTPase 1 [Source:MGI Symbol;Acc:MGI:98734]	-1.35406	0.0151167	down
ENSMUSG00000022949	Clic6	chloride intracellular channel 6 [Source:MGI Symbol;Acc:MGI:2146607]	-1.70597	0.0151229	down
ENSMUSG00000050931	Sgms2	sphingomyelin synthase 2 [Source:MGI Symbol;Acc:MGI:1921692]	-1.38626	0.0151697	down
ENSMUSG00000048450	Msx1	msh homeobox 1 [Source:MGI Symbol;Acc:MGI:97168]	-1.63133	0.0151798	down
ENSMUSG00000056854	Pou3f4	POU domain, class 3, transcription factor 4 [Source:MGI Symbol;Acc:MGI:101894]	1.17685	0.0153851	up
ENSMUSG00000037490	Slc2a12	solute carrier family 2 (facilitated glucose transporter), member 12 [Source:MGI Symbol;Acc:MGI:3052471]	-1.49278	0.0154504	down
ENSMUSG00000026514	Cnih3	cornichon family AMPA receptor auxiliary protein 3 [Source:MGI Symbol;Acc:MGI:1920228]	1.67161	0.0156104	up
ENSMUSG00000036816	Atoh7	atonal bHLH transcription factor 7 [Source:MGI Symbol;Acc:MGI:1355553]	-1.86132	0.0156991	down
ENSMUSG00000021280	Exoc3l4	exocyst complex component 3-like 4 [Source:MGI Symbol;Acc:MGI:1921363]	-1.88798	0.0157519	down
ENSMUSG00000018581	Dnah11	dynein, axonemal, heavy chain 11 [Source:MGI Symbol;Acc:MGI:1100864]	1.90913	0.0158364	up
ENSMUSG00000034098	Fstl5	follistatin-like 5 [Source:MGI Symbol;Acc:MGI:2442179]	1.08404	0.0158432	up
ENSMUSG00000075410	Prcd	photoreceptor disc component [Source:MGI Symbol;Acc:MGI:3649529]	-1.36603	0.0158484	down
ENSMUSG00000117819	Gm50253	predicted gene, 50253 [Source:MGI Symbol;Acc:MGI:6303071]	-1.93499	0.015858	down
ENSMUSG00000032679	Cd59a	CD59a antigen [Source:MGI Symbol;Acc:MGI:109177]	-1.67261	0.0160403	down
ENSMUSG00000089736	Tgfbr3l	transforming growth factor, beta receptor III-like [Source:MGI Symbol;Acc:MGI:3833469]	1.34154	0.016139	up
ENSMUSG00000058883	Zfp708	zinc finger protein 708 [Source:MGI Symbol;Acc:MGI:3040674]	3.40411	0.0166291	up
ENSMUSG00000090799	Klhl33	kelch-like 33 [Source:MGI Symbol;Acc:MGI:3644593]	-1.30249	0.0166726	down
ENSMUSG00000025727	A930017K11Rik	RIKEN cDNA A930017K11 gene [Source:MGI Symbol;Acc:MGI:2442713]	-1.6318	0.0166733	down
ENSMUSG00000105843	Gm19439	predicted gene, 19439 [Source:MGI Symbol;Acc:MGI:5011624]	-1.5138	0.0167635	down
ENSMUSG00000081121	Gm12791	predicted gene 12791 [Source:MGI Symbol;Acc:MGI:3649397]	1.63005	0.0168253	up
ENSMUSG00000073485	H3f3aos	H3.3 histone A, opposite strand [Source:MGI Symbol;Acc:MGI:3802006]	1.50674	0.0168334	up
ENSMUSG00000111232	A730043L09Rik	RIKEN cDNA A730043L09 gene [Source:MGI Symbol;Acc:MGI:5439419]	2.51991	0.0169031	up
ENSMUSG00000113852	Gm48062	predicted gene, 48062 [Source:MGI Symbol;Acc:MGI:6097387]	1.20266	0.0169434	up
ENSMUSG00000037419	Endod1	endonuclease domain containing 1 [Source:MGI Symbol;Acc:MGI:1919196]	-1.0712	0.0171214	down
ENSMUSG00000020334	Slc22a4	solute carrier family 22 (organic cation transporter), member 4 [Source:MGI Symbol;Acc:MGI:1353479]	-1.46416	0.0171577	down
ENSMUSG00000041801	Phlda3	pleckstrin homology like domain, family A, member 3 [Source:MGI Symbol;Acc:MGI:1351485]	-1.07667	0.0172896	down
ENSMUSG00000029754	Dlx6	distal-less homeobox 6 [Source:MGI Symbol;Acc:MGI:101927]	2.56756	0.0173573	up
ENSMUSG00000030111	A2m	alpha-2-macroglobulin [Source:MGI Symbol;Acc:MGI:2449119]	-2.11501	0.0174718	down
ENSMUSG00000036452	Arhgap26	Rho GTPase activating protein 26 [Source:MGI Symbol;Acc:MGI:1918552]	-1.00924	0.0177103	down
ENSMUSG00000029361	Nos1	nitric oxide synthase 1, neuronal [Source:MGI Symbol;Acc:MGI:97360]	1.17768	0.0177623	up
ENSMUSG00000028278	Rragd	Ras-related GTP binding D [Source:MGI Symbol;Acc:MGI:1098604]	1.10847	0.0177863	up
ENSMUSG00000035105	Egln3	egl-9 family hypoxia-inducible factor 3 [Source:MGI Symbol;Acc:MGI:1932288]	1.02696	0.0179605	up
ENSMUSG00000037568	Vash2	vasohibin 2 [Source:MGI Symbol;Acc:MGI:2444826]	1.39861	0.018022	up
ENSMUSG00000028051	Hcn3	hyperpolarization-activated, cyclic nucleotide-gated K+ 3 [Source:MGI Symbol;Acc:MGI:1298211]	1.01411	0.0180889	up
ENSMUSG00000046610	Oacyl	O-acyltransferase like [Source:MGI Symbol;Acc:MGI:2442915]	1.64595	0.018278	up
ENSMUSG00000073771	Btbd19	BTB (POZ) domain containing 19 [Source:MGI Symbol;Acc:MGI:1925861]	1.18566	0.0184223	up
ENSMUSG00000116250	Gm34939	predicted gene, 34939 [Source:MGI Symbol;Acc:MGI:5594098]	1.47748	0.0184312	up
ENSMUSG00000023945	Slc5a7	solute carrier family 5 (choline transporter), member 7 [Source:MGI Symbol;Acc:MGI:1927126]	-1.87495	0.0184904	down
ENSMUSG00000040706	Agmat	agmatine ureohydrolase (agmatinase) [Source:MGI Symbol;Acc:MGI:1923236]	-1.66734	0.0185181	down
ENSMUSG00000030878	Cdr2	cerebellar degeneration-related 2 [Source:MGI Symbol;Acc:MGI:1100885]	-1.23383	0.0185942	down
ENSMUSG00000027889	Ampd2	adenosine monophosphate deaminase 2 [Source:MGI Symbol;Acc:MGI:88016]	1.00929	0.0190577	up
ENSMUSG00000095366	Gm21860	predicted gene, 21860 [Source:MGI Symbol;Acc:MGI:5434024]	-1.36407	0.0191424	down
ENSMUSG00000054901	Arhgef33	Rho guanine nucleotide exchange factor (GEF) 33 [Source:MGI Symbol;Acc:MGI:2685787]	-2.64388	0.019293	down
ENSMUSG00000043673	Kcns3	potassium voltage-gated channel, delayed-rectifier, subfamily S, member 3 [Source:MGI Symbol;Acc:MGI:1098804]	-1.34201	0.0193177	down
ENSMUSG00000106688	Gm42851	predicted gene 42851 [Source:MGI Symbol;Acc:MGI:5662988]	1.51494	0.0193345	up
ENSMUSG00000089815	Gm5083	predicted gene 5083 [Source:MGI Symbol;Acc:MGI:3779454]	-1.53827	0.0194489	down
ENSMUSG00000001473	Tubb6	tubulin, beta 6 class V [Source:MGI Symbol;Acc:MGI:1915201]	1.21977	0.0195215	up
ENSMUSG00000018822	Sfrp5	secreted frizzled-related sequence protein 5 [Source:MGI Symbol;Acc:MGI:1860298]	-1.95376	0.0195376	down
ENSMUSG00000048218	Amigo2	adhesion molecule with Ig like domain 2 [Source:MGI Symbol;Acc:MGI:2145995]	1.08585	0.0195866	up
ENSMUSG00000022679	Mpv17l	Mpv17 transgene, kidney disease mutant-like [Source:MGI Symbol;Acc:MGI:2135951]	1.03281	0.019739	up
ENSMUSG00000045777	Ifitm10	interferon induced transmembrane protein 10 [Source:MGI Symbol;Acc:MGI:2444776]	-1.01849	0.0201853	down
ENSMUSG00000117864	Gm19500	predicted gene, 19500 [Source:MGI Symbol;Acc:MGI:5011685]	-1.5381	0.0202129	down
ENSMUSG00000036777	Anln	anillin, actin binding protein [Source:MGI Symbol;Acc:MGI:1920174]	-1.27538	0.0202856	down
ENSMUSG00000056411	Gm12500	predicted gene 12500 [Source:MGI Symbol;Acc:MGI:3650304]	1.41733	0.0204333	up
ENSMUSG00000071424	Grid2	glutamate receptor, ionotropic, delta 2 [Source:MGI Symbol;Acc:MGI:95813]	-1.14958	0.0205302	down
ENSMUSG00000101655	2310040G24Rik	RIKEN cDNA 2310040G24 gene [Source:MGI Symbol;Acc:MGI:1916897]	-1.5221	0.020852	down
ENSMUSG00000020363	Gfpt2	glutamine fructose-6-phosphate transaminase 2 [Source:MGI Symbol;Acc:MGI:1338883]	1.13121	0.0210648	up
ENSMUSG00000089837	Npcd	neuronal pentraxin chromo domain [Source:MGI Symbol;Acc:MGI:3845555]	2.98121	0.0210733	up
ENSMUSG00000034584	Exph5	exophilin 5 [Source:MGI Symbol;Acc:MGI:2443248]	-1.06758	0.0211981	down
ENSMUSG00000053119	Chmp3	charged multivesicular body protein 3 [Source:MGI Symbol;Acc:MGI:1913950]	1.09769	0.0214123	up
ENSMUSG00000073405	H2-T-ps	histocompatibility 2, T region locus, pseudogene [Source:MGI Symbol;Acc:MGI:2442805]	-1.44338	0.0214763	down
ENSMUSG00000056174	Col8a2	collagen, type VIII, alpha 2 [Source:MGI Symbol;Acc:MGI:88464]	-1.77755	0.0217067	down
ENSMUSG00000028664	Ephb2	Eph receptor B2 [Source:MGI Symbol;Acc:MGI:99611]	-1.05594	0.021712	down
ENSMUSG00000100162	Gm20687	predicted gene 20687 [Source:MGI Symbol;Acc:MGI:5313134]	1.59256	0.021718	up
ENSMUSG00000019789	Hey2	hairy/enhancer-of-split related with YRPW motif 2 [Source:MGI Symbol;Acc:MGI:1341884]	1.14965	0.0217944	up
ENSMUSG00000023828	Slc22a3	solute carrier family 22 (organic cation transporter), member 3 [Source:MGI Symbol;Acc:MGI:1333817]	1.40275	0.0219267	up
ENSMUSG00000025927	Tfap2b	transcription factor AP-2 beta [Source:MGI Symbol;Acc:MGI:104672]	-1.98827	0.0219841	down
ENSMUSG00000015968	Cacna1d	calcium channel, voltage-dependent, L type, alpha 1D subunit [Source:MGI Symbol;Acc:MGI:88293]	1.00195	0.022059	up
ENSMUSG00000080859	Rpl10-ps1	ribosomal protein L10, pseudogene 1 [Source:MGI Symbol;Acc:MGI:3650909]	1.87952	0.0221418	up
ENSMUSG00000048899	Rimkla	ribosomal modification protein rimK-like family member A [Source:MGI Symbol;Acc:MGI:3040686]	-1.48184	0.022296	down
ENSMUSG00000028610	Dmrtb1	DMRT-like family B with proline-rich C-terminal, 1 [Source:MGI Symbol;Acc:MGI:1927125]	1.84792	0.0223557	up
ENSMUSG00000006764	Tph2	tryptophan hydroxylase 2 [Source:MGI Symbol;Acc:MGI:2651811]	-2.91934	0.0226214	down
ENSMUSG00000097596	Gm26673	predicted gene, 26673 [Source:MGI Symbol;Acc:MGI:5477167]	-2.68646	0.0229199	down
ENSMUSG00000101133	Gm29050	predicted gene 29050 [Source:MGI Symbol;Acc:MGI:5579756]	1.70827	0.0229696	up
ENSMUSG00000073154	9330158H04Rik	RIKEN cDNA 9330158H04 gene [Source:MGI Symbol;Acc:MGI:2442094]	1.61314	0.0231907	up
ENSMUSG00000047759	Hs3st3a1	heparan sulfate (glucosamine) 3-O-sulfotransferase 3A1 [Source:MGI Symbol;Acc:MGI:1333861]	1.32719	0.0231986	up
ENSMUSG00000021136	Smoc1	SPARC related modular calcium binding 1 [Source:MGI Symbol;Acc:MGI:1929878]	1.12885	0.0233434	up
ENSMUSG00000031112	Stk26	serine/threonine kinase 26 [Source:MGI Symbol;Acc:MGI:1917665]	1.29332	0.0233923	up
ENSMUSG00000009545	Kcnq1	potassium voltage-gated channel, subfamily Q, member 1 [Source:MGI Symbol;Acc:MGI:108083]	1.65086	0.0233966	up
ENSMUSG00000029772	Ahcyl2	S-adenosylhomocysteine hydrolase-like 2 [Source:MGI Symbol;Acc:MGI:1921590]	1.04179	0.0234158	up
ENSMUSG00000035200	Chrnb4	cholinergic receptor, nicotinic, beta polypeptide 4 [Source:MGI Symbol;Acc:MGI:87892]	2.06399	0.0234294	up
ENSMUSG00000043467	Zbtb37	zinc finger and BTB domain containing 37 [Source:MGI Symbol;Acc:MGI:2444467]	1.06743	0.0235423	up
ENSMUSG00000031111	Igsf1	immunoglobulin superfamily, member 1 [Source:MGI Symbol;Acc:MGI:2147913]	-1.71613	0.0235969	down
ENSMUSG00000087006	Gm13889	predicted gene 13889 [Source:MGI Symbol;Acc:MGI:3652053]	1.01901	0.0236217	up
ENSMUSG00000117926	C030004G16Rik	RIKEN cDNA C030004G16 gene [Source:MGI Symbol;Acc:MGI:1925786]	2.09431	0.0236721	up
ENSMUSG00000024420	Zfp521	zinc finger protein 521 [Source:MGI Symbol;Acc:MGI:95459]	-1.43443	0.0237051	down
ENSMUSG00000106379	Lhfpl3	lipoma HMGIC fusion partner-like 3 [Source:MGI Symbol;Acc:MGI:1925076]	1.00553	0.0237364	up
ENSMUSG00000016664	Pacsin2	protein kinase C and casein kinase substrate in neurons 2 [Source:MGI Symbol;Acc:MGI:1345153]	1.02463	0.0238457	up
ENSMUSG00000086779	Gm13562	predicted gene 13562 [Source:MGI Symbol;Acc:MGI:3651238]	1.6943	0.0240092	up
ENSMUSG00000059326	Csf2ra	colony stimulating factor 2 receptor, alpha, low-affinity (granulocyte-macrophage) [Source:MGI Symbol;Acc:MGI:1339754]	1.10595	0.0240263	up
ENSMUSG00000016487	Ppfibp1	PTPRF interacting protein, binding protein 1 (liprin beta 1) [Source:MGI Symbol;Acc:MGI:1914783]	1.00401	0.0242581	up
ENSMUSG00000074800	Gm4149	predicted pseudogene 4149 [Source:MGI Symbol;Acc:MGI:3782325]	-1.13993	0.0243179	down
ENSMUSG00000100812	A730098A19Rik	RIKEN cDNA A730098A19 gene [Source:MGI Symbol;Acc:MGI:2444037]	-1.46743	0.0243893	down
ENSMUSG00000044522	A730020M07Rik	RIKEN cDNA A730020M07 gene [Source:MGI Symbol;Acc:MGI:2442643]	-2.09975	0.0244033	down
ENSMUSG00000016024	Lbp	lipopolysaccharide binding protein [Source:MGI Symbol;Acc:MGI:1098776]	-1.6072	0.0244268	down
ENSMUSG00000007379	Dennd2c	DENN/MADD domain containing 2C [Source:MGI Symbol;Acc:MGI:3036254]	1.69237	0.0244586	up
ENSMUSG00000050534	Htr5b	5-hydroxytryptamine (serotonin) receptor 5B [Source:MGI Symbol;Acc:MGI:96284]	1.54723	0.0244719	up
ENSMUSG00000031027	Stk33	serine/threonine kinase 33 [Source:MGI Symbol;Acc:MGI:2152419]	1.34533	0.0247274	up
ENSMUSG00000087354	4930404I05Rik	RIKEN cDNA 4930404I05 gene [Source:MGI Symbol;Acc:MGI:1914644]	1.3764	0.0248059	up
ENSMUSG00000019853	Hebp2	heme binding protein 2 [Source:MGI Symbol;Acc:MGI:1860084]	-1.40159	0.0251538	down
ENSMUSG00000032363	Adamts7	a disintegrin-like and metallopeptidase (reprolysin type) with thrombospondin type 1 motif, 7 [Source:MGI Symbol;Acc:MGI:1347346]	1.91706	0.0252329	up
ENSMUSG00000091402	Rd3l	retinal degeneration 3-like [Source:MGI Symbol;Acc:MGI:2675860]	2.04583	0.0259096	up
ENSMUSG00000014773	Dll1	delta like canonical Notch ligand 1 [Source:MGI Symbol;Acc:MGI:104659]	1.17239	0.0259328	up
ENSMUSG00000026785	Pkn3	protein kinase N3 [Source:MGI Symbol;Acc:MGI:2388285]	-1.31627	0.0261035	down
ENSMUSG00000036098	Myrf	myelin regulatory factor [Source:MGI Symbol;Acc:MGI:2684944]	-1.03213	0.0261716	down
ENSMUSG00000109209	Gm45104	predicted gene 45104 [Source:MGI Symbol;Acc:MGI:5753680]	1.61278	0.0262909	up
ENSMUSG00000020007	Il20ra	interleukin 20 receptor, alpha [Source:MGI Symbol;Acc:MGI:3605069]	2.43069	0.0267338	up
ENSMUSG00000047143	Dmrta2	doublesex and mab-3 related transcription factor like family A2 [Source:MGI Symbol;Acc:MGI:2653629]	1.57562	0.0267759	up
ENSMUSG00000044499	Hs3st5	heparan sulfate (glucosamine) 3-O-sulfotransferase 5 [Source:MGI Symbol;Acc:MGI:2441996]	1.04146	0.0271541	up
ENSMUSG00000032221	Mns1	meiosis-specific nuclear structural protein 1 [Source:MGI Symbol;Acc:MGI:107933]	1.33931	0.027156	up
ENSMUSG00000070527	Mkrn3	makorin, ring finger protein, 3 [Source:MGI Symbol;Acc:MGI:2181178]	1.5039	0.027399	up
ENSMUSG00000026830	Ermn	ermin, ERM-like protein [Source:MGI Symbol;Acc:MGI:1925017]	-1.08318	0.0274141	down
ENSMUSG00000031351	Zfp185	zinc finger protein 185 [Source:MGI Symbol;Acc:MGI:108095]	-1.50931	0.0274199	down
ENSMUSG00000037295	Ldlrap1	low density lipoprotein receptor adaptor protein 1 [Source:MGI Symbol;Acc:MGI:2140175]	-1.42619	0.0275157	down
ENSMUSG00000039934	Gsap	gamma-secretase activating protein [Source:MGI Symbol;Acc:MGI:2442259]	1.04945	0.0275907	up
ENSMUSG00000026765	Lypd6b	LY6/PLAUR domain containing 6B [Source:MGI Symbol;Acc:MGI:1919147]	-1.22403	0.0277801	down
ENSMUSG00000092083	Kcnb2	potassium voltage gated channel, Shab-related subfamily, member 2 [Source:MGI Symbol;Acc:MGI:99632]	1.56653	0.0281179	up
ENSMUSG00000022144	Gdnf	glial cell line derived neurotrophic factor [Source:MGI Symbol;Acc:MGI:107430]	1.65881	0.0281254	up
ENSMUSG00000116069	Gm49510	predicted gene, 49510 [Source:MGI Symbol;Acc:MGI:6155200]	-5.07972	0.0282944	down
ENSMUSG00000020788	Atp2a3	ATPase, Ca++ transporting, ubiquitous [Source:MGI Symbol;Acc:MGI:1194503]	-1.421	0.0287233	down
ENSMUSG00000113425	Gm48653	predicted gene, 48653 [Source:MGI Symbol;Acc:MGI:6098263]	1.27535	0.0287573	up
ENSMUSG00000021057	Akap5	A kinase (PRKA) anchor protein 5 [Source:MGI Symbol;Acc:MGI:2685104]	1.24003	0.0288215	up
ENSMUSG00000000037	Scml2	Scm polycomb group protein like 2 [Source:MGI Symbol;Acc:MGI:1340042]	1.75887	0.0290654	up
ENSMUSG00000029862	Clcn1	chloride channel, voltage-sensitive 1 [Source:MGI Symbol;Acc:MGI:88417]	1.22623	0.02917	up
ENSMUSG00000029490	Mfsd7a	major facilitator superfamily domain containing 7A [Source:MGI Symbol;Acc:MGI:2442629]	-1.44757	0.0291707	down
ENSMUSG00000085360	Arhgap27os2	Rho GTPase activating protein 27, opposite strand 2 [Source:MGI Symbol;Acc:MGI:3650160]	1.32515	0.0292214	up
ENSMUSG00000029084	Cd38	CD38 antigen [Source:MGI Symbol;Acc:MGI:107474]	-1.54483	0.0292412	down
ENSMUSG00000084843	B230312C02Rik	RIKEN cDNA B230312C02 gene [Source:MGI Symbol;Acc:MGI:2444130]	-2.71421	0.0293205	down
ENSMUSG00000033208	S100b	S100 protein, beta polypeptide, neural [Source:MGI Symbol;Acc:MGI:98217]	-1.12297	0.0297871	down
ENSMUSG00000035067	Xkr6	X-linked Kx blood group related 6 [Source:MGI Symbol;Acc:MGI:2447765]	-1.19729	0.0298012	down
ENSMUSG00000060512	0610040J01Rik	RIKEN cDNA 0610040J01 gene [Source:MGI Symbol;Acc:MGI:1923511]	-1.24444	0.0299683	down
ENSMUSG00000086905	Gm13716	predicted gene 13716 [Source:MGI Symbol;Acc:MGI:3650432]	1.43254	0.0302005	up
ENSMUSG00000062588	Gm6104	predicted gene 6104 [Source:MGI Symbol;Acc:MGI:3648587]	1.2935	0.0304009	up
ENSMUSG00000021200	Asb2	ankyrin repeat and SOCS box-containing 2 [Source:MGI Symbol;Acc:MGI:1929743]	1.11877	0.0308236	up
ENSMUSG00000041309	Nkx6-2	NK6 homeobox 2 [Source:MGI Symbol;Acc:MGI:1352738]	-1.18619	0.0308996	down
ENSMUSG00000050382	Kif7	kinesin family member 7 [Source:MGI Symbol;Acc:MGI:1098239]	1.20834	0.0309108	up
ENSMUSG00000085828	Gm15612	predicted gene 15612 [Source:MGI Symbol;Acc:MGI:3641714]	1.18625	0.0310147	up
ENSMUSG00000100347	Gm7895	predicted gene 7895 [Source:MGI Symbol;Acc:MGI:3648340]	1.35103	0.0310745	up
ENSMUSG00000031230	Fgf16	fibroblast growth factor 16 [Source:MGI Symbol;Acc:MGI:1931627]	2.37846	0.0311039	up
ENSMUSG00000021848	Otx2	orthodenticle homeobox 2 [Source:MGI Symbol;Acc:MGI:97451]	-2.46107	0.0311561	down
ENSMUSG00000029314	Gpat3	glycerol-3-phosphate acyltransferase 3 [Source:MGI Symbol;Acc:MGI:3603816]	-1.18929	0.0313392	down
ENSMUSG00000049946	BC030500	cDNA sequence BC030500 [Source:MGI Symbol;Acc:MGI:2447770]	1.05535	0.0318827	up
ENSMUSG00000000889	Dbh	dopamine beta hydroxylase [Source:MGI Symbol;Acc:MGI:94864]	-1.7524	0.0322351	down
ENSMUSG00000020183	Cpm	carboxypeptidase M [Source:MGI Symbol;Acc:MGI:1917824]	-1.07315	0.0324227	down
ENSMUSG00000025350	Rdh5	retinol dehydrogenase 5 [Source:MGI Symbol;Acc:MGI:1201412]	-1.3317	0.0325369	down
ENSMUSG00000024053	Emilin2	elastin microfibril interfacer 2 [Source:MGI Symbol;Acc:MGI:2389136]	-1.32133	0.0326431	down
ENSMUSG00000073530	Pappa2	pappalysin 2 [Source:MGI Symbol;Acc:MGI:3051647]	-1.24364	0.0326535	down
ENSMUSG00000097203	4732419C18Rik	RIKEN cDNA 4732419C18 gene [Source:MGI Symbol;Acc:MGI:3045379]	1.83829	0.0330644	up
ENSMUSG00000050447	Lypd6	LY6/PLAUR domain containing 6 [Source:MGI Symbol;Acc:MGI:2443848]	1.05272	0.0331951	up
ENSMUSG00000117713	Gm46637	predicted gene, 46637 [Source:MGI Symbol;Acc:MGI:5826274]	-1.15075	0.0333147	down
ENSMUSG00000006445	Epha2	Eph receptor A2 [Source:MGI Symbol;Acc:MGI:95278]	1.3973	0.0337513	up
ENSMUSG00000021414	Fam217a	family with sequence similarity 217, member A [Source:MGI Symbol;Acc:MGI:1919114]	1.60397	0.0340598	up
ENSMUSG00000069227	Gprin1	G protein-regulated inducer of neurite outgrowth 1 [Source:MGI Symbol;Acc:MGI:1349455]	1.17134	0.0341601	up
ENSMUSG00000015484	Fam163a	family with sequence similarity 163, member A [Source:MGI Symbol;Acc:MGI:3618859]	1.00747	0.0345434	up
ENSMUSG00000021032	Ngb	neuroglobin [Source:MGI Symbol;Acc:MGI:2151886]	-1.22591	0.0345459	down
ENSMUSG00000029994	Anxa4	annexin A4 [Source:MGI Symbol;Acc:MGI:88030]	-1.15367	0.0346857	down
ENSMUSG00000082062	Ftl2-ps	ferritin light polypeptide 2, pseudogene [Source:MGI Symbol;Acc:MGI:95590]	1.33571	0.0347055	up
ENSMUSG00000028125	Abca4	ATP-binding cassette, sub-family A (ABC1), member 4 [Source:MGI Symbol;Acc:MGI:109424]	-1.12816	0.0348109	down
ENSMUSG00000034164	Emid1	EMI domain containing 1 [Source:MGI Symbol;Acc:MGI:2155091]	1.20241	0.0352285	up
ENSMUSG00000021469	Msx2	msh homeobox 2 [Source:MGI Symbol;Acc:MGI:97169]	-1.89976	0.0352371	down
ENSMUSG00000029591	Ung	uracil DNA glycosylase [Source:MGI Symbol;Acc:MGI:109352]	1.13884	0.0353778	up
ENSMUSG00000063354	Slc39a4	solute carrier family 39 (zinc transporter), member 4 [Source:MGI Symbol;Acc:MGI:1919277]	-2.5472	0.0354107	down
ENSMUSG00000034587	8430429K09Rik	RIKEN cDNA 8430429K09 gene [Source:MGI Symbol;Acc:MGI:1918773]	1.10413	0.0355203	up
ENSMUSG00000108477	Gm44878	predicted gene 44878 [Source:MGI Symbol;Acc:MGI:5753454]	1.40402	0.0359377	up
ENSMUSG00000025270	Alas2	aminolevulinic acid synthase 2, erythroid [Source:MGI Symbol;Acc:MGI:87990]	-1.81658	0.0360718	down
ENSMUSG00000029755	Dlx5	distal-less homeobox 5 [Source:MGI Symbol;Acc:MGI:101926]	2.37816	0.0360918	up
ENSMUSG00000041845	Rhod	ras homolog family member D [Source:MGI Symbol;Acc:MGI:108446]	-1.72097	0.0361342	down
ENSMUSG00000023043	Krt18	keratin 18 [Source:MGI Symbol;Acc:MGI:96692]	-2.58416	0.0361753	down
ENSMUSG00000067261	Foxd3	forkhead box D3 [Source:MGI Symbol;Acc:MGI:1347473]	2.29416	0.0362748	up
ENSMUSG00000049107	Ntf3	neurotrophin 3 [Source:MGI Symbol;Acc:MGI:97380]	-1.38794	0.0362909	down
ENSMUSG00000082193	Rpl5-ps1	ribosomal protein L5, pseudogene 1 [Source:MGI Symbol;Acc:MGI:3647110]	1.64815	0.0368364	up
ENSMUSG00000022512	Cldn1	claudin 1 [Source:MGI Symbol;Acc:MGI:1276109]	-1.43598	0.0371069	down
ENSMUSG00000117172	A230051N06Rik	RIKEN cDNA A230051N06 gene [Source:MGI Symbol;Acc:MGI:2444339]	1.36754	0.0373005	up
ENSMUSG00000037536	Fbxo34	F-box protein 34 [Source:MGI Symbol;Acc:MGI:1926188]	-1.09992	0.0373006	down
ENSMUSG00000022306	Zfpm2	zinc finger protein, multitype 2 [Source:MGI Symbol;Acc:MGI:1334444]	-1.03303	0.0373458	down
ENSMUSG00000005871	Apc	APC, WNT signaling pathway regulator [Source:MGI Symbol;Acc:MGI:88039]	1.16023	0.0376001	up
ENSMUSG00000021994	Wnt5a	wingless-type MMTV integration site family, member 5A [Source:MGI Symbol;Acc:MGI:98958]	1.40158	0.0381229	up
ENSMUSG00000094050	Gm23472	predicted gene, 23472 [Source:MGI Symbol;Acc:MGI:5453249]	-1.38184	0.0381552	down
ENSMUSG00000015850	Adamtsl4	ADAMTS-like 4 [Source:MGI Symbol;Acc:MGI:2389008]	-1.18279	0.0384698	down
ENSMUSG00000103585	Pcdhgb4	protocadherin gamma subfamily B, 4 [Source:MGI Symbol;Acc:MGI:1935173]	-1.53957	0.0386706	down
ENSMUSG00000033740	St18	suppression of tumorigenicity 18 [Source:MGI Symbol;Acc:MGI:2446700]	-1.36242	0.038671	down
ENSMUSG00000029101	Rgs12	regulator of G-protein signaling 12 [Source:MGI Symbol;Acc:MGI:1918979]	1.06869	0.0388073	up
ENSMUSG00000116812	Gm2792	predicted gene 2792 [Source:MGI Symbol;Acc:MGI:3780960]	-1.48488	0.0389316	down
ENSMUSG00000000125	Wnt3	wingless-type MMTV integration site family, member 3 [Source:MGI Symbol;Acc:MGI:98955]	-1.62157	0.039078	down
ENSMUSG00000025938	Slco5a1	solute carrier organic anion transporter family, member 5A1 [Source:MGI Symbol;Acc:MGI:2443431]	1.7335	0.0391677	up
ENSMUSG00000112441	Gm48898	predicted gene, 48898 [Source:MGI Symbol;Acc:MGI:6098663]	-1.46028	0.0393495	down
ENSMUSG00000045903	Npas4	neuronal PAS domain protein 4 [Source:MGI Symbol;Acc:MGI:2664186]	1.18596	0.0395444	up
ENSMUSG00000005540	Fcer2a	Fc receptor, IgE, low affinity II, alpha polypeptide [Source:MGI Symbol;Acc:MGI:95497]	1.42356	0.0395501	up
ENSMUSG00000035183	Slc24a5	solute carrier family 24, member 5 [Source:MGI Symbol;Acc:MGI:2677271]	-1.23476	0.0395703	down
ENSMUSG00000051043	Gprc5c	G protein-coupled receptor, family C, group 5, member C [Source:MGI Symbol;Acc:MGI:1917605]	-1.38169	0.0395766	down
ENSMUSG00000045094	Arhgef37	Rho guanine nucleotide exchange factor (GEF) 37 [Source:MGI Symbol;Acc:MGI:3045339]	-1.12594	0.0397209	down
ENSMUSG00000097777	Gm16794	predicted gene, 16794 [Source:MGI Symbol;Acc:MGI:4439718]	1.30263	0.0397741	up
ENSMUSG00000085167	Gm12063	predicted gene 12063 [Source:MGI Symbol;Acc:MGI:3649572]	1.54763	0.0397928	up
ENSMUSG00000048108	Tmem72	transmembrane protein 72 [Source:MGI Symbol;Acc:MGI:2442707]	-2.19687	0.0401933	down
ENSMUSG00000087301	Gm13629	predicted gene 13629 [Source:MGI Symbol;Acc:MGI:3650683]	-1.32165	0.0402145	down
ENSMUSG00000054966	Lmntd1	lamin tail domain containing 1 [Source:MGI Symbol;Acc:MGI:1921321]	1.36239	0.040589	up
ENSMUSG00000052861	Dnah6	dynein, axonemal, heavy chain 6 [Source:MGI Symbol;Acc:MGI:107744]	-1.72884	0.0409028	down
ENSMUSG00000034206	Polq	polymerase (DNA directed), theta [Source:MGI Symbol;Acc:MGI:2155399]	1.0952	0.0411465	up
ENSMUSG00000044921	Rassf9	Ras association (RalGDS/AF-6) domain family (N-terminal) member 9 [Source:MGI Symbol;Acc:MGI:2384307]	-1.24515	0.04116	down
ENSMUSG00000087014	Gm16364	predicted gene 16364 [Source:MGI Symbol;Acc:MGI:3840142]	1.33767	0.0414114	up
ENSMUSG00000019876	Pkib	protein kinase inhibitor beta, cAMP dependent, testis specific [Source:MGI Symbol;Acc:MGI:101937]	-1.01014	0.0416599	down
ENSMUSG00000045382	Cxcr4	chemokine (C-X-C motif) receptor 4 [Source:MGI Symbol;Acc:MGI:109563]	1.24083	0.0417094	up
ENSMUSG00000036832	Lpar3	lysophosphatidic acid receptor 3 [Source:MGI Symbol;Acc:MGI:1929469]	1.53607	0.0418228	up
ENSMUSG00000039543	Cfap70	cilia and flagella associated protein 70 [Source:MGI Symbol;Acc:MGI:1923920]	-1.16347	0.0418487	down
ENSMUSG00000062038	Gm10108	predicted pseudogene 10108 [Source:MGI Symbol;Acc:MGI:3642431]	1.57422	0.0418763	up
ENSMUSG00000037664	Cdkn1c	cyclin-dependent kinase inhibitor 1C (P57) [Source:MGI Symbol;Acc:MGI:104564]	-1.03432	0.0424653	down
ENSMUSG00000117027	Gm49886	predicted gene, 49886 [Source:MGI Symbol;Acc:MGI:6270570]	1.34938	0.0426201	up
ENSMUSG00000047259	Mc4r	melanocortin 4 receptor [Source:MGI Symbol;Acc:MGI:99457]	-1.19878	0.0426777	down
ENSMUSG00000035745	Grin3b	glutamate receptor, ionotropic, NMDA3B [Source:MGI Symbol;Acc:MGI:2150393]	-1.86831	0.0427082	down
ENSMUSG00000105742	Gm42748	predicted gene 42748 [Source:MGI Symbol;Acc:MGI:5662885]	1.47649	0.0429186	up
ENSMUSG00000100417	Gm28578	predicted gene 28578 [Source:MGI Symbol;Acc:MGI:5579284]	1.38051	0.0429662	up
ENSMUSG00000002100	Mybpc3	myosin binding protein C, cardiac [Source:MGI Symbol;Acc:MGI:102844]	-2.2259	0.0430965	down
ENSMUSG00000070407	Hs3st3b1	heparan sulfate (glucosamine) 3-O-sulfotransferase 3B1 [Source:MGI Symbol;Acc:MGI:1333853]	1.29978	0.043164	up
ENSMUSG00000034755	Pcdh11x	protocadherin 11 X-linked [Source:MGI Symbol;Acc:MGI:2442849]	1.09273	0.0433453	up
ENSMUSG00000032006	Pdgfd	platelet-derived growth factor, D polypeptide [Source:MGI Symbol;Acc:MGI:1919035]	-1.27781	0.0438367	down
ENSMUSG00000041660	Bbox1	butyrobetaine (gamma), 2-oxoglutarate dioxygenase 1 (gamma-butyrobetaine hydroxylase) [Source:MGI Symbol;Acc:MGI:1891372]	-1.87683	0.044109	down
ENSMUSG00000041324	Inhba	inhibin beta-A [Source:MGI Symbol;Acc:MGI:96570]	1.01496	0.0442345	up
ENSMUSG00000113780	Gm33195	predicted gene, 33195 [Source:MGI Symbol;Acc:MGI:5592354]	1.38028	0.0442648	up
ENSMUSG00000028778	Hcrtr1	hypocretin (orexin) receptor 1 [Source:MGI Symbol;Acc:MGI:2385650]	-1.45503	0.044815	down
ENSMUSG00000027852	Nras	neuroblastoma ras oncogene [Source:MGI Symbol;Acc:MGI:97376]	1.1992	0.0448827	up
ENSMUSG00000015702	Anxa9	annexin A9 [Source:MGI Symbol;Acc:MGI:1923711]	1.32784	0.0449215	up
ENSMUSG00000022622	Acr	acrosin prepropeptide [Source:MGI Symbol;Acc:MGI:87884]	1.5202	0.0451351	up
ENSMUSG00000004894	Hapln2	hyaluronan and proteoglycan link protein 2 [Source:MGI Symbol;Acc:MGI:2137300]	-1.16292	0.0451638	down
ENSMUSG00000015354	Pcolce2	procollagen C-endopeptidase enhancer 2 [Source:MGI Symbol;Acc:MGI:1923727]	-1.20826	0.0451653	down
ENSMUSG00000059791	Nrm	nurim (nuclear envelope membrane protein) [Source:MGI Symbol;Acc:MGI:2146855]	1.1099	0.0452868	up
ENSMUSG00000021903	Galnt15	polypeptide N-acetylgalactosaminyltransferase 15 [Source:MGI Symbol;Acc:MGI:1926004]	-1.31898	0.0453519	down
ENSMUSG00000024818	Slc25a45	solute carrier family 25, member 45 [Source:MGI Symbol;Acc:MGI:2147731]	1.00997	0.0455145	up
ENSMUSG00000033066	Gas7	growth arrest specific 7 [Source:MGI Symbol;Acc:MGI:1202388]	-1.04856	0.0456785	down
ENSMUSG00000049985	Ankrd55	ankyrin repeat domain 55 [Source:MGI Symbol;Acc:MGI:1924568]	-1.40761	0.0461293	down
ENSMUSG00000102813	Gm37795	predicted gene, 37795 [Source:MGI Symbol;Acc:MGI:5611023]	-1.54323	0.0462413	down
ENSMUSG00000031196	F8	coagulation factor VIII [Source:MGI Symbol;Acc:MGI:88383]	-1.07864	0.0463458	down
ENSMUSG00000045679	Pqlc3	PQ loop repeat containing [Source:MGI Symbol;Acc:MGI:2444067]	-1.00036	0.0467417	down
ENSMUSG00000032238	Rora	RAR-related orphan receptor alpha [Source:MGI Symbol;Acc:MGI:104661]	-1.03693	0.0468169	down
ENSMUSG00000047230	Cldn2	claudin 2 [Source:MGI Symbol;Acc:MGI:1276110]	-2.74171	0.0469571	down
ENSMUSG00000081788	Gm5898	predicted gene 5898 [Source:MGI Symbol;Acc:MGI:3644921]	-1.17409	0.0470642	down
ENSMUSG00000023800	Tiam2	T cell lymphoma invasion and metastasis 2 [Source:MGI Symbol;Acc:MGI:1344338]	1.20019	0.0470915	up
ENSMUSG00000022090	Pdlim2	PDZ and LIM domain 2 [Source:MGI Symbol;Acc:MGI:2384850]	-1.23392	0.0471115	down
ENSMUSG00000104435	Gm37422	predicted gene, 37422 [Source:MGI Symbol;Acc:MGI:5610650]	1.0721	0.0472118	up
ENSMUSG00000045179	Sox3	SRY (sex determining region Y)-box 3 [Source:MGI Symbol;Acc:MGI:98365]	1.22657	0.0472456	up
ENSMUSG00000028977	Casz1	castor zinc finger 1 [Source:MGI Symbol;Acc:MGI:1196251]	-1.03984	0.0473697	down
ENSMUSG00000054342	Kcnn4	potassium intermediate/small conductance calcium-activated channel, subfamily N, member 4 [Source:MGI Symbol;Acc:MGI:1277957]	1.75098	0.0474082	up
ENSMUSG00000047821	Trim16	tripartite motif-containing 16 [Source:MGI Symbol;Acc:MGI:2137356]	-1.34459	0.0474676	down
ENSMUSG00000086810	Gm13110	predicted gene 13110 [Source:MGI Symbol;Acc:MGI:3651716]	1.55598	0.0474819	up
ENSMUSG00000036863	Syde2	synapse defective 1, Rho GTPase, homolog 2 (C. elegans) [Source:MGI Symbol;Acc:MGI:3036264]	1.09255	0.0475751	up
ENSMUSG00000091876	Gm3851	predicted gene 3851 [Source:MGI Symbol;Acc:MGI:3782023]	1.3945	0.0475927	up
ENSMUSG00000026873	Phf19	PHD finger protein 19 [Source:MGI Symbol;Acc:MGI:1921266]	1.24621	0.0476608	up
ENSMUSG00000074170	Plekhf1	pleckstrin homology domain containing, family F (with FYVE domain) member 1 [Source:MGI Symbol;Acc:MGI:1919537]	-1.21724	0.04767	down
ENSMUSG00000089739	Gm20431	predicted gene 20431 [Source:MGI Symbol;Acc:MGI:5141896]	5.61427	0.0477736	up
ENSMUSG00000050965	Prkca	protein kinase C, alpha [Source:MGI Symbol;Acc:MGI:97595]	1.10401	0.0479196	up
ENSMUSG00000057103	Nat8f1	N-acetyltransferase 8 (GCN5-related) family member 1 [Source:MGI Symbol;Acc:MGI:1913366]	-1.16746	0.0479919	down
ENSMUSG00000040170	Fmo2	flavin containing monooxygenase 2 [Source:MGI Symbol;Acc:MGI:1916776]	-1.00371	0.048222	down
ENSMUSG00000021919	Chat	choline acetyltransferase [Source:MGI Symbol;Acc:MGI:88392]	-1.24189	0.0484232	down
ENSMUSG00000044566	Cage1	cancer antigen 1 [Source:MGI Symbol;Acc:MGI:1918463]	-1.06919	0.0492137	down
ENSMUSG00000108701	Gm44616	predicted gene 44616 [Source:MGI Symbol;Acc:MGI:5753192]	1.15957	0.0492309	up
ENSMUSG00000093769	H3c14	H3 clustered histone 14 [Source:MGI Symbol;Acc:MGI:2448355]	1.15441	0.0495839	up

## Sheet: C-W vs C-O
gene_id	gene_name	Description	log2(fc)	pval	regulation
ENSMUSG00000028527	Ak4	adenylate kinase 4 [Source:MGI Symbol;Acc:MGI:87979]	2.66452	3.85025e-16	up
ENSMUSG00000026393	Nek7	NIMA (never in mitosis gene a)-related expressed kinase 7 [Source:MGI Symbol;Acc:MGI:1890645]	-2.33178	1.14436e-12	down
ENSMUSG00000053004	Hrh1	histamine receptor H1 [Source:MGI Symbol;Acc:MGI:107619]	3.86889	1.7483e-11	up
ENSMUSG00000031936	Hephl1	hephaestin-like 1 [Source:MGI Symbol;Acc:MGI:2685355]	-10.3985	2.18199e-08	down
ENSMUSG00000022812	Gsk3b	glycogen synthase kinase 3 beta [Source:MGI Symbol;Acc:MGI:1861437]	1.96608	3.51366e-08	up
ENSMUSG00000057101	Zfp180	zinc finger protein 180 [Source:MGI Symbol;Acc:MGI:1923701]	2.38148	3.805e-07	up
ENSMUSG00000058883	Zfp708	zinc finger protein 708 [Source:MGI Symbol;Acc:MGI:3040674]	-4.28238	3.82568e-07	down
ENSMUSG00000117098	Gm49909	predicted gene, 49909 [Source:MGI Symbol;Acc:MGI:6270609]	-13.4876	5.83472e-07	down
ENSMUSG00000057103	Nat8f1	N-acetyltransferase 8 (GCN5-related) family member 1 [Source:MGI Symbol;Acc:MGI:1913366]	2.54084	1.62223e-06	up
ENSMUSG00000100235	Gm28557	predicted gene 28557 [Source:MGI Symbol;Acc:MGI:5579263]	2.71653	1.89293e-06	up
ENSMUSG00000021919	Chat	choline acetyltransferase [Source:MGI Symbol;Acc:MGI:88392]	3.47444	3.57588e-06	up
ENSMUSG00000026247	Ecel1	endothelin converting enzyme-like 1 [Source:MGI Symbol;Acc:MGI:1343461]	2.93439	7.7115e-06	up
ENSMUSG00000071234	Syndig1l	synapse differentiation inducing 1 like [Source:MGI Symbol;Acc:MGI:2685107]	1.97345	1.51788e-05	up
ENSMUSG00000034157	Cipc	CLOCK interacting protein, circadian [Source:MGI Symbol;Acc:MGI:1919185]	-1.37363	1.77295e-05	down
ENSMUSG00000094050	Gm23472	predicted gene, 23472 [Source:MGI Symbol;Acc:MGI:5453249]	2.60895	2.08794e-05	up
ENSMUSG00000029219	Slc10a4	solute carrier family 10 (sodium/bile acid cotransporter family), member 4 [Source:MGI Symbol;Acc:MGI:3606480]	3.58128	2.10426e-05	up
ENSMUSG00000084323	Gm14438	predicted gene 14438 [Source:MGI Symbol;Acc:MGI:3652091]	-2.5509	2.21661e-05	down
ENSMUSG00000100241	Slc18a3	solute carrier family 18 (vesicular monoamine), member 3 [Source:MGI Symbol;Acc:MGI:1101061]	4.57816	2.24966e-05	up
ENSMUSG00000037541	Shank2	SH3 and multiple ankyrin repeat domains 2 [Source:MGI Symbol;Acc:MGI:2671987]	-1.32257	3.62125e-05	down
ENSMUSG00000052336	Cx3cr1	chemokine (C-X3-C motif) receptor 1 [Source:MGI Symbol;Acc:MGI:1333815]	2.32143	5.59297e-05	up
ENSMUSG00000028261	Ndufaf4	NADH:ubiquinone oxidoreductase complex assembly factor 4 [Source:MGI Symbol;Acc:MGI:1915743]	-1.75478	6.22514e-05	down
ENSMUSG00000020884	Asgr1	asialoglycoprotein receptor 1 [Source:MGI Symbol;Acc:MGI:88081]	2.76022	7.14456e-05	up
ENSMUSG00000040998	Npnt	nephronectin [Source:MGI Symbol;Acc:MGI:2148811]	-1.46484	7.23584e-05	down
ENSMUSG00000036198	Arhgap36	Rho GTPase activating protein 36 [Source:MGI Symbol;Acc:MGI:1922654]	3.94686	8.29889e-05	up
ENSMUSG00000056947	Mab21l1	mab-21-like 1 [Source:MGI Symbol;Acc:MGI:1333773]	3.90227	8.78824e-05	up
ENSMUSG00000013523	Bcas1	breast carcinoma amplified sequence 1 [Source:MGI Symbol;Acc:MGI:1924210]	2.02315	0.000121592	up
ENSMUSG00000023064	Sncg	synuclein, gamma [Source:MGI Symbol;Acc:MGI:1298397]	4.74864	0.000122607	up
ENSMUSG00000028072	Ntrk1	neurotrophic tyrosine kinase, receptor, type 1 [Source:MGI Symbol;Acc:MGI:97383]	3.93505	0.0001319	up
ENSMUSG00000027651	Rprd1b	regulation of nuclear pre-mRNA domain containing 1B [Source:MGI Symbol;Acc:MGI:1917720]	1.83072	0.000145524	up
ENSMUSG00000031980	Agt	angiotensinogen (serpin peptidase inhibitor, clade A, member 8) [Source:MGI Symbol;Acc:MGI:87963]	3.3449	0.00016461	up
ENSMUSG00000023868	Pde10a	phosphodiesterase 10A [Source:MGI Symbol;Acc:MGI:1345143]	1.95522	0.000168953	up
ENSMUSG00000062393	Dgkk	diacylglycerol kinase kappa [Source:MGI Symbol;Acc:MGI:3580254]	3.50823	0.000178116	up
ENSMUSG00000018909	Arrb1	arrestin, beta 1 [Source:MGI Symbol;Acc:MGI:99473]	-1.84472	0.000192985	down
ENSMUSG00000023945	Slc5a7	solute carrier family 5 (choline transporter), member 7 [Source:MGI Symbol;Acc:MGI:1927126]	3.10228	0.000221965	up
ENSMUSG00000023484	Prph	peripherin [Source:MGI Symbol;Acc:MGI:97774]	4.46901	0.000253037	up
ENSMUSG00000024743	Syt7	synaptotagmin VII [Source:MGI Symbol;Acc:MGI:1859545]	-1.68612	0.000295556	down
ENSMUSG00000048583	Igf2	insulin-like growth factor 2 [Source:MGI Symbol;Acc:MGI:96434]	1.84477	0.000337279	up
ENSMUSG00000050063	Klk6	kallikrein related-peptidase 6 [Source:MGI Symbol;Acc:MGI:1343166]	3.28792	0.000353267	up
ENSMUSG00000062151	Unc13c	unc-13 homolog C [Source:MGI Symbol;Acc:MGI:2149021]	1.60626	0.000388231	up
ENSMUSG00000039081	Zfp503	zinc finger protein 503 [Source:MGI Symbol;Acc:MGI:1353644]	2.08913	0.000413226	up
ENSMUSG00000054667	Irs4	insulin receptor substrate 4 [Source:MGI Symbol;Acc:MGI:1338009]	2.51948	0.00047448	up
ENSMUSG00000000303	Cdh1	cadherin 1 [Source:MGI Symbol;Acc:MGI:88354]	2.4908	0.000479849	up
ENSMUSG00000034780	B3galt1	UDP-Gal:betaGlcNAc beta 1,3-galactosyltransferase, polypeptide 1 [Source:MGI Symbol;Acc:MGI:1349403]	-1.79605	0.000491794	down
ENSMUSG00000030111	A2m	alpha-2-macroglobulin [Source:MGI Symbol;Acc:MGI:2449119]	3.33723	0.000563836	up
ENSMUSG00000018822	Sfrp5	secreted frizzled-related sequence protein 5 [Source:MGI Symbol;Acc:MGI:1860298]	3.26138	0.000578103	up
ENSMUSG00000028341	Nr4a3	nuclear receptor subfamily 4, group A, member 3 [Source:MGI Symbol;Acc:MGI:1352457]	-1.52192	0.000588604	down
ENSMUSG00000021469	Msx2	msh homeobox 2 [Source:MGI Symbol;Acc:MGI:97169]	3.25683	0.000647602	up
ENSMUSG00000051111	Sv2c	synaptic vesicle glycoprotein 2c [Source:MGI Symbol;Acc:MGI:1922459]	1.75485	0.000692533	up
ENSMUSG00000013584	Aldh1a2	aldehyde dehydrogenase family 1, subfamily A2 [Source:MGI Symbol;Acc:MGI:107928]	1.80899	0.000700369	up
ENSMUSG00000058260	Serpina9	serine (or cysteine) peptidase inhibitor, clade A (alpha-1 antiproteinase, antitrypsin), member 9 [Source:MGI Symbol;Acc:MGI:1919157]	2.34311	0.00070951	up
ENSMUSG00000067724	Gbx1	gastrulation brain homeobox 1 [Source:MGI Symbol;Acc:MGI:95667]	3.18619	0.000739168	up
ENSMUSG00000072812	Ahnak2	AHNAK nucleoprotein 2 [Source:MGI Symbol;Acc:MGI:2144831]	2.99865	0.000742187	up
ENSMUSG00000031778	Cx3cl1	chemokine (C-X3-C motif) ligand 1 [Source:MGI Symbol;Acc:MGI:1097153]	2.06662	0.000777054	up
ENSMUSG00000041261	Car8	carbonic anhydrase 8 [Source:MGI Symbol;Acc:MGI:88253]	3.04103	0.000788018	up
ENSMUSG00000037824	Tspan14	tetraspanin 14 [Source:MGI Symbol;Acc:MGI:1196325]	1.4504	0.000811016	up
ENSMUSG00000039954	Stk32a	serine/threonine kinase 32A [Source:MGI Symbol;Acc:MGI:2442403]	2.24904	0.000818862	up
ENSMUSG00000074971	Fibin	fin bud initiation factor homolog (zebrafish) [Source:MGI Symbol;Acc:MGI:1914856]	2.47647	0.000992502	up
ENSMUSG00000025927	Tfap2b	transcription factor AP-2 beta [Source:MGI Symbol;Acc:MGI:104672]	2.9351	0.00101697	up
ENSMUSG00000048038	Ccdc187	coiled-coil domain containing 187 [Source:MGI Symbol;Acc:MGI:3045295]	1.53447	0.00106801	up
ENSMUSG00000040856	Dlk1	delta like non-canonical Notch ligand 1 [Source:MGI Symbol;Acc:MGI:94900]	3.02266	0.00106999	up
ENSMUSG00000039103	Nexn	nexilin [Source:MGI Symbol;Acc:MGI:1916060]	1.87646	0.00110246	up
ENSMUSG00000026435	Slc45a3	solute carrier family 45, member 3 [Source:MGI Symbol;Acc:MGI:1922082]	2.73489	0.00113116	up
ENSMUSG00000027555	Car13	carbonic anhydrase 13 [Source:MGI Symbol;Acc:MGI:1931322]	2.14795	0.00121697	up
ENSMUSG00000057606	Colq	collagen-like tail subunit (single strand of homotrimer) of asymmetric acetylcholinesterase [Source:MGI Symbol;Acc:MGI:1338761]	2.65217	0.00135429	up
ENSMUSG00000046480	Scn4b	sodium channel, type IV, beta [Source:MGI Symbol;Acc:MGI:2687406]	1.16917	0.00137842	up
ENSMUSG00000019890	Nts	neurotensin [Source:MGI Symbol;Acc:MGI:1328351]	2.67514	0.00143109	up
ENSMUSG00000050423	Ppp1r3g	protein phosphatase 1, regulatory subunit 3G [Source:MGI Symbol;Acc:MGI:1923737]	-1.76439	0.00147824	down
ENSMUSG00000041559	Fmod	fibromodulin [Source:MGI Symbol;Acc:MGI:1328364]	1.24965	0.00149417	up
ENSMUSG00000029661	Col1a2	collagen, type I, alpha 2 [Source:MGI Symbol;Acc:MGI:88468]	1.30745	0.00150319	up
ENSMUSG00000035572	Dcaf10	DDB1 and CUL4 associated factor 10 [Source:MGI Symbol;Acc:MGI:2140179]	1.32291	0.00153227	up
ENSMUSG00000053279	Aldh1a1	aldehyde dehydrogenase family 1, subfamily A1 [Source:MGI Symbol;Acc:MGI:1353450]	2.01884	0.00153585	up
ENSMUSG00000000889	Dbh	dopamine beta hydroxylase [Source:MGI Symbol;Acc:MGI:94864]	2.76355	0.00158829	up
ENSMUSG00000055639	Dach1	dachshund family transcription factor 1 [Source:MGI Symbol;Acc:MGI:1277991]	1.33046	0.00161696	up
ENSMUSG00000025656	Arhgef9	CDC42 guanine nucleotide exchange factor (GEF) 9 [Source:MGI Symbol;Acc:MGI:2442233]	-1.22917	0.00162389	down
ENSMUSG00000038855	Itpkb	inositol 1,4,5-trisphosphate 3-kinase B [Source:MGI Symbol;Acc:MGI:109235]	1.57957	0.00163316	up
ENSMUSG00000052572	Dlg2	discs large MAGUK scaffold protein 2 [Source:MGI Symbol;Acc:MGI:1344351]	-1.21153	0.00167175	down
ENSMUSG00000042607	Asb4	ankyrin repeat and SOCS box-containing 4 [Source:MGI Symbol;Acc:MGI:1929751]	3.33903	0.00174839	up
ENSMUSG00000091876	Gm3851	predicted gene 3851 [Source:MGI Symbol;Acc:MGI:3782023]	-1.71413	0.00182745	down
ENSMUSG00000032259	Drd2	dopamine receptor D2 [Source:MGI Symbol;Acc:MGI:94924]	1.90973	0.00187237	up
ENSMUSG00000029304	Spp1	secreted phosphoprotein 1 [Source:MGI Symbol;Acc:MGI:98389]	2.87479	0.00188172	up
ENSMUSG00000030108	Slc6a13	solute carrier family 6 (neurotransmitter transporter, GABA), member 13 [Source:MGI Symbol;Acc:MGI:95629]	1.42957	0.00193682	up
ENSMUSG00000031111	Igsf1	immunoglobulin superfamily, member 1 [Source:MGI Symbol;Acc:MGI:2147913]	2.64614	0.00195096	up
ENSMUSG00000056234	Ncoa4	nuclear receptor coactivator 4 [Source:MGI Symbol;Acc:MGI:1350932]	-1.11269	0.00196905	down
ENSMUSG00000078921	Tgtp2	T cell specific GTPase 2 [Source:MGI Symbol;Acc:MGI:3710083]	1.92214	0.00199353	up
ENSMUSG00000020843	Timm22	translocase of inner mitochondrial membrane 22 [Source:MGI Symbol;Acc:MGI:1929742]	1.17632	0.00213208	up
ENSMUSG00000057098	Ebf1	early B cell factor 1 [Source:MGI Symbol;Acc:MGI:95275]	2.07192	0.0021618	up
ENSMUSG00000007030	Vwa7	von Willebrand factor A domain containing 7 [Source:MGI Symbol;Acc:MGI:1306798]	3.31233	0.00216695	up
ENSMUSG00000041380	Htr2c	5-hydroxytryptamine (serotonin) receptor 2C [Source:MGI Symbol;Acc:MGI:96281]	1.39081	0.00223305	up
ENSMUSG00000083619	Gm14414	predicted gene 14414 [Source:MGI Symbol;Acc:MGI:3652253]	1.4978	0.00254566	up
ENSMUSG00000093956	Gm24497	predicted gene, 24497 [Source:MGI Symbol;Acc:MGI:5454274]	1.78583	0.00257338	up
ENSMUSG00000036814	Slc6a20a	solute carrier family 6 (neurotransmitter transporter), member 20A [Source:MGI Symbol;Acc:MGI:2143217]	1.14624	0.00259501	up
ENSMUSG00000037254	Itih2	inter-alpha trypsin inhibitor, heavy chain 2 [Source:MGI Symbol;Acc:MGI:96619]	2.01537	0.00260448	up
ENSMUSG00000048373	Fgfbp1	fibroblast growth factor binding protein 1 [Source:MGI Symbol;Acc:MGI:1096350]	1.71326	0.00265174	up
ENSMUSG00000032231	Anxa2	annexin A2 [Source:MGI Symbol;Acc:MGI:88246]	1.48191	0.00266511	up
ENSMUSG00000028150	Rorc	RAR-related orphan receptor gamma [Source:MGI Symbol;Acc:MGI:104856]	2.46526	0.00271393	up
ENSMUSG00000029843	Slc13a4	solute carrier family 13 (sodium/sulfate symporters), member 4 [Source:MGI Symbol;Acc:MGI:2442367]	1.32834	0.00273037	up
ENSMUSG00000050822	Slc29a4	solute carrier family 29 (nucleoside transporters), member 4 [Source:MGI Symbol;Acc:MGI:2385330]	1.84727	0.00283407	up
ENSMUSG00000109061	Gm49320	predicted gene, 49320 [Source:MGI Symbol;Acc:MGI:6121499]	-5.65993	0.0028517	down
ENSMUSG00000042761	Mrap2	melanocortin 2 receptor accessory protein 2 [Source:MGI Symbol;Acc:MGI:3609239]	2.03256	0.0028736	up
ENSMUSG00000010476	Ebf3	early B cell factor 3 [Source:MGI Symbol;Acc:MGI:894289]	3.17775	0.00289518	up
ENSMUSG00000090124	Ugt1a7c	UDP glucuronosyltransferase 1 family, polypeptide A7C [Source:MGI Symbol;Acc:MGI:3032636]	2.05554	0.00291387	up
ENSMUSG00000079017	Ifi27l2a	interferon, alpha-inducible protein 27 like 2A [Source:MGI Symbol;Acc:MGI:1924183]	1.89288	0.00291896	up
ENSMUSG00000030109	Slc6a12	solute carrier family 6 (neurotransmitter transporter, betaine/GABA), member 12 [Source:MGI Symbol;Acc:MGI:95628]	2.5328	0.00302632	up
ENSMUSG00000104204	Gm37397	predicted gene, 37397 [Source:MGI Symbol;Acc:MGI:5610625]	1.52637	0.00303877	up
ENSMUSG00000079362	Gm43302	predicted gene 43302 [Source:MGI Symbol;Acc:MGI:5663439]	2.5363	0.0030418	up
ENSMUSG00000071379	Hpcal1	hippocalcin-like 1 [Source:MGI Symbol;Acc:MGI:1855689]	1.49624	0.00306553	up
ENSMUSG00000006014	Prg4	proteoglycan 4 (megakaryocyte stimulating factor, articular superficial zone protein) [Source:MGI Symbol;Acc:MGI:1891344]	1.51477	0.00312547	up
ENSMUSG00000035551	Igfbpl1	insulin-like growth factor binding protein-like 1 [Source:MGI Symbol;Acc:MGI:1933198]	-1.71286	0.00313868	down
ENSMUSG00000034751	Mast4	microtubule associated serine/threonine kinase family member 4 [Source:MGI Symbol;Acc:MGI:1918885]	1.3224	0.00318853	up
ENSMUSG00000082160	Gm11578	predicted gene 11578 [Source:MGI Symbol;Acc:MGI:3650505]	-2.48561	0.00319095	down
ENSMUSG00000021943	Gdf10	growth differentiation factor 10 [Source:MGI Symbol;Acc:MGI:95684]	2.12405	0.00320702	up
ENSMUSG00000010122	Slc47a1	solute carrier family 47, member 1 [Source:MGI Symbol;Acc:MGI:1914723]	1.92998	0.00322015	up
ENSMUSG00000020121	Srgap1	SLIT-ROBO Rho GTPase activating protein 1 [Source:MGI Symbol;Acc:MGI:2152936]	1.00437	0.00329985	up
ENSMUSG00000034701	Neurod1	neurogenic differentiation 1 [Source:MGI Symbol;Acc:MGI:1339708]	1.65719	0.00343207	up
ENSMUSG00000046844	Vat1l	vesicle amine transport protein 1 like [Source:MGI Symbol;Acc:MGI:2142534]	1.31018	0.00344753	up
ENSMUSG00000006463	Zdhhc24	zinc finger, DHHC domain containing 24 [Source:MGI Symbol;Acc:MGI:1917855]	1.07082	0.00357916	up
ENSMUSG00000024581	Napg	N-ethylmaleimide sensitive fusion protein attachment protein gamma [Source:MGI Symbol;Acc:MGI:104561]	1.19403	0.0035885	up
ENSMUSG00000031070	Mrgprf	MAS-related GPR, member F [Source:MGI Symbol;Acc:MGI:2384823]	2.02925	0.00365219	up
ENSMUSG00000031552	Adam18	a disintegrin and metallopeptidase domain 18 [Source:MGI Symbol;Acc:MGI:105986]	-2.12676	0.00370275	down
ENSMUSG00000020848	Doc2b	double C2, beta [Source:MGI Symbol;Acc:MGI:1100497]	1.03343	0.0037195	up
ENSMUSG00000066197	Gpr139	G protein-coupled receptor 139 [Source:MGI Symbol;Acc:MGI:2685341]	1.87129	0.00375018	up
ENSMUSG00000025899	Alkbh8	alkB homolog 8, tRNA methyltransferase [Source:MGI Symbol;Acc:MGI:1914917]	-1.14505	0.00380722	down
ENSMUSG00000022766	Serpind1	serine (or cysteine) peptidase inhibitor, clade D, member 1 [Source:MGI Symbol;Acc:MGI:96051]	2.08551	0.0038096	up
ENSMUSG00000015090	Ptgds	prostaglandin D2 synthase (brain) [Source:MGI Symbol;Acc:MGI:99261]	1.30336	0.00391266	up
ENSMUSG00000051029	Serpinb1b	serine (or cysteine) peptidase inhibitor, clade B, member 1b [Source:MGI Symbol;Acc:MGI:2445361]	2.97312	0.00393492	up
ENSMUSG00000020396	Nefh	neurofilament, heavy polypeptide [Source:MGI Symbol;Acc:MGI:97309]	2.15576	0.0039599	up
ENSMUSG00000047379	B4gat1	beta-1,4-glucuronyltransferase 1 [Source:MGI Symbol;Acc:MGI:1919680]	1.25179	0.00398623	up
ENSMUSG00000039004	Bmp6	bone morphogenetic protein 6 [Source:MGI Symbol;Acc:MGI:88182]	1.42277	0.0040504	up
ENSMUSG00000087075	Lbhd2	LBH domain containing 2 [Source:MGI Symbol;Acc:MGI:2685744]	-1.62133	0.00409103	down
ENSMUSG00000010080	Epn3	epsin 3 [Source:MGI Symbol;Acc:MGI:1919139]	3.09127	0.00418006	up
ENSMUSG00000030110	Ret	ret proto-oncogene [Source:MGI Symbol;Acc:MGI:97902]	2.71213	0.00426562	up
ENSMUSG00000097929	Tunar	Tcl1 upstream neural differentiation associated RNA [Source:MGI Symbol;Acc:MGI:1917202]	1.46089	0.00430683	up
ENSMUSG00000112441	Gm48898	predicted gene, 48898 [Source:MGI Symbol;Acc:MGI:6098663]	2.09143	0.00447018	up
ENSMUSG00000061859	Patj	PATJ, crumbs cell polarity complex component [Source:MGI Symbol;Acc:MGI:1277960]	2.35883	0.00452593	up
ENSMUSG00000055865	Tafa3	TAFA chemokine like family member 3 [Source:MGI Symbol;Acc:MGI:3046463]	-2.64876	0.00460416	down
ENSMUSG00000033717	Adra2a	adrenergic receptor, alpha 2a [Source:MGI Symbol;Acc:MGI:87934]	1.33886	0.0047458	up
ENSMUSG00000045246	Kcng4	potassium voltage-gated channel, subfamily G, member 4 [Source:MGI Symbol;Acc:MGI:1913983]	2.38966	0.00474816	up
ENSMUSG00000024610	Cd74	CD74 antigen (invariant polypeptide of major histocompatibility complex, class II antigen-associated) [Source:MGI Symbol;Acc:MGI:96534]	1.78074	0.0047497	up
ENSMUSG00000030669	Calca	calcitonin/calcitonin-related polypeptide, alpha [Source:MGI Symbol;Acc:MGI:2151253]	2.98367	0.00477507	up
ENSMUSG00000035011	Zbtb7a	zinc finger and BTB domain containing 7a [Source:MGI Symbol;Acc:MGI:1335091]	-1.20428	0.00486917	down
ENSMUSG00000024565	Sall3	spalt like transcription factor 3 [Source:MGI Symbol;Acc:MGI:109295]	-1.27548	0.00491005	down
ENSMUSG00000095304	Plac9a	placenta specific 9a [Source:MGI Symbol;Acc:MGI:2663998]	2.93042	0.00492228	up
ENSMUSG00000066595	Flvcr1	feline leukemia virus subgroup C cellular receptor 1 [Source:MGI Symbol;Acc:MGI:2444881]	1.3804	0.00497394	up
ENSMUSG00000063415	Cyp26b1	cytochrome P450, family 26, subfamily b, polypeptide 1 [Source:MGI Symbol;Acc:MGI:2176159]	1.7336	0.00505136	up
ENSMUSG00000026043	Col3a1	collagen, type III, alpha 1 [Source:MGI Symbol;Acc:MGI:88453]	1.4625	0.00507813	up
ENSMUSG00000032679	Cd59a	CD59a antigen [Source:MGI Symbol;Acc:MGI:109177]	2.02726	0.00508728	up
ENSMUSG00000024742	Fen1	flap structure specific endonuclease 1 [Source:MGI Symbol;Acc:MGI:102779]	1.3538	0.00509626	up
ENSMUSG00000057969	Sema3b	sema domain, immunoglobulin domain (Ig), short basic domain, secreted, (semaphorin) 3B [Source:MGI Symbol;Acc:MGI:107561]	1.85899	0.00509927	up
ENSMUSG00000075703	Selenoi	selenoprotein I [Source:MGI Symbol;Acc:MGI:107898]	-1.41167	0.0051734	down
ENSMUSG00000031340	Gabre	gamma-aminobutyric acid (GABA) A receptor, subunit epsilon [Source:MGI Symbol;Acc:MGI:1330235]	3.35587	0.00526331	up
ENSMUSG00000097180	2700038G22Rik	RIKEN cDNA 2700038G22 gene [Source:MGI Symbol;Acc:MGI:1914444]	-1.97191	0.00528709	down
ENSMUSG00000066438	Plekhd1	pleckstrin homology domain containing, family D (with coiled-coil domains) member 1 [Source:MGI Symbol;Acc:MGI:3036228]	2.22598	0.00529883	up
ENSMUSG00000027848	Olfml3	olfactomedin-like 3 [Source:MGI Symbol;Acc:MGI:1914877]	1.28582	0.00546355	up
ENSMUSG00000069378	Prdm6	PR domain containing 6 [Source:MGI Symbol;Acc:MGI:2684938]	1.92495	0.00553492	up
ENSMUSG00000025366	Esyt1	extended synaptotagmin-like protein 1 [Source:MGI Symbol;Acc:MGI:1344426]	1.57947	0.00565609	up
ENSMUSG00000040666	Sh3bgr	SH3-binding domain glutamic acid-rich protein [Source:MGI Symbol;Acc:MGI:1354740]	2.70139	0.00568656	up
ENSMUSG00000078920	Ifi47	interferon gamma inducible protein 47 [Source:MGI Symbol;Acc:MGI:99448]	1.64102	0.0057424	up
ENSMUSG00000039899	Fgl2	fibrinogen-like protein 2 [Source:MGI Symbol;Acc:MGI:103266]	1.89957	0.0057927	up
ENSMUSG00000024871	Doc2g	double C2, gamma [Source:MGI Symbol;Acc:MGI:1926250]	-1.97279	0.00592605	down
ENSMUSG00000026655	Fam107b	family with sequence similarity 107, member B [Source:MGI Symbol;Acc:MGI:1913790]	1.69385	0.006009	up
ENSMUSG00000058743	Kcnj14	potassium inwardly-rectifying channel, subfamily J, member 14 [Source:MGI Symbol;Acc:MGI:2384820]	1.99803	0.00606466	up
ENSMUSG00000040562	Gstm2	glutathione S-transferase, mu 2 [Source:MGI Symbol;Acc:MGI:95861]	1.69055	0.00614495	up
ENSMUSG00000001435	Col18a1	collagen, type XVIII, alpha 1 [Source:MGI Symbol;Acc:MGI:88451]	1.71124	0.00618552	up
ENSMUSG00000032232	Cgnl1	cingulin-like 1 [Source:MGI Symbol;Acc:MGI:1915428]	1.58582	0.00619605	up
ENSMUSG00000055214	Pld5	phospholipase D family, member 5 [Source:MGI Symbol;Acc:MGI:2442056]	1.19552	0.00621781	up
ENSMUSG00000019929	Dcn	decorin [Source:MGI Symbol;Acc:MGI:94872]	1.57094	0.00624196	up
ENSMUSG00000028172	Tacr3	tachykinin receptor 3 [Source:MGI Symbol;Acc:MGI:892968]	1.87156	0.00634259	up
ENSMUSG00000030218	Mgp	matrix Gla protein [Source:MGI Symbol;Acc:MGI:96976]	1.2243	0.00644381	up
ENSMUSG00000061080	Lsamp	limbic system-associated membrane protein [Source:MGI Symbol;Acc:MGI:1261760]	1.06161	0.00646744	up
ENSMUSG00000095562	Gm21887	predicted gene, 21887 [Source:MGI Symbol;Acc:MGI:5434051]	-1.18222	0.00647173	down
ENSMUSG00000039179	Tekt5	tektin 5 [Source:MGI Symbol;Acc:MGI:1917676]	1.16786	0.00650561	up
ENSMUSG00000044177	Wfikkn2	WAP, follistatin/kazal, immunoglobulin, kunitz and netrin domain containing 2 [Source:MGI Symbol;Acc:MGI:2669209]	1.72323	0.00652302	up
ENSMUSG00000073421	H2-Ab1	histocompatibility 2, class II antigen A, beta 1 [Source:MGI Symbol;Acc:MGI:103070]	2.08466	0.00656596	up
ENSMUSG00000099041	Gm28035	predicted gene, 28035 [Source:MGI Symbol;Acc:MGI:5547771]	-1.87617	0.00658085	down
ENSMUSG00000074800	Gm4149	predicted pseudogene 4149 [Source:MGI Symbol;Acc:MGI:3782325]	1.4228	0.00661374	up
ENSMUSG00000020788	Atp2a3	ATPase, Ca++ transporting, ubiquitous [Source:MGI Symbol;Acc:MGI:1194503]	1.82082	0.00666907	up
ENSMUSG00000033880	Lgals3bp	lectin, galactoside-binding, soluble, 3 binding protein [Source:MGI Symbol;Acc:MGI:99554]	1.00724	0.00675501	up
ENSMUSG00000032023	Jhy	junctional cadherin complex regulator [Source:MGI Symbol;Acc:MGI:1918239]	2.31557	0.00676366	up
ENSMUSG00000097960	A330074K22Rik	RIKEN cDNA A330074K22 gene [Source:MGI Symbol;Acc:MGI:3045392]	1.68215	0.00676507	up
ENSMUSG00000030735	Gm9755	predicted pseudogene 9755 [Source:MGI Symbol;Acc:MGI:3642279]	1.47239	0.00685727	up
ENSMUSG00000062785	Kcnc3	potassium voltage gated channel, Shaw-related subfamily, member 3 [Source:MGI Symbol;Acc:MGI:96669]	1.91534	0.00707334	up
ENSMUSG00000048899	Rimkla	ribosomal modification protein rimK-like family member A [Source:MGI Symbol;Acc:MGI:3040686]	1.79944	0.0071491	up
ENSMUSG00000020473	Aebp1	AE binding protein 1 [Source:MGI Symbol;Acc:MGI:1197012]	1.18446	0.007223	up
ENSMUSG00000018593	Sparc	secreted acidic cysteine rich glycoprotein [Source:MGI Symbol;Acc:MGI:98373]	1.75025	0.00733659	up
ENSMUSG00000000120	Ngfr	nerve growth factor receptor (TNFR superfamily, member 16) [Source:MGI Symbol;Acc:MGI:97323]	2.12467	0.00736507	up
ENSMUSG00000040258	Nxph4	neurexophilin 4 [Source:MGI Symbol;Acc:MGI:1336197]	2.01093	0.0075261	up
ENSMUSG00000116652	B830017H08Rik	RIKEN cDNA B830017H08 gene [Source:MGI Symbol;Acc:MGI:3045365]	-2.18772	0.00758695	down
ENSMUSG00000045573	Penk	preproenkephalin [Source:MGI Symbol;Acc:MGI:104629]	1.06153	0.00764296	up
ENSMUSG00000035168	Tanc1	tetratricopeptide repeat, ankyrin repeat and coiled-coil containing 1 [Source:MGI Symbol;Acc:MGI:1914110]	1.04622	0.00773111	up
ENSMUSG00000003812	Dnase2a	deoxyribonuclease II alpha [Source:MGI Symbol;Acc:MGI:1329019]	1.325	0.00773205	up
ENSMUSG00000047507	Baiap3	BAI1-associated protein 3 [Source:MGI Symbol;Acc:MGI:2685783]	1.79066	0.00780215	up
ENSMUSG00000057130	Txnl4a	thioredoxin-like 4A [Source:MGI Symbol;Acc:MGI:1351613]	1.08266	0.00815381	up
ENSMUSG00000028125	Abca4	ATP-binding cassette, sub-family A (ABC1), member 4 [Source:MGI Symbol;Acc:MGI:109424]	1.59071	0.00819077	up
ENSMUSG00000021287	Xrcc3	X-ray repair complementing defective repair in Chinese hamster cells 3 [Source:MGI Symbol;Acc:MGI:1921585]	-1.21771	0.0082884	down
ENSMUSG00000039958	Etfbkmt	electron transfer flavoprotein beta subunit lysine methyltransferase [Source:MGI Symbol;Acc:MGI:2443575]	1.42977	0.00836253	up
ENSMUSG00000103585	Pcdhgb4	protocadherin gamma subfamily B, 4 [Source:MGI Symbol;Acc:MGI:1935173]	-3.67777	0.00845077	down
ENSMUSG00000036545	Adamts2	a disintegrin-like and metallopeptidase (reprolysin type) with thrombospondin type 1 motif, 2 [Source:MGI Symbol;Acc:MGI:1347356]	1.39963	0.00850303	up
ENSMUSG00000024420	Zfp521	zinc finger protein 521 [Source:MGI Symbol;Acc:MGI:95459]	1.70379	0.00857898	up
ENSMUSG00000035486	Plk5	polo like kinase 5 [Source:MGI Symbol;Acc:MGI:3026984]	1.09457	0.00858672	up
ENSMUSG00000014846	Tppp3	tubulin polymerization-promoting protein family member 3 [Source:MGI Symbol;Acc:MGI:1915221]	1.53001	0.00862971	up
ENSMUSG00000040270	Bach2	BTB and CNC homology, basic leucine zipper transcription factor 2 [Source:MGI Symbol;Acc:MGI:894679]	-1.53052	0.00876866	down
ENSMUSG00000031344	Gabrq	gamma-aminobutyric acid (GABA) A receptor, subunit theta [Source:MGI Symbol;Acc:MGI:1888498]	2.56059	0.00881767	up
ENSMUSG00000082809	Gm14150	predicted gene 14150 [Source:MGI Symbol;Acc:MGI:3651006]	1.70781	0.00884766	up
ENSMUSG00000097777	Gm16794	predicted gene, 16794 [Source:MGI Symbol;Acc:MGI:4439718]	-1.47699	0.00896033	down
ENSMUSG00000082185	Gm12428	predicted gene 12428 [Source:MGI Symbol;Acc:MGI:3650848]	2.20072	0.00907163	up
ENSMUSG00000050010	Shisa3	shisa family member 3 [Source:MGI Symbol;Acc:MGI:3041225]	-2.08245	0.0091208	down
ENSMUSG00000098090	2700099C18Rik	RIKEN cDNA 2700099C18 gene [Source:MGI Symbol;Acc:MGI:1924272]	-1.75139	0.00914194	down
ENSMUSG00000038112	AW551984	expressed sequence AW551984 [Source:MGI Symbol;Acc:MGI:2143322]	1.77707	0.00925168	up
ENSMUSG00000078922	Tgtp1	T cell specific GTPase 1 [Source:MGI Symbol;Acc:MGI:98734]	1.43898	0.009557	up
ENSMUSG00000038526	Car14	carbonic anhydrase 14 [Source:MGI Symbol;Acc:MGI:1344341]	1.57083	0.00964833	up
ENSMUSG00000020701	Tmem132e	transmembrane protein 132E [Source:MGI Symbol;Acc:MGI:2685490]	1.12384	0.00975263	up
ENSMUSG00000055013	Agap1	ArfGAP with GTPase domain, ankyrin repeat and PH domain 1 [Source:MGI Symbol;Acc:MGI:2653690]	1.10764	0.00977017	up
ENSMUSG00000040146	Rgl3	ral guanine nucleotide dissociation stimulator-like 3 [Source:MGI Symbol;Acc:MGI:1918996]	1.55527	0.00985181	up
ENSMUSG00000105703	Gm43305	predicted gene 43305 [Source:MGI Symbol;Acc:MGI:5663442]	1.17279	0.00987367	up
ENSMUSG00000009075	Cabp7	calcium binding protein 7 [Source:MGI Symbol;Acc:MGI:2183437]	1.96131	0.00994165	up
ENSMUSG00000001506	Col1a1	collagen, type I, alpha 1 [Source:MGI Symbol;Acc:MGI:88467]	1.09887	0.00999718	up
ENSMUSG00000040152	Thbs1	thrombospondin 1 [Source:MGI Symbol;Acc:MGI:98737]	1.64516	0.0100509	up
ENSMUSG00000001444	Tbx21	T-box 21 [Source:MGI Symbol;Acc:MGI:1888984]	-2.59175	0.0101163	down
ENSMUSG00000050201	Otop2	otopetrin 2 [Source:MGI Symbol;Acc:MGI:2388365]	-1.90362	0.0101792	down
ENSMUSG00000056174	Col8a2	collagen, type VIII, alpha 2 [Source:MGI Symbol;Acc:MGI:88464]	2.1578	0.0106344	up
ENSMUSG00000021255	Esrrb	estrogen related receptor, beta [Source:MGI Symbol;Acc:MGI:1346832]	1.80696	0.01075	up
ENSMUSG00000048387	Osr1	odd-skipped related transcription factor 1 [Source:MGI Symbol;Acc:MGI:1344424]	1.42714	0.0108397	up
ENSMUSG00000061718	Ppp1r1b	protein phosphatase 1, regulatory inhibitor subunit 1B [Source:MGI Symbol;Acc:MGI:94860]	1.13294	0.0109006	up
ENSMUSG00000053819	Camk2d	calcium/calmodulin-dependent protein kinase II, delta [Source:MGI Symbol;Acc:MGI:1341265]	1.00801	0.0109915	up
ENSMUSG00000023224	Serping1	serine (or cysteine) peptidase inhibitor, clade G, member 1 [Source:MGI Symbol;Acc:MGI:894696]	1.40943	0.0110698	up
ENSMUSG00000014158	Trpv4	transient receptor potential cation channel, subfamily V, member 4 [Source:MGI Symbol;Acc:MGI:1926945]	2.09632	0.0113682	up
ENSMUSG00000018217	Pmp22	peripheral myelin protein 22 [Source:MGI Symbol;Acc:MGI:97631]	1.22497	0.0114007	up
ENSMUSG00000019853	Hebp2	heme binding protein 2 [Source:MGI Symbol;Acc:MGI:1860084]	1.65672	0.0114271	up
ENSMUSG00000041548	Hspb8	heat shock protein 8 [Source:MGI Symbol;Acc:MGI:2135756]	1.23022	0.0115799	up
ENSMUSG00000032373	Car12	carbonic anhydrase 12 [Source:MGI Symbol;Acc:MGI:1923709]	1.16133	0.0117178	up
ENSMUSG00000029287	Tgfbr3	transforming growth factor, beta receptor III [Source:MGI Symbol;Acc:MGI:104637]	1.08111	0.0117607	up
ENSMUSG00000043441	Gpr149	G protein-coupled receptor 149 [Source:MGI Symbol;Acc:MGI:2443628]	1.58165	0.0117816	up
ENSMUSG00000036103	Colec12	collectin sub-family member 12 [Source:MGI Symbol;Acc:MGI:2152907]	1.07985	0.0118403	up
ENSMUSG00000083863	Gm13341	predicted gene 13341 [Source:MGI Symbol;Acc:MGI:3650228]	-1.40618	0.0119306	down
ENSMUSG00000021280	Exoc3l4	exocyst complex component 3-like 4 [Source:MGI Symbol;Acc:MGI:1921363]	1.93501	0.0119915	up
ENSMUSG00000026514	Cnih3	cornichon family AMPA receptor auxiliary protein 3 [Source:MGI Symbol;Acc:MGI:1920228]	-1.68324	0.0120838	down
ENSMUSG00000047139	Cd24a	CD24a antigen [Source:MGI Symbol;Acc:MGI:88323]	1.98994	0.0121964	up
ENSMUSG00000020681	Ace	angiotensin I converting enzyme (peptidyl-dipeptidase A) 1 [Source:MGI Symbol;Acc:MGI:87874]	1.36278	0.0125005	up
ENSMUSG00000032369	Plscr1	phospholipid scramblase 1 [Source:MGI Symbol;Acc:MGI:893575]	1.42183	0.0126528	up
ENSMUSG00000109243	Gm45867	predicted gene 45867 [Source:MGI Symbol;Acc:MGI:5804982]	-1.3104	0.0127136	down
ENSMUSG00000043572	Pars2	prolyl-tRNA synthetase (mitochondrial)(putative) [Source:MGI Symbol;Acc:MGI:2386296]	1.19797	0.0128076	up
ENSMUSG00000060962	Dmkn	dermokine [Source:MGI Symbol;Acc:MGI:1920962]	1.50994	0.0132537	up
ENSMUSG00000030337	Vamp1	vesicle-associated membrane protein 1 [Source:MGI Symbol;Acc:MGI:1313276]	1.61679	0.0132824	up
ENSMUSG00000048450	Msx1	msh homeobox 1 [Source:MGI Symbol;Acc:MGI:97168]	1.69107	0.0134489	up
ENSMUSG00000078139	AK157302	cDNA sequence AK157302 [Source:MGI Symbol;Acc:MGI:3574096]	-1.42932	0.0135022	down
ENSMUSG00000000402	Egfl6	EGF-like-domain, multiple 6 [Source:MGI Symbol;Acc:MGI:1858599]	1.3919	0.0135636	up
ENSMUSG00000116275	Zc3h11a	zinc finger CCCH type containing 11A [Source:MGI Symbol;Acc:MGI:1917829]	3.77785	0.0136779	up
ENSMUSG00000041660	Bbox1	butyrobetaine (gamma), 2-oxoglutarate dioxygenase 1 (gamma-butyrobetaine hydroxylase) [Source:MGI Symbol;Acc:MGI:1891372]	2.37607	0.0139908	up
ENSMUSG00000041272	Tox	thymocyte selection-associated high mobility group box [Source:MGI Symbol;Acc:MGI:2181659]	-1.12676	0.0139977	down
ENSMUSG00000049241	Hcar1	hydrocarboxylic acid receptor 1 [Source:MGI Symbol;Acc:MGI:2441671]	1.49332	0.0140758	up
ENSMUSG00000039323	Igfbp2	insulin-like growth factor binding protein 2 [Source:MGI Symbol;Acc:MGI:96437]	1.27298	0.0141869	up
ENSMUSG00000022253	Nadk2	NAD kinase 2, mitochondrial [Source:MGI Symbol;Acc:MGI:1915896]	1.0075	0.0142481	up
ENSMUSG00000032368	Zic1	zinc finger protein of the cerebellum 1 [Source:MGI Symbol;Acc:MGI:106683]	1.7274	0.0144117	up
ENSMUSG00000107068	Gm42742	predicted gene 42742 [Source:MGI Symbol;Acc:MGI:5662879]	1.05483	0.0146644	up
ENSMUSG00000006218	Fam131c	family with sequence similarity 131, member C [Source:MGI Symbol;Acc:MGI:2685539]	1.65733	0.0147055	up
ENSMUSG00000033208	S100b	S100 protein, beta polypeptide, neural [Source:MGI Symbol;Acc:MGI:98217]	1.31289	0.0149305	up
ENSMUSG00000020334	Slc22a4	solute carrier family 22 (organic cation transporter), member 4 [Source:MGI Symbol;Acc:MGI:1353479]	1.53068	0.014978	up
ENSMUSG00000030500	Slc17a6	solute carrier family 17 (sodium-dependent inorganic phosphate cotransporter), member 6 [Source:MGI Symbol;Acc:MGI:2156052]	1.45154	0.0149845	up
ENSMUSG00000103037	Pcdhgb1	protocadherin gamma subfamily B, 1 [Source:MGI Symbol;Acc:MGI:1935169]	-1.25063	0.0150738	down
ENSMUSG00000020178	Adora2a	adenosine A2a receptor [Source:MGI Symbol;Acc:MGI:99402]	1.78898	0.0151893	up
ENSMUSG00000029718	Pcolce	procollagen C-endopeptidase enhancer protein [Source:MGI Symbol;Acc:MGI:105099]	1.24101	0.0154616	up
ENSMUSG00000032060	Cryab	crystallin, alpha B [Source:MGI Symbol;Acc:MGI:88516]	1.0112	0.0157178	up
ENSMUSG00000005357	Slc1a6	solute carrier family 1 (high affinity aspartate/glutamate transporter), member 6 [Source:MGI Symbol;Acc:MGI:1096331]	1.49101	0.0158406	up
ENSMUSG00000031285	Dcx	doublecortin [Source:MGI Symbol;Acc:MGI:1277171]	-1.11845	0.0159625	down
ENSMUSG00000019732	Calr3	calreticulin 3 [Source:MGI Symbol;Acc:MGI:1920566]	1.81661	0.0159628	up
ENSMUSG00000030029	Lrig1	leucine-rich repeats and immunoglobulin-like domains 1 [Source:MGI Symbol;Acc:MGI:107935]	1.05226	0.015996	up
ENSMUSG00000024866	Acy3	aspartoacylase (aminoacylase) 3 [Source:MGI Symbol;Acc:MGI:1918920]	1.54256	0.0159987	up
ENSMUSG00000018566	Slc2a4	solute carrier family 2 (facilitated glucose transporter), member 4 [Source:MGI Symbol;Acc:MGI:95758]	1.66538	0.0162285	up
ENSMUSG00000020847	Rph3al	rabphilin 3A-like (without C2 domains) [Source:MGI Symbol;Acc:MGI:1923492]	1.41576	0.016235	up
ENSMUSG00000027942	4933434E20Rik	RIKEN cDNA 4933434E20 gene [Source:MGI Symbol;Acc:MGI:1914027]	1.15643	0.0164405	up
ENSMUSG00000031654	Cbln1	cerebellin 1 precursor protein [Source:MGI Symbol;Acc:MGI:88281]	2.32382	0.0168646	up
ENSMUSG00000057315	Arhgap24	Rho GTPase activating protein 24 [Source:MGI Symbol;Acc:MGI:1922647]	1.27972	0.016882	up
ENSMUSG00000031273	Col4a6	collagen, type IV, alpha 6 [Source:MGI Symbol;Acc:MGI:2152695]	1.64072	0.0169039	up
ENSMUSG00000022816	Fstl1	follistatin-like 1 [Source:MGI Symbol;Acc:MGI:102793]	1.1034	0.0169273	up
ENSMUSG00000093575	Gm20695	predicted gene 20695 [Source:MGI Symbol;Acc:MGI:5313142]	-1.78826	0.0170757	down
ENSMUSG00000049985	Ankrd55	ankyrin repeat domain 55 [Source:MGI Symbol;Acc:MGI:1924568]	1.75477	0.0170943	up
ENSMUSG00000110924	Gm40518	predicted gene, 40518 [Source:MGI Symbol;Acc:MGI:5623403]	-1.14191	0.0177377	down
ENSMUSG00000015843	Rxrg	retinoid X receptor gamma [Source:MGI Symbol;Acc:MGI:98216]	1.42376	0.0178255	up
ENSMUSG00000051043	Gprc5c	G protein-coupled receptor, family C, group 5, member C [Source:MGI Symbol;Acc:MGI:1917605]	1.64316	0.0178449	up
ENSMUSG00000018339	Gpx3	glutathione peroxidase 3 [Source:MGI Symbol;Acc:MGI:105102]	1.36818	0.018052	up
ENSMUSG00000025491	Ifitm1	interferon induced transmembrane protein 1 [Source:MGI Symbol;Acc:MGI:1915963]	1.49097	0.0180742	up
ENSMUSG00000058447	Gm26920	predicted gene, 26920 [Source:MGI Symbol;Acc:MGI:5504035]	-3.27668	0.018197	down
ENSMUSG00000036357	Gpr101	G protein-coupled receptor 101 [Source:MGI Symbol;Acc:MGI:2685211]	1.96274	0.018323	up
ENSMUSG00000115232	Gm49378	predicted gene, 49378 [Source:MGI Symbol;Acc:MGI:6121598]	1.94497	0.0183606	up
ENSMUSG00000085511	Gm11738	predicted gene 11738 [Source:MGI Symbol;Acc:MGI:3650365]	-1.62283	0.0183894	down
ENSMUSG00000045903	Npas4	neuronal PAS domain protein 4 [Source:MGI Symbol;Acc:MGI:2664186]	-1.28607	0.0184092	down
ENSMUSG00000074063	Osgin1	oxidative stress induced growth inhibitor 1 [Source:MGI Symbol;Acc:MGI:1919089]	1.57199	0.0184426	up
ENSMUSG00000029084	Cd38	CD38 antigen [Source:MGI Symbol;Acc:MGI:107474]	1.73849	0.0185741	up
ENSMUSG00000014852	Adamts13	a disintegrin-like and metallopeptidase (reprolysin type) with thrombospondin type 1 motif, 13 [Source:MGI Symbol;Acc:MGI:2685556]	-1.37928	0.0187021	down
ENSMUSG00000020261	Slc36a1	solute carrier family 36 (proton/amino acid symporter), member 1 [Source:MGI Symbol;Acc:MGI:2445299]	1.38118	0.018758	up
ENSMUSG00000036169	Sostdc1	sclerostin domain containing 1 [Source:MGI Symbol;Acc:MGI:1913292]	2.20289	0.0189748	up
ENSMUSG00000005892	Trh	thyrotropin releasing hormone [Source:MGI Symbol;Acc:MGI:98823]	-1.91139	0.0191733	down
ENSMUSG00000097789	Gm2115	predicted gene 2115 [Source:MGI Symbol;Acc:MGI:3780284]	1.04675	0.0191843	up
ENSMUSG00000033083	Tbc1d4	TBC1 domain family, member 4 [Source:MGI Symbol;Acc:MGI:2429660]	1.12541	0.0192653	up
ENSMUSG00000027971	Ndst4	N-deacetylase/N-sulfotransferase (heparin glucosaminyl) 4 [Source:MGI Symbol;Acc:MGI:1932545]	2.08518	0.0195408	up
ENSMUSG00000074517	Gm10710	predicted gene 10710 [Source:MGI Symbol;Acc:MGI:3642896]	1.59887	0.0197567	up
ENSMUSG00000038587	Akap12	A kinase (PRKA) anchor protein (gravin) 12 [Source:MGI Symbol;Acc:MGI:1932576]	1.22569	0.019979	up
ENSMUSG00000057615	Ldoc1	regulator of NFKB signaling [Source:MGI Symbol;Acc:MGI:2685212]	1.66467	0.0200012	up
ENSMUSG00000032411	Tfdp2	transcription factor Dp 2 [Source:MGI Symbol;Acc:MGI:107167]	-1.00527	0.020048	down
ENSMUSG00000079436	Kcnj13	potassium inwardly-rectifying channel, subfamily J, member 13 [Source:MGI Symbol;Acc:MGI:3781032]	2.36074	0.0203198	up
ENSMUSG00000025203	Scd2	stearoyl-Coenzyme A desaturase 2 [Source:MGI Symbol;Acc:MGI:98240]	1.39298	0.0203739	up
ENSMUSG00000047821	Trim16	tripartite motif-containing 16 [Source:MGI Symbol;Acc:MGI:2137356]	1.61771	0.0205312	up
ENSMUSG00000038151	Prdm1	PR domain containing 1, with ZNF domain [Source:MGI Symbol;Acc:MGI:99655]	-1.46797	0.0206369	down
ENSMUSG00000020599	Rgs9	regulator of G-protein signaling 9 [Source:MGI Symbol;Acc:MGI:1338824]	1.3955	0.0206556	up
ENSMUSG00000021175	Cdca7l	cell division cycle associated 7 like [Source:MGI Symbol;Acc:MGI:2384982]	-1.72201	0.020683	down
ENSMUSG00000027907	S100a11	S100 calcium binding protein A11 [Source:MGI Symbol;Acc:MGI:1338798]	1.15194	0.0207977	up
ENSMUSG00000044734	Serpinb1a	serine (or cysteine) peptidase inhibitor, clade B, member 1a [Source:MGI Symbol;Acc:MGI:1913472]	1.39877	0.0208429	up
ENSMUSG00000014198	Zfp385c	zinc finger protein 385C [Source:MGI Symbol;Acc:MGI:3608347]	2.5447	0.0211253	up
ENSMUSG00000002930	Ppp1r17	protein phosphatase 1, regulatory subunit 17 [Source:MGI Symbol;Acc:MGI:1333876]	3.67397	0.0213033	up
ENSMUSG00000022053	Ebf2	early B cell factor 2 [Source:MGI Symbol;Acc:MGI:894332]	1.77996	0.0213101	up
ENSMUSG00000039457	Ppl	periplakin [Source:MGI Symbol;Acc:MGI:1194898]	1.56205	0.0214538	up
ENSMUSG00000026649	Cfap126	cilia and flagella associated protein 126 [Source:MGI Symbol;Acc:MGI:1922722]	1.97101	0.0215052	up
ENSMUSG00000036585	Fgf1	fibroblast growth factor 1 [Source:MGI Symbol;Acc:MGI:95515]	1.28459	0.0215668	up
ENSMUSG00000004951	Hspb1	heat shock protein 1 [Source:MGI Symbol;Acc:MGI:96240]	1.19077	0.0216953	up
ENSMUSG00000089837	Npcd	neuronal pentraxin chromo domain [Source:MGI Symbol;Acc:MGI:3845555]	-2.89146	0.0216967	down
ENSMUSG00000096488	Gm10409	predicted gene 10409 [Source:MGI Symbol;Acc:MGI:3710610]	1.93326	0.0223827	up
ENSMUSG00000036131	Frmd7	FERM domain containing 7 [Source:MGI Symbol;Acc:MGI:2686379]	-2.44799	0.0225533	down
ENSMUSG00000032796	Lama1	laminin, alpha 1 [Source:MGI Symbol;Acc:MGI:99892]	1.33548	0.0225789	up
ENSMUSG00000004885	Crabp2	cellular retinoic acid binding protein II [Source:MGI Symbol;Acc:MGI:88491]	1.31735	0.022999	up
ENSMUSG00000009470	Tnpo1	transportin 1 [Source:MGI Symbol;Acc:MGI:2681523]	-1.4643	0.023249	down
ENSMUSG00000033855	Ston1	stonin 1 [Source:MGI Symbol;Acc:MGI:1924307]	1.21403	0.0233347	up
ENSMUSG00000094786	Gm14403	predicted gene 14403 [Source:MGI Symbol;Acc:MGI:3649813]	-1.21805	0.0233377	down
ENSMUSG00000100162	Gm20687	predicted gene 20687 [Source:MGI Symbol;Acc:MGI:5313134]	-1.3855	0.0233824	down
ENSMUSG00000028188	Spata1	spermatogenesis associated 1 [Source:MGI Symbol;Acc:MGI:1918201]	-1.28579	0.0233892	down
ENSMUSG00000042793	Lgr6	leucine-rich repeat-containing G protein-coupled receptor 6 [Source:MGI Symbol;Acc:MGI:2441805]	-1.40749	0.0234444	down
ENSMUSG00000078713	Tomm5	translocase of outer mitochondrial membrane 5 [Source:MGI Symbol;Acc:MGI:1915762]	1.16948	0.0235273	up
ENSMUSG00000056972	Magel2	melanoma antigen, family L, 2 [Source:MGI Symbol;Acc:MGI:1351648]	1.41849	0.023548	up
ENSMUSG00000057596	Trim30d	tripartite motif-containing 30D [Source:MGI Symbol;Acc:MGI:3035181]	1.2895	0.0236404	up
ENSMUSG00000026051	Ecrg4	ECRG4 augurin precursor [Source:MGI Symbol;Acc:MGI:1926146]	2.61648	0.0236912	up
ENSMUSG00000032006	Pdgfd	platelet-derived growth factor, D polypeptide [Source:MGI Symbol;Acc:MGI:1919035]	1.45167	0.0237678	up
ENSMUSG00000081593	Gm11841	predicted gene 11841 [Source:MGI Symbol;Acc:MGI:3651164]	-1.53706	0.0237806	down
ENSMUSG00000071497	Nutf2-ps1	nuclear transport factor 2, pseudogene 1 [Source:MGI Symbol;Acc:MGI:108008]	-1.1261	0.0237963	down
ENSMUSG00000050931	Sgms2	sphingomyelin synthase 2 [Source:MGI Symbol;Acc:MGI:1921692]	1.37053	0.0238033	up
ENSMUSG00000050666	Vstm4	V-set and transmembrane domain containing 4 [Source:MGI Symbol;Acc:MGI:2444633]	1.20747	0.0238069	up
ENSMUSG00000007279	Scube2	signal peptide, CUB domain, EGF-like 2 [Source:MGI Symbol;Acc:MGI:1928765]	-1.28376	0.0239482	down
ENSMUSG00000037295	Ldlrap1	low density lipoprotein receptor adaptor protein 1 [Source:MGI Symbol;Acc:MGI:2140175]	1.51046	0.0239681	up
ENSMUSG00000027994	Mcub	mitochondrial calcium uniporter dominant negative beta subunit [Source:MGI Symbol;Acc:MGI:1914065]	-1.22361	0.0242853	down
ENSMUSG00000025905	Oprk1	opioid receptor, kappa 1 [Source:MGI Symbol;Acc:MGI:97439]	1.38612	0.024326	up
ENSMUSG00000096795	Zfp433	zinc finger protein 433 [Source:MGI Symbol;Acc:MGI:1920860]	-1.12836	0.0243467	down
ENSMUSG00000037336	Mfsd2b	major facilitator superfamily domain containing 2B [Source:MGI Symbol;Acc:MGI:3583946]	-1.1472	0.024553	down
ENSMUSG00000086368	Gm13830	predicted gene 13830 [Source:MGI Symbol;Acc:MGI:3651141]	1.3387	0.0248684	up
ENSMUSG00000029410	Ppef2	protein phosphatase, EF hand calcium-binding domain 2 [Source:MGI Symbol;Acc:MGI:1342304]	1.45075	0.02491	up
ENSMUSG00000030551	Nr2f2	nuclear receptor subfamily 2, group F, member 2 [Source:MGI Symbol;Acc:MGI:1352452]	1.13374	0.0249788	up
ENSMUSG00000005124	Ccn4	cellular communication network factor 4 [Source:MGI Symbol;Acc:MGI:1197008]	-1.26432	0.0250878	down
ENSMUSG00000031962	Cdh15	cadherin 15 [Source:MGI Symbol;Acc:MGI:106672]	1.63349	0.0251596	up
ENSMUSG00000046352	Gjb2	gap junction protein, beta 2 [Source:MGI Symbol;Acc:MGI:95720]	1.01209	0.0251627	up
ENSMUSG00000030317	Timp4	tissue inhibitor of metalloproteinase 4 [Source:MGI Symbol;Acc:MGI:109125]	1.03652	0.0254996	up
ENSMUSG00000026308	Klhl30	kelch-like 30 [Source:MGI Symbol;Acc:MGI:1918038]	-1.8742	0.0255645	down
ENSMUSG00000036594	H2-Aa	histocompatibility 2, class II antigen A, alpha [Source:MGI Symbol;Acc:MGI:95895]	1.45972	0.0263889	up
ENSMUSG00000090053	Pakap	paralemmin A kinase anchor protein [Source:MGI Symbol;Acc:MGI:5141924]	-1.41788	0.0264952	down
ENSMUSG00000061524	Zic2	zinc finger protein of the cerebellum 2 [Source:MGI Symbol;Acc:MGI:106679]	1.38221	0.0269186	up
ENSMUSG00000033685	Ucp2	uncoupling protein 2 (mitochondrial, proton carrier) [Source:MGI Symbol;Acc:MGI:109354]	1.01769	0.0271215	up
ENSMUSG00000024998	Plce1	phospholipase C, epsilon 1 [Source:MGI Symbol;Acc:MGI:1921305]	1.28534	0.0272285	up
ENSMUSG00000075324	Fign	fidgetin [Source:MGI Symbol;Acc:MGI:1890647]	1.18869	0.0272406	up
ENSMUSG00000022780	Meltf	melanotransferrin [Source:MGI Symbol;Acc:MGI:1353421]	-1.23394	0.0272496	down
ENSMUSG00000048562	Sp8	trans-acting transcription factor 8 [Source:MGI Symbol;Acc:MGI:2443471]	-1.75916	0.027265	down
ENSMUSG00000028358	Zfp618	zinc finger protein 618 [Source:MGI Symbol;Acc:MGI:1919950]	1.06915	0.0275412	up
ENSMUSG00000047797	Gjb1	gap junction protein, beta 1 [Source:MGI Symbol;Acc:MGI:95719]	1.39792	0.027679	up
ENSMUSG00000105852	Gm42890	predicted gene 42890 [Source:MGI Symbol;Acc:MGI:5663027]	-1.26878	0.0280001	down
ENSMUSG00000071748	Gm14698	predicted gene 14698 [Source:MGI Symbol;Acc:MGI:3709613]	-1.50372	0.0280243	down
ENSMUSG00000031736	Crnde	colorectal neoplasia differentially expressed (non-protein coding) [Source:MGI Symbol;Acc:MGI:1918546]	1.87305	0.0281519	up
ENSMUSG00000044501	Zfp758	zinc finger protein 758 [Source:MGI Symbol;Acc:MGI:2385044]	-1.07021	0.0285068	down
ENSMUSG00000046402	Rbp1	retinol binding protein 1, cellular [Source:MGI Symbol;Acc:MGI:97876]	1.05401	0.0285208	up
ENSMUSG00000017756	Slc12a7	solute carrier family 12, member 7 [Source:MGI Symbol;Acc:MGI:1342283]	1.24302	0.0285539	up
ENSMUSG00000079507	H2-Q1	histocompatibility 2, Q region locus 1 [Source:MGI Symbol;Acc:MGI:95928]	1.44465	0.0286487	up
ENSMUSG00000027868	Tbx15	T-box 15 [Source:MGI Symbol;Acc:MGI:1277234]	1.35987	0.0287092	up
ENSMUSG00000084129	Hmgb1-ps1	high mobility group box 1, pseudogene 1 [Source:MGI Symbol;Acc:MGI:3768536]	-1.04798	0.0287119	down
ENSMUSG00000003573	Homer3	homer scaffolding protein 3 [Source:MGI Symbol;Acc:MGI:1347359]	1.35544	0.0288588	up
ENSMUSG00000031373	Car5b	carbonic anhydrase 5b, mitochondrial [Source:MGI Symbol;Acc:MGI:1926249]	1.19934	0.0290804	up
ENSMUSG00000043461	Sptssb	serine palmitoyltransferase, small subunit B [Source:MGI Symbol;Acc:MGI:1913433]	1.28286	0.0292225	up
ENSMUSG00000021186	Fbln5	fibulin 5 [Source:MGI Symbol;Acc:MGI:1346091]	1.38319	0.0294882	up
ENSMUSG00000046718	Bst2	bone marrow stromal cell antigen 2 [Source:MGI Symbol;Acc:MGI:1916800]	1.06457	0.0295373	up
ENSMUSG00000079575	Rbpj-ps3	recombination signal binding protein for immunoglobulin kappa J region, pseudogene 3 [Source:MGI Symbol;Acc:MGI:96525]	1.23428	0.0297092	up
ENSMUSG00000032194	Kank2	KN motif and ankyrin repeat domains 2 [Source:MGI Symbol;Acc:MGI:2384568]	1.17806	0.0297988	up
ENSMUSG00000032908	Sgpp2	sphingosine-1-phosphate phosphotase 2 [Source:MGI Symbol;Acc:MGI:3589109]	1.04847	0.0298528	up
ENSMUSG00000074715	Ccl28	chemokine (C-C motif) ligand 28 [Source:MGI Symbol;Acc:MGI:1861731]	-1.06626	0.0304946	down
ENSMUSG00000090291	Lrrc10b	leucine rich repeat containing 10B [Source:MGI Symbol;Acc:MGI:2685551]	1.851	0.0305018	up
ENSMUSG00000046714	Foxc2	forkhead box C2 [Source:MGI Symbol;Acc:MGI:1347481]	1.35063	0.030823	up
ENSMUSG00000005107	Slc2a9	solute carrier family 2 (facilitated glucose transporter), member 9 [Source:MGI Symbol;Acc:MGI:2152844]	-1.25612	0.0308669	down
ENSMUSG00000072647	Adam1a	a disintegrin and metallopeptidase domain 1a [Source:MGI Symbol;Acc:MGI:2429504]	-1.03908	0.0308818	down
ENSMUSG00000042115	Klhdc8a	kelch domain containing 8A [Source:MGI Symbol;Acc:MGI:2442630]	1.03965	0.0309657	up
ENSMUSG00000019312	Grb7	growth factor receptor bound protein 7 [Source:MGI Symbol;Acc:MGI:102683]	1.16172	0.0311276	up
ENSMUSG00000039672	Kcne2	potassium voltage-gated channel, Isk-related subfamily, gene 2 [Source:MGI Symbol;Acc:MGI:1891123]	2.58173	0.0311807	up
ENSMUSG00000005950	P2rx5	purinergic receptor P2X, ligand-gated ion channel, 5 [Source:MGI Symbol;Acc:MGI:2137026]	2.00064	0.0312161	up
ENSMUSG00000038843	Gcnt1	glucosaminyl (N-acetyl) transferase 1, core 2 [Source:MGI Symbol;Acc:MGI:95676]	-1.38599	0.0316605	down
ENSMUSG00000035493	Tgfbi	transforming growth factor, beta induced [Source:MGI Symbol;Acc:MGI:99959]	1.21314	0.0316616	up
ENSMUSG00000017897	Eya2	EYA transcriptional coactivator and phosphatase 2 [Source:MGI Symbol;Acc:MGI:109341]	1.61795	0.0317155	up
ENSMUSG00000020131	Pcsk4	proprotein convertase subtilisin/kexin type 4 [Source:MGI Symbol;Acc:MGI:97514]	-1.01655	0.0317879	down
ENSMUSG00000044522	A730020M07Rik	RIKEN cDNA A730020M07 gene [Source:MGI Symbol;Acc:MGI:2442643]	1.84779	0.0317963	up
ENSMUSG00000087354	4930404I05Rik	RIKEN cDNA 4930404I05 gene [Source:MGI Symbol;Acc:MGI:1914644]	-1.25026	0.0324759	down
ENSMUSG00000022054	Nefm	neurofilament, medium polypeptide [Source:MGI Symbol;Acc:MGI:97314]	1.13018	0.0325012	up
ENSMUSG00000109868	Gm39244	predicted gene, 39244 [Source:MGI Symbol;Acc:MGI:5622129]	1.35982	0.0327994	up
ENSMUSG00000040564	Apoc1	apolipoprotein C-I [Source:MGI Symbol;Acc:MGI:88053]	1.53388	0.0328859	up
ENSMUSG00000025784	Clec3b	C-type lectin domain family 3, member b [Source:MGI Symbol;Acc:MGI:104540]	1.37688	0.0331008	up
ENSMUSG00000097684	Gm26645	predicted gene, 26645 [Source:MGI Symbol;Acc:MGI:5477139]	1.32422	0.0331185	up
ENSMUSG00000022949	Clic6	chloride intracellular channel 6 [Source:MGI Symbol;Acc:MGI:2146607]	2.14185	0.0331358	up
ENSMUSG00000020932	Gfap	glial fibrillary acidic protein [Source:MGI Symbol;Acc:MGI:95697]	1.01523	0.033197	up
ENSMUSG00000100837	1700063D05Rik	RIKEN cDNA 1700063D05 gene [Source:MGI Symbol;Acc:MGI:1925750]	1.72683	0.033413	up
ENSMUSG00000017679	Ttpal	tocopherol (alpha) transfer protein-like [Source:MGI Symbol;Acc:MGI:1923330]	1.13849	0.0336071	up
ENSMUSG00000037578	Pkd2l1	polycystic kidney disease 2-like 1 [Source:MGI Symbol;Acc:MGI:1352448]	2.11001	0.0336799	up
ENSMUSG00000096606	Tpbgl	trophoblast glycoprotein-like [Source:MGI Symbol;Acc:MGI:3646425]	1.15945	0.0340621	up
ENSMUSG00000044787	Spata32	spermatogenesis associated 32 [Source:MGI Symbol;Acc:MGI:3045340]	-1.20281	0.0341559	down
ENSMUSG00000021337	Scgn	secretagogin, EF-hand calcium binding protein [Source:MGI Symbol;Acc:MGI:2384873]	-2.29988	0.0342822	down
ENSMUSG00000024650	Slc22a6	solute carrier family 22 (organic anion transporter), member 6 [Source:MGI Symbol;Acc:MGI:892001]	1.03489	0.0347297	up
ENSMUSG00000037940	Inpp4b	inositol polyphosphate-4-phosphatase, type II [Source:MGI Symbol;Acc:MGI:2158925]	1.21984	0.0350206	up
ENSMUSG00000003847	Nfat5	nuclear factor of activated T cells 5 [Source:MGI Symbol;Acc:MGI:1859333]	-1.06332	0.0350487	down
ENSMUSG00000048776	Pthlh	parathyroid hormone-like peptide [Source:MGI Symbol;Acc:MGI:97800]	1.05807	0.0352169	up
ENSMUSG00000061762	Tac1	tachykinin 1 [Source:MGI Symbol;Acc:MGI:98474]	1.03313	0.0353645	up
ENSMUSG00000030847	Bag3	BCL2-associated athanogene 3 [Source:MGI Symbol;Acc:MGI:1352493]	1.31558	0.0354449	up
ENSMUSG00000006219	Fblim1	filamin binding LIM protein 1 [Source:MGI Symbol;Acc:MGI:1921452]	1.2152	0.0354602	up
ENSMUSG00000027360	Hdc	histidine decarboxylase [Source:MGI Symbol;Acc:MGI:96062]	1.58418	0.0355004	up
ENSMUSG00000095234	Gm21586	predicted gene, 21586 [Source:MGI Symbol;Acc:MGI:5434941]	-1.99698	0.0355233	down
ENSMUSG00000060586	H2-Eb1	histocompatibility 2, class II antigen E beta [Source:MGI Symbol;Acc:MGI:95901]	1.411	0.0356181	up
ENSMUSG00000022468	Endou	endonuclease, polyU-specific [Source:MGI Symbol;Acc:MGI:97746]	1.4577	0.035681	up
ENSMUSG00000048758	Rpl29	ribosomal protein L29 [Source:MGI Symbol;Acc:MGI:99687]	-1.21845	0.0360644	down
ENSMUSG00000097993	Ptprv	protein tyrosine phosphatase, receptor type, V [Source:MGI Symbol;Acc:MGI:108027]	1.67816	0.0361095	up
ENSMUSG00000055235	Wdr86	WD repeat domain 86 [Source:MGI Symbol;Acc:MGI:1915466]	2.22242	0.0364929	up
ENSMUSG00000089798	1700028K03Rik	RIKEN cDNA 1700028K03 gene [Source:MGI Symbol;Acc:MGI:1923671]	-2.21646	0.0367976	down
ENSMUSG00000012123	Crybg2	crystallin beta-gamma domain containing 2 [Source:MGI Symbol;Acc:MGI:1334463]	-1.37707	0.0368117	down
ENSMUSG00000093536	Smim17	small integral membrane protein 17 [Source:MGI Symbol;Acc:MGI:4365374]	1.05093	0.0369831	up
ENSMUSG00000030263	Lrmp	lymphoid-restricted membrane protein [Source:MGI Symbol;Acc:MGI:108424]	1.44594	0.0370265	up
ENSMUSG00000081121	Gm12791	predicted gene 12791 [Source:MGI Symbol;Acc:MGI:3649397]	-1.30178	0.0370632	down
ENSMUSG00000029490	Mfsd7a	major facilitator superfamily domain containing 7A [Source:MGI Symbol;Acc:MGI:2442629]	1.39977	0.0373173	up
ENSMUSG00000041482	Piezo2	piezo-type mechanosensitive ion channel component 2 [Source:MGI Symbol;Acc:MGI:1918781]	1.61113	0.0374065	up
ENSMUSG00000071424	Grid2	glutamate receptor, ionotropic, delta 2 [Source:MGI Symbol;Acc:MGI:95813]	1.02593	0.0375725	up
ENSMUSG00000044447	Dock5	dedicator of cytokinesis 5 [Source:MGI Symbol;Acc:MGI:2652871]	1.05097	0.0381154	up
ENSMUSG00000029370	Rassf6	Ras association (RalGDS/AF-6) domain family member 6 [Source:MGI Symbol;Acc:MGI:1920496]	1.4926	0.0386884	up
ENSMUSG00000016194	Hsd11b1	hydroxysteroid 11-beta dehydrogenase 1 [Source:MGI Symbol;Acc:MGI:103562]	1.08685	0.0389866	up
ENSMUSG00000060284	Sp7	Sp7 transcription factor 7 [Source:MGI Symbol;Acc:MGI:2153568]	-1.61537	0.0392262	down
ENSMUSG00000031497	Tnfsf13b	tumor necrosis factor (ligand) superfamily, member 13b [Source:MGI Symbol;Acc:MGI:1344376]	1.37337	0.0396916	up
ENSMUSG00000029096	Htra3	HtrA serine peptidase 3 [Source:MGI Symbol;Acc:MGI:1925808]	1.07122	0.040121	up
ENSMUSG00000109539	Gm44667	predicted gene 44667 [Source:MGI Symbol;Acc:MGI:5753243]	-1.27163	0.0403207	down
ENSMUSG00000001604	Tcea3	transcription elongation factor A (SII), 3 [Source:MGI Symbol;Acc:MGI:1196908]	1.98919	0.0403292	up
ENSMUSG00000081788	Gm5898	predicted gene 5898 [Source:MGI Symbol;Acc:MGI:3644921]	1.24597	0.0403343	up
ENSMUSG00000102976	Zc3h11a	zinc finger CCCH type containing 11A [Source:MGI Symbol;Acc:MGI:1917829]	-1.11584	0.0404575	down
ENSMUSG00000028555	Ttc39a	tetratricopeptide repeat domain 39A [Source:MGI Symbol;Acc:MGI:2444350]	1.3766	0.0406736	up
ENSMUSG00000021647	Cartpt	CART prepropeptide [Source:MGI Symbol;Acc:MGI:1351330]	1.09881	0.0410105	up
ENSMUSG00000031351	Zfp185	zinc finger protein 185 [Source:MGI Symbol;Acc:MGI:108095]	1.36663	0.0413721	up
ENSMUSG00000032554	Trf	transferrin [Source:MGI Symbol;Acc:MGI:98821]	1.20468	0.0414049	up
ENSMUSG00000002266	Zim1	zinc finger, imprinted 1 [Source:MGI Symbol;Acc:MGI:1341879]	1.13364	0.0416946	up
ENSMUSG00000043366	Olfr78	olfactory receptor 78 [Source:MGI Symbol;Acc:MGI:2157548]	-1.49837	0.0418785	down
ENSMUSG00000090122	Kcne1l	potassium voltage-gated channel, Isk-related family, member 1-like, pseudogene [Source:MGI Symbol;Acc:MGI:1913490]	1.33015	0.0419335	up
ENSMUSG00000020553	Pctp	phosphatidylcholine transfer protein [Source:MGI Symbol;Acc:MGI:107375]	1.28888	0.0420082	up
ENSMUSG00000117819	Gm50253	predicted gene, 50253 [Source:MGI Symbol;Acc:MGI:6303071]	1.01378	0.0420349	up
ENSMUSG00000114278	Gm49027	predicted gene, 49027 [Source:MGI Symbol;Acc:MGI:6118396]	-1.08986	0.0421358	down
ENSMUSG00000032766	Gng11	guanine nucleotide binding protein (G protein), gamma 11 [Source:MGI Symbol;Acc:MGI:1913316]	1.253	0.042144	up
ENSMUSG00000038963	Slco4a1	solute carrier organic anion transporter family, member 4a1 [Source:MGI Symbol;Acc:MGI:1351866]	1.16666	0.0425333	up
ENSMUSG00000115650	Gm48992	predicted gene, 48992 [Source:MGI Symbol;Acc:MGI:6118339]	-1.40134	0.0425495	down
ENSMUSG00000041736	Tspo	translocator protein [Source:MGI Symbol;Acc:MGI:88222]	1.08993	0.0426371	up
ENSMUSG00000024197	Plin3	perilipin 3 [Source:MGI Symbol;Acc:MGI:1914155]	1.06415	0.0427692	up
ENSMUSG00000025504	Eps8l2	EPS8-like 2 [Source:MGI Symbol;Acc:MGI:2138828]	1.30304	0.04277	up
ENSMUSG00000020799	Tekt1	tektin 1 [Source:MGI Symbol;Acc:MGI:1333819]	1.24638	0.0429838	up
ENSMUSG00000058488	Kl	klotho [Source:MGI Symbol;Acc:MGI:1101771]	1.95901	0.0430087	up
ENSMUSG00000021848	Otx2	orthodenticle homeobox 2 [Source:MGI Symbol;Acc:MGI:97451]	2.67755	0.0432769	up
ENSMUSG00000041669	Prima1	proline rich membrane anchor 1 [Source:MGI Symbol;Acc:MGI:1926097]	1.20186	0.043378	up
ENSMUSG00000040569	Slc26a7	solute carrier family 26, member 7 [Source:MGI Symbol;Acc:MGI:2384791]	1.27169	0.0444057	up
ENSMUSG00000021303	Gng4	guanine nucleotide binding protein (G protein), gamma 4 [Source:MGI Symbol;Acc:MGI:102703]	-1.05589	0.0444703	down
ENSMUSG00000045036	Tmem232	transmembrane protein 232 [Source:MGI Symbol;Acc:MGI:2685786]	-1.26501	0.0449483	down
ENSMUSG00000000214	Th	tyrosine hydroxylase [Source:MGI Symbol;Acc:MGI:98735]	-1.27234	0.0450993	down
ENSMUSG00000093577	Gm20632	predicted gene 20632 [Source:MGI Symbol;Acc:MGI:5313079]	1.10706	0.0451145	up
ENSMUSG00000070687	Htr1d	5-hydroxytryptamine (serotonin) receptor 1D [Source:MGI Symbol;Acc:MGI:96276]	1.49774	0.0459205	up
ENSMUSG00000000125	Wnt3	wingless-type MMTV integration site family, member 3 [Source:MGI Symbol;Acc:MGI:98955]	1.65659	0.046112	up
ENSMUSG00000092511	Gm20547	predicted gene 20547 [Source:MGI Symbol;Acc:MGI:5142012]	2.87718	0.0461456	up
ENSMUSG00000093909	Gm3883	predicted gene 3883 [Source:MGI Symbol;Acc:MGI:3823028]	-1.2338	0.0461567	down
ENSMUSG00000049555	Tmie	transmembrane inner ear [Source:MGI Symbol;Acc:MGI:2159400]	1.14473	0.0464797	up
ENSMUSG00000001741	Il16	interleukin 16 [Source:MGI Symbol;Acc:MGI:1270855]	1.63078	0.0466642	up
ENSMUSG00000035407	Kank4	KN motif and ankyrin repeat domains 4 [Source:MGI Symbol;Acc:MGI:3043381]	1.24317	0.0475776	up
ENSMUSG00000097184	4632428C04Rik	RIKEN cDNA 4632428C04 gene [Source:MGI Symbol;Acc:MGI:1921600]	1.35251	0.047777	up
ENSMUSG00000029070	Mxra8	matrix-remodelling associated 8 [Source:MGI Symbol;Acc:MGI:1922011]	1.06079	0.0479706	up
ENSMUSG00000039676	Capsl	calcyphosine-like [Source:MGI Symbol;Acc:MGI:1922818]	1.55066	0.0480755	up
ENSMUSG00000028755	Cda	cytidine deaminase [Source:MGI Symbol;Acc:MGI:1919519]	1.64872	0.0486977	up
ENSMUSG00000049124	Gm8186	predicted gene 8186 [Source:MGI Symbol;Acc:MGI:3643110]	-1.06604	0.0493964	down
ENSMUSG00000042258	Isl1	ISL1 transcription factor, LIM/homeodomain [Source:MGI Symbol;Acc:MGI:101791]	1.86663	0.0495523	up

## Sheet: MS-W vs MS-O
gene_id	gene_name	Description	log2(fc)	pval	regulation
ENSMUSG00000009470	Tnpo1	transportin 1 [Source:MGI Symbol;Acc:MGI:2681523]	-3.14321	1.1252e-20	down
ENSMUSG00000036198	Arhgap36	Rho GTPase activating protein 36 [Source:MGI Symbol;Acc:MGI:1922654]	-3.89709	1.0502e-17	down
ENSMUSG00000047507	Baiap3	BAI1-associated protein 3 [Source:MGI Symbol;Acc:MGI:2685783]	-2.62497	5.11513e-16	down
ENSMUSG00000062393	Dgkk	diacylglycerol kinase kappa [Source:MGI Symbol;Acc:MGI:3580254]	-4.34232	6.40768e-16	down
ENSMUSG00000054667	Irs4	insulin receptor substrate 4 [Source:MGI Symbol;Acc:MGI:1338009]	-4.42065	1.1536e-15	down
ENSMUSG00000018411	Mapt	microtubule-associated protein tau [Source:MGI Symbol;Acc:MGI:97180]	-2.43834	2.6031e-15	down
ENSMUSG00000040856	Dlk1	delta like non-canonical Notch ligand 1 [Source:MGI Symbol;Acc:MGI:94900]	-4.45118	3.12904e-14	down
ENSMUSG00000031111	Igsf1	immunoglobulin superfamily, member 1 [Source:MGI Symbol;Acc:MGI:2147913]	-2.82713	6.19127e-14	down
ENSMUSG00000038112	AW551984	expressed sequence AW551984 [Source:MGI Symbol;Acc:MGI:2143322]	-2.59343	6.89539e-14	down
ENSMUSG00000038178	Slc43a2	solute carrier family 43, member 2 [Source:MGI Symbol;Acc:MGI:2442746]	-2.57928	6.3605e-13	down
ENSMUSG00000021685	Otp	orthopedia homeobox [Source:MGI Symbol;Acc:MGI:99835]	-5.04106	1.64904e-12	down
ENSMUSG00000092035	Peg10	paternally expressed 10 [Source:MGI Symbol;Acc:MGI:2157785]	-2.2179	1.38303e-11	down
ENSMUSG00000034780	B3galt1	UDP-Gal:betaGlcNAc beta 1,3-galactosyltransferase, polypeptide 1 [Source:MGI Symbol;Acc:MGI:1349403]	2.15747	7.78179e-10	up
ENSMUSG00000036357	Gpr101	G protein-coupled receptor 101 [Source:MGI Symbol;Acc:MGI:2685211]	-2.59919	9.89152e-10	down
ENSMUSG00000031212	Pgr15l	G protein-coupled receptor 15-like [Source:MGI Symbol;Acc:MGI:2676330]	-5.47414	2.75982e-09	down
ENSMUSG00000031340	Gabre	gamma-aminobutyric acid (GABA) A receptor, subunit epsilon [Source:MGI Symbol;Acc:MGI:1330235]	-3.6685	2.92425e-09	down
ENSMUSG00000029193	Cckar	cholecystokinin A receptor [Source:MGI Symbol;Acc:MGI:99478]	-4.78978	8.72763e-09	down
ENSMUSG00000023964	Calcr	calcitonin receptor [Source:MGI Symbol;Acc:MGI:101950]	-4.56695	1.98204e-08	down
ENSMUSG00000031344	Gabrq	gamma-aminobutyric acid (GABA) A receptor, subunit theta [Source:MGI Symbol;Acc:MGI:1888498]	-2.58974	2.16197e-08	down
ENSMUSG00000019913	Sim1	single-minded family bHLH transcription factor 1 [Source:MGI Symbol;Acc:MGI:98306]	-10.1481	2.36649e-08	down
ENSMUSG00000027849	Syt6	synaptotagmin VI [Source:MGI Symbol;Acc:MGI:1859544]	2.68791	3.43445e-08	up
ENSMUSG00000037348	Paqr7	progestin and adipoQ receptor family member VII [Source:MGI Symbol;Acc:MGI:1919154]	-1.70715	3.65888e-08	down
ENSMUSG00000031980	Agt	angiotensinogen (serpin peptidase inhibitor, clade A, member 8) [Source:MGI Symbol;Acc:MGI:87963]	-2.74583	3.81988e-08	down
ENSMUSG00000090486	BC035947	cDNA sequence BC035947 [Source:MGI Symbol;Acc:MGI:2652858]	-3.34337	4.26298e-08	down
ENSMUSG00000068165	Gm10233	predicted pseudogene 10233 [Source:MGI Symbol;Acc:MGI:3704447]	3.38009	4.31812e-08	up
ENSMUSG00000062151	Unc13c	unc-13 homolog C [Source:MGI Symbol;Acc:MGI:2149021]	-2.2492	5.22601e-08	down
ENSMUSG00000033066	Gas7	growth arrest specific 7 [Source:MGI Symbol;Acc:MGI:1202388]	-1.88603	5.66783e-08	down
ENSMUSG00000006522	Itih3	inter-alpha trypsin inhibitor, heavy chain 3 [Source:MGI Symbol;Acc:MGI:96620]	-1.81786	6.48033e-08	down
ENSMUSG00000042607	Asb4	ankyrin repeat and SOCS box-containing 4 [Source:MGI Symbol;Acc:MGI:1929751]	-3.06977	7.31208e-08	down
ENSMUSG00000056972	Magel2	melanoma antigen, family L, 2 [Source:MGI Symbol;Acc:MGI:1351648]	-2.84124	1.0138e-07	down
ENSMUSG00000046844	Vat1l	vesicle amine transport protein 1 like [Source:MGI Symbol;Acc:MGI:2142534]	-1.76192	2.66541e-07	down
ENSMUSG00000026247	Ecel1	endothelin converting enzyme-like 1 [Source:MGI Symbol;Acc:MGI:1343461]	-2.24573	2.80529e-07	down
ENSMUSG00000031130	Brs3	bombesin-like receptor 3 [Source:MGI Symbol;Acc:MGI:1100501]	-5.17195	2.84935e-07	down
ENSMUSG00000021032	Ngb	neuroglobin [Source:MGI Symbol;Acc:MGI:2151886]	-2.80162	3.57636e-07	down
ENSMUSG00000018339	Gpx3	glutathione peroxidase 3 [Source:MGI Symbol;Acc:MGI:105102]	-1.67488	3.78924e-07	down
ENSMUSG00000023064	Sncg	synuclein, gamma [Source:MGI Symbol;Acc:MGI:1298397]	-3.7053	4.30068e-07	down
ENSMUSG00000029546	Uncx	UNC homeobox [Source:MGI Symbol;Acc:MGI:108013]	-6.72736	6.56908e-07	down
ENSMUSG00000020848	Doc2b	double C2, beta [Source:MGI Symbol;Acc:MGI:1100497]	-1.37066	1.25747e-06	down
ENSMUSG00000044988	Ucn3	urocortin 3 [Source:MGI Symbol;Acc:MGI:1932970]	-12.6682	1.62607e-06	down
ENSMUSG00000116652	B830017H08Rik	RIKEN cDNA B830017H08 gene [Source:MGI Symbol;Acc:MGI:3045365]	3.00232	1.99157e-06	up
ENSMUSG00000027301	Oxt	oxytocin [Source:MGI Symbol;Acc:MGI:97453]	-5.0711	2.04315e-06	down
ENSMUSG00000107482	Etfbl	electron transferring flavoprotein, beta polypeptide like [Source:MGI Symbol;Acc:MGI:5753809]	12.7236	2.43458e-06	up
ENSMUSG00000028172	Tacr3	tachykinin receptor 3 [Source:MGI Symbol;Acc:MGI:892968]	-2.25553	2.4479e-06	down
ENSMUSG00000077450	Rab11b	RAB11B, member RAS oncogene family [Source:MGI Symbol;Acc:MGI:99425]	1.3402	2.46485e-06	up
ENSMUSG00000029454	Mapkapk5	MAP kinase-activated protein kinase 5 [Source:MGI Symbol;Acc:MGI:1333110]	1.61684	2.47404e-06	up
ENSMUSG00000094932	Gm2007	predicted gene 2007 [Source:MGI Symbol;Acc:MGI:3780177]	12.1536	2.81608e-06	up
ENSMUSG00000040380	Cbln3	cerebellin 3 precursor protein [Source:MGI Symbol;Acc:MGI:1889286]	-9.01141	4.65502e-06	down
ENSMUSG00000002266	Zim1	zinc finger, imprinted 1 [Source:MGI Symbol;Acc:MGI:1341879]	-1.9627	4.73961e-06	down
ENSMUSG00000022860	Chodl	chondrolectin [Source:MGI Symbol;Acc:MGI:2179069]	-2.89203	7.26995e-06	down
ENSMUSG00000024553	Galr1	galanin receptor 1 [Source:MGI Symbol;Acc:MGI:1096364]	-3.29977	7.27586e-06	down
ENSMUSG00000025203	Scd2	stearoyl-Coenzyme A desaturase 2 [Source:MGI Symbol;Acc:MGI:98240]	-2.13019	7.50944e-06	down
ENSMUSG00000100241	Slc18a3	solute carrier family 18 (vesicular monoamine), member 3 [Source:MGI Symbol;Acc:MGI:1101061]	-2.28894	9.17561e-06	down
ENSMUSG00000042761	Mrap2	melanocortin 2 receptor accessory protein 2 [Source:MGI Symbol;Acc:MGI:3609239]	-1.84067	9.56943e-06	down
ENSMUSG00000028527	Ak4	adenylate kinase 4 [Source:MGI Symbol;Acc:MGI:87979]	-2.59115	1.20379e-05	down
ENSMUSG00000020042	Btbd11	BTB (POZ) domain containing 11 [Source:MGI Symbol;Acc:MGI:1921257]	-1.60679	1.23687e-05	down
ENSMUSG00000027765	P2ry1	purinergic receptor P2Y, G-protein coupled 1 [Source:MGI Symbol;Acc:MGI:105049]	-1.8605	1.63293e-05	down
ENSMUSG00000023945	Slc5a7	solute carrier family 5 (choline transporter), member 7 [Source:MGI Symbol;Acc:MGI:1927126]	-2.09509	1.8127e-05	down
ENSMUSG00000031210	Gpr165	G protein-coupled receptor 165 [Source:MGI Symbol;Acc:MGI:1923456]	-1.88288	1.91022e-05	down
ENSMUSG00000023192	Grm2	glutamate receptor, metabotropic 2 [Source:MGI Symbol;Acc:MGI:1351339]	1.48876	2.14063e-05	up
ENSMUSG00000059005	Hnrnpa3	heterogeneous nuclear ribonucleoprotein A3 [Source:MGI Symbol;Acc:MGI:1917171]	-5.55284	2.98314e-05	down
ENSMUSG00000046157	Tmem229b	transmembrane protein 229B [Source:MGI Symbol;Acc:MGI:2444389]	-2.11397	3.106e-05	down
ENSMUSG00000029595	Lhx5	LIM homeobox protein 5 [Source:MGI Symbol;Acc:MGI:107792]	-3.58031	3.13981e-05	down
ENSMUSG00000016150	Tenm1	teneurin transmembrane protein 1 [Source:MGI Symbol;Acc:MGI:1345185]	-1.48636	3.18971e-05	down
ENSMUSG00000052291	5330438D12Rik	RIKEN cDNA 5330438D12 gene [Source:MGI Symbol;Acc:MGI:3026931]	-2.4423	3.25626e-05	down
ENSMUSG00000036907	C1ql2	complement component 1, q subcomponent-like 2 [Source:MGI Symbol;Acc:MGI:3032521]	-2.27926	3.41068e-05	down
ENSMUSG00000029123	Stk32b	serine/threonine kinase 32B [Source:MGI Symbol;Acc:MGI:1927552]	-1.8386	4.17358e-05	down
ENSMUSG00000033061	Resp18	regulated endocrine-specific protein 18 [Source:MGI Symbol;Acc:MGI:1098222]	-1.30939	4.49761e-05	down
ENSMUSG00000071379	Hpcal1	hippocalcin-like 1 [Source:MGI Symbol;Acc:MGI:1855689]	-1.73998	5.00854e-05	down
ENSMUSG00000029219	Slc10a4	solute carrier family 10 (sodium/bile acid cotransporter family), member 4 [Source:MGI Symbol;Acc:MGI:3606480]	-1.80912	5.31838e-05	down
ENSMUSG00000048234	Rnf149	ring finger protein 149 [Source:MGI Symbol;Acc:MGI:2677438]	-1.29383	5.71061e-05	down
ENSMUSG00000097023	Mir9-3hg	Mir9-3 host gene [Source:MGI Symbol;Acc:MGI:2142071]	2.05224	5.92437e-05	up
ENSMUSG00000003344	Btbd2	BTB (POZ) domain containing 2 [Source:MGI Symbol;Acc:MGI:1933831]	1.11805	6.09044e-05	up
ENSMUSG00000028072	Ntrk1	neurotrophic tyrosine kinase, receptor, type 1 [Source:MGI Symbol;Acc:MGI:97383]	-2.19497	6.70833e-05	down
ENSMUSG00000030500	Slc17a6	solute carrier family 17 (sodium-dependent inorganic phosphate cotransporter), member 6 [Source:MGI Symbol;Acc:MGI:2156052]	-1.83568	7.07201e-05	down
ENSMUSG00000031255	Sytl4	synaptotagmin-like 4 [Source:MGI Symbol;Acc:MGI:1351606]	-2.99242	7.14825e-05	down
ENSMUSG00000060969	Irx1	Iroquois homeobox 1 [Source:MGI Symbol;Acc:MGI:1197515]	-3.92577	7.40594e-05	down
ENSMUSG00000049555	Tmie	transmembrane inner ear [Source:MGI Symbol;Acc:MGI:2159400]	-1.70334	7.52903e-05	down
ENSMUSG00000086228	Ubap1l	ubiquitin-associated protein 1-like [Source:MGI Symbol;Acc:MGI:2685360]	-2.21559	7.63679e-05	down
ENSMUSG00000041261	Car8	carbonic anhydrase 8 [Source:MGI Symbol;Acc:MGI:88253]	-5.36032	7.68257e-05	down
ENSMUSG00000054901	Arhgef33	Rho guanine nucleotide exchange factor (GEF) 33 [Source:MGI Symbol;Acc:MGI:2685787]	-4.50073	7.79626e-05	down
ENSMUSG00000078897	Gm4724	predicted gene 4724 [Source:MGI Symbol;Acc:MGI:3782904]	-6.42037	8.16771e-05	down
ENSMUSG00000067724	Gbx1	gastrulation brain homeobox 1 [Source:MGI Symbol;Acc:MGI:95667]	-2.8286	8.22077e-05	down
ENSMUSG00000091705	H2-Q2	histocompatibility 2, Q region locus 2 [Source:MGI Symbol;Acc:MGI:95931]	-3.31141	8.23189e-05	down
ENSMUSG00000093536	Smim17	small integral membrane protein 17 [Source:MGI Symbol;Acc:MGI:4365374]	-1.77348	8.76903e-05	down
ENSMUSG00000018593	Sparc	secreted acidic cysteine rich glycoprotein [Source:MGI Symbol;Acc:MGI:98373]	-1.69707	9.0549e-05	down
ENSMUSG00000039095	En2	engrailed 2 [Source:MGI Symbol;Acc:MGI:95390]	-5.84373	9.12008e-05	down
ENSMUSG00000069014	Gm5641	predicted gene 5641 [Source:MGI Symbol;Acc:MGI:3645731]	-2.18407	9.22646e-05	down
ENSMUSG00000024420	Zfp521	zinc finger protein 521 [Source:MGI Symbol;Acc:MGI:95459]	-2.40928	9.71709e-05	down
ENSMUSG00000001741	Il16	interleukin 16 [Source:MGI Symbol;Acc:MGI:1270855]	-4.17405	9.93808e-05	down
ENSMUSG00000037727	Avp	arginine vasopressin [Source:MGI Symbol;Acc:MGI:88121]	-4.34906	0.000104487	down
ENSMUSG00000055333	Fat2	FAT atypical cadherin 2 [Source:MGI Symbol;Acc:MGI:2685369]	-6.61479	0.000112343	down
ENSMUSG00000032641	Gpr19	G protein-coupled receptor 19 [Source:MGI Symbol;Acc:MGI:892973]	1.82643	0.000127997	up
ENSMUSG00000021556	Golm1	golgi membrane protein 1 [Source:MGI Symbol;Acc:MGI:1917329]	1.29289	0.000131636	up
ENSMUSG00000010066	Cacna2d2	calcium channel, voltage-dependent, alpha 2/delta subunit 2 [Source:MGI Symbol;Acc:MGI:1929813]	-1.20586	0.000132789	down
ENSMUSG00000022996	Wnt10b	wingless-type MMTV integration site family, member 10B [Source:MGI Symbol;Acc:MGI:108061]	2.32159	0.000135645	up
ENSMUSG00000056234	Ncoa4	nuclear receptor coactivator 4 [Source:MGI Symbol;Acc:MGI:1350932]	-1.77896	0.000138015	down
ENSMUSG00000101133	Gm29050	predicted gene 29050 [Source:MGI Symbol;Acc:MGI:5579756]	3.26224	0.000145221	up
ENSMUSG00000049907	Rasl11b	RAS-like, family 11, member B [Source:MGI Symbol;Acc:MGI:1916189]	1.44671	0.000152754	up
ENSMUSG00000087437	Gm13112	predicted gene 13112 [Source:MGI Symbol;Acc:MGI:3701127]	-2.5248	0.000159479	down
ENSMUSG00000056947	Mab21l1	mab-21-like 1 [Source:MGI Symbol;Acc:MGI:1333773]	-3.45888	0.000178747	down
ENSMUSG00000103037	Pcdhgb1	protocadherin gamma subfamily B, 1 [Source:MGI Symbol;Acc:MGI:1935169]	-3.03124	0.000192006	down
ENSMUSG00000021919	Chat	choline acetyltransferase [Source:MGI Symbol;Acc:MGI:88392]	-1.7266	0.000193883	down
ENSMUSG00000057098	Ebf1	early B cell factor 1 [Source:MGI Symbol;Acc:MGI:95275]	-2.59249	0.000198593	down
ENSMUSG00000010080	Epn3	epsin 3 [Source:MGI Symbol;Acc:MGI:1919139]	-3.4391	0.000202822	down
ENSMUSG00000031825	Crispld2	cysteine-rich secretory protein LCCL domain containing 2 [Source:MGI Symbol;Acc:MGI:1926142]	2.08208	0.000205562	up
ENSMUSG00000048540	Nhlh2	nescient helix loop helix 2 [Source:MGI Symbol;Acc:MGI:97324]	-3.45951	0.000250014	down
ENSMUSG00000043463	Rab9b	RAB9B, member RAS oncogene family [Source:MGI Symbol;Acc:MGI:2442454]	-1.24976	0.000257339	down
ENSMUSG00000032411	Tfdp2	transcription factor Dp 2 [Source:MGI Symbol;Acc:MGI:107167]	2.1222	0.000275159	up
ENSMUSG00000058183	Mmel1	membrane metallo-endopeptidase-like 1 [Source:MGI Symbol;Acc:MGI:1351603]	-2.69455	0.000284688	down
ENSMUSG00000005357	Slc1a6	solute carrier family 1 (high affinity aspartate/glutamate transporter), member 6 [Source:MGI Symbol;Acc:MGI:1096331]	-2.69864	0.000285532	down
ENSMUSG00000072647	Adam1a	a disintegrin and metallopeptidase domain 1a [Source:MGI Symbol;Acc:MGI:2429504]	-1.40438	0.000301568	down
ENSMUSG00000027335	Adra1d	adrenergic receptor, alpha 1d [Source:MGI Symbol;Acc:MGI:106673]	1.43679	0.000302751	up
ENSMUSG00000009075	Cabp7	calcium binding protein 7 [Source:MGI Symbol;Acc:MGI:2183437]	-1.9125	0.000320586	down
ENSMUSG00000015396	Cd83	CD83 antigen [Source:MGI Symbol;Acc:MGI:1328316]	-1.42573	0.000332699	down
ENSMUSG00000002930	Ppp1r17	protein phosphatase 1, regulatory subunit 17 [Source:MGI Symbol;Acc:MGI:1333876]	-4.41347	0.000336165	down
ENSMUSG00000051029	Serpinb1b	serine (or cysteine) peptidase inhibitor, clade B, member 1b [Source:MGI Symbol;Acc:MGI:2445361]	-2.68488	0.000340142	down
ENSMUSG00000043639	Rbm20	RNA binding motif protein 20 [Source:MGI Symbol;Acc:MGI:1920963]	2.14198	0.000346197	up
ENSMUSG00000056162	Cndp1	carnosine dipeptidase 1 (metallopeptidase M20 family) [Source:MGI Symbol;Acc:MGI:2451097]	2.19723	0.000368551	up
ENSMUSG00000042671	Rgs8	regulator of G-protein signaling 8 [Source:MGI Symbol;Acc:MGI:108408]	-2.17639	0.00039694	down
ENSMUSG00000053080	2700081O15Rik	RIKEN cDNA 2700081O15 gene [Source:MGI Symbol;Acc:MGI:1919667]	1.75289	0.000401281	up
ENSMUSG00000071424	Grid2	glutamate receptor, ionotropic, delta 2 [Source:MGI Symbol;Acc:MGI:95813]	-2.33004	0.000408239	down
ENSMUSG00000078880	Gm14308	predicted gene 14308 [Source:MGI Symbol;Acc:MGI:3782921]	-3.40818	0.000444976	down
ENSMUSG00000020788	Atp2a3	ATPase, Ca++ transporting, ubiquitous [Source:MGI Symbol;Acc:MGI:1194503]	-3.24082	0.000477512	down
ENSMUSG00000096775	Gm5796	predicted gene 5796 [Source:MGI Symbol;Acc:MGI:3779522]	-2.30003	0.000489074	down
ENSMUSG00000014846	Tppp3	tubulin polymerization-promoting protein family member 3 [Source:MGI Symbol;Acc:MGI:1915221]	-1.56194	0.000504647	down
ENSMUSG00000027520	Zdbf2	zinc finger, DBF-type containing 2 [Source:MGI Symbol;Acc:MGI:1921134]	-1.34286	0.000531903	down
ENSMUSG00000034486	Gbx2	gastrulation brain homeobox 2 [Source:MGI Symbol;Acc:MGI:95668]	-2.28013	0.000540634	down
ENSMUSG00000028150	Rorc	RAR-related orphan receptor gamma [Source:MGI Symbol;Acc:MGI:104856]	-2.84668	0.000553159	down
ENSMUSG00000017400	Stac2	SH3 and cysteine rich domain 2 [Source:MGI Symbol;Acc:MGI:2144518]	1.00073	0.000564545	up
ENSMUSG00000070570	Slc17a7	solute carrier family 17 (sodium-dependent inorganic phosphate cotransporter), member 7 [Source:MGI Symbol;Acc:MGI:1920211]	1.2939	0.000573426	up
ENSMUSG00000031789	Cngb1	cyclic nucleotide gated channel beta 1 [Source:MGI Symbol;Acc:MGI:2664102]	-2.41137	0.000632433	down
ENSMUSG00000067786	Nnat	neuronatin [Source:MGI Symbol;Acc:MGI:104716]	-1.36446	0.000638841	down
ENSMUSG00000038257	Glra3	glycine receptor, alpha 3 subunit [Source:MGI Symbol;Acc:MGI:95749]	-1.76682	0.000699919	down
ENSMUSG00000034701	Neurod1	neurogenic differentiation 1 [Source:MGI Symbol;Acc:MGI:1339708]	-3.33136	0.000716822	down
ENSMUSG00000028222	Calb1	calbindin 1 [Source:MGI Symbol;Acc:MGI:88248]	-2.00632	0.000726695	down
ENSMUSG00000000440	Pparg	peroxisome proliferator activated receptor gamma [Source:MGI Symbol;Acc:MGI:97747]	1.50109	0.000736416	up
ENSMUSG00000021647	Cartpt	CART prepropeptide [Source:MGI Symbol;Acc:MGI:1351330]	-1.41156	0.00073717	down
ENSMUSG00000037536	Fbxo34	F-box protein 34 [Source:MGI Symbol;Acc:MGI:1926188]	-1.93701	0.000748586	down
ENSMUSG00000095366	Gm21860	predicted gene, 21860 [Source:MGI Symbol;Acc:MGI:5434024]	-1.69656	0.000758298	down
ENSMUSG00000022053	Ebf2	early B cell factor 2 [Source:MGI Symbol;Acc:MGI:894332]	-2.50413	0.000770203	down
ENSMUSG00000025727	A930017K11Rik	RIKEN cDNA A930017K11 gene [Source:MGI Symbol;Acc:MGI:2442713]	-3.16908	0.000771655	down
ENSMUSG00000063506	Arhgap22	Rho GTPase activating protein 22 [Source:MGI Symbol;Acc:MGI:2443418]	1.42002	0.000832863	up
ENSMUSG00000039954	Stk32a	serine/threonine kinase 32A [Source:MGI Symbol;Acc:MGI:2442403]	-1.32158	0.000881005	down
ENSMUSG00000074939	Chrm5	cholinergic receptor, muscarinic 5 [Source:MGI Symbol;Acc:MGI:109248]	-2.36158	0.000901745	down
ENSMUSG00000032034	Kcnj5	potassium inwardly-rectifying channel, subfamily J, member 5 [Source:MGI Symbol;Acc:MGI:104755]	-1.83826	0.000911154	down
ENSMUSG00000055430	Nap1l5	nucleosome assembly protein 1-like 5 [Source:MGI Symbol;Acc:MGI:1923555]	-1.13683	0.000935697	down
ENSMUSG00000039405	Prss23	protease, serine 23 [Source:MGI Symbol;Acc:MGI:1923703]	1.54431	0.000942755	up
ENSMUSG00000020182	Ddc	dopa decarboxylase [Source:MGI Symbol;Acc:MGI:94876]	-1.52229	0.000979618	down
ENSMUSG00000037206	Islr	immunoglobulin superfamily containing leucine-rich repeat [Source:MGI Symbol;Acc:MGI:1349645]	1.45549	0.00103111	up
ENSMUSG00000067276	Capn6	calpain 6 [Source:MGI Symbol;Acc:MGI:1100850]	1.58252	0.00107789	up
ENSMUSG00000000120	Ngfr	nerve growth factor receptor (TNFR superfamily, member 16) [Source:MGI Symbol;Acc:MGI:97323]	-1.46122	0.00108082	down
ENSMUSG00000052861	Dnah6	dynein, axonemal, heavy chain 6 [Source:MGI Symbol;Acc:MGI:107744]	-3.04603	0.00110299	down
ENSMUSG00000111000	Gm47108	predicted gene, 47108 [Source:MGI Symbol;Acc:MGI:6095846]	2.13388	0.00111037	up
ENSMUSG00000018470	Kcnab3	potassium voltage-gated channel, shaker-related subfamily, beta member 3 [Source:MGI Symbol;Acc:MGI:1336208]	1.07582	0.00113715	up
ENSMUSG00000029697	Fezf1	Fez family zinc finger 1 [Source:MGI Symbol;Acc:MGI:1920441]	-4.60253	0.00114823	down
ENSMUSG00000046415	B430212C06Rik	RIKEN cDNA B430212C06 gene [Source:MGI Symbol;Acc:MGI:2442134]	-3.17198	0.00117717	down
ENSMUSG00000095276	Gfy	golgi-associated olfactory signaling regulator [Source:MGI Symbol;Acc:MGI:2685427]	2.24241	0.00119287	up
ENSMUSG00000031962	Cdh15	cadherin 15 [Source:MGI Symbol;Acc:MGI:106672]	-2.86083	0.00128002	down
ENSMUSG00000061080	Lsamp	limbic system-associated membrane protein [Source:MGI Symbol;Acc:MGI:1261760]	-1.61191	0.00130903	down
ENSMUSG00000019359	Gdpd2	glycerophosphodiester phosphodiesterase domain containing 2 [Source:MGI Symbol;Acc:MGI:1918834]	-1.46734	0.00136676	down
ENSMUSG00000030111	A2m	alpha-2-macroglobulin [Source:MGI Symbol;Acc:MGI:2449119]	-3.2146	0.00136933	down
ENSMUSG00000052446	Zfp961	zinc finger protein 961 [Source:MGI Symbol;Acc:MGI:3583954]	-1.56052	0.00138724	down
ENSMUSG00000090799	Klhl33	kelch-like 33 [Source:MGI Symbol;Acc:MGI:3644593]	-1.8755	0.00149072	down
ENSMUSG00000057777	Mab21l2	mab-21-like 2 [Source:MGI Symbol;Acc:MGI:1346022]	-3.91829	0.00152653	down
ENSMUSG00000020098	Pcbd1	pterin 4 alpha carbinolamine dehydratase/dimerization cofactor of hepatocyte nuclear factor 1 alpha (TCF1) 1 [Source:MGI Symbol;Acc:MGI:94873]	-1.4613	0.0015505	down
ENSMUSG00000002944	Cd36	CD36 molecule [Source:MGI Symbol;Acc:MGI:107899]	-3.58398	0.00164188	down
ENSMUSG00000000214	Th	tyrosine hydroxylase [Source:MGI Symbol;Acc:MGI:98735]	1.63954	0.00171043	up
ENSMUSG00000042793	Lgr6	leucine-rich repeat-containing G protein-coupled receptor 6 [Source:MGI Symbol;Acc:MGI:2441805]	1.93987	0.00178571	up
ENSMUSG00000025504	Eps8l2	EPS8-like 2 [Source:MGI Symbol;Acc:MGI:2138828]	-2.57935	0.00182322	down
ENSMUSG00000003573	Homer3	homer scaffolding protein 3 [Source:MGI Symbol;Acc:MGI:1347359]	-2.68608	0.0018619	down
ENSMUSG00000033863	Klf9	Kruppel-like factor 9 [Source:MGI Symbol;Acc:MGI:1333856]	1.27966	0.00196387	up
ENSMUSG00000048899	Rimkla	ribosomal modification protein rimK-like family member A [Source:MGI Symbol;Acc:MGI:3040686]	-1.17288	0.0020126	down
ENSMUSG00000000263	Glra1	glycine receptor, alpha 1 subunit [Source:MGI Symbol;Acc:MGI:95747]	-3.40938	0.002015	down
ENSMUSG00000047085	Lrrc4b	leucine rich repeat containing 4B [Source:MGI Symbol;Acc:MGI:3027390]	1.19385	0.00207717	up
ENSMUSG00000118608	BX682230	MAGE family member like pseudogene	-1.41665	0.00220495	down
ENSMUSG00000049571	Cfap46	cilia and flagella associated protein 46 [Source:MGI Symbol;Acc:MGI:2444387]	-1.76998	0.00223826	down
ENSMUSG00000024871	Doc2g	double C2, gamma [Source:MGI Symbol;Acc:MGI:1926250]	2.04313	0.00226737	up
ENSMUSG00000027489	Necab3	N-terminal EF-hand calcium binding protein 3 [Source:MGI Symbol;Acc:MGI:1861721]	1.10954	0.00228366	up
ENSMUSG00000055945	Prr18	proline rich 18 [Source:MGI Symbol;Acc:MGI:2443403]	-1.06893	0.00231562	down
ENSMUSG00000032532	Cck	cholecystokinin [Source:MGI Symbol;Acc:MGI:88297]	1.43716	0.00240245	up
ENSMUSG00000027965	Olfm3	olfactomedin 3 [Source:MGI Symbol;Acc:MGI:2387329]	-1.34949	0.00245622	down
ENSMUSG00000038872	Zfhx3	zinc finger homeobox 3 [Source:MGI Symbol;Acc:MGI:99948]	-1.41444	0.00245874	down
ENSMUSG00000026730	Pter	phosphotriesterase related [Source:MGI Symbol;Acc:MGI:107372]	-2.30035	0.00251852	down
ENSMUSG00000074228	Gm10645	predicted gene 10645 [Source:MGI Symbol;Acc:MGI:3704313]	2.00351	0.0025431	up
ENSMUSG00000034107	Ano7	anoctamin 7 [Source:MGI Symbol;Acc:MGI:3052714]	-2.83351	0.00255283	down
ENSMUSG00000074305	Peak1	pseudopodium-enriched atypical kinase 1 [Source:MGI Symbol;Acc:MGI:2442366]	-1.02639	0.00264899	down
ENSMUSG00000072847	A530017D24Rik	RIKEN cDNA A530017D24 gene [Source:MGI Symbol;Acc:MGI:2144320]	1.21505	0.00272242	up
ENSMUSG00000022865	Cxadr	coxsackie virus and adenovirus receptor [Source:MGI Symbol;Acc:MGI:1201679]	1.51696	0.00279242	up
ENSMUSG00000026452	Syt2	synaptotagmin II [Source:MGI Symbol;Acc:MGI:99666]	-1.73586	0.00280816	down
ENSMUSG00000025083	Afap1l2	actin filament associated protein 1-like 2 [Source:MGI Symbol;Acc:MGI:2147658]	-1.6911	0.00281809	down
ENSMUSG00000045288	Ush1g	USH1 protein network component sans [Source:MGI Symbol;Acc:MGI:2450757]	1.82475	0.00295911	up
ENSMUSG00000035273	Hpse	heparanase [Source:MGI Symbol;Acc:MGI:1343124]	1.90687	0.00299341	up
ENSMUSG00000113211	4921525O09Rik	RIKEN cDNA 4921525O09 gene [Source:MGI Symbol;Acc:MGI:1921300]	-3.80882	0.00300636	down
ENSMUSG00000004633	Chn2	chimerin 2 [Source:MGI Symbol;Acc:MGI:1917243]	-1.87028	0.00325518	down
ENSMUSG00000112466	Gm29674	predicted gene, 29674 [Source:MGI Symbol;Acc:MGI:5588833]	2.01642	0.00327867	up
ENSMUSG00000028753	Vwa5b1	von Willebrand factor A domain containing 5B1 [Source:MGI Symbol;Acc:MGI:1922968]	-1.59751	0.00343483	down
ENSMUSG00000059195	Gm12715	predicted gene 12715 [Source:MGI Symbol;Acc:MGI:3650759]	1.14577	0.00345218	up
ENSMUSG00000042099	Kank3	KN motif and ankyrin repeat domains 3 [Source:MGI Symbol;Acc:MGI:1098615]	1.41305	0.00353755	up
ENSMUSG00000082809	Gm14150	predicted gene 14150 [Source:MGI Symbol;Acc:MGI:3651006]	2.08897	0.00354923	up
ENSMUSG00000109868	Gm39244	predicted gene, 39244 [Source:MGI Symbol;Acc:MGI:5622129]	-2.20737	0.00356739	down
ENSMUSG00000021277	Traf3	TNF receptor-associated factor 3 [Source:MGI Symbol;Acc:MGI:108041]	-1.26035	0.00357142	down
ENSMUSG00000024076	Vit	vitrin [Source:MGI Symbol;Acc:MGI:1921449]	-1.4522	0.00371784	down
ENSMUSG00000047654	Tssk6	testis-specific serine kinase 6 [Source:MGI Symbol;Acc:MGI:2148775]	1.62472	0.00372402	up
ENSMUSG00000030317	Timp4	tissue inhibitor of metalloproteinase 4 [Source:MGI Symbol;Acc:MGI:109125]	-1.59533	0.00372651	down
ENSMUSG00000031216	Stard8	START domain containing 8 [Source:MGI Symbol;Acc:MGI:2448556]	1.17158	0.00373314	up
ENSMUSG00000011171	Vipr2	vasoactive intestinal peptide receptor 2 [Source:MGI Symbol;Acc:MGI:107166]	1.56657	0.00374623	up
ENSMUSG00000036779	Tent4b	terminal nucleotidyltransferase 4B [Source:MGI Symbol;Acc:MGI:1917820]	-1.21417	0.00380056	down
ENSMUSG00000027931	Npr1	natriuretic peptide receptor 1 [Source:MGI Symbol;Acc:MGI:97371]	1.35482	0.00386084	up
ENSMUSG00000074872	Ctxn2	cortexin 2 [Source:MGI Symbol;Acc:MGI:2139444]	-1.2396	0.00398822	down
ENSMUSG00000018822	Sfrp5	secreted frizzled-related sequence protein 5 [Source:MGI Symbol;Acc:MGI:1860298]	-1.46478	0.00406435	down
ENSMUSG00000020902	Ntn1	netrin 1 [Source:MGI Symbol;Acc:MGI:105088]	-1.16976	0.00407303	down
ENSMUSG00000031410	Nxf7	nuclear RNA export factor 7 [Source:MGI Symbol;Acc:MGI:2159343]	2.6149	0.00412681	up
ENSMUSG00000031374	Zfp92	zinc finger protein 92 [Source:MGI Symbol;Acc:MGI:108094]	-1.27145	0.00413105	down
ENSMUSG00000078879	Zfp973	zinc finger protein 973 [Source:MGI Symbol;Acc:MGI:3615331]	1.85609	0.00413535	up
ENSMUSG00000027318	Adam33	a disintegrin and metallopeptidase domain 33 [Source:MGI Symbol;Acc:MGI:1341813]	1.6401	0.00415455	up
ENSMUSG00000025927	Tfap2b	transcription factor AP-2 beta [Source:MGI Symbol;Acc:MGI:104672]	-3.20827	0.00416871	down
ENSMUSG00000075316	Scn9a	sodium channel, voltage-gated, type IX, alpha [Source:MGI Symbol;Acc:MGI:107636]	-1.46637	0.00420968	down
ENSMUSG00000032202	Rab27a	RAB27A, member RAS oncogene family [Source:MGI Symbol;Acc:MGI:1861441]	-1.27688	0.00421983	down
ENSMUSG00000070601	Vmn2r84	vomeronasal 2, receptor 84 [Source:MGI Symbol;Acc:MGI:3643367]	1.9122	0.00425073	up
ENSMUSG00000085139	A730046J19Rik	RIKEN cDNA A730046J19 gene [Source:MGI Symbol;Acc:MGI:2442684]	-2.13546	0.00427584	down
ENSMUSG00000024027	Glp1r	glucagon-like peptide 1 receptor [Source:MGI Symbol;Acc:MGI:99571]	-1.36157	0.00431458	down
ENSMUSG00000028661	Epha8	Eph receptor A8 [Source:MGI Symbol;Acc:MGI:109378]	-1.54805	0.00434816	down
ENSMUSG00000005534	Insr	insulin receptor [Source:MGI Symbol;Acc:MGI:96575]	-1.12708	0.00440877	down
ENSMUSG00000050201	Otop2	otopetrin 2 [Source:MGI Symbol;Acc:MGI:2388365]	2.08363	0.00443221	up
ENSMUSG00000097960	A330074K22Rik	RIKEN cDNA A330074K22 gene [Source:MGI Symbol;Acc:MGI:3045392]	-1.48431	0.0044626	down
ENSMUSG00000001120	Pcbp3	poly(rC) binding protein 3 [Source:MGI Symbol;Acc:MGI:1890470]	1.27464	0.00447152	up
ENSMUSG00000058174	Gm5148	predicted gene 5148 [Source:MGI Symbol;Acc:MGI:3646006]	-1.19612	0.00453701	down
ENSMUSG00000051043	Gprc5c	G protein-coupled receptor, family C, group 5, member C [Source:MGI Symbol;Acc:MGI:1917605]	-2.34921	0.00454694	down
ENSMUSG00000028539	Artn	artemin [Source:MGI Symbol;Acc:MGI:1333791]	2.26655	0.0045596	up
ENSMUSG00000003644	Rps6ka1	ribosomal protein S6 kinase polypeptide 1 [Source:MGI Symbol;Acc:MGI:104558]	-1.56986	0.00458999	down
ENSMUSG00000037653	Kctd8	potassium channel tetramerisation domain containing 8 [Source:MGI Symbol;Acc:MGI:2443804]	-1.35105	0.00462846	down
ENSMUSG00000078588	Ccdc24	coiled-coil domain containing 24 [Source:MGI Symbol;Acc:MGI:2685874]	-1.8799	0.00478578	down
ENSMUSG00000091957	Rps2-ps10	ribosomal protein S2, pseudogene 10 [Source:MGI Symbol;Acc:MGI:3645604]	-2.39774	0.00480577	down
ENSMUSG00000038843	Gcnt1	glucosaminyl (N-acetyl) transferase 1, core 2 [Source:MGI Symbol;Acc:MGI:95676]	1.45764	0.00481751	up
ENSMUSG00000028755	Cda	cytidine deaminase [Source:MGI Symbol;Acc:MGI:1919519]	-1.92476	0.00484236	down
ENSMUSG00000103800	Pcdha8	protocadherin alpha 8 [Source:MGI Symbol;Acc:MGI:2681879]	2.01716	0.00486807	up
ENSMUSG00000068587	Mgam	maltase-glucoamylase [Source:MGI Symbol;Acc:MGI:1203495]	2.36992	0.00497407	up
ENSMUSG00000025723	Nmb	neuromedin B [Source:MGI Symbol;Acc:MGI:1915289]	1.82807	0.00500439	up
ENSMUSG00000031557	Plekha2	pleckstrin homology domain-containing, family A (phosphoinositide binding specific) member 2 [Source:MGI Symbol;Acc:MGI:1928144]	1.25948	0.00507613	up
ENSMUSG00000038855	Itpkb	inositol 1,4,5-trisphosphate 3-kinase B [Source:MGI Symbol;Acc:MGI:109235]	-1.21594	0.00509288	down
ENSMUSG00000034157	Cipc	CLOCK interacting protein, circadian [Source:MGI Symbol;Acc:MGI:1919185]	-1.37362	0.0052344	down
ENSMUSG00000024347	Psd2	pleckstrin and Sec7 domain containing 2 [Source:MGI Symbol;Acc:MGI:1921252]	-1.2336	0.00525161	down
ENSMUSG00000026308	Klhl30	kelch-like 30 [Source:MGI Symbol;Acc:MGI:1918038]	2.25505	0.00525431	up
ENSMUSG00000039720	Got1l1	glutamic-oxaloacetic transaminase 1-like 1 [Source:MGI Symbol;Acc:MGI:1923865]	-2.11921	0.00527268	down
ENSMUSG00000044950	Pwwp2a	PWWP domain containing 2A [Source:MGI Symbol;Acc:MGI:1918052]	-1.0395	0.00527796	down
ENSMUSG00000005716	Pvalb	parvalbumin [Source:MGI Symbol;Acc:MGI:97821]	-2.76098	0.00535788	down
ENSMUSG00000050010	Shisa3	shisa family member 3 [Source:MGI Symbol;Acc:MGI:3041225]	2.03376	0.00535812	up
ENSMUSG00000059645	Gm7361	predicted gene 7361 [Source:MGI Symbol;Acc:MGI:3805965]	-1.79893	0.00544702	down
ENSMUSG00000041660	Bbox1	butyrobetaine (gamma), 2-oxoglutarate dioxygenase 1 (gamma-butyrobetaine hydroxylase) [Source:MGI Symbol;Acc:MGI:1891372]	-1.95531	0.00554749	down
ENSMUSG00000010175	Prox1	prospero homeobox 1 [Source:MGI Symbol;Acc:MGI:97772]	-1.43774	0.00554795	down
ENSMUSG00000002228	Ppm1j	protein phosphatase 1J [Source:MGI Symbol;Acc:MGI:1919137]	1.59797	0.00557289	up
ENSMUSG00000026655	Fam107b	family with sequence similarity 107, member B [Source:MGI Symbol;Acc:MGI:1913790]	-2.10985	0.00564974	down
ENSMUSG00000041703	Zic5	zinc finger protein of the cerebellum 5 [Source:MGI Symbol;Acc:MGI:1929518]	-1.98288	0.00570425	down
ENSMUSG00000022092	Ppp3cc	protein phosphatase 3, catalytic subunit, gamma isoform [Source:MGI Symbol;Acc:MGI:107162]	1.00278	0.00579088	up
ENSMUSG00000035582	Gdpd4	glycerophosphodiester phosphodiesterase domain containing 4 [Source:MGI Symbol;Acc:MGI:3606573]	2.06788	0.00579594	up
ENSMUSG00000061086	Myl4	myosin, light polypeptide 4 [Source:MGI Symbol;Acc:MGI:97267]	2.18261	0.00596552	up
ENSMUSG00000021943	Gdf10	growth differentiation factor 10 [Source:MGI Symbol;Acc:MGI:95684]	-2.13077	0.00599091	down
ENSMUSG00000030337	Vamp1	vesicle-associated membrane protein 1 [Source:MGI Symbol;Acc:MGI:1313276]	-1.54976	0.00604906	down
ENSMUSG00000014782	Plekhg4	pleckstrin homology domain containing, family G (with RhoGef domain) member 4 [Source:MGI Symbol;Acc:MGI:2142544]	-1.59558	0.00605896	down
ENSMUSG00000110980	Gm47204	predicted gene, 47204 [Source:MGI Symbol;Acc:MGI:6096003]	1.338	0.00609778	up
ENSMUSG00000023046	Igfbp6	insulin-like growth factor binding protein 6 [Source:MGI Symbol;Acc:MGI:96441]	1.04794	0.00611947	up
ENSMUSG00000038295	Atg9b	autophagy related 9B [Source:MGI Symbol;Acc:MGI:2685420]	-1.13051	0.00629157	down
ENSMUSG00000019312	Grb7	growth factor receptor bound protein 7 [Source:MGI Symbol;Acc:MGI:102683]	-1.5799	0.00632918	down
ENSMUSG00000035105	Egln3	egl-9 family hypoxia-inducible factor 3 [Source:MGI Symbol;Acc:MGI:1932288]	1.1347	0.00653956	up
ENSMUSG00000104148	Pcdha2	protocadherin alpha 2 [Source:MGI Symbol;Acc:MGI:2681880]	-1.51537	0.00654337	down
ENSMUSG00000006154	Eps8l1	EPS8-like 1 [Source:MGI Symbol;Acc:MGI:1914675]	1.6584	0.00655095	up
ENSMUSG00000075224	Lrrc55	leucine rich repeat containing 55 [Source:MGI Symbol;Acc:MGI:2685197]	1.37941	0.00656683	up
ENSMUSG00000028261	Ndufaf4	NADH:ubiquinone oxidoreductase complex assembly factor 4 [Source:MGI Symbol;Acc:MGI:1915743]	-1.43711	0.00663333	down
ENSMUSG00000035948	Acss3	acyl-CoA synthetase short-chain family member 3 [Source:MGI Symbol;Acc:MGI:2685720]	-1.6039	0.00667389	down
ENSMUSG00000076612	Ighg2c	immunoglobulin heavy constant gamma 2C [Source:MGI Symbol;Acc:MGI:2686979]	1.84076	0.00669459	up
ENSMUSG00000045246	Kcng4	potassium voltage-gated channel, subfamily G, member 4 [Source:MGI Symbol;Acc:MGI:1913983]	-2.84762	0.0067485	down
ENSMUSG00000100707	Gm28523	predicted gene 28523 [Source:MGI Symbol;Acc:MGI:5579229]	-2.1303	0.00690018	down
ENSMUSG00000034570	Inpp5j	inositol polyphosphate 5-phosphatase J [Source:MGI Symbol;Acc:MGI:2158663]	1.1683	0.00694375	up
ENSMUSG00000032360	Hcrtr2	hypocretin (orexin) receptor 2 [Source:MGI Symbol;Acc:MGI:2680765]	-1.49802	0.00695208	down
ENSMUSG00000055775	Myh8	myosin, heavy polypeptide 8, skeletal muscle, perinatal [Source:MGI Symbol;Acc:MGI:1339712]	2.02288	0.00714441	up
ENSMUSG00000032908	Sgpp2	sphingosine-1-phosphate phosphotase 2 [Source:MGI Symbol;Acc:MGI:3589109]	-1.48548	0.00727853	down
ENSMUSG00000020334	Slc22a4	solute carrier family 22 (organic cation transporter), member 4 [Source:MGI Symbol;Acc:MGI:1353479]	-1.86401	0.0072874	down
ENSMUSG00000048721	Fndc9	fibronectin type III domain containing 9 [Source:MGI Symbol;Acc:MGI:2443410]	-1.42737	0.00729469	down
ENSMUSG00000020847	Rph3al	rabphilin 3A-like (without C2 domains) [Source:MGI Symbol;Acc:MGI:1923492]	-1.57179	0.00735342	down
ENSMUSG00000030551	Nr2f2	nuclear receptor subfamily 2, group F, member 2 [Source:MGI Symbol;Acc:MGI:1352452]	-1.12642	0.00736713	down
ENSMUSG00000020892	Aloxe3	arachidonate lipoxygenase 3 [Source:MGI Symbol;Acc:MGI:1345140]	-1.2293	0.00737701	down
ENSMUSG00000027843	Ptpn22	protein tyrosine phosphatase, non-receptor type 22 (lymphoid) [Source:MGI Symbol;Acc:MGI:107170]	-3.37822	0.00739825	down
ENSMUSG00000021903	Galnt15	polypeptide N-acetylgalactosaminyltransferase 15 [Source:MGI Symbol;Acc:MGI:1926004]	-2.27854	0.00747722	down
ENSMUSG00000045871	Slitrk6	SLIT and NTRK-like family, member 6 [Source:MGI Symbol;Acc:MGI:2443198]	-1.59646	0.00752981	down
ENSMUSG00000033740	St18	suppression of tumorigenicity 18 [Source:MGI Symbol;Acc:MGI:2446700]	-1.69569	0.00759202	down
ENSMUSG00000026344	Lypd1	Ly6/Plaur domain containing 1 [Source:MGI Symbol;Acc:MGI:1919835]	-1.15791	0.00767602	down
ENSMUSG00000031070	Mrgprf	MAS-related GPR, member F [Source:MGI Symbol;Acc:MGI:2384823]	-2.45913	0.00784796	down
ENSMUSG00000095545	Zfp969	zinc finger protein 969 [Source:MGI Symbol;Acc:MGI:3782422]	-1.40798	0.0079611	down
ENSMUSG00000001435	Col18a1	collagen, type XVIII, alpha 1 [Source:MGI Symbol;Acc:MGI:88451]	-1.90676	0.00797913	down
ENSMUSG00000103332	Pcdhga2	protocadherin gamma subfamily A, 2 [Source:MGI Symbol;Acc:MGI:1935214]	2.72671	0.00805589	up
ENSMUSG00000053441	Adamts19	a disintegrin-like and metallopeptidase (reprolysin type) with thrombospondin type 1 motif, 19 [Source:MGI Symbol;Acc:MGI:2442875]	2.00129	0.00821261	up
ENSMUSG00000021280	Exoc3l4	exocyst complex component 3-like 4 [Source:MGI Symbol;Acc:MGI:1921363]	-1.6692	0.00822146	down
ENSMUSG00000047824	Pygo2	pygopus 2 [Source:MGI Symbol;Acc:MGI:1916161]	-1.45651	0.00826494	down
ENSMUSG00000044707	Ccnjl	cyclin J-like [Source:MGI Symbol;Acc:MGI:2685723]	-1.62686	0.00827099	down
ENSMUSG00000061524	Zic2	zinc finger protein of the cerebellum 2 [Source:MGI Symbol;Acc:MGI:106679]	-1.93662	0.00840804	down
ENSMUSG00000019230	Lhx9	LIM homeobox protein 9 [Source:MGI Symbol;Acc:MGI:1316721]	-2.39493	0.00841051	down
ENSMUSG00000020080	Hkdc1	hexokinase domain containing 1 [Source:MGI Symbol;Acc:MGI:2384910]	1.69776	0.0084476	up
ENSMUSG00000097636	Mirt1	myocardial infarction associated transcript 1 [Source:MGI Symbol;Acc:MGI:1922001]	-2.24911	0.00848307	down
ENSMUSG00000010476	Ebf3	early B cell factor 3 [Source:MGI Symbol;Acc:MGI:894289]	-2.25051	0.00848589	down
ENSMUSG00000093738	AI606473	expressed sequence AI606473 [Source:MGI Symbol;Acc:MGI:2139767]	-3.2644	0.00856956	down
ENSMUSG00000005950	P2rx5	purinergic receptor P2X, ligand-gated ion channel, 5 [Source:MGI Symbol;Acc:MGI:2137026]	-2.76856	0.00866992	down
ENSMUSG00000018566	Slc2a4	solute carrier family 2 (facilitated glucose transporter), member 4 [Source:MGI Symbol;Acc:MGI:95758]	-1.72998	0.00869379	down
ENSMUSG00000019232	Etnppl	ethanolamine phosphate phospholyase [Source:MGI Symbol;Acc:MGI:1919010]	-1.22996	0.00869767	down
ENSMUSG00000027004	Frzb	frizzled-related protein [Source:MGI Symbol;Acc:MGI:892032]	1.33562	0.00870303	up
ENSMUSG00000082896	Gm5844	predicted gene 5844 [Source:MGI Symbol;Acc:MGI:3645252]	1.20487	0.0091648	up
ENSMUSG00000024565	Sall3	spalt like transcription factor 3 [Source:MGI Symbol;Acc:MGI:109295]	1.50587	0.0092249	up
ENSMUSG00000032446	Eomes	eomesodermin [Source:MGI Symbol;Acc:MGI:1201683]	1.36946	0.00925054	up
ENSMUSG00000007030	Vwa7	von Willebrand factor A domain containing 7 [Source:MGI Symbol;Acc:MGI:1306798]	-2.19321	0.00927821	down
ENSMUSG00000085511	Gm11738	predicted gene 11738 [Source:MGI Symbol;Acc:MGI:3650365]	1.61787	0.00928384	up
ENSMUSG00000030669	Calca	calcitonin/calcitonin-related polypeptide, alpha [Source:MGI Symbol;Acc:MGI:2151253]	-1.9485	0.00928573	down
ENSMUSG00000053164	Gpr21	G protein-coupled receptor 21 [Source:MGI Symbol;Acc:MGI:2441890]	1.30288	0.00932116	up
ENSMUSG00000096883	Shisa8	shisa family member 8 [Source:MGI Symbol;Acc:MGI:2146080]	1.39106	0.00938551	up
ENSMUSG00000022122	Ednrb	endothelin receptor type B [Source:MGI Symbol;Acc:MGI:102720]	-1.01078	0.00945773	down
ENSMUSG00000068876	Cgn	cingulin [Source:MGI Symbol;Acc:MGI:1927237]	-1.18504	0.00951961	down
ENSMUSG00000032194	Kank2	KN motif and ankyrin repeat domains 2 [Source:MGI Symbol;Acc:MGI:2384568]	-1.78109	0.00953079	down
ENSMUSG00000054453	Sytl5	synaptotagmin-like 5 [Source:MGI Symbol;Acc:MGI:2668451]	-2.41844	0.00965134	down
ENSMUSG00000030098	Grip2	glutamate receptor interacting protein 2 [Source:MGI Symbol;Acc:MGI:2681173]	1.08876	0.00966769	up
ENSMUSG00000032368	Zic1	zinc finger protein of the cerebellum 1 [Source:MGI Symbol;Acc:MGI:106683]	-1.79415	0.00973391	down
ENSMUSG00000108825	Gm45838	predicted gene 45838 [Source:MGI Symbol;Acc:MGI:5804953]	-2.11016	0.00973506	down
ENSMUSG00000038963	Slco4a1	solute carrier organic anion transporter family, member 4a1 [Source:MGI Symbol;Acc:MGI:1351866]	-1.87331	0.00987988	down
ENSMUSG00000020140	Lgr5	leucine rich repeat containing G protein coupled receptor 5 [Source:MGI Symbol;Acc:MGI:1341817]	1.38273	0.00992886	up
ENSMUSG00000066129	Kndc1	kinase non-catalytic C-lobe domain (KIND) containing 1 [Source:MGI Symbol;Acc:MGI:1923734]	-1.10417	0.010115	down
ENSMUSG00000024985	Tcf7l2	transcription factor 7 like 2, T cell specific, HMG box [Source:MGI Symbol;Acc:MGI:1202879]	-1.28576	0.0102056	down
ENSMUSG00000035279	Ssc5d	scavenger receptor cysteine rich family, 5 domains [Source:MGI Symbol;Acc:MGI:3606211]	1.61669	0.0103708	up
ENSMUSG00000024107	Lhcgr	luteinizing hormone/choriogonadotropin receptor [Source:MGI Symbol;Acc:MGI:96783]	-1.66848	0.0104275	down
ENSMUSG00000038094	Atp13a4	ATPase type 13A4 [Source:MGI Symbol;Acc:MGI:1924456]	-1.18073	0.0104767	down
ENSMUSG00000001507	Itga3	integrin alpha 3 [Source:MGI Symbol;Acc:MGI:96602]	-1.08103	0.0105638	down
ENSMUSG00000067571	Ms4a15	membrane-spanning 4-domains, subfamily A, member 15 [Source:MGI Symbol;Acc:MGI:3617853]	2.18318	0.0105753	up
ENSMUSG00000073542	Cep76	centrosomal protein 76 [Source:MGI Symbol;Acc:MGI:1923401]	-1.93467	0.010608	down
ENSMUSG00000000889	Dbh	dopamine beta hydroxylase [Source:MGI Symbol;Acc:MGI:94864]	-2.32822	0.0106953	down
ENSMUSG00000034825	Nrip3	nuclear receptor interacting protein 3 [Source:MGI Symbol;Acc:MGI:1925843]	1.01708	0.0107471	up
ENSMUSG00000005268	Prlr	prolactin receptor [Source:MGI Symbol;Acc:MGI:97763]	-2.45927	0.0107673	down
ENSMUSG00000061833	Gm6311	predicted gene 6311 [Source:MGI Symbol;Acc:MGI:3644735]	1.13188	0.010873	up
ENSMUSG00000049511	Htr1b	5-hydroxytryptamine (serotonin) receptor 1B [Source:MGI Symbol;Acc:MGI:96274]	-1.03911	0.0108843	down
ENSMUSG00000027360	Hdc	histidine decarboxylase [Source:MGI Symbol;Acc:MGI:96062]	-1.89977	0.0110052	down
ENSMUSG00000026494	Kif26b	kinesin family member 26B [Source:MGI Symbol;Acc:MGI:2447076]	-1.28645	0.0110629	down
ENSMUSG00000080859	Rpl10-ps1	ribosomal protein L10, pseudogene 1 [Source:MGI Symbol;Acc:MGI:3650909]	1.93598	0.0110918	up
ENSMUSG00000060284	Sp7	Sp7 transcription factor 7 [Source:MGI Symbol;Acc:MGI:2153568]	1.73036	0.0111215	up
ENSMUSG00000035238	Kcnk15	potassium channel, subfamily K, member 15 [Source:MGI Symbol;Acc:MGI:2675209]	1.9905	0.0112842	up
ENSMUSG00000046093	Hpcal4	hippocalcin-like 4 [Source:MGI Symbol;Acc:MGI:2157521]	2.20198	0.0113114	up
ENSMUSG00000039057	Myo16	myosin XVI [Source:MGI Symbol;Acc:MGI:2685951]	1.23986	0.0114719	up
ENSMUSG00000025905	Oprk1	opioid receptor, kappa 1 [Source:MGI Symbol;Acc:MGI:97439]	-1.91985	0.0115115	down
ENSMUSG00000026094	Stk17b	serine/threonine kinase 17b (apoptosis-inducing) [Source:MGI Symbol;Acc:MGI:2138162]	-1.67012	0.0115916	down
ENSMUSG00000079550	Mpp4	membrane protein, palmitoylated 4 (MAGUK p55 subfamily member 4) [Source:MGI Symbol;Acc:MGI:2386681]	-1.95053	0.0118148	down
ENSMUSG00000092071	A230065N10Rik	RIKEN cDNA A230065N10 gene [Source:MGI Symbol;Acc:MGI:3642744]	1.39061	0.0119706	up
ENSMUSG00000056313	Tcim	transcriptional and immune response regulator [Source:MGI Symbol;Acc:MGI:1916318]	1.56659	0.0119864	up
ENSMUSG00000027942	4933434E20Rik	RIKEN cDNA 4933434E20 gene [Source:MGI Symbol;Acc:MGI:1914027]	-1.06303	0.0121184	down
ENSMUSG00000021754	Map3k1	mitogen-activated protein kinase kinase kinase 1 [Source:MGI Symbol;Acc:MGI:1346872]	1.12097	0.0121556	up
ENSMUSG00000024747	Aldh1a7	aldehyde dehydrogenase family 1, subfamily A7 [Source:MGI Symbol;Acc:MGI:1347050]	1.43637	0.0123279	up
ENSMUSG00000061859	Patj	PATJ, crumbs cell polarity complex component [Source:MGI Symbol;Acc:MGI:1277960]	-1.83421	0.0124101	down
ENSMUSG00000021303	Gng4	guanine nucleotide binding protein (G protein), gamma 4 [Source:MGI Symbol;Acc:MGI:102703]	1.52522	0.0125129	up
ENSMUSG00000029361	Nos1	nitric oxide synthase 1, neuronal [Source:MGI Symbol;Acc:MGI:97360]	-1.26768	0.0127499	down
ENSMUSG00000053279	Aldh1a1	aldehyde dehydrogenase family 1, subfamily A1 [Source:MGI Symbol;Acc:MGI:1353450]	-1.42053	0.0127506	down
ENSMUSG00000016194	Hsd11b1	hydroxysteroid 11-beta dehydrogenase 1 [Source:MGI Symbol;Acc:MGI:103562]	-1.85901	0.0128113	down
ENSMUSG00000076498	Trbc2	T cell receptor beta, constant 2 [Source:MGI Symbol;Acc:MGI:4835227]	2.79767	0.0128332	up
ENSMUSG00000069053	Uba1y	ubiquitin-activating enzyme, Chr Y [Source:MGI Symbol;Acc:MGI:98891]	2.46798	0.0128554	up
ENSMUSG00000049154	Fam183b	family with sequence similarity 183, member B [Source:MGI Symbol;Acc:MGI:1922679]	-1.5807	0.0128558	down
ENSMUSG00000024957	Kcnk4	potassium channel, subfamily K, member 4 [Source:MGI Symbol;Acc:MGI:1298234]	1.3738	0.0128865	up
ENSMUSG00000092083	Kcnb2	potassium voltage gated channel, Shab-related subfamily, member 2 [Source:MGI Symbol;Acc:MGI:99632]	1.07443	0.0129933	up
ENSMUSG00000025702	March8	membrane-associated ring finger (C3HC4) 8 [Source:MGI Symbol;Acc:MGI:1919029]	-1.15102	0.0130349	down
ENSMUSG00000046982	Tshz1	teashirt zinc finger family member 1 [Source:MGI Symbol;Acc:MGI:1346031]	1.19574	0.0130688	up
ENSMUSG00000090066	1110002E22Rik	RIKEN cDNA 1110002E22 gene [Source:MGI Symbol;Acc:MGI:1915066]	1.5927	0.0131381	up
ENSMUSG00000048489	Depp1	DEPP1 autophagy regulator [Source:MGI Symbol;Acc:MGI:1918730]	1.53174	0.0132817	up
ENSMUSG00000021948	Prkcd	protein kinase C, delta [Source:MGI Symbol;Acc:MGI:97598]	-1.32616	0.013427	down
ENSMUSG00000026167	Wnt10a	wingless-type MMTV integration site family, member 10A [Source:MGI Symbol;Acc:MGI:108071]	1.54811	0.0134723	up
ENSMUSG00000028995	Fam126a	family with sequence similarity 126, member A [Source:MGI Symbol;Acc:MGI:2149839]	1.03584	0.0135903	up
ENSMUSG00000074829	2010315B03Rik	RIKEN cDNA 2010315B03 gene [Source:MGI Symbol;Acc:MGI:1919321]	-1.13762	0.0136087	down
ENSMUSG00000096225	Lhx8	LIM homeobox protein 8 [Source:MGI Symbol;Acc:MGI:1096343]	-2.96099	0.0136616	down
ENSMUSG00000024805	Pcgf5	polycomb group ring finger 5 [Source:MGI Symbol;Acc:MGI:1923505]	-1.42931	0.0136805	down
ENSMUSG00000085151	1110018N20Rik	RIKEN cDNA 1110018N20 gene [Source:MGI Symbol;Acc:MGI:1915753]	1.24406	0.0137067	up
ENSMUSG00000067575	Rpl35a-ps3	ribosomal protein L35A, pseudogene 3 [Source:MGI Symbol;Acc:MGI:3704473]	1.98465	0.0138349	up
ENSMUSG00000090698	Apold1	apolipoprotein L domain containing 1 [Source:MGI Symbol;Acc:MGI:2685921]	1.327	0.0139231	up
ENSMUSG00000050824	Sstr5	somatostatin receptor 5 [Source:MGI Symbol;Acc:MGI:894282]	-2.28353	0.0141942	down
ENSMUSG00000066315	Gm12918	predicted gene 12918 [Source:MGI Symbol;Acc:MGI:3652005]	1.15245	0.0142693	up
ENSMUSG00000042353	Frem3	Fras1 related extracellular matrix protein 3 [Source:MGI Symbol;Acc:MGI:2685641]	-1.63308	0.0144023	down
ENSMUSG00000030406	Gipr	gastric inhibitory polypeptide receptor [Source:MGI Symbol;Acc:MGI:1352753]	1.29622	0.0144592	up
ENSMUSG00000041423	Paqr6	progestin and adipoQ receptor family member VI [Source:MGI Symbol;Acc:MGI:1916207]	-1.27414	0.0144992	down
ENSMUSG00000030107	Usp18	ubiquitin specific peptidase 18 [Source:MGI Symbol;Acc:MGI:1344364]	1.45399	0.0148444	up
ENSMUSG00000027583	Zbtb46	zinc finger and BTB domain containing 46 [Source:MGI Symbol;Acc:MGI:1919397]	-1.54726	0.0149003	down
ENSMUSG00000046321	Hs3st2	heparan sulfate (glucosamine) 3-O-sulfotransferase 2 [Source:MGI Symbol;Acc:MGI:1333802]	1.10268	0.0149058	up
ENSMUSG00000031074	Fgf3	fibroblast growth factor 3 [Source:MGI Symbol;Acc:MGI:95517]	-1.93429	0.0149158	down
ENSMUSG00000101678	Gm29609	predicted gene 29609 [Source:MGI Symbol;Acc:MGI:5580315]	1.45493	0.0149623	up
ENSMUSG00000001444	Tbx21	T-box 21 [Source:MGI Symbol;Acc:MGI:1888984]	2.25352	0.0150796	up
ENSMUSG00000097248	Gm2694	predicted gene 2694 [Source:MGI Symbol;Acc:MGI:3780864]	-2.19848	0.0151525	down
ENSMUSG00000019874	Fabp7	fatty acid binding protein 7, brain [Source:MGI Symbol;Acc:MGI:101916]	1.06367	0.0152119	up
ENSMUSG00000049985	Ankrd55	ankyrin repeat domain 55 [Source:MGI Symbol;Acc:MGI:1924568]	-1.15554	0.0152464	down
ENSMUSG00000032135	Mcam	melanoma cell adhesion molecule [Source:MGI Symbol;Acc:MGI:1933966]	-1.00059	0.0160682	down
ENSMUSG00000041548	Hspb8	heat shock protein 8 [Source:MGI Symbol;Acc:MGI:2135756]	-1.02107	0.016088	down
ENSMUSG00000023032	Slc4a8	solute carrier family 4 (anion exchanger), member 8 [Source:MGI Symbol;Acc:MGI:1928745]	1.00338	0.0161829	up
ENSMUSG00000005871	Apc	APC, WNT signaling pathway regulator [Source:MGI Symbol;Acc:MGI:88039]	1.26352	0.0162209	up
ENSMUSG00000041708	Mpped1	metallophosphoesterase domain containing 1 [Source:MGI Symbol;Acc:MGI:106316]	1.21255	0.0162806	up
ENSMUSG00000031665	Sall1	spalt like transcription factor 1 [Source:MGI Symbol;Acc:MGI:1889585]	1.22961	0.0163631	up
ENSMUSG00000066058	Cldn19	claudin 19 [Source:MGI Symbol;Acc:MGI:3033992]	2.23685	0.0166278	up
ENSMUSG00000108880	Gm44560	predicted gene 44560 [Source:MGI Symbol;Acc:MGI:5753136]	-1.54059	0.0166929	down
ENSMUSG00000117098	Gm49909	predicted gene, 49909 [Source:MGI Symbol;Acc:MGI:6270609]	4.15958	0.0167281	up
ENSMUSG00000015202	Cnksr3	Cnksr family member 3 [Source:MGI Symbol;Acc:MGI:2674130]	-1.68437	0.0170496	down
ENSMUSG00000028369	Svep1	sushi, von Willebrand factor type A, EGF and pentraxin domain containing 1 [Source:MGI Symbol;Acc:MGI:1928849]	-2.2895	0.0170973	down
ENSMUSG00000045648	Vwc2l	von Willebrand factor C domain-containing protein 2-like [Source:MGI Symbol;Acc:MGI:2444069]	-1.08745	0.0171958	down
ENSMUSG00000037708	Spag6	sperm associated antigen 6 [Source:MGI Symbol;Acc:MGI:3040687]	1.37607	0.0174937	up
ENSMUSG00000013766	Ly6g6e	lymphocyte antigen 6 complex, locus G6E [Source:MGI Symbol;Acc:MGI:1917524]	1.41431	0.0175021	up
ENSMUSG00000020396	Nefh	neurofilament, heavy polypeptide [Source:MGI Symbol;Acc:MGI:97309]	-1.18624	0.0176539	down
ENSMUSG00000021337	Scgn	secretagogin, EF-hand calcium binding protein [Source:MGI Symbol;Acc:MGI:2384873]	2.0386	0.0177292	up
ENSMUSG00000048497	Mmgt2	membrane magnesium transporter 2 [Source:MGI Symbol;Acc:MGI:2448491]	1.21371	0.0179456	up
ENSMUSG00000073752	Gm10570	predicted gene 10570 [Source:MGI Symbol;Acc:MGI:3642427]	1.49125	0.018039	up
ENSMUSG00000087119	Atg4a-ps	autophagy related 4A, pseudogene [Source:MGI Symbol;Acc:MGI:3615624]	1.40486	0.0182602	up
ENSMUSG00000108242	9330118I20Rik	RIKEN cDNA 9330118I20 gene [Source:MGI Symbol;Acc:MGI:1924758]	-1.54344	0.0183251	down
ENSMUSG00000002100	Mybpc3	myosin binding protein C, cardiac [Source:MGI Symbol;Acc:MGI:102844]	-3.7713	0.0183465	down
ENSMUSG00000001473	Tubb6	tubulin, beta 6 class V [Source:MGI Symbol;Acc:MGI:1915201]	1.05921	0.0184752	up
ENSMUSG00000037095	Lrg1	leucine-rich alpha-2-glycoprotein 1 [Source:MGI Symbol;Acc:MGI:1924155]	1.54086	0.0185647	up
ENSMUSG00000094152	Slc6a16	solute carrier family 6, member 16 [Source:MGI Symbol;Acc:MGI:2685930]	-1.3917	0.018592	down
ENSMUSG00000041235	Chd7	chromodomain helicase DNA binding protein 7 [Source:MGI Symbol;Acc:MGI:2444748]	-1.58781	0.0186404	down
ENSMUSG00000052387	Trpm3	transient receptor potential cation channel, subfamily M, member 3 [Source:MGI Symbol;Acc:MGI:2443101]	-1.03332	0.0186651	down
ENSMUSG00000024769	Cdc42bpg	CDC42 binding protein kinase gamma (DMPK-like) [Source:MGI Symbol;Acc:MGI:2652845]	-1.45796	0.0188446	down
ENSMUSG00000016664	Pacsin2	protein kinase C and casein kinase substrate in neurons 2 [Source:MGI Symbol;Acc:MGI:1345153]	1.06157	0.0191756	up
ENSMUSG00000055214	Pld5	phospholipase D family, member 5 [Source:MGI Symbol;Acc:MGI:2442056]	-1.2474	0.0192278	down
ENSMUSG00000063935	Zar1	zygote arrest 1 [Source:MGI Symbol;Acc:MGI:2180337]	1.54021	0.01933	up
ENSMUSG00000031654	Cbln1	cerebellin 1 precursor protein [Source:MGI Symbol;Acc:MGI:88281]	-2.48961	0.0194233	down
ENSMUSG00000022636	Alcam	activated leukocyte cell adhesion molecule [Source:MGI Symbol;Acc:MGI:1313266]	-1.14129	0.0195344	down
ENSMUSG00000039662	Icmt	isoprenylcysteine carboxyl methyltransferase [Source:MGI Symbol;Acc:MGI:1888594]	-1.21611	0.0195667	down
ENSMUSG00000113121	Gm35161	predicted gene, 35161 [Source:MGI Symbol;Acc:MGI:5594320]	1.4631	0.0196289	up
ENSMUSG00000029816	Gpnmb	glycoprotein (transmembrane) nmb [Source:MGI Symbol;Acc:MGI:1934765]	1.28019	0.0198155	up
ENSMUSG00000047496	Rnf152	ring finger protein 152 [Source:MGI Symbol;Acc:MGI:2443787]	-1.3151	0.0199759	down
ENSMUSG00000024087	Cyp1b1	cytochrome P450, family 1, subfamily b, polypeptide 1 [Source:MGI Symbol;Acc:MGI:88590]	1.18681	0.0200075	up
ENSMUSG00000020123	Avpr1a	arginine vasopressin receptor 1A [Source:MGI Symbol;Acc:MGI:1859216]	-1.42121	0.0201373	down
ENSMUSG00000024421	Lama3	laminin, alpha 3 [Source:MGI Symbol;Acc:MGI:99909]	1.29956	0.0201819	up
ENSMUSG00000053399	Adamts18	a disintegrin-like and metallopeptidase (reprolysin type) with thrombospondin type 1 motif, 18 [Source:MGI Symbol;Acc:MGI:2442600]	-2.25114	0.0202354	down
ENSMUSG00000016763	Scube1	signal peptide, CUB domain, EGF-like 1 [Source:MGI Symbol;Acc:MGI:1890616]	1.22974	0.0205568	up
ENSMUSG00000033256	Shf	Src homology 2 domain containing F [Source:MGI Symbol;Acc:MGI:3613669]	-1.23673	0.0206635	down
ENSMUSG00000071112	Spx	spexin hormone [Source:MGI Symbol;Acc:MGI:2442262]	1.52769	0.0206681	up
ENSMUSG00000001496	Nkx2-1	NK2 homeobox 1 [Source:MGI Symbol;Acc:MGI:108067]	-2.79584	0.0207046	down
ENSMUSG00000028017	Egf	epidermal growth factor [Source:MGI Symbol;Acc:MGI:95290]	1.16025	0.0207661	up
ENSMUSG00000021200	Asb2	ankyrin repeat and SOCS box-containing 2 [Source:MGI Symbol;Acc:MGI:1929743]	1.22855	0.0208338	up
ENSMUSG00000037568	Vash2	vasohibin 2 [Source:MGI Symbol;Acc:MGI:2444826]	1.048	0.0208449	up
ENSMUSG00000042501	Cpa6	carboxypeptidase A6 [Source:MGI Symbol;Acc:MGI:3045348]	1.86809	0.0212986	up
ENSMUSG00000112666	Gm48485	predicted gene, 48485 [Source:MGI Symbol;Acc:MGI:6098005]	-2.14981	0.0214713	down
ENSMUSG00000066438	Plekhd1	pleckstrin homology domain containing, family D (with coiled-coil domains) member 1 [Source:MGI Symbol;Acc:MGI:3036228]	-1.84331	0.0215348	down
ENSMUSG00000029084	Cd38	CD38 antigen [Source:MGI Symbol;Acc:MGI:107474]	-1.42325	0.0216643	down
ENSMUSG00000028717	Tal1	T cell acute lymphocytic leukemia 1 [Source:MGI Symbol;Acc:MGI:98480]	-1.46366	0.0218715	down
ENSMUSG00000055865	Tafa3	TAFA chemokine like family member 3 [Source:MGI Symbol;Acc:MGI:3046463]	1.65238	0.0220507	up
ENSMUSG00000022479	Vdr	vitamin D (1,25-dihydroxyvitamin D3) receptor [Source:MGI Symbol;Acc:MGI:103076]	1.78158	0.0220612	up
ENSMUSG00000042631	Xkr7	X-linked Kx blood group related 7 [Source:MGI Symbol;Acc:MGI:3526711]	-1.55845	0.0221436	down
ENSMUSG00000034327	Kctd9	potassium channel tetramerisation domain containing 9 [Source:MGI Symbol;Acc:MGI:2145579]	-1.04288	0.0221896	down
ENSMUSG00000025089	Gfra1	glial cell line derived neurotrophic factor family receptor alpha 1 [Source:MGI Symbol;Acc:MGI:1100842]	-1.12979	0.0224462	down
ENSMUSG00000036412	Arsi	arylsulfatase i [Source:MGI Symbol;Acc:MGI:2670959]	2.20602	0.0224719	up
ENSMUSG00000087461	C230014O12Rik	RIKEN cDNA C230014O12 gene [Source:MGI Symbol;Acc:MGI:3045377]	-1.35653	0.0225418	down
ENSMUSG00000026064	Ptp4a1	protein tyrosine phosphatase 4a1 [Source:MGI Symbol;Acc:MGI:1277096]	-1.17075	0.0225786	down
ENSMUSG00000028914	Casp9	caspase 9 [Source:MGI Symbol;Acc:MGI:1277950]	-1.11369	0.0227401	down
ENSMUSG00000068105	Tnfrsf13c	tumor necrosis factor receptor superfamily, member 13c [Source:MGI Symbol;Acc:MGI:1919299]	1.45726	0.0227912	up
ENSMUSG00000021848	Otx2	orthodenticle homeobox 2 [Source:MGI Symbol;Acc:MGI:97451]	-2.37316	0.0230673	down
ENSMUSG00000068452	Duox2	dual oxidase 2 [Source:MGI Symbol;Acc:MGI:3036280]	2.96749	0.0232114	up
ENSMUSG00000033174	Mgll	monoglyceride lipase [Source:MGI Symbol;Acc:MGI:1346042]	1.19616	0.023317	up
ENSMUSG00000073000	Gm10451	predicted gene 10451 [Source:MGI Symbol;Acc:MGI:3641898]	1.77724	0.0235371	up
ENSMUSG00000071748	Gm14698	predicted gene 14698 [Source:MGI Symbol;Acc:MGI:3709613]	-1.23926	0.023624	down
ENSMUSG00000039153	Runx2	runt related transcription factor 2 [Source:MGI Symbol;Acc:MGI:99829]	1.3127	0.0237152	up
ENSMUSG00000039391	Ccdc81	coiled-coil domain containing 81 [Source:MGI Symbol;Acc:MGI:1918134]	-1.5111	0.0237229	down
ENSMUSG00000025958	Creb1	cAMP responsive element binding protein 1 [Source:MGI Symbol;Acc:MGI:88494]	1.58072	0.0237429	up
ENSMUSG00000056411	Gm12500	predicted gene 12500 [Source:MGI Symbol;Acc:MGI:3650304]	1.27491	0.0237672	up
ENSMUSG00000035270	Impg2	interphotoreceptor matrix proteoglycan 2 [Source:MGI Symbol;Acc:MGI:3044955]	-1.37892	0.0237794	down
ENSMUSG00000055639	Dach1	dachshund family transcription factor 1 [Source:MGI Symbol;Acc:MGI:1277991]	-1.22982	0.023856	down
ENSMUSG00000021609	Slc6a3	solute carrier family 6 (neurotransmitter transporter, dopamine), member 3 [Source:MGI Symbol;Acc:MGI:94862]	1.60825	0.023913	up
ENSMUSG00000036214	Znrd1as	zinc ribbon domain containing 1, antisense [Source:MGI Symbol;Acc:MGI:1923666]	-1.46168	0.0239269	down
ENSMUSG00000019890	Nts	neurotensin [Source:MGI Symbol;Acc:MGI:1328351]	-1.3517	0.0239716	down
ENSMUSG00000030543	Mesp2	mesoderm posterior 2 [Source:MGI Symbol;Acc:MGI:1096325]	1.93406	0.0241088	up
ENSMUSG00000031297	Slc7a3	solute carrier family 7 (cationic amino acid transporter, y+ system), member 3 [Source:MGI Symbol;Acc:MGI:1100521]	-1.05309	0.0243788	down
ENSMUSG00000000320	Alox12	arachidonate 12-lipoxygenase [Source:MGI Symbol;Acc:MGI:87998]	1.3298	0.0244168	up
ENSMUSG00000043872	Zmym1	zinc finger, MYM domain containing 1 [Source:MGI Symbol;Acc:MGI:1915560]	-1.20507	0.0244733	down
ENSMUSG00000113258	Gm7446	predicted gene 7446 [Source:MGI Symbol;Acc:MGI:3644947]	-2.22686	0.0245318	down
ENSMUSG00000028197	Col24a1	collagen, type XXIV, alpha 1 [Source:MGI Symbol;Acc:MGI:1918605]	1.68109	0.024545	up
ENSMUSG00000027074	Slc43a3	solute carrier family 43, member 3 [Source:MGI Symbol;Acc:MGI:1931054]	1.327	0.0246798	up
ENSMUSG00000062785	Kcnc3	potassium voltage gated channel, Shaw-related subfamily, member 3 [Source:MGI Symbol;Acc:MGI:96669]	-1.94339	0.0247295	down
ENSMUSG00000038760	Trhr	thyrotropin releasing hormone receptor [Source:MGI Symbol;Acc:MGI:98824]	-1.18483	0.0248322	down
ENSMUSG00000021175	Cdca7l	cell division cycle associated 7 like [Source:MGI Symbol;Acc:MGI:2384982]	1.34014	0.0249488	up
ENSMUSG00000047759	Hs3st3a1	heparan sulfate (glucosamine) 3-O-sulfotransferase 3A1 [Source:MGI Symbol;Acc:MGI:1333861]	1.16998	0.0250171	up
ENSMUSG00000035798	Zdhhc17	zinc finger, DHHC domain containing 17 [Source:MGI Symbol;Acc:MGI:2445110]	-1.00612	0.0251053	down
ENSMUSG00000030110	Ret	ret proto-oncogene [Source:MGI Symbol;Acc:MGI:97902]	-1.3772	0.0251139	down
ENSMUSG00000096351	Samd11	sterile alpha motif domain containing 11 [Source:MGI Symbol;Acc:MGI:2446220]	-1.39711	0.0253236	down
ENSMUSG00000066068	Gm13611	predicted gene 13611 [Source:MGI Symbol;Acc:MGI:3651300]	-1.29408	0.0253598	down
ENSMUSG00000020007	Il20ra	interleukin 20 receptor, alpha [Source:MGI Symbol;Acc:MGI:3605069]	1.53824	0.0255102	up
ENSMUSG00000025094	Slc18a2	solute carrier family 18 (vesicular monoamine), member 2 [Source:MGI Symbol;Acc:MGI:106677]	-1.37432	0.0255118	down
ENSMUSG00000068122	Agtr2	angiotensin II receptor, type 2 [Source:MGI Symbol;Acc:MGI:87966]	-1.69254	0.0257036	down
ENSMUSG00000086233	Gm11816	predicted gene 11816 [Source:MGI Symbol;Acc:MGI:3650294]	2.17715	0.0258918	up
ENSMUSG00000030518	Fam189a1	family with sequence similarity 189, member A1 [Source:MGI Symbol;Acc:MGI:1917888]	1.00679	0.0260303	up
ENSMUSG00000084803	5830444B04Rik	RIKEN cDNA 5830444B04 gene [Source:MGI Symbol;Acc:MGI:3603170]	-1.64276	0.026135	down
ENSMUSG00000063415	Cyp26b1	cytochrome P450, family 26, subfamily b, polypeptide 1 [Source:MGI Symbol;Acc:MGI:2176159]	-1.16829	0.0263236	down
ENSMUSG00000094076	Gm4767	predicted gene 4767 [Source:MGI Symbol;Acc:MGI:3644409]	1.45429	0.0263485	up
ENSMUSG00000025202	Scd3	stearoyl-coenzyme A desaturase 3 [Source:MGI Symbol;Acc:MGI:1353437]	-1.40417	0.0266812	down
ENSMUSG00000026012	Cd28	CD28 antigen [Source:MGI Symbol;Acc:MGI:88327]	1.33509	0.0269018	up
ENSMUSG00000026683	Nuf2	NUF2, NDC80 kinetochore complex component [Source:MGI Symbol;Acc:MGI:1914227]	-1.24251	0.0269815	down
ENSMUSG00000022306	Zfpm2	zinc finger protein, multitype 2 [Source:MGI Symbol;Acc:MGI:1334444]	-1.47398	0.0269875	down
ENSMUSG00000032495	Lrrc2	leucine rich repeat containing 2 [Source:MGI Symbol;Acc:MGI:1921499]	-1.62241	0.0269908	down
ENSMUSG00000007877	Tcap	titin-cap [Source:MGI Symbol;Acc:MGI:1330233]	1.31066	0.0269916	up
ENSMUSG00000085584	Rtl9	retrotransposon Gag like 9 [Source:MGI Symbol;Acc:MGI:2685231]	-1.11321	0.0269925	down
ENSMUSG00000038537	Mc3r	melanocortin 3 receptor [Source:MGI Symbol;Acc:MGI:96929]	-2.04595	0.0270424	down
ENSMUSG00000109517	Gm44763	predicted gene 44763 [Source:MGI Symbol;Acc:MGI:5753339]	1.31602	0.0270667	up
ENSMUSG00000091345	Col6a5	collagen, type VI, alpha 5 [Source:MGI Symbol;Acc:MGI:3648134]	-1.44151	0.0271455	down
ENSMUSG00000044164	Rnf182	ring finger protein 182 [Source:MGI Symbol;Acc:MGI:3045355]	-1.17717	0.0272626	down
ENSMUSG00000036131	Frmd7	FERM domain containing 7 [Source:MGI Symbol;Acc:MGI:2686379]	1.83147	0.0274147	up
ENSMUSG00000055489	Ano5	anoctamin 5 [Source:MGI Symbol;Acc:MGI:3576659]	-1.55416	0.0275051	down
ENSMUSG00000015484	Fam163a	family with sequence similarity 163, member A [Source:MGI Symbol;Acc:MGI:3618859]	1.04547	0.0276345	up
ENSMUSG00000078139	AK157302	cDNA sequence AK157302 [Source:MGI Symbol;Acc:MGI:3574096]	-1.61896	0.0277345	down
ENSMUSG00000047591	Mafa	v-maf musculoaponeurotic fibrosarcoma oncogene family, protein A (avian) [Source:MGI Symbol;Acc:MGI:2673307]	1.19697	0.0278667	up
ENSMUSG00000049685	Cyp2g1	cytochrome P450, family 2, subfamily g, polypeptide 1 [Source:MGI Symbol;Acc:MGI:109612]	2.74042	0.0279717	up
ENSMUSG00000025888	Casp1	caspase 1 [Source:MGI Symbol;Acc:MGI:96544]	1.12681	0.0280636	up
ENSMUSG00000021255	Esrrb	estrogen related receptor, beta [Source:MGI Symbol;Acc:MGI:1346832]	-1.6123	0.0284652	down
ENSMUSG00000021803	Cdhr1	cadherin-related family member 1 [Source:MGI Symbol;Acc:MGI:2157782]	1.90239	0.0286412	up
ENSMUSG00000026312	Cdh7	cadherin 7, type 2 [Source:MGI Symbol;Acc:MGI:2442792]	-1.10058	0.0287814	down
ENSMUSG00000100303	2600014E21Rik	RIKEN cDNA 2600014E21 gene [Source:MGI Symbol;Acc:MGI:1919384]	1.32552	0.0288431	up
ENSMUSG00000000125	Wnt3	wingless-type MMTV integration site family, member 3 [Source:MGI Symbol;Acc:MGI:98955]	-1.62411	0.0292702	down
ENSMUSG00000020887	A230052G05Rik	RIKEN cDNA A230052G05 gene [Source:MGI Symbol;Acc:MGI:3045239]	1.27586	0.0293394	up
ENSMUSG00000042622	Maff	v-maf musculoaponeurotic fibrosarcoma oncogene family, protein F (avian) [Source:MGI Symbol;Acc:MGI:96910]	1.48871	0.029471	up
ENSMUSG00000053930	Shisa6	shisa family member 6 [Source:MGI Symbol;Acc:MGI:2685725]	-1.19302	0.0296087	down
ENSMUSG00000039552	Rsph4a	radial spoke head 4 homolog A (Chlamydomonas) [Source:MGI Symbol;Acc:MGI:3027894]	-1.23364	0.0296235	down
ENSMUSG00000045441	Gprin3	GPRIN family member 3 [Source:MGI Symbol;Acc:MGI:1924785]	-1.06585	0.029836	down
ENSMUSG00000087236	Kif28	kinesin family member 28 [Source:MGI Symbol;Acc:MGI:2686151]	-3.26757	0.0300014	down
ENSMUSG00000099871	Gm21742	predicted gene, 21742 [Source:MGI Symbol;Acc:MGI:5433906]	-2.08805	0.0300226	down
ENSMUSG00000041617	Ccdc74a	coiled-coil domain containing 74A [Source:MGI Symbol;Acc:MGI:1919565]	-1.00247	0.0300884	down
ENSMUSG00000059900	Tmem40	transmembrane protein 40 [Source:MGI Symbol;Acc:MGI:2137870]	1.16153	0.0303787	up
ENSMUSG00000050511	Oprd1	opioid receptor, delta 1 [Source:MGI Symbol;Acc:MGI:97438]	1.111	0.0306145	up
ENSMUSG00000055027	Smyd1	SET and MYND domain containing 1 [Source:MGI Symbol;Acc:MGI:104790]	-1.04933	0.0306223	down
ENSMUSG00000022949	Clic6	chloride intracellular channel 6 [Source:MGI Symbol;Acc:MGI:2146607]	-1.10786	0.030706	down
ENSMUSG00000020905	Usp43	ubiquitin specific peptidase 43 [Source:MGI Symbol;Acc:MGI:2444541]	1.33131	0.0307866	up
ENSMUSG00000096842	Gm10736	predicted gene 10736 [Source:MGI Symbol;Acc:MGI:3704412]	1.27898	0.030986	up
ENSMUSG00000096850	Gm21748	predicted gene, 21748 [Source:MGI Symbol;Acc:MGI:5433912]	-1.35411	0.0309918	down
ENSMUSG00000066800	Rnasel	ribonuclease L (2', 5'-oligoisoadenylate synthetase-dependent) [Source:MGI Symbol;Acc:MGI:1098272]	1.02362	0.0312868	up
ENSMUSG00000037185	Krt80	keratin 80 [Source:MGI Symbol;Acc:MGI:1921377]	1.78473	0.031461	up
ENSMUSG00000051456	Hspb3	heat shock protein 3 [Source:MGI Symbol;Acc:MGI:1928479]	1.35775	0.0317245	up
ENSMUSG00000009281	Rarres2	retinoic acid receptor responder (tazarotene induced) 2 [Source:MGI Symbol;Acc:MGI:1918910]	-1.09923	0.0319059	down
ENSMUSG00000044674	Fzd1	frizzled class receptor 1 [Source:MGI Symbol;Acc:MGI:1196625]	-1.13219	0.0319123	down
ENSMUSG00000029917	Qrfprl	pyroglutamylated RFamide peptide receptor like [Source:MGI Symbol;Acc:MGI:2441881]	-1.78804	0.0319477	down
ENSMUSG00000021636	Marveld2	MARVEL (membrane-associating) domain containing 2 [Source:MGI Symbol;Acc:MGI:2446166]	-2.06173	0.0320886	down
ENSMUSG00000042707	Dnali1	dynein, axonemal, light intermediate polypeptide 1 [Source:MGI Symbol;Acc:MGI:1922813]	-2.06697	0.0323568	down
ENSMUSG00000112117	Rmst	rhabdomyosarcoma 2 associated transcript (non-coding RNA) [Source:MGI Symbol;Acc:MGI:1099806]	-1.19983	0.0324897	down
ENSMUSG00000097467	Gm26737	predicted gene, 26737 [Source:MGI Symbol;Acc:MGI:5477231]	-1.53595	0.0326543	down
ENSMUSG00000049001	Ndnf	neuron-derived neurotrophic factor [Source:MGI Symbol;Acc:MGI:1915419]	1.04161	0.0327565	up
ENSMUSG00000106965	Gm18290	predicted gene, 18290 [Source:MGI Symbol;Acc:MGI:5010475]	-1.45548	0.0329103	down
ENSMUSG00000007279	Scube2	signal peptide, CUB domain, EGF-like 2 [Source:MGI Symbol;Acc:MGI:1928765]	1.20309	0.0332153	up
ENSMUSG00000009376	Met	met proto-oncogene [Source:MGI Symbol;Acc:MGI:96969]	1.00076	0.0332634	up
ENSMUSG00000021214	Akr1c18	aldo-keto reductase family 1, member C18 [Source:MGI Symbol;Acc:MGI:2145420]	1.86007	0.0332978	up
ENSMUSG00000034579	Pla2g3	phospholipase A2, group III [Source:MGI Symbol;Acc:MGI:2444945]	1.10484	0.0336316	up
ENSMUSG00000020566	Atp6v1c2	ATPase, H+ transporting, lysosomal V1 subunit C2 [Source:MGI Symbol;Acc:MGI:1916025]	-1.50145	0.0336946	down
ENSMUSG00000029410	Ppef2	protein phosphatase, EF hand calcium-binding domain 2 [Source:MGI Symbol;Acc:MGI:1342304]	-1.24722	0.0337242	down
ENSMUSG00000041616	Nppa	natriuretic peptide type A [Source:MGI Symbol;Acc:MGI:97367]	1.94319	0.0338552	up
ENSMUSG00000108477	Gm44878	predicted gene 44878 [Source:MGI Symbol;Acc:MGI:5753454]	1.36033	0.0340498	up
ENSMUSG00000057440	Mpp7	membrane protein, palmitoylated 7 (MAGUK p55 subfamily member 7) [Source:MGI Symbol;Acc:MGI:1922989]	-1.11166	0.0340521	down
ENSMUSG00000002108	Nr1h3	nuclear receptor subfamily 1, group H, member 3 [Source:MGI Symbol;Acc:MGI:1352462]	-1.20239	0.0345221	down
ENSMUSG00000044006	Cilp2	cartilage intermediate layer protein 2 [Source:MGI Symbol;Acc:MGI:1915959]	1.33358	0.0345625	up
ENSMUSG00000074001	Klhl40	kelch-like 40 [Source:MGI Symbol;Acc:MGI:1919580]	1.50685	0.0347914	up
ENSMUSG00000010122	Slc47a1	solute carrier family 47, member 1 [Source:MGI Symbol;Acc:MGI:1914723]	1.11697	0.0348181	up
ENSMUSG00000036834	Plch1	phospholipase C, eta 1 [Source:MGI Symbol;Acc:MGI:2683547]	-1.13745	0.0350869	down
ENSMUSG00000036466	Megf11	multiple EGF-like-domains 11 [Source:MGI Symbol;Acc:MGI:1920951]	-1.25547	0.0357229	down
ENSMUSG00000001023	S100a5	S100 calcium binding protein A5 [Source:MGI Symbol;Acc:MGI:1338915]	1.96527	0.0357876	up
ENSMUSG00000014198	Zfp385c	zinc finger protein 385C [Source:MGI Symbol;Acc:MGI:3608347]	-2.25941	0.0358269	down
ENSMUSG00000084826	AI847159	expressed sequence AI847159 [Source:MGI Symbol;Acc:MGI:3528181]	2.13175	0.0359764	up
ENSMUSG00000014603	Alx3	aristaless-like homeobox 3 [Source:MGI Symbol;Acc:MGI:1277097]	1.59843	0.0360119	up
ENSMUSG00000043461	Sptssb	serine palmitoyltransferase, small subunit B [Source:MGI Symbol;Acc:MGI:1913433]	-1.29879	0.0361578	down
ENSMUSG00000071637	Cebpd	CCAAT/enhancer binding protein (C/EBP), delta [Source:MGI Symbol;Acc:MGI:103573]	1.09122	0.0365572	up
ENSMUSG00000027716	Trpc3	transient receptor potential cation channel, subfamily C, member 3 [Source:MGI Symbol;Acc:MGI:109526]	-1.17715	0.0368791	down
ENSMUSG00000079017	Ifi27l2a	interferon, alpha-inducible protein 27 like 2A [Source:MGI Symbol;Acc:MGI:1924183]	1.63127	0.036972	up
ENSMUSG00000099784	Dalir	DNMT1 associated long intergenic non-coding RNA [Source:MGI Symbol;Acc:MGI:5579231]	1.17899	0.0370775	up
ENSMUSG00000045094	Arhgef37	Rho guanine nucleotide exchange factor (GEF) 37 [Source:MGI Symbol;Acc:MGI:3045339]	-1.50463	0.0372737	down
ENSMUSG00000021010	Npas3	neuronal PAS domain protein 3 [Source:MGI Symbol;Acc:MGI:1351610]	-1.00036	0.0374555	down
ENSMUSG00000040146	Rgl3	ral guanine nucleotide dissociation stimulator-like 3 [Source:MGI Symbol;Acc:MGI:1918996]	-1.54716	0.0376045	down
ENSMUSG00000019866	Crybg1	crystallin beta-gamma domain containing 1 [Source:MGI Symbol;Acc:MGI:109544]	1.14998	0.0376807	up
ENSMUSG00000046834	Krt1	keratin 1 [Source:MGI Symbol;Acc:MGI:96698]	-1.04189	0.0377668	down
ENSMUSG00000009356	Lpo	lactoperoxidase [Source:MGI Symbol;Acc:MGI:1923363]	-1.46836	0.038257	down
ENSMUSG00000116557	4933432I09Rik	RIKEN cDNA 4933432I09 gene [Source:MGI Symbol;Acc:MGI:1914029]	1.17386	0.0383623	up
ENSMUSG00000030996	Art1	ADP-ribosyltransferase 1 [Source:MGI Symbol;Acc:MGI:107511]	2.26005	0.0385009	up
ENSMUSG00000005124	Ccn4	cellular communication network factor 4 [Source:MGI Symbol;Acc:MGI:1197008]	1.70583	0.0386956	up
ENSMUSG00000032564	Cpne4	copine IV [Source:MGI Symbol;Acc:MGI:1921270]	1.26079	0.0388148	up
ENSMUSG00000079588	Tmem182	transmembrane protein 182 [Source:MGI Symbol;Acc:MGI:1923725]	1.35227	0.0391382	up
ENSMUSG00000019876	Pkib	protein kinase inhibitor beta, cAMP dependent, testis specific [Source:MGI Symbol;Acc:MGI:101937]	-1.03897	0.0391976	down
ENSMUSG00000001943	Vsig2	V-set and immunoglobulin domain containing 2 [Source:MGI Symbol;Acc:MGI:1928009]	1.14388	0.0393668	up
ENSMUSG00000023052	Npff	neuropeptide FF-amide peptide precursor [Source:MGI Symbol;Acc:MGI:1891708]	-1.29578	0.0393806	down
ENSMUSG00000057967	Fgf18	fibroblast growth factor 18 [Source:MGI Symbol;Acc:MGI:1277980]	-1.50799	0.0394546	down
ENSMUSG00000042817	Flt3	FMS-like tyrosine kinase 3 [Source:MGI Symbol;Acc:MGI:95559]	-1.13691	0.0400587	down
ENSMUSG00000005640	Insrr	insulin receptor-related receptor [Source:MGI Symbol;Acc:MGI:1346037]	-1.29536	0.0402617	down
ENSMUSG00000101013	A630072M18Rik	RIKEN cDNA A630072M18 gene [Source:MGI Symbol;Acc:MGI:2444702]	1.86356	0.0403979	up
ENSMUSG00000024526	Cidea	cell death-inducing DNA fragmentation factor, alpha subunit-like effector A [Source:MGI Symbol;Acc:MGI:1270845]	-1.1228	0.0404776	down
ENSMUSG00000027861	Casq2	calsequestrin 2 [Source:MGI Symbol;Acc:MGI:1309469]	-1.7519	0.040619	down
ENSMUSG00000026315	Serpinb8	serine (or cysteine) peptidase inhibitor, clade B, member 8 [Source:MGI Symbol;Acc:MGI:894657]	1.14881	0.0408931	up
ENSMUSG00000025477	Inpp5a	inositol polyphosphate-5-phosphatase A [Source:MGI Symbol;Acc:MGI:2686961]	-1.01976	0.0409264	down
ENSMUSG00000059325	Hopx	HOP homeobox [Source:MGI Symbol;Acc:MGI:1916782]	-1.20113	0.0409698	down
ENSMUSG00000074006	Omp	olfactory marker protein [Source:MGI Symbol;Acc:MGI:97436]	1.80291	0.0409838	up
ENSMUSG00000086652	Gm14029	predicted gene 14029 [Source:MGI Symbol;Acc:MGI:3650450]	2.05913	0.0412571	up
ENSMUSG00000026604	Ptpn14	protein tyrosine phosphatase, non-receptor type 14 [Source:MGI Symbol;Acc:MGI:102467]	1.0038	0.0413285	up
ENSMUSG00000067028	Cntnap5b	contactin associated protein-like 5B [Source:MGI Symbol;Acc:MGI:3664583]	-1.14364	0.041502	down
ENSMUSG00000029061	Mmp23	matrix metallopeptidase 23 [Source:MGI Symbol;Acc:MGI:1347361]	-1.4673	0.0415108	down
ENSMUSG00000040133	Gpr176	G protein-coupled receptor 176 [Source:MGI Symbol;Acc:MGI:2685858]	-1.45173	0.0415331	down
ENSMUSG00000055809	Dnaaf3	dynein, axonemal assembly factor 3 [Source:MGI Symbol;Acc:MGI:3588207]	-1.59593	0.0415909	down
ENSMUSG00000005087	Cd44	CD44 antigen [Source:MGI Symbol;Acc:MGI:88338]	-1.17728	0.0417122	down
ENSMUSG00000031842	Pde4c	phosphodiesterase 4C, cAMP specific [Source:MGI Symbol;Acc:MGI:99556]	1.16099	0.0419061	up
ENSMUSG00000030223	Ptpro	protein tyrosine phosphatase, receptor type, O [Source:MGI Symbol;Acc:MGI:1097152]	1.27279	0.0419162	up
ENSMUSG00000031285	Dcx	doublecortin [Source:MGI Symbol;Acc:MGI:1277171]	1.10025	0.0422306	up
ENSMUSG00000070407	Hs3st3b1	heparan sulfate (glucosamine) 3-O-sulfotransferase 3B1 [Source:MGI Symbol;Acc:MGI:1333853]	1.1155	0.0423433	up
ENSMUSG00000047415	Gpr68	G protein-coupled receptor 68 [Source:MGI Symbol;Acc:MGI:2441763]	-1.09896	0.0427041	down
ENSMUSG00000020061	Mybpc1	myosin binding protein C, slow-type [Source:MGI Symbol;Acc:MGI:1336213]	-1.78666	0.0435698	down
ENSMUSG00000039518	Cdsn	corneodesmosin [Source:MGI Symbol;Acc:MGI:3505689]	1.63433	0.0437028	up
ENSMUSG00000096856	Gm10778	predicted gene 10778 [Source:MGI Symbol;Acc:MGI:3809656]	-1.03693	0.0437504	down
ENSMUSG00000043336	Filip1l	filamin A interacting protein 1-like [Source:MGI Symbol;Acc:MGI:1925999]	1.08631	0.0439344	up
ENSMUSG00000023267	Gabrr2	gamma-aminobutyric acid (GABA) C receptor, subunit rho 2 [Source:MGI Symbol;Acc:MGI:95626]	-1.2456	0.0447613	down
ENSMUSG00000071398	2410004P03Rik	RIKEN cDNA 2410004P03 gene [Source:MGI Symbol;Acc:MGI:1920917]	-1.14111	0.0451655	down
ENSMUSG00000090207	4930524O07Rik	RIKEN cDNA 4930524O07 gene [Source:MGI Symbol;Acc:MGI:1915514]	1.41568	0.0452775	up
ENSMUSG00000057615	Ldoc1	regulator of NFKB signaling [Source:MGI Symbol;Acc:MGI:2685212]	-1.26929	0.0459366	down
ENSMUSG00000074517	Gm10710	predicted gene 10710 [Source:MGI Symbol;Acc:MGI:3642896]	-1.28995	0.0459671	down
ENSMUSG00000066760	Psg16	pregnancy specific glycoprotein 16 [Source:MGI Symbol;Acc:MGI:1347249]	-1.50883	0.0460349	down
ENSMUSG00000003545	Fosb	FBJ osteosarcoma oncogene B [Source:MGI Symbol;Acc:MGI:95575]	1.22096	0.0460861	up
ENSMUSG00000026024	Als2	alsin Rho guanine nucleotide exchange factor [Source:MGI Symbol;Acc:MGI:1921268]	-1.0652	0.0462781	down
ENSMUSG00000097727	F630040K05Rik	RIKEN cDNA F630040K05 gene [Source:MGI Symbol;Acc:MGI:4437734]	1.11345	0.0462967	up
ENSMUSG00000042834	Nrep	neuronal regeneration related protein [Source:MGI Symbol;Acc:MGI:99444]	-1.41321	0.0463971	down
ENSMUSG00000034324	Tmem132c	transmembrane protein 132C [Source:MGI Symbol;Acc:MGI:2443061]	-1.01129	0.0467191	down
ENSMUSG00000069917	Hba-a2	hemoglobin alpha, adult chain 2 [Source:MGI Symbol;Acc:MGI:96016]	-1.89673	0.0467604	down
ENSMUSG00000043903	Zfp469	zinc finger protein 469 [Source:MGI Symbol;Acc:MGI:2684868]	1.07037	0.0472989	up
ENSMUSG00000022212	Cpne6	copine VI [Source:MGI Symbol;Acc:MGI:1334445]	1.03045	0.0473412	up
ENSMUSG00000022262	Dnah5	dynein, axonemal, heavy chain 5 [Source:MGI Symbol;Acc:MGI:107718]	-1.12703	0.0473424	down
ENSMUSG00000105509	C130013H08Rik	RIKEN cDNA C130013H08 gene [Source:MGI Symbol;Acc:MGI:3697343]	1.06795	0.0473642	up
ENSMUSG00000110148	5830408C22Rik	RIKEN cDNA 5830408C22 gene [Source:MGI Symbol;Acc:MGI:1921994]	1.62866	0.0474629	up
ENSMUSG00000041845	Rhod	ras homolog family member D [Source:MGI Symbol;Acc:MGI:108446]	-1.79663	0.04751	down
ENSMUSG00000038151	Prdm1	PR domain containing 1, with ZNF domain [Source:MGI Symbol;Acc:MGI:99655]	1.36139	0.0477838	up
ENSMUSG00000080242	Atp6v0c-ps2	ATPase, H+ transporting, lysosomal V0 subunit C, pseudogene 2 [Source:MGI Symbol;Acc:MGI:2151816]	-1.17485	0.0479196	down
ENSMUSG00000031543	Ank1	ankyrin 1, erythroid [Source:MGI Symbol;Acc:MGI:88024]	-1.12786	0.0483576	down
ENSMUSG00000103081	Pcdhgb8	protocadherin gamma subfamily B, 8 [Source:MGI Symbol;Acc:MGI:1935200]	-1.36157	0.04869	down
ENSMUSG00000000392	Fap	fibroblast activation protein [Source:MGI Symbol;Acc:MGI:109608]	1.28466	0.0487725	up
ENSMUSG00000003198	Zfp959	zinc finger protein 959 [Source:MGI Symbol;Acc:MGI:2385058]	1.0939	0.0490135	up
ENSMUSG00000042529	Kcnj12	potassium inwardly-rectifying channel, subfamily J, member 12 [Source:MGI Symbol;Acc:MGI:108495]	-1.06871	0.0492958	down
ENSMUSG00000037295	Ldlrap1	low density lipoprotein receptor adaptor protein 1 [Source:MGI Symbol;Acc:MGI:2140175]	-1.32498	0.049665	down
ENSMUSG00000009216	Fam163b	family with sequence similarity 163, member B [Source:MGI Symbol;Acc:MGI:1926106]	1.05011	0.0496654	up
ENSMUSG00000010751	Tnfrsf22	tumor necrosis factor receptor superfamily, member 22 [Source:MGI Symbol;Acc:MGI:1930270]	1.10668	0.0497793	up
