# Supplementary material for: Krill oil treatment ameliorates lipid metabolism imbalance in chronic unpredicted mild stress-induced depression-like behavior in mice
Source: Front Cell Dev Biol. 2023 Jul 26;11:1180483. doi: 10.3389/fcell.2023.1180483 (PMC10411196; doi:10.3389/fcell.2023.1180483)
Supplement: Supplementary file 1 [file DataSheet1.zip › Supplementary Material/Table 14.XLSX]

## Sheet: Sheet1
GO_ID	GO_Term	GO_function	GO_class	pvalue	Gene_ID	Gene_name	Description	fc	log2(fc)	regulation
GO:0007275	multicellular organism development	biological_process	4	8.9373e-14	ENSMUSG00000000120	Ngfr	nerve growth factor receptor (TNFR superfamily, member 16) [Source:MGI Symbol;Acc:MGI:97323]	7.11977	2.83183	up
GO:0007275	multicellular organism development	biological_process	4	8.9373e-14	ENSMUSG00000000125	Wnt3	wingless-type MMTV integration site family, member 3 [Source:MGI Symbol;Acc:MGI:98955]	3.15828	1.65914	up
GO:0007275	multicellular organism development	biological_process	4	8.9373e-14	ENSMUSG00000000126	Wnt9a	wingless-type MMTV integration site family, member 9A [Source:MGI Symbol;Acc:MGI:2446084]	0.25691	-1.96066	down
GO:0007275	multicellular organism development	biological_process	4	8.9373e-14	ENSMUSG00000001761	Smo	smoothened, frizzled class receptor [Source:MGI Symbol;Acc:MGI:108075]	2.04509	1.03216	up
GO:0007275	multicellular organism development	biological_process	4	8.9373e-14	ENSMUSG00000002274	Metrn	meteorin, glial cell differentiation regulator [Source:MGI Symbol;Acc:MGI:1917333]	2.25797	1.17503	up
GO:0007275	multicellular organism development	biological_process	4	8.9373e-14	ENSMUSG00000003812	Dnase2a	deoxyribonuclease II alpha [Source:MGI Symbol;Acc:MGI:1329019]	3.65325	1.86918	up
GO:0007275	multicellular organism development	biological_process	4	8.9373e-14	ENSMUSG00000004328	Hif3a	hypoxia inducible factor 3, alpha subunit [Source:MGI Symbol;Acc:MGI:1859778]	0.407435	-1.29536	down
GO:0007275	multicellular organism development	biological_process	4	8.9373e-14	ENSMUSG00000004791	Pgf	placental growth factor [Source:MGI Symbol;Acc:MGI:105095]	2.06303	1.04477	up
GO:0007275	multicellular organism development	biological_process	4	8.9373e-14	ENSMUSG00000005583	Mef2c	myocyte enhancer factor 2C [Source:MGI Symbol;Acc:MGI:99458]	0.240005	-2.05886	down
GO:0007275	multicellular organism development	biological_process	4	8.9373e-14	ENSMUSG00000005640	Insrr	insulin receptor-related receptor [Source:MGI Symbol;Acc:MGI:1346037]	8.59502	3.1035	up
GO:0007275	multicellular organism development	biological_process	4	8.9373e-14	ENSMUSG00000005672	Kit	KIT proto-oncogene receptor tyrosine kinase [Source:MGI Symbol;Acc:MGI:96677]	2.31073	1.20835	up
GO:0007275	multicellular organism development	biological_process	4	8.9373e-14	ENSMUSG00000005917	Otx1	orthodenticle homeobox 1 [Source:MGI Symbol;Acc:MGI:97450]	0.338386	-1.56326	down
GO:0007275	multicellular organism development	biological_process	4	8.9373e-14	ENSMUSG00000005958	Ephb3	Eph receptor B3 [Source:MGI Symbol;Acc:MGI:104770]	0.387427	-1.368	down
GO:0007275	multicellular organism development	biological_process	4	8.9373e-14	ENSMUSG00000010461	Eya4	EYA transcriptional coactivator and phosphatase 4 [Source:MGI Symbol;Acc:MGI:1337104]	0.410087	-1.286	down
GO:0007275	multicellular organism development	biological_process	4	8.9373e-14	ENSMUSG00000010476	Ebf3	early B cell factor 3 [Source:MGI Symbol;Acc:MGI:894289]	11.5783	3.53336	up
GO:0007275	multicellular organism development	biological_process	4	8.9373e-14	ENSMUSG00000010505	Myt1	myelin transcription factor 1 [Source:MGI Symbol;Acc:MGI:1100535]	2.7403	1.45433	up
GO:0007275	multicellular organism development	biological_process	4	8.9373e-14	ENSMUSG00000011267	Zfp296	zinc finger protein 296 [Source:MGI Symbol;Acc:MGI:1926956]	0.291573	-1.77807	down
GO:0007275	multicellular organism development	biological_process	4	8.9373e-14	ENSMUSG00000015812	Gnrh1	gonadotropin releasing hormone 1 [Source:MGI Symbol;Acc:MGI:95789]	4.09177	2.03273	up
GO:0007275	multicellular organism development	biological_process	4	8.9373e-14	ENSMUSG00000017491	Rarb	retinoic acid receptor, beta [Source:MGI Symbol;Acc:MGI:97857]	4.26356	2.09206	up
GO:0007275	multicellular organism development	biological_process	4	8.9373e-14	ENSMUSG00000017897	Eya2	EYA transcriptional coactivator and phosphatase 2 [Source:MGI Symbol;Acc:MGI:109341]	2.09809	1.06907	up
GO:0007275	multicellular organism development	biological_process	4	8.9373e-14	ENSMUSG00000018822	Sfrp5	secreted frizzled-related sequence protein 5 [Source:MGI Symbol;Acc:MGI:1860298]	6.83241	2.77239	up
GO:0007275	multicellular organism development	biological_process	4	8.9373e-14	ENSMUSG00000019913	Sim1	single-minded family bHLH transcription factor 1 [Source:MGI Symbol;Acc:MGI:98306]	1134.71	10.1481	up
GO:0007275	multicellular organism development	biological_process	4	8.9373e-14	ENSMUSG00000020099	Unc5b	unc-5 netrin receptor B [Source:MGI Symbol;Acc:MGI:894703]	2.10232	1.07198	up
GO:0007275	multicellular organism development	biological_process	4	8.9373e-14	ENSMUSG00000021098	4930447C04Rik	RIKEN cDNA 4930447C04 gene [Source:MGI Symbol;Acc:MGI:1923051]	0.475581	-1.07224	down
GO:0007275	multicellular organism development	biological_process	4	8.9373e-14	ENSMUSG00000021685	Otp	orthopedia homeobox [Source:MGI Symbol;Acc:MGI:99835]	84.3099	6.39763	up
GO:0007275	multicellular organism development	biological_process	4	8.9373e-14	ENSMUSG00000021743	Fezf2	Fez family zinc finger 2 [Source:MGI Symbol;Acc:MGI:1859823]	0.147595	-2.76028	down
GO:0007275	multicellular organism development	biological_process	4	8.9373e-14	ENSMUSG00000021779	Thrb	thyroid hormone receptor beta [Source:MGI Symbol;Acc:MGI:98743]	0.381872	-1.38884	down
GO:0007275	multicellular organism development	biological_process	4	8.9373e-14	ENSMUSG00000021848	Otx2	orthodenticle homeobox 2 [Source:MGI Symbol;Acc:MGI:97451]	6.01951	2.58965	up
GO:0007275	multicellular organism development	biological_process	4	8.9373e-14	ENSMUSG00000022053	Ebf2	early B cell factor 2 [Source:MGI Symbol;Acc:MGI:894332]	8.13905	3.02486	up
GO:0007275	multicellular organism development	biological_process	4	8.9373e-14	ENSMUSG00000022602	Arc	activity regulated cytoskeletal-associated protein [Source:MGI Symbol;Acc:MGI:88067]	0.336339	-1.57201	down
GO:0007275	multicellular organism development	biological_process	4	8.9373e-14	ENSMUSG00000022996	Wnt10b	wingless-type MMTV integration site family, member 10B [Source:MGI Symbol;Acc:MGI:108061]	0.459609	-1.12152	down
GO:0007275	multicellular organism development	biological_process	4	8.9373e-14	ENSMUSG00000024420	Zfp521	zinc finger protein 521 [Source:MGI Symbol;Acc:MGI:95459]	6.40251	2.67864	up
GO:0007275	multicellular organism development	biological_process	4	8.9373e-14	ENSMUSG00000025207	Sema4g	sema domain, immunoglobulin domain (Ig), transmembrane domain (TM) and short cytoplasmic domain, (semaphorin) 4G [Source:MGI Symbol;Acc:MGI:1347047]	2.07065	1.05009	up
GO:0007275	multicellular organism development	biological_process	4	8.9373e-14	ENSMUSG00000025969	Nrp2	neuropilin 2 [Source:MGI Symbol;Acc:MGI:1100492]	2.76518	1.46738	up
GO:0007275	multicellular organism development	biological_process	4	8.9373e-14	ENSMUSG00000026141	Col19a1	collagen, type XIX, alpha 1 [Source:MGI Symbol;Acc:MGI:1095415]	0.419845	-1.25207	down
GO:0007275	multicellular organism development	biological_process	4	8.9373e-14	ENSMUSG00000026167	Wnt10a	wingless-type MMTV integration site family, member 10A [Source:MGI Symbol;Acc:MGI:108071]	0.196263	-2.34914	down
GO:0007275	multicellular organism development	biological_process	4	8.9373e-14	ENSMUSG00000026494	Kif26b	kinesin family member 26B [Source:MGI Symbol;Acc:MGI:2447076]	3.43447	1.78009	up
GO:0007275	multicellular organism development	biological_process	4	8.9373e-14	ENSMUSG00000027168	Pax6	paired box 6 [Source:MGI Symbol;Acc:MGI:97490]	3.00252	1.58618	up
GO:0007275	multicellular organism development	biological_process	4	8.9373e-14	ENSMUSG00000027239	Mdk	midkine [Source:MGI Symbol;Acc:MGI:96949]	2.24687	1.16792	up
GO:0007275	multicellular organism development	biological_process	4	8.9373e-14	ENSMUSG00000027297	Ltk	leukocyte tyrosine kinase [Source:MGI Symbol;Acc:MGI:96840]	0.439031	-1.18761	down
GO:0007275	multicellular organism development	biological_process	4	8.9373e-14	ENSMUSG00000027860	Vangl1	VANGL planar cell polarity 1 [Source:MGI Symbol;Acc:MGI:2159344]	2.13765	1.09603	up
GO:0007275	multicellular organism development	biological_process	4	8.9373e-14	ENSMUSG00000028072	Ntrk1	neurotrophic tyrosine kinase, receptor, type 1 [Source:MGI Symbol;Acc:MGI:97383]	29.1165	4.86376	up
GO:0007275	multicellular organism development	biological_process	4	8.9373e-14	ENSMUSG00000028150	Rorc	RAR-related orphan receptor gamma [Source:MGI Symbol;Acc:MGI:104856]	6.26217	2.64666	up
GO:0007275	multicellular organism development	biological_process	4	8.9373e-14	ENSMUSG00000028661	Epha8	Eph receptor A8 [Source:MGI Symbol;Acc:MGI:109378]	2.50705	1.32599	up
GO:0007275	multicellular organism development	biological_process	4	8.9373e-14	ENSMUSG00000028717	Tal1	T cell acute lymphocytic leukemia 1 [Source:MGI Symbol;Acc:MGI:98480]	2.63362	1.39705	up
GO:0007275	multicellular organism development	biological_process	4	8.9373e-14	ENSMUSG00000029546	Uncx	UNC homeobox [Source:MGI Symbol;Acc:MGI:108013]	505.738	8.98225	up
GO:0007275	multicellular organism development	biological_process	4	8.9373e-14	ENSMUSG00000029697	Fezf1	Fez family zinc finger 1 [Source:MGI Symbol;Acc:MGI:1920441]	46.5871	5.54186	up
GO:0007275	multicellular organism development	biological_process	4	8.9373e-14	ENSMUSG00000029869	Ephb6	Eph receptor B6 [Source:MGI Symbol;Acc:MGI:1096338]	0.302784	-1.72364	down
GO:0007275	multicellular organism development	biological_process	4	8.9373e-14	ENSMUSG00000030093	Wnt7a	wingless-type MMTV integration site family, member 7A [Source:MGI Symbol;Acc:MGI:98961]	2.39304	1.25884	up
GO:0007275	multicellular organism development	biological_process	4	8.9373e-14	ENSMUSG00000030110	Ret	ret proto-oncogene [Source:MGI Symbol;Acc:MGI:97902]	5.28142	2.40093	up
GO:0007275	multicellular organism development	biological_process	4	8.9373e-14	ENSMUSG00000030230	Plcz1	phospholipase C, zeta 1 [Source:MGI Symbol;Acc:MGI:2150308]	5.38846	2.42987	up
GO:0007275	multicellular organism development	biological_process	4	8.9373e-14	ENSMUSG00000030772	Dkk3	dickkopf WNT signaling pathway inhibitor 3 [Source:MGI Symbol;Acc:MGI:1354952]	0.216662	-2.20648	down
GO:0007275	multicellular organism development	biological_process	4	8.9373e-14	ENSMUSG00000031145	Prickle3	prickle planar cell polarity protein 3 [Source:MGI Symbol;Acc:MGI:1859635]	0.375629	-1.41262	down
GO:0007275	multicellular organism development	biological_process	4	8.9373e-14	ENSMUSG00000031380	Vegfd	vascular endothelial growth factor D [Source:MGI Symbol;Acc:MGI:108037]	0.280191	-1.83552	down
GO:0007275	multicellular organism development	biological_process	4	8.9373e-14	ENSMUSG00000031552	Adam18	a disintegrin and metallopeptidase domain 18 [Source:MGI Symbol;Acc:MGI:105986]	0.202945	-2.30084	down
GO:0007275	multicellular organism development	biological_process	4	8.9373e-14	ENSMUSG00000031962	Cdh15	cadherin 15 [Source:MGI Symbol;Acc:MGI:106672]	10.5136	3.39418	up
GO:0007275	multicellular organism development	biological_process	4	8.9373e-14	ENSMUSG00000032179	Bmp5	bone morphogenetic protein 5 [Source:MGI Symbol;Acc:MGI:88181]	2.51994	1.33339	up
GO:0007275	multicellular organism development	biological_process	4	8.9373e-14	ENSMUSG00000032368	Zic1	zinc finger protein of the cerebellum 1 [Source:MGI Symbol;Acc:MGI:106683]	8.15356	3.02743	up
GO:0007275	multicellular organism development	biological_process	4	8.9373e-14	ENSMUSG00000032744	Heyl	hairy/enhancer-of-split related with YRPW motif-like [Source:MGI Symbol;Acc:MGI:1860511]	2.06607	1.04689	up
GO:0007275	multicellular organism development	biological_process	4	8.9373e-14	ENSMUSG00000033726	Emx1	empty spiracles homeobox 1 [Source:MGI Symbol;Acc:MGI:95387]	0.306461	-1.70622	down
GO:0007275	multicellular organism development	biological_process	4	8.9373e-14	ENSMUSG00000034384	Barhl2	BarH like homeobox 2 [Source:MGI Symbol;Acc:MGI:1859314]	14.2552	3.83342	up
GO:0007275	multicellular organism development	biological_process	4	8.9373e-14	ENSMUSG00000034701	Neurod1	neurogenic differentiation 1 [Source:MGI Symbol;Acc:MGI:1339708]	8.29686	3.05257	up
GO:0007275	multicellular organism development	biological_process	4	8.9373e-14	ENSMUSG00000035305	Ror1	receptor tyrosine kinase-like orphan receptor 1 [Source:MGI Symbol;Acc:MGI:1347520]	5.71325	2.51431	up
GO:0007275	multicellular organism development	biological_process	4	8.9373e-14	ENSMUSG00000035842	Ddx11	DEAD/H (Asp-Glu-Ala-Asp/His) box helicase 11 [Source:MGI Symbol;Acc:MGI:2443590]	2.4532	1.29466	up
GO:0007275	multicellular organism development	biological_process	4	8.9373e-14	ENSMUSG00000036192	Rorb	RAR-related orphan receptor beta [Source:MGI Symbol;Acc:MGI:1343464]	0.434655	-1.20206	down
GO:0007275	multicellular organism development	biological_process	4	8.9373e-14	ENSMUSG00000036196	Slc26a8	solute carrier family 26, member 8 [Source:MGI Symbol;Acc:MGI:2385046]	0.458256	-1.12577	down
GO:0007275	multicellular organism development	biological_process	4	8.9373e-14	ENSMUSG00000036585	Fgf1	fibroblast growth factor 1 [Source:MGI Symbol;Acc:MGI:95515]	2.09601	1.06765	up
GO:0007275	multicellular organism development	biological_process	4	8.9373e-14	ENSMUSG00000036766	Dner	delta/notch-like EGF repeat containing [Source:MGI Symbol;Acc:MGI:2152889]	2.37294	1.24667	up
GO:0007275	multicellular organism development	biological_process	4	8.9373e-14	ENSMUSG00000036856	Wnt4	wingless-type MMTV integration site family, member 4 [Source:MGI Symbol;Acc:MGI:98957]	0.417034	-1.26176	down
GO:0007275	multicellular organism development	biological_process	4	8.9373e-14	ENSMUSG00000037016	Frem2	Fras1 related extracellular matrix protein 2 [Source:MGI Symbol;Acc:MGI:2444465]	2.33802	1.22529	up
GO:0007275	multicellular organism development	biological_process	4	8.9373e-14	ENSMUSG00000037279	Ovol2	ovo like zinc finger 2 [Source:MGI Symbol;Acc:MGI:1338039]	0.099523	-3.32883	down
GO:0007275	multicellular organism development	biological_process	4	8.9373e-14	ENSMUSG00000037984	Neurod6	neurogenic differentiation 6 [Source:MGI Symbol;Acc:MGI:106593]	0.233536	-2.09828	down
GO:0007275	multicellular organism development	biological_process	4	8.9373e-14	ENSMUSG00000038244	Mical2	microtubule associated monooxygenase, calponin and LIM domain containing 2 [Source:MGI Symbol;Acc:MGI:2444947]	0.45029	-1.15107	down
GO:0007275	multicellular organism development	biological_process	4	8.9373e-14	ENSMUSG00000038331	Satb2	special AT-rich sequence binding protein 2 [Source:MGI Symbol;Acc:MGI:2679336]	0.281676	-1.82789	down
GO:0007275	multicellular organism development	biological_process	4	8.9373e-14	ENSMUSG00000038805	Six3	sine oculis-related homeobox 3 [Source:MGI Symbol;Acc:MGI:102764]	18.1766	4.18401	up
GO:0007275	multicellular organism development	biological_process	4	8.9373e-14	ENSMUSG00000039706	Ldb2	LIM domain binding 2 [Source:MGI Symbol;Acc:MGI:894670]	0.291697	-1.77746	down
GO:0007275	multicellular organism development	biological_process	4	8.9373e-14	ENSMUSG00000039910	Cited2	Cbp/p300-interacting transactivator, with Glu/Asp-rich carboxy-terminal domain, 2 [Source:MGI Symbol;Acc:MGI:1306784]	2.05372	1.03824	up
GO:0007275	multicellular organism development	biological_process	4	8.9373e-14	ENSMUSG00000040452	Cdh12	cadherin 12 [Source:MGI Symbol;Acc:MGI:109503]	0.46245	-1.11263	down
GO:0007275	multicellular organism development	biological_process	4	8.9373e-14	ENSMUSG00000040998	Npnt	nephronectin [Source:MGI Symbol;Acc:MGI:2148811]	0.338738	-1.56176	down
GO:0007275	multicellular organism development	biological_process	4	8.9373e-14	ENSMUSG00000041075	Fzd7	frizzled class receptor 7 [Source:MGI Symbol;Acc:MGI:108570]	3.03688	1.60259	up
GO:0007275	multicellular organism development	biological_process	4	8.9373e-14	ENSMUSG00000042258	Isl1	ISL1 transcription factor, LIM/homeodomain [Source:MGI Symbol;Acc:MGI:101791]	14.2633	3.83424	up
GO:0007275	multicellular organism development	biological_process	4	8.9373e-14	ENSMUSG00000044548	Dact1	dishevelled-binding antagonist of beta-catenin 1 [Source:MGI Symbol;Acc:MGI:1891740]	2.38748	1.25549	up
GO:0007275	multicellular organism development	biological_process	4	8.9373e-14	ENSMUSG00000045005	Fzd5	frizzled class receptor 5 [Source:MGI Symbol;Acc:MGI:108571]	2.1444	1.10057	up
GO:0007275	multicellular organism development	biological_process	4	8.9373e-14	ENSMUSG00000045333	Zfp423	zinc finger protein 423 [Source:MGI Symbol;Acc:MGI:1891217]	2.28325	1.19109	up
GO:0007275	multicellular organism development	biological_process	4	8.9373e-14	ENSMUSG00000046318	Ccbe1	collagen and calcium binding EGF domains 1 [Source:MGI Symbol;Acc:MGI:2445053]	0.349852	-1.51518	down
GO:0007275	multicellular organism development	biological_process	4	8.9373e-14	ENSMUSG00000048540	Nhlh2	nescient helix loop helix 2 [Source:MGI Symbol;Acc:MGI:97324]	39.0847	5.28853	up
GO:0007275	multicellular organism development	biological_process	4	8.9373e-14	ENSMUSG00000048826	Dact2	dishevelled-binding antagonist of beta-catenin 2 [Source:MGI Symbol;Acc:MGI:1920347]	0.455875	-1.13329	down
GO:0007275	multicellular organism development	biological_process	4	8.9373e-14	ENSMUSG00000051920	Rspo2	R-spondin 2 [Source:MGI Symbol;Acc:MGI:1922667]	0.294155	-1.76535	down
GO:0007275	multicellular organism development	biological_process	4	8.9373e-14	ENSMUSG00000055639	Dach1	dachshund family transcription factor 1 [Source:MGI Symbol;Acc:MGI:1277991]	4.45044	2.15395	up
GO:0007275	multicellular organism development	biological_process	4	8.9373e-14	ENSMUSG00000056947	Mab21l1	mab-21-like 1 [Source:MGI Symbol;Acc:MGI:1333773]	23.4193	4.54963	up
GO:0007275	multicellular organism development	biological_process	4	8.9373e-14	ENSMUSG00000057098	Ebf1	early B cell factor 1 [Source:MGI Symbol;Acc:MGI:95275]	7.73155	2.95076	up
GO:0007275	multicellular organism development	biological_process	4	8.9373e-14	ENSMUSG00000057315	Arhgap24	Rho GTPase activating protein 24 [Source:MGI Symbol;Acc:MGI:1922647]	2.40938	1.26866	up
GO:0007275	multicellular organism development	biological_process	4	8.9373e-14	ENSMUSG00000057777	Mab21l2	mab-21-like 2 [Source:MGI Symbol;Acc:MGI:1346022]	129.02	7.01145	up
GO:0007275	multicellular organism development	biological_process	4	8.9373e-14	ENSMUSG00000059854	Hydin	HYDIN, axonemal central pair apparatus protein [Source:MGI Symbol;Acc:MGI:2389007]	3.49483	1.80522	up
GO:0007275	multicellular organism development	biological_process	4	8.9373e-14	ENSMUSG00000061462	Obscn	obscurin, cytoskeletal calmodulin and titin-interacting RhoGEF [Source:MGI Symbol;Acc:MGI:2681862]	0.369962	-1.43455	down
GO:0007275	multicellular organism development	biological_process	4	8.9373e-14	ENSMUSG00000062077	Trim54	tripartite motif-containing 54 [Source:MGI Symbol;Acc:MGI:1889623]	37.0314	5.21068	up
GO:0007275	multicellular organism development	biological_process	4	8.9373e-14	ENSMUSG00000067786	Nnat	neuronatin [Source:MGI Symbol;Acc:MGI:104716]	3.17069	1.6648	up
GO:0007275	multicellular organism development	biological_process	4	8.9373e-14	ENSMUSG00000070564	Ntn5	netrin 5 [Source:MGI Symbol;Acc:MGI:2685330]	0.0946593	-3.40111	down
GO:0005887	integral component of plasma membrane	cellular_component	6	4.09894e-13	ENSMUSG00000000263	Glra1	glycine receptor, alpha 1 subunit [Source:MGI Symbol;Acc:MGI:95747]	21.952	4.45628	up
GO:0005887	integral component of plasma membrane	cellular_component	6	4.09894e-13	ENSMUSG00000001943	Vsig2	V-set and immunoglobulin domain containing 2 [Source:MGI Symbol;Acc:MGI:1928009]	0.198051	-2.33606	down
GO:0005887	integral component of plasma membrane	cellular_component	6	4.09894e-13	ENSMUSG00000004317	Clcn5	chloride channel, voltage-sensitive 5 [Source:MGI Symbol;Acc:MGI:99486]	2.0388	1.02772	up
GO:0005887	integral component of plasma membrane	cellular_component	6	4.09894e-13	ENSMUSG00000005357	Slc1a6	solute carrier family 1 (high affinity aspartate/glutamate transporter), member 6 [Source:MGI Symbol;Acc:MGI:1096331]	5.80618	2.53759	up
GO:0005887	integral component of plasma membrane	cellular_component	6	4.09894e-13	ENSMUSG00000005640	Insrr	insulin receptor-related receptor [Source:MGI Symbol;Acc:MGI:1346037]	8.59502	3.1035	up
GO:0005887	integral component of plasma membrane	cellular_component	6	4.09894e-13	ENSMUSG00000005672	Kit	KIT proto-oncogene receptor tyrosine kinase [Source:MGI Symbol;Acc:MGI:96677]	2.31073	1.20835	up
GO:0005887	integral component of plasma membrane	cellular_component	6	4.09894e-13	ENSMUSG00000005958	Ephb3	Eph receptor B3 [Source:MGI Symbol;Acc:MGI:104770]	0.387427	-1.368	down
GO:0005887	integral component of plasma membrane	cellular_component	6	4.09894e-13	ENSMUSG00000007207	Stx1a	syntaxin 1A (brain) [Source:MGI Symbol;Acc:MGI:109355]	0.309146	-1.69364	down
GO:0005887	integral component of plasma membrane	cellular_component	6	4.09894e-13	ENSMUSG00000017756	Slc12a7	solute carrier family 12, member 7 [Source:MGI Symbol;Acc:MGI:1342283]	2.27659	1.18687	up
GO:0005887	integral component of plasma membrane	cellular_component	6	4.09894e-13	ENSMUSG00000018566	Slc2a4	solute carrier family 2 (facilitated glucose transporter), member 4 [Source:MGI Symbol;Acc:MGI:95758]	4.22186	2.07788	up
GO:0005887	integral component of plasma membrane	cellular_component	6	4.09894e-13	ENSMUSG00000019828	Grm1	glutamate receptor, metabotropic 1 [Source:MGI Symbol;Acc:MGI:1351338]	2.49466	1.31885	up
GO:0005887	integral component of plasma membrane	cellular_component	6	4.09894e-13	ENSMUSG00000019865	Nmbr	neuromedin B receptor [Source:MGI Symbol;Acc:MGI:1100525]	3.95881	1.98507	up
GO:0005887	integral component of plasma membrane	cellular_component	6	4.09894e-13	ENSMUSG00000020123	Avpr1a	arginine vasopressin receptor 1A [Source:MGI Symbol;Acc:MGI:1859216]	3.69684	1.88629	up
GO:0005887	integral component of plasma membrane	cellular_component	6	4.09894e-13	ENSMUSG00000020178	Adora2a	adenosine A2a receptor [Source:MGI Symbol;Acc:MGI:99402]	8.79423	3.13656	up
GO:0005887	integral component of plasma membrane	cellular_component	6	4.09894e-13	ENSMUSG00000020651	Slc26a4	solute carrier family 26, member 4 [Source:MGI Symbol;Acc:MGI:1346029]	0.269371	-1.89234	down
GO:0005887	integral component of plasma membrane	cellular_component	6	4.09894e-13	ENSMUSG00000020734	Grin2c	glutamate receptor, ionotropic, NMDA2C (epsilon 3) [Source:MGI Symbol;Acc:MGI:95822]	2.07045	1.04995	up
GO:0005887	integral component of plasma membrane	cellular_component	6	4.09894e-13	ENSMUSG00000021466	Ptch1	patched 1 [Source:MGI Symbol;Acc:MGI:105373]	2.31295	1.20973	up
GO:0005887	integral component of plasma membrane	cellular_component	6	4.09894e-13	ENSMUSG00000021478	Drd1	dopamine receptor D1 [Source:MGI Symbol;Acc:MGI:99578]	4.55732	2.18819	up
GO:0005887	integral component of plasma membrane	cellular_component	6	4.09894e-13	ENSMUSG00000021541	Trpc7	transient receptor potential cation channel, subfamily C, member 7 [Source:MGI Symbol;Acc:MGI:1349470]	2.97214	1.5715	up
GO:0005887	integral component of plasma membrane	cellular_component	6	4.09894e-13	ENSMUSG00000021675	F2rl2	coagulation factor II (thrombin) receptor-like 2 [Source:MGI Symbol;Acc:MGI:1298208]	0.416798	-1.26258	down
GO:0005887	integral component of plasma membrane	cellular_component	6	4.09894e-13	ENSMUSG00000022705	Drd3	dopamine receptor D3 [Source:MGI Symbol;Acc:MGI:94925]	5.55207	2.47302	up
GO:0005887	integral component of plasma membrane	cellular_component	6	4.09894e-13	ENSMUSG00000022840	Adcy5	adenylate cyclase 5 [Source:MGI Symbol;Acc:MGI:99673]	2.70491	1.43558	up
GO:0005887	integral component of plasma membrane	cellular_component	6	4.09894e-13	ENSMUSG00000023192	Grm2	glutamate receptor, metabotropic 2 [Source:MGI Symbol;Acc:MGI:1351339]	0.429741	-1.21846	down
GO:0005887	integral component of plasma membrane	cellular_component	6	4.09894e-13	ENSMUSG00000023274	Cd4	CD4 antigen [Source:MGI Symbol;Acc:MGI:88335]	8.02856	3.00514	up
GO:0005887	integral component of plasma membrane	cellular_component	6	4.09894e-13	ENSMUSG00000023828	Slc22a3	solute carrier family 22 (organic cation transporter), member 3 [Source:MGI Symbol;Acc:MGI:1333817]	2.72095	1.44411	up
GO:0005887	integral component of plasma membrane	cellular_component	6	4.09894e-13	ENSMUSG00000024107	Lhcgr	luteinizing hormone/choriogonadotropin receptor [Source:MGI Symbol;Acc:MGI:96783]	14.0436	3.81184	up
GO:0005887	integral component of plasma membrane	cellular_component	6	4.09894e-13	ENSMUSG00000024411	Aqp4	aquaporin 4 [Source:MGI Symbol;Acc:MGI:107387]	2.34996	1.23264	up
GO:0005887	integral component of plasma membrane	cellular_component	6	4.09894e-13	ENSMUSG00000024553	Galr1	galanin receptor 1 [Source:MGI Symbol;Acc:MGI:1096364]	12.8424	3.68284	up
GO:0005887	integral component of plasma membrane	cellular_component	6	4.09894e-13	ENSMUSG00000024610	Cd74	CD74 antigen (invariant polypeptide of major histocompatibility complex, class II antigen-associated) [Source:MGI Symbol;Acc:MGI:96534]	2.37278	1.24658	up
GO:0005887	integral component of plasma membrane	cellular_component	6	4.09894e-13	ENSMUSG00000024957	Kcnk4	potassium channel, subfamily K, member 4 [Source:MGI Symbol;Acc:MGI:1298234]	0.155046	-2.68923	down
GO:0005887	integral component of plasma membrane	cellular_component	6	4.09894e-13	ENSMUSG00000025094	Slc18a2	solute carrier family 18 (vesicular monoamine), member 2 [Source:MGI Symbol;Acc:MGI:106677]	4.24783	2.08673	up
GO:0005887	integral component of plasma membrane	cellular_component	6	4.09894e-13	ENSMUSG00000025207	Sema4g	sema domain, immunoglobulin domain (Ig), transmembrane domain (TM) and short cytoplasmic domain, (semaphorin) 4G [Source:MGI Symbol;Acc:MGI:1347047]	2.07065	1.05009	up
GO:0005887	integral component of plasma membrane	cellular_component	6	4.09894e-13	ENSMUSG00000025905	Oprk1	opioid receptor, kappa 1 [Source:MGI Symbol;Acc:MGI:97439]	5.69755	2.51034	up
GO:0005887	integral component of plasma membrane	cellular_component	6	4.09894e-13	ENSMUSG00000026247	Ecel1	endothelin converting enzyme-like 1 [Source:MGI Symbol;Acc:MGI:1343461]	18.0719	4.17568	up
GO:0005887	integral component of plasma membrane	cellular_component	6	4.09894e-13	ENSMUSG00000026322	Htr4	5 hydroxytryptamine (serotonin) receptor 4 [Source:MGI Symbol;Acc:MGI:109246]	2.86914	1.52062	up
GO:0005887	integral component of plasma membrane	cellular_component	6	4.09894e-13	ENSMUSG00000026435	Slc45a3	solute carrier family 45, member 3 [Source:MGI Symbol;Acc:MGI:1922082]	3.29538	1.72044	up
GO:0005887	integral component of plasma membrane	cellular_component	6	4.09894e-13	ENSMUSG00000027217	Tspan18	tetraspanin 18 [Source:MGI Symbol;Acc:MGI:1917186]	4.34466	2.11924	up
GO:0005887	integral component of plasma membrane	cellular_component	6	4.09894e-13	ENSMUSG00000027297	Ltk	leukocyte tyrosine kinase [Source:MGI Symbol;Acc:MGI:96840]	0.439031	-1.18761	down
GO:0005887	integral component of plasma membrane	cellular_component	6	4.09894e-13	ENSMUSG00000027661	Slc2a10	solute carrier family 2 (facilitated glucose transporter), member 10 [Source:MGI Symbol;Acc:MGI:2156687]	2.31844	1.21315	up
GO:0005887	integral component of plasma membrane	cellular_component	6	4.09894e-13	ENSMUSG00000027765	P2ry1	purinergic receptor P2Y, G-protein coupled 1 [Source:MGI Symbol;Acc:MGI:105049]	4.7683	2.25347	up
GO:0005887	integral component of plasma membrane	cellular_component	6	4.09894e-13	ENSMUSG00000028004	Npy2r	neuropeptide Y receptor Y2 [Source:MGI Symbol;Acc:MGI:108418]	3.81616	1.93212	up
GO:0005887	integral component of plasma membrane	cellular_component	6	4.09894e-13	ENSMUSG00000028072	Ntrk1	neurotrophic tyrosine kinase, receptor, type 1 [Source:MGI Symbol;Acc:MGI:97383]	29.1165	4.86376	up
GO:0005887	integral component of plasma membrane	cellular_component	6	4.09894e-13	ENSMUSG00000028661	Epha8	Eph receptor A8 [Source:MGI Symbol;Acc:MGI:109378]	2.50705	1.32599	up
GO:0005887	integral component of plasma membrane	cellular_component	6	4.09894e-13	ENSMUSG00000029193	Cckar	cholecystokinin A receptor [Source:MGI Symbol;Acc:MGI:99478]	46.4397	5.53729	up
GO:0005887	integral component of plasma membrane	cellular_component	6	4.09894e-13	ENSMUSG00000029287	Tgfbr3	transforming growth factor, beta receptor III [Source:MGI Symbol;Acc:MGI:104637]	2.12143	1.08504	up
GO:0005887	integral component of plasma membrane	cellular_component	6	4.09894e-13	ENSMUSG00000029868	Trpv6	transient receptor potential cation channel, subfamily V, member 6 [Source:MGI Symbol;Acc:MGI:1927259]	0.190819	-2.38972	down
GO:0005887	integral component of plasma membrane	cellular_component	6	4.09894e-13	ENSMUSG00000029869	Ephb6	Eph receptor B6 [Source:MGI Symbol;Acc:MGI:1096338]	0.302784	-1.72364	down
GO:0005887	integral component of plasma membrane	cellular_component	6	4.09894e-13	ENSMUSG00000030109	Slc6a12	solute carrier family 6 (neurotransmitter transporter, betaine/GABA), member 12 [Source:MGI Symbol;Acc:MGI:95628]	3.381	1.75745	up
GO:0005887	integral component of plasma membrane	cellular_component	6	4.09894e-13	ENSMUSG00000030110	Ret	ret proto-oncogene [Source:MGI Symbol;Acc:MGI:97902]	5.28142	2.40093	up
GO:0005887	integral component of plasma membrane	cellular_component	6	4.09894e-13	ENSMUSG00000030352	Tspan9	tetraspanin 9 [Source:MGI Symbol;Acc:MGI:1924558]	2.76762	1.46864	up
GO:0005887	integral component of plasma membrane	cellular_component	6	4.09894e-13	ENSMUSG00000030500	Slc17a6	solute carrier family 17 (sodium-dependent inorganic phosphate cotransporter), member 6 [Source:MGI Symbol;Acc:MGI:2156052]	2.87019	1.52115	up
GO:0005887	integral component of plasma membrane	cellular_component	6	4.09894e-13	ENSMUSG00000031130	Brs3	bombesin-like receptor 3 [Source:MGI Symbol;Acc:MGI:1100501]	2571	11.3281	up
GO:0005887	integral component of plasma membrane	cellular_component	6	4.09894e-13	ENSMUSG00000031212	Pgr15l	G protein-coupled receptor 15-like [Source:MGI Symbol;Acc:MGI:2676330]	3232.33	11.6584	up
GO:0005887	integral component of plasma membrane	cellular_component	6	4.09894e-13	ENSMUSG00000031298	Adgrg2	adhesion G protein-coupled receptor G2 [Source:MGI Symbol;Acc:MGI:2446854]	2.97932	1.57498	up
GO:0005887	integral component of plasma membrane	cellular_component	6	4.09894e-13	ENSMUSG00000031340	Gabre	gamma-aminobutyric acid (GABA) A receptor, subunit epsilon [Source:MGI Symbol;Acc:MGI:1330235]	31.0166	4.95497	up
GO:0005887	integral component of plasma membrane	cellular_component	6	4.09894e-13	ENSMUSG00000031344	Gabrq	gamma-aminobutyric acid (GABA) A receptor, subunit theta [Source:MGI Symbol;Acc:MGI:1888498]	20.1833	4.33509	up
GO:0005887	integral component of plasma membrane	cellular_component	6	4.09894e-13	ENSMUSG00000031492	Chrnb3	cholinergic receptor, nicotinic, beta polypeptide 3 [Source:MGI Symbol;Acc:MGI:106212]	0.316032	-1.66186	down
GO:0005887	integral component of plasma membrane	cellular_component	6	4.09894e-13	ENSMUSG00000031997	Trpc6	transient receptor potential cation channel, subfamily C, member 6 [Source:MGI Symbol;Acc:MGI:109523]	0.456004	-1.13288	down
GO:0005887	integral component of plasma membrane	cellular_component	6	4.09894e-13	ENSMUSG00000032259	Drd2	dopamine receptor D2 [Source:MGI Symbol;Acc:MGI:94924]	8.72838	3.12571	up
GO:0005887	integral component of plasma membrane	cellular_component	6	4.09894e-13	ENSMUSG00000032313	Tmem266	transmembrane protein 266 [Source:MGI Symbol;Acc:MGI:2142980]	2.53938	1.34447	up
GO:0005887	integral component of plasma membrane	cellular_component	6	4.09894e-13	ENSMUSG00000032369	Plscr1	phospholipid scramblase 1 [Source:MGI Symbol;Acc:MGI:893575]	2.95927	1.56524	up
GO:0005887	integral component of plasma membrane	cellular_component	6	4.09894e-13	ENSMUSG00000033033	Calhm2	calcium homeostasis modulator family member 2 [Source:MGI Symbol;Acc:MGI:1919941]	0.495022	-1.01444	down
GO:0005887	integral component of plasma membrane	cellular_component	6	4.09894e-13	ENSMUSG00000033717	Adra2a	adrenergic receptor, alpha 2a [Source:MGI Symbol;Acc:MGI:87934]	2.57173	1.36274	up
GO:0005887	integral component of plasma membrane	cellular_component	6	4.09894e-13	ENSMUSG00000033854	Kcnk10	potassium channel, subfamily K, member 10 [Source:MGI Symbol;Acc:MGI:1919508]	2.28066	1.18945	up
GO:0005887	integral component of plasma membrane	cellular_component	6	4.09894e-13	ENSMUSG00000034009	Rxfp1	relaxin/insulin-like family peptide receptor 1 [Source:MGI Symbol;Acc:MGI:2682211]	0.337971	-1.56503	down
GO:0005887	integral component of plasma membrane	cellular_component	6	4.09894e-13	ENSMUSG00000035305	Ror1	receptor tyrosine kinase-like orphan receptor 1 [Source:MGI Symbol;Acc:MGI:1347520]	5.71325	2.51431	up
GO:0005887	integral component of plasma membrane	cellular_component	6	4.09894e-13	ENSMUSG00000035594	Chrna5	cholinergic receptor, nicotinic, alpha polypeptide 5 [Source:MGI Symbol;Acc:MGI:87889]	0.391144	-1.35423	down
GO:0005887	integral component of plasma membrane	cellular_component	6	4.09894e-13	ENSMUSG00000036196	Slc26a8	solute carrier family 26, member 8 [Source:MGI Symbol;Acc:MGI:2385046]	0.458256	-1.12577	down
GO:0005887	integral component of plasma membrane	cellular_component	6	4.09894e-13	ENSMUSG00000036357	Gpr101	G protein-coupled receptor 101 [Source:MGI Symbol;Acc:MGI:2685211]	19.7996	4.3074	up
GO:0005887	integral component of plasma membrane	cellular_component	6	4.09894e-13	ENSMUSG00000037578	Pkd2l1	polycystic kidney disease 2-like 1 [Source:MGI Symbol;Acc:MGI:1352448]	3.54256	1.82479	up
GO:0005887	integral component of plasma membrane	cellular_component	6	4.09894e-13	ENSMUSG00000037824	Tspan14	tetraspanin 14 [Source:MGI Symbol;Acc:MGI:1196325]	2.14864	1.10342	up
GO:0005887	integral component of plasma membrane	cellular_component	6	4.09894e-13	ENSMUSG00000038257	Glra3	glycine receptor, alpha 3 subunit [Source:MGI Symbol;Acc:MGI:95749]	2.10961	1.07698	up
GO:0005887	integral component of plasma membrane	cellular_component	6	4.09894e-13	ENSMUSG00000038963	Slco4a1	solute carrier organic anion transporter family, member 4a1 [Source:MGI Symbol;Acc:MGI:1351866]	2.76586	1.46773	up
GO:0005887	integral component of plasma membrane	cellular_component	6	4.09894e-13	ENSMUSG00000041380	Htr2c	5-hydroxytryptamine (serotonin) receptor 2C [Source:MGI Symbol;Acc:MGI:96281]	3.74013	1.90309	up
GO:0005887	integral component of plasma membrane	cellular_component	6	4.09894e-13	ENSMUSG00000043366	Olfr78	olfactory receptor 78 [Source:MGI Symbol;Acc:MGI:2157548]	0.086248	-3.53536	down
GO:0005887	integral component of plasma membrane	cellular_component	6	4.09894e-13	ENSMUSG00000043388	Tmem130	transmembrane protein 130 [Source:MGI Symbol;Acc:MGI:3607706]	2.19919	1.13697	up
GO:0005887	integral component of plasma membrane	cellular_component	6	4.09894e-13	ENSMUSG00000043441	Gpr149	G protein-coupled receptor 149 [Source:MGI Symbol;Acc:MGI:2443628]	8.43865	3.07701	up
GO:0005887	integral component of plasma membrane	cellular_component	6	4.09894e-13	ENSMUSG00000043811	Rtn4r	reticulon 4 receptor [Source:MGI Symbol;Acc:MGI:2136886]	0.325656	-1.61858	down
GO:0005887	integral component of plasma membrane	cellular_component	6	4.09894e-13	ENSMUSG00000044017	Adgrd1	adhesion G protein-coupled receptor D1 [Source:MGI Symbol;Acc:MGI:3041203]	0.294737	-1.7625	down
GO:0005887	integral component of plasma membrane	cellular_component	6	4.09894e-13	ENSMUSG00000045005	Fzd5	frizzled class receptor 5 [Source:MGI Symbol;Acc:MGI:108571]	2.1444	1.10057	up
GO:0005887	integral component of plasma membrane	cellular_component	6	4.09894e-13	ENSMUSG00000045534	Kcna5	potassium voltage-gated channel, shaker-related subfamily, member 5 [Source:MGI Symbol;Acc:MGI:96662]	3.88972	1.95967	up
GO:0005887	integral component of plasma membrane	cellular_component	6	4.09894e-13	ENSMUSG00000045871	Slitrk6	SLIT and NTRK-like family, member 6 [Source:MGI Symbol;Acc:MGI:2443198]	3.5403	1.82387	up
GO:0005887	integral component of plasma membrane	cellular_component	6	4.09894e-13	ENSMUSG00000046159	Chrm3	cholinergic receptor, muscarinic 3, cardiac [Source:MGI Symbol;Acc:MGI:88398]	0.400872	-1.31879	down
GO:0005887	integral component of plasma membrane	cellular_component	6	4.09894e-13	ENSMUSG00000049511	Htr1b	5-hydroxytryptamine (serotonin) receptor 1B [Source:MGI Symbol;Acc:MGI:96274]	2.53688	1.34305	up
GO:0005887	integral component of plasma membrane	cellular_component	6	4.09894e-13	ENSMUSG00000049608	Gpr55	G protein-coupled receptor 55 [Source:MGI Symbol;Acc:MGI:2685064]	2.3417	1.22756	up
GO:0005887	integral component of plasma membrane	cellular_component	6	4.09894e-13	ENSMUSG00000050824	Sstr5	somatostatin receptor 5 [Source:MGI Symbol;Acc:MGI:894282]	9.48897	3.24625	up
GO:0005887	integral component of plasma membrane	cellular_component	6	4.09894e-13	ENSMUSG00000051111	Sv2c	synaptic vesicle glycoprotein 2c [Source:MGI Symbol;Acc:MGI:1922459]	3.49909	1.80698	up
GO:0005887	integral component of plasma membrane	cellular_component	6	4.09894e-13	ENSMUSG00000052151	Plpp2	phospholipid phosphatase 2 [Source:MGI Symbol;Acc:MGI:1354945]	2.11377	1.07982	up
GO:0005887	integral component of plasma membrane	cellular_component	6	4.09894e-13	ENSMUSG00000053368	Rxfp2	relaxin/insulin-like family peptide receptor 2 [Source:MGI Symbol;Acc:MGI:2153463]	0.299423	-1.73974	down
GO:0005887	integral component of plasma membrane	cellular_component	6	4.09894e-13	ENSMUSG00000055653	Gpc3	glypican 3 [Source:MGI Symbol;Acc:MGI:104903]	3.35494	1.74629	up
GO:0005887	integral component of plasma membrane	cellular_component	6	4.09894e-13	ENSMUSG00000059336	Slc14a1	solute carrier family 14 (urea transporter), member 1 [Source:MGI Symbol;Acc:MGI:1351654]	2.18021	1.12446	up
GO:0005887	integral component of plasma membrane	cellular_component	6	4.09894e-13	ENSMUSG00000059742	Kcnh7	potassium voltage-gated channel, subfamily H (eag-related), member 7 [Source:MGI Symbol;Acc:MGI:2159566]	0.334213	-1.58116	down
GO:0005887	integral component of plasma membrane	cellular_component	6	4.09894e-13	ENSMUSG00000060961	Slc4a4	solute carrier family 4 (anion exchanger), member 4 [Source:MGI Symbol;Acc:MGI:1927555]	2.14736	1.10256	up
GO:0005887	integral component of plasma membrane	cellular_component	6	4.09894e-13	ENSMUSG00000063239	Grm4	glutamate receptor, metabotropic 4 [Source:MGI Symbol;Acc:MGI:1351341]	3.77133	1.91507	up
GO:0005887	integral component of plasma membrane	cellular_component	6	4.09894e-13	ENSMUSG00000063446	Plppr1	phospholipid phosphatase related 1 [Source:MGI Symbol;Acc:MGI:2445015]	2.74089	1.45465	up
GO:0005887	integral component of plasma membrane	cellular_component	6	4.09894e-13	ENSMUSG00000066197	Gpr139	G protein-coupled receptor 139 [Source:MGI Symbol;Acc:MGI:2685341]	3.86084	1.94891	up
GO:0005887	integral component of plasma membrane	cellular_component	6	4.09894e-13	ENSMUSG00000068696	Gpr88	G-protein coupled receptor 88 [Source:MGI Symbol;Acc:MGI:1927653]	4.2602	2.09092	up
GO:0005887	integral component of plasma membrane	cellular_component	6	4.09894e-13	ENSMUSG00000070366	Plpp4	phospholipid phosphatase 4 [Source:MGI Symbol;Acc:MGI:2685936]	2.22734	1.15532	up
GO:0005887	integral component of plasma membrane	cellular_component	6	4.09894e-13	ENSMUSG00000070570	Slc17a7	solute carrier family 17 (sodium-dependent inorganic phosphate cotransporter), member 7 [Source:MGI Symbol;Acc:MGI:1920211]	0.304275	-1.71655	down
GO:0005887	integral component of plasma membrane	cellular_component	6	4.09894e-13	ENSMUSG00000070601	Vmn2r84	vomeronasal 2, receptor 84 [Source:MGI Symbol;Acc:MGI:3643367]	0.104789	-3.25444	down
GO:0005887	integral component of plasma membrane	cellular_component	6	4.09894e-13	ENSMUSG00000070687	Htr1d	5-hydroxytryptamine (serotonin) receptor 1D [Source:MGI Symbol;Acc:MGI:96276]	6.51875	2.7046	up
GO:0005887	integral component of plasma membrane	cellular_component	6	4.09894e-13	ENSMUSG00000074939	Chrm5	cholinergic receptor, muscarinic 5 [Source:MGI Symbol;Acc:MGI:109248]	40.6923	5.34668	up
GO:0005887	integral component of plasma membrane	cellular_component	6	4.09894e-13	ENSMUSG00000075316	Scn9a	sodium channel, voltage-gated, type IX, alpha [Source:MGI Symbol;Acc:MGI:107636]	3.33589	1.73807	up
GO:0005887	integral component of plasma membrane	cellular_component	6	4.09894e-13	ENSMUSG00000096764	Gm21985	predicted gene 21985 [Source:MGI Symbol;Acc:MGI:5439454]	154.478	7.27126	up
GO:0005887	integral component of plasma membrane	cellular_component	6	4.09894e-13	ENSMUSG00000100241	Slc18a3	solute carrier family 18 (vesicular monoamine), member 3 [Source:MGI Symbol;Acc:MGI:1101061]	16.3971	4.03537	up
GO:0005887	integral component of plasma membrane	cellular_component	6	4.09894e-13	ENSMUSG00000103037	Pcdhgb1	protocadherin gamma subfamily B, 1 [Source:MGI Symbol;Acc:MGI:1935169]	9.43305	3.23772	up
GO:0005887	integral component of plasma membrane	cellular_component	6	4.09894e-13	ENSMUSG00000103585	Pcdhgb4	protocadherin gamma subfamily B, 4 [Source:MGI Symbol;Acc:MGI:1935173]	0.0384242	-4.70184	down
GO:0005887	integral component of plasma membrane	cellular_component	6	4.09894e-13	ENSMUSG00000118401	Gpr52	G protein-coupled receptor 52 [Source:MGI Symbol;Acc:MGI:3643278]	3.2747	1.71136	up
GO:0007626	locomotory behavior	biological_process	4	4.12226e-13	ENSMUSG00000000889	Dbh	dopamine beta hydroxylase [Source:MGI Symbol;Acc:MGI:94864]	10.1217	3.33938	up
GO:0007626	locomotory behavior	biological_process	4	4.12226e-13	ENSMUSG00000001496	Nkx2-1	NK2 homeobox 1 [Source:MGI Symbol;Acc:MGI:108067]	29.3747	4.8765	up
GO:0007626	locomotory behavior	biological_process	4	4.12226e-13	ENSMUSG00000019828	Grm1	glutamate receptor, metabotropic 1 [Source:MGI Symbol;Acc:MGI:1351338]	2.49466	1.31885	up
GO:0007626	locomotory behavior	biological_process	4	4.12226e-13	ENSMUSG00000020178	Adora2a	adenosine A2a receptor [Source:MGI Symbol;Acc:MGI:99402]	8.79423	3.13656	up
GO:0007626	locomotory behavior	biological_process	4	4.12226e-13	ENSMUSG00000021478	Drd1	dopamine receptor D1 [Source:MGI Symbol;Acc:MGI:99578]	4.55732	2.18819	up
GO:0007626	locomotory behavior	biological_process	4	4.12226e-13	ENSMUSG00000021743	Fezf2	Fez family zinc finger 2 [Source:MGI Symbol;Acc:MGI:1859823]	0.147595	-2.76028	down
GO:0007626	locomotory behavior	biological_process	4	4.12226e-13	ENSMUSG00000022076	Klhl1	kelch-like 1 [Source:MGI Symbol;Acc:MGI:2136335]	2.87672	1.52443	up
GO:0007626	locomotory behavior	biological_process	4	4.12226e-13	ENSMUSG00000022489	Pde1b	phosphodiesterase 1B, Ca2+-calmodulin dependent [Source:MGI Symbol;Acc:MGI:97523]	2.28182	1.19019	up
GO:0007626	locomotory behavior	biological_process	4	4.12226e-13	ENSMUSG00000022705	Drd3	dopamine receptor D3 [Source:MGI Symbol;Acc:MGI:94925]	5.55207	2.47302	up
GO:0007626	locomotory behavior	biological_process	4	4.12226e-13	ENSMUSG00000022840	Adcy5	adenylate cyclase 5 [Source:MGI Symbol;Acc:MGI:99673]	2.70491	1.43558	up
GO:0007626	locomotory behavior	biological_process	4	4.12226e-13	ENSMUSG00000025094	Slc18a2	solute carrier family 18 (vesicular monoamine), member 2 [Source:MGI Symbol;Acc:MGI:106677]	4.24783	2.08673	up
GO:0007626	locomotory behavior	biological_process	4	4.12226e-13	ENSMUSG00000025905	Oprk1	opioid receptor, kappa 1 [Source:MGI Symbol;Acc:MGI:97439]	5.69755	2.51034	up
GO:0007626	locomotory behavior	biological_process	4	4.12226e-13	ENSMUSG00000028222	Calb1	calbindin 1 [Source:MGI Symbol;Acc:MGI:88248]	3.20789	1.68163	up
GO:0007626	locomotory behavior	biological_process	4	4.12226e-13	ENSMUSG00000028717	Tal1	T cell acute lymphocytic leukemia 1 [Source:MGI Symbol;Acc:MGI:98480]	2.63362	1.39705	up
GO:0007626	locomotory behavior	biological_process	4	4.12226e-13	ENSMUSG00000032172	Olfm2	olfactomedin 2 [Source:MGI Symbol;Acc:MGI:3045350]	0.471378	-1.08504	down
GO:0007626	locomotory behavior	biological_process	4	4.12226e-13	ENSMUSG00000032259	Drd2	dopamine receptor D2 [Source:MGI Symbol;Acc:MGI:94924]	8.72838	3.12571	up
GO:0007626	locomotory behavior	biological_process	4	4.12226e-13	ENSMUSG00000037727	Avp	arginine vasopressin [Source:MGI Symbol;Acc:MGI:88121]	210.915	7.72051	up
GO:0007626	locomotory behavior	biological_process	4	4.12226e-13	ENSMUSG00000039913	Pak7	p21 (RAC1) activated kinase 7 [Source:MGI Symbol;Acc:MGI:1920334]	0.427757	-1.22514	down
GO:0007626	locomotory behavior	biological_process	4	4.12226e-13	ENSMUSG00000041235	Chd7	chromodomain helicase DNA binding protein 7 [Source:MGI Symbol;Acc:MGI:2444748]	4.34045	2.11784	up
GO:0007626	locomotory behavior	biological_process	4	4.12226e-13	ENSMUSG00000041380	Htr2c	5-hydroxytryptamine (serotonin) receptor 2C [Source:MGI Symbol;Acc:MGI:96281]	3.74013	1.90309	up
GO:0007626	locomotory behavior	biological_process	4	4.12226e-13	ENSMUSG00000045573	Penk	preproenkephalin [Source:MGI Symbol;Acc:MGI:104629]	5.31976	2.41136	up
GO:0007626	locomotory behavior	biological_process	4	4.12226e-13	ENSMUSG00000048240	Gng7	guanine nucleotide binding protein (G protein), gamma 7 [Source:MGI Symbol;Acc:MGI:95787]	3.41464	1.77173	up
GO:0007626	locomotory behavior	biological_process	4	4.12226e-13	ENSMUSG00000061718	Ppp1r1b	protein phosphatase 1, regulatory inhibitor subunit 1B [Source:MGI Symbol;Acc:MGI:94860]	3.94677	1.98067	up
GO:0007626	locomotory behavior	biological_process	4	4.12226e-13	ENSMUSG00000068696	Gpr88	G-protein coupled receptor 88 [Source:MGI Symbol;Acc:MGI:1927653]	4.2602	2.09092	up
GO:0007626	locomotory behavior	biological_process	4	4.12226e-13	ENSMUSG00000118401	Gpr52	G protein-coupled receptor 52 [Source:MGI Symbol;Acc:MGI:3643278]	3.2747	1.71136	up
GO:0031012	extracellular matrix	cellular_component	4	6.97553e-13	ENSMUSG00000000125	Wnt3	wingless-type MMTV integration site family, member 3 [Source:MGI Symbol;Acc:MGI:98955]	3.15828	1.65914	up
GO:0031012	extracellular matrix	cellular_component	4	6.97553e-13	ENSMUSG00000000957	Mmp14	matrix metallopeptidase 14 (membrane-inserted) [Source:MGI Symbol;Acc:MGI:101900]	2.07217	1.05114	up
GO:0031012	extracellular matrix	cellular_component	4	6.97553e-13	ENSMUSG00000001435	Col18a1	collagen, type XVIII, alpha 1 [Source:MGI Symbol;Acc:MGI:88451]	6.27035	2.64855	up
GO:0031012	extracellular matrix	cellular_component	4	6.97553e-13	ENSMUSG00000001506	Col1a1	collagen, type I, alpha 1 [Source:MGI Symbol;Acc:MGI:88467]	2.77192	1.47089	up
GO:0031012	extracellular matrix	cellular_component	4	6.97553e-13	ENSMUSG00000002900	Lamb1	laminin B1 [Source:MGI Symbol;Acc:MGI:96743]	2.05411	1.03851	up
GO:0031012	extracellular matrix	cellular_component	4	6.97553e-13	ENSMUSG00000009281	Rarres2	retinoic acid receptor responder (tazarotene induced) 2 [Source:MGI Symbol;Acc:MGI:1918910]	2.11114	1.07802	up
GO:0031012	extracellular matrix	cellular_component	4	6.97553e-13	ENSMUSG00000010311	Optc	opticin [Source:MGI Symbol;Acc:MGI:2151113]	2.57337	1.36366	up
GO:0031012	extracellular matrix	cellular_component	4	6.97553e-13	ENSMUSG00000018593	Sparc	secreted acidic cysteine rich glycoprotein [Source:MGI Symbol;Acc:MGI:98373]	4.88328	2.28785	up
GO:0031012	extracellular matrix	cellular_component	4	6.97553e-13	ENSMUSG00000019929	Dcn	decorin [Source:MGI Symbol;Acc:MGI:94872]	2.03187	1.02281	up
GO:0031012	extracellular matrix	cellular_component	4	6.97553e-13	ENSMUSG00000020902	Ntn1	netrin 1 [Source:MGI Symbol;Acc:MGI:105088]	4.13176	2.04676	up
GO:0031012	extracellular matrix	cellular_component	4	6.97553e-13	ENSMUSG00000021702	Thbs4	thrombospondin 4 [Source:MGI Symbol;Acc:MGI:1101779]	0.269125	-1.89365	down
GO:0031012	extracellular matrix	cellular_component	4	6.97553e-13	ENSMUSG00000023886	Smoc2	SPARC related modular calcium binding 2 [Source:MGI Symbol;Acc:MGI:1929881]	0.424013	-1.23782	down
GO:0031012	extracellular matrix	cellular_component	4	6.97553e-13	ENSMUSG00000024076	Vit	vitrin [Source:MGI Symbol;Acc:MGI:1921449]	4.09381	2.03344	up
GO:0031012	extracellular matrix	cellular_component	4	6.97553e-13	ENSMUSG00000026043	Col3a1	collagen, type III, alpha 1 [Source:MGI Symbol;Acc:MGI:88453]	3.19404	1.67538	up
GO:0031012	extracellular matrix	cellular_component	4	6.97553e-13	ENSMUSG00000026141	Col19a1	collagen, type XIX, alpha 1 [Source:MGI Symbol;Acc:MGI:1095415]	0.419845	-1.25207	down
GO:0031012	extracellular matrix	cellular_component	4	6.97553e-13	ENSMUSG00000026479	Lamc2	laminin, gamma 2 [Source:MGI Symbol;Acc:MGI:99913]	0.459676	-1.12131	down
GO:0031012	extracellular matrix	cellular_component	4	6.97553e-13	ENSMUSG00000026837	Col5a1	collagen, type V, alpha 1 [Source:MGI Symbol;Acc:MGI:88457]	0.382033	-1.38823	down
GO:0031012	extracellular matrix	cellular_component	4	6.97553e-13	ENSMUSG00000027966	Col11a1	collagen, type XI, alpha 1 [Source:MGI Symbol;Acc:MGI:88446]	2.18027	1.12451	up
GO:0031012	extracellular matrix	cellular_component	4	6.97553e-13	ENSMUSG00000028364	Tnc	tenascin C [Source:MGI Symbol;Acc:MGI:101922]	2.57563	1.36493	up
GO:0031012	extracellular matrix	cellular_component	4	6.97553e-13	ENSMUSG00000029061	Mmp23	matrix metallopeptidase 23 [Source:MGI Symbol;Acc:MGI:1347361]	3.16971	1.66435	up
GO:0031012	extracellular matrix	cellular_component	4	6.97553e-13	ENSMUSG00000029287	Tgfbr3	transforming growth factor, beta receptor III [Source:MGI Symbol;Acc:MGI:104637]	2.12143	1.08504	up
GO:0031012	extracellular matrix	cellular_component	4	6.97553e-13	ENSMUSG00000030022	Adamts9	a disintegrin-like and metallopeptidase (reprolysin type) with thrombospondin type 1 motif, 9 [Source:MGI Symbol;Acc:MGI:1916320]	2.43352	1.28305	up
GO:0031012	extracellular matrix	cellular_component	4	6.97553e-13	ENSMUSG00000030029	Lrig1	leucine-rich repeats and immunoglobulin-like domains 1 [Source:MGI Symbol;Acc:MGI:107935]	3.30376	1.72411	up
GO:0031012	extracellular matrix	cellular_component	4	6.97553e-13	ENSMUSG00000030093	Wnt7a	wingless-type MMTV integration site family, member 7A [Source:MGI Symbol;Acc:MGI:98961]	2.39304	1.25884	up
GO:0031012	extracellular matrix	cellular_component	4	6.97553e-13	ENSMUSG00000030317	Timp4	tissue inhibitor of metalloproteinase 4 [Source:MGI Symbol;Acc:MGI:109125]	2.87737	1.52475	up
GO:0031012	extracellular matrix	cellular_component	4	6.97553e-13	ENSMUSG00000032332	Col12a1	collagen, type XII, alpha 1 [Source:MGI Symbol;Acc:MGI:88448]	0.477694	-1.06584	down
GO:0031012	extracellular matrix	cellular_component	4	6.97553e-13	ENSMUSG00000032796	Lama1	laminin, alpha 1 [Source:MGI Symbol;Acc:MGI:99892]	2.25205	1.17124	up
GO:0031012	extracellular matrix	cellular_component	4	6.97553e-13	ENSMUSG00000035258	Abi3bp	ABI gene family, member 3 (NESH) binding protein [Source:MGI Symbol;Acc:MGI:2444583]	2.20601	1.14144	up
GO:0031012	extracellular matrix	cellular_component	4	6.97553e-13	ENSMUSG00000035273	Hpse	heparanase [Source:MGI Symbol;Acc:MGI:1343124]	0.420388	-1.25021	down
GO:0031012	extracellular matrix	cellular_component	4	6.97553e-13	ENSMUSG00000036585	Fgf1	fibroblast growth factor 1 [Source:MGI Symbol;Acc:MGI:95515]	2.09601	1.06765	up
GO:0031012	extracellular matrix	cellular_component	4	6.97553e-13	ENSMUSG00000036856	Wnt4	wingless-type MMTV integration site family, member 4 [Source:MGI Symbol;Acc:MGI:98957]	0.417034	-1.26176	down
GO:0031012	extracellular matrix	cellular_component	4	6.97553e-13	ENSMUSG00000038463	Olfml2b	olfactomedin-like 2B [Source:MGI Symbol;Acc:MGI:2443310]	0.386769	-1.37046	down
GO:0031012	extracellular matrix	cellular_component	4	6.97553e-13	ENSMUSG00000039646	Vasn	vasorin [Source:MGI Symbol;Acc:MGI:2177651]	0.442182	-1.17729	down
GO:0031012	extracellular matrix	cellular_component	4	6.97553e-13	ENSMUSG00000040152	Thbs1	thrombospondin 1 [Source:MGI Symbol;Acc:MGI:98737]	2.48413	1.31274	up
GO:0031012	extracellular matrix	cellular_component	4	6.97553e-13	ENSMUSG00000040998	Npnt	nephronectin [Source:MGI Symbol;Acc:MGI:2148811]	0.338738	-1.56176	down
GO:0031012	extracellular matrix	cellular_component	4	6.97553e-13	ENSMUSG00000046318	Ccbe1	collagen and calcium binding EGF domains 1 [Source:MGI Symbol;Acc:MGI:2445053]	0.349852	-1.51518	down
GO:0031012	extracellular matrix	cellular_component	4	6.97553e-13	ENSMUSG00000049556	Lingo1	leucine rich repeat and Ig domain containing 1 [Source:MGI Symbol;Acc:MGI:1915522]	0.413203	-1.27508	down
GO:0031012	extracellular matrix	cellular_component	4	6.97553e-13	ENSMUSG00000050896	Rtn4rl2	reticulon 4 receptor-like 2 [Source:MGI Symbol;Acc:MGI:2669796]	0.390779	-1.35558	down
GO:0031012	extracellular matrix	cellular_component	4	6.97553e-13	ENSMUSG00000056174	Col8a2	collagen, type VIII, alpha 2 [Source:MGI Symbol;Acc:MGI:88464]	3.28275	1.7149	up
GO:0030425	dendrite	cellular_component	6	2.60054e-11	ENSMUSG00000000263	Glra1	glycine receptor, alpha 1 subunit [Source:MGI Symbol;Acc:MGI:95747]	21.952	4.45628	up
GO:0030425	dendrite	cellular_component	6	2.60054e-11	ENSMUSG00000000889	Dbh	dopamine beta hydroxylase [Source:MGI Symbol;Acc:MGI:94864]	10.1217	3.33938	up
GO:0030425	dendrite	cellular_component	6	2.60054e-11	ENSMUSG00000001761	Smo	smoothened, frizzled class receptor [Source:MGI Symbol;Acc:MGI:108075]	2.04509	1.03216	up
GO:0030425	dendrite	cellular_component	6	2.60054e-11	ENSMUSG00000003476	Crhr2	corticotropin releasing hormone receptor 2 [Source:MGI Symbol;Acc:MGI:894312]	2.67477	1.41941	up
GO:0030425	dendrite	cellular_component	6	2.60054e-11	ENSMUSG00000003573	Homer3	homer scaffolding protein 3 [Source:MGI Symbol;Acc:MGI:1347359]	9.4132	3.23468	up
GO:0030425	dendrite	cellular_component	6	2.60054e-11	ENSMUSG00000003657	Calb2	calbindin 2 [Source:MGI Symbol;Acc:MGI:101914]	2.6795	1.42196	up
GO:0030425	dendrite	cellular_component	6	2.60054e-11	ENSMUSG00000005958	Ephb3	Eph receptor B3 [Source:MGI Symbol;Acc:MGI:104770]	0.387427	-1.368	down
GO:0030425	dendrite	cellular_component	6	2.60054e-11	ENSMUSG00000006930	Hap1	huntingtin-associated protein 1 [Source:MGI Symbol;Acc:MGI:1261831]	2.7526	1.46079	up
GO:0030425	dendrite	cellular_component	6	2.60054e-11	ENSMUSG00000015812	Gnrh1	gonadotropin releasing hormone 1 [Source:MGI Symbol;Acc:MGI:95789]	4.09177	2.03273	up
GO:0030425	dendrite	cellular_component	6	2.60054e-11	ENSMUSG00000019828	Grm1	glutamate receptor, metabotropic 1 [Source:MGI Symbol;Acc:MGI:1351338]	2.49466	1.31885	up
GO:0030425	dendrite	cellular_component	6	2.60054e-11	ENSMUSG00000020173	Cobl	cordon-bleu WH2 repeat [Source:MGI Symbol;Acc:MGI:105056]	0.424343	-1.2367	down
GO:0030425	dendrite	cellular_component	6	2.60054e-11	ENSMUSG00000020178	Adora2a	adenosine A2a receptor [Source:MGI Symbol;Acc:MGI:99402]	8.79423	3.13656	up
GO:0030425	dendrite	cellular_component	6	2.60054e-11	ENSMUSG00000021478	Drd1	dopamine receptor D1 [Source:MGI Symbol;Acc:MGI:99578]	4.55732	2.18819	up
GO:0030425	dendrite	cellular_component	6	2.60054e-11	ENSMUSG00000022076	Klhl1	kelch-like 1 [Source:MGI Symbol;Acc:MGI:2136335]	2.87672	1.52443	up
GO:0030425	dendrite	cellular_component	6	2.60054e-11	ENSMUSG00000022602	Arc	activity regulated cytoskeletal-associated protein [Source:MGI Symbol;Acc:MGI:88067]	0.336339	-1.57201	down
GO:0030425	dendrite	cellular_component	6	2.60054e-11	ENSMUSG00000023192	Grm2	glutamate receptor, metabotropic 2 [Source:MGI Symbol;Acc:MGI:1351339]	0.429741	-1.21846	down
GO:0030425	dendrite	cellular_component	6	2.60054e-11	ENSMUSG00000023945	Slc5a7	solute carrier family 5 (choline transporter), member 7 [Source:MGI Symbol;Acc:MGI:1927126]	10.0034	3.32242	up
GO:0030425	dendrite	cellular_component	6	2.60054e-11	ENSMUSG00000024347	Psd2	pleckstrin and Sec7 domain containing 2 [Source:MGI Symbol;Acc:MGI:1921252]	2.20734	1.14231	up
GO:0030425	dendrite	cellular_component	6	2.60054e-11	ENSMUSG00000024617	Camk2a	calcium/calmodulin-dependent protein kinase II alpha [Source:MGI Symbol;Acc:MGI:88256]	0.445365	-1.16694	down
GO:0030425	dendrite	cellular_component	6	2.60054e-11	ENSMUSG00000024743	Syt7	synaptotagmin VII [Source:MGI Symbol;Acc:MGI:1859545]	0.302258	-1.72615	down
GO:0030425	dendrite	cellular_component	6	2.60054e-11	ENSMUSG00000025739	Gng13	guanine nucleotide binding protein (G protein), gamma 13 [Source:MGI Symbol;Acc:MGI:1925616]	2.56141	1.35694	up
GO:0030425	dendrite	cellular_component	6	2.60054e-11	ENSMUSG00000025905	Oprk1	opioid receptor, kappa 1 [Source:MGI Symbol;Acc:MGI:97439]	5.69755	2.51034	up
GO:0030425	dendrite	cellular_component	6	2.60054e-11	ENSMUSG00000026322	Htr4	5 hydroxytryptamine (serotonin) receptor 4 [Source:MGI Symbol;Acc:MGI:109246]	2.86914	1.52062	up
GO:0030425	dendrite	cellular_component	6	2.60054e-11	ENSMUSG00000027270	Lamp5	lysosomal-associated membrane protein family, member 5 [Source:MGI Symbol;Acc:MGI:1923411]	0.378956	-1.3999	down
GO:0030425	dendrite	cellular_component	6	2.60054e-11	ENSMUSG00000027360	Hdc	histidine decarboxylase [Source:MGI Symbol;Acc:MGI:96062]	4.95626	2.30925	up
GO:0030425	dendrite	cellular_component	6	2.60054e-11	ENSMUSG00000027765	P2ry1	purinergic receptor P2Y, G-protein coupled 1 [Source:MGI Symbol;Acc:MGI:105049]	4.7683	2.25347	up
GO:0030425	dendrite	cellular_component	6	2.60054e-11	ENSMUSG00000027820	Mme	membrane metallo endopeptidase [Source:MGI Symbol;Acc:MGI:97004]	2.6033	1.38034	up
GO:0030425	dendrite	cellular_component	6	2.60054e-11	ENSMUSG00000027978	Prss12	protease, serine 12 neurotrypsin (motopsin) [Source:MGI Symbol;Acc:MGI:1100881]	0.448224	-1.15771	down
GO:0030425	dendrite	cellular_component	6	2.60054e-11	ENSMUSG00000028072	Ntrk1	neurotrophic tyrosine kinase, receptor, type 1 [Source:MGI Symbol;Acc:MGI:97383]	29.1165	4.86376	up
GO:0030425	dendrite	cellular_component	6	2.60054e-11	ENSMUSG00000028222	Calb1	calbindin 1 [Source:MGI Symbol;Acc:MGI:88248]	3.20789	1.68163	up
GO:0030425	dendrite	cellular_component	6	2.60054e-11	ENSMUSG00000029361	Nos1	nitric oxide synthase 1, neuronal [Source:MGI Symbol;Acc:MGI:97360]	4.46753	2.15948	up
GO:0030425	dendrite	cellular_component	6	2.60054e-11	ENSMUSG00000030043	Tacr1	tachykinin receptor 1 [Source:MGI Symbol;Acc:MGI:98475]	4.11879	2.04222	up
GO:0030425	dendrite	cellular_component	6	2.60054e-11	ENSMUSG00000030110	Ret	ret proto-oncogene [Source:MGI Symbol;Acc:MGI:97902]	5.28142	2.40093	up
GO:0030425	dendrite	cellular_component	6	2.60054e-11	ENSMUSG00000031837	Necab2	N-terminal EF-hand calcium binding protein 2 [Source:MGI Symbol;Acc:MGI:2152211]	2.18125	1.12516	up
GO:0030425	dendrite	cellular_component	6	2.60054e-11	ENSMUSG00000031870	Pgr	progesterone receptor [Source:MGI Symbol;Acc:MGI:97567]	0.492288	-1.02243	down
GO:0030425	dendrite	cellular_component	6	2.60054e-11	ENSMUSG00000032202	Rab27a	RAB27A, member RAS oncogene family [Source:MGI Symbol;Acc:MGI:1861441]	2.88481	1.52848	up
GO:0030425	dendrite	cellular_component	6	2.60054e-11	ENSMUSG00000032259	Drd2	dopamine receptor D2 [Source:MGI Symbol;Acc:MGI:94924]	8.72838	3.12571	up
GO:0030425	dendrite	cellular_component	6	2.60054e-11	ENSMUSG00000032313	Tmem266	transmembrane protein 266 [Source:MGI Symbol;Acc:MGI:2142980]	2.53938	1.34447	up
GO:0030425	dendrite	cellular_component	6	2.60054e-11	ENSMUSG00000032532	Cck	cholecystokinin [Source:MGI Symbol;Acc:MGI:88297]	0.348061	-1.52259	down
GO:0030425	dendrite	cellular_component	6	2.60054e-11	ENSMUSG00000035168	Tanc1	tetratricopeptide repeat, ankyrin repeat and coiled-coil containing 1 [Source:MGI Symbol;Acc:MGI:1914110]	2.05138	1.0366	up
GO:0030425	dendrite	cellular_component	6	2.60054e-11	ENSMUSG00000035594	Chrna5	cholinergic receptor, nicotinic, alpha polypeptide 5 [Source:MGI Symbol;Acc:MGI:87889]	0.391144	-1.35423	down
GO:0030425	dendrite	cellular_component	6	2.60054e-11	ENSMUSG00000036766	Dner	delta/notch-like EGF repeat containing [Source:MGI Symbol;Acc:MGI:2152889]	2.37294	1.24667	up
GO:0030425	dendrite	cellular_component	6	2.60054e-11	ENSMUSG00000037727	Avp	arginine vasopressin [Source:MGI Symbol;Acc:MGI:88121]	210.915	7.72051	up
GO:0030425	dendrite	cellular_component	6	2.60054e-11	ENSMUSG00000039474	Wfs1	wolframin ER transmembrane glycoprotein [Source:MGI Symbol;Acc:MGI:1328355]	2.08638	1.061	up
GO:0030425	dendrite	cellular_component	6	2.60054e-11	ENSMUSG00000041380	Htr2c	5-hydroxytryptamine (serotonin) receptor 2C [Source:MGI Symbol;Acc:MGI:96281]	3.74013	1.90309	up
GO:0030425	dendrite	cellular_component	6	2.60054e-11	ENSMUSG00000042529	Kcnj12	potassium inwardly-rectifying channel, subfamily J, member 12 [Source:MGI Symbol;Acc:MGI:108495]	2.18607	1.12834	up
GO:0030425	dendrite	cellular_component	6	2.60054e-11	ENSMUSG00000042671	Rgs8	regulator of G-protein signaling 8 [Source:MGI Symbol;Acc:MGI:108408]	4.7521	2.24857	up
GO:0030425	dendrite	cellular_component	6	2.60054e-11	ENSMUSG00000043811	Rtn4r	reticulon 4 receptor [Source:MGI Symbol;Acc:MGI:2136886]	0.325656	-1.61858	down
GO:0030425	dendrite	cellular_component	6	2.60054e-11	ENSMUSG00000045005	Fzd5	frizzled class receptor 5 [Source:MGI Symbol;Acc:MGI:108571]	2.1444	1.10057	up
GO:0030425	dendrite	cellular_component	6	2.60054e-11	ENSMUSG00000045573	Penk	preproenkephalin [Source:MGI Symbol;Acc:MGI:104629]	5.31976	2.41136	up
GO:0030425	dendrite	cellular_component	6	2.60054e-11	ENSMUSG00000046159	Chrm3	cholinergic receptor, muscarinic 3, cardiac [Source:MGI Symbol;Acc:MGI:88398]	0.400872	-1.31879	down
GO:0030425	dendrite	cellular_component	6	2.60054e-11	ENSMUSG00000046447	Camk2n1	calcium/calmodulin-dependent protein kinase II inhibitor 1 [Source:MGI Symbol;Acc:MGI:1913509]	0.445726	-1.16577	down
GO:0030425	dendrite	cellular_component	6	2.60054e-11	ENSMUSG00000047181	Samd14	sterile alpha motif domain containing 14 [Source:MGI Symbol;Acc:MGI:2384945]	2.74224	1.45535	up
GO:0030425	dendrite	cellular_component	6	2.60054e-11	ENSMUSG00000049044	Rapgef4	Rap guanine nucleotide exchange factor (GEF) 4 [Source:MGI Symbol;Acc:MGI:1917723]	0.490094	-1.02887	down
GO:0030425	dendrite	cellular_component	6	2.60054e-11	ENSMUSG00000049511	Htr1b	5-hydroxytryptamine (serotonin) receptor 1B [Source:MGI Symbol;Acc:MGI:96274]	2.53688	1.34305	up
GO:0030425	dendrite	cellular_component	6	2.60054e-11	ENSMUSG00000050896	Rtn4rl2	reticulon 4 receptor-like 2 [Source:MGI Symbol;Acc:MGI:2669796]	0.390779	-1.35558	down
GO:0030425	dendrite	cellular_component	6	2.60054e-11	ENSMUSG00000051149	Adnp	activity-dependent neuroprotective protein [Source:MGI Symbol;Acc:MGI:1338758]	2.01554	1.01117	up
GO:0030425	dendrite	cellular_component	6	2.60054e-11	ENSMUSG00000053310	Nrgn	neurogranin [Source:MGI Symbol;Acc:MGI:1927184]	0.286662	-1.80258	down
GO:0030425	dendrite	cellular_component	6	2.60054e-11	ENSMUSG00000060681	Slc9a6	solute carrier family 9 (sodium/hydrogen exchanger), member 6 [Source:MGI Symbol;Acc:MGI:2443511]	0.382491	-1.3865	down
GO:0030425	dendrite	cellular_component	6	2.60054e-11	ENSMUSG00000070687	Htr1d	5-hydroxytryptamine (serotonin) receptor 1D [Source:MGI Symbol;Acc:MGI:96276]	6.51875	2.7046	up
GO:0030425	dendrite	cellular_component	6	2.60054e-11	ENSMUSG00000074939	Chrm5	cholinergic receptor, muscarinic 5 [Source:MGI Symbol;Acc:MGI:109248]	40.6923	5.34668	up
GO:0035815	positive regulation of renal sodium excretion	biological_process	9	4.95074e-11	ENSMUSG00000020123	Avpr1a	arginine vasopressin receptor 1A [Source:MGI Symbol;Acc:MGI:1859216]	3.69684	1.88629	up
GO:0035815	positive regulation of renal sodium excretion	biological_process	9	4.95074e-11	ENSMUSG00000020178	Adora2a	adenosine A2a receptor [Source:MGI Symbol;Acc:MGI:99402]	8.79423	3.13656	up
GO:0035815	positive regulation of renal sodium excretion	biological_process	9	4.95074e-11	ENSMUSG00000022122	Ednrb	endothelin receptor type B [Source:MGI Symbol;Acc:MGI:102720]	2.08318	1.05879	up
GO:0035815	positive regulation of renal sodium excretion	biological_process	9	4.95074e-11	ENSMUSG00000022705	Drd3	dopamine receptor D3 [Source:MGI Symbol;Acc:MGI:94925]	5.55207	2.47302	up
GO:0035815	positive regulation of renal sodium excretion	biological_process	9	4.95074e-11	ENSMUSG00000027301	Oxt	oxytocin [Source:MGI Symbol;Acc:MGI:97453]	76.0615	6.24909	up
GO:0035815	positive regulation of renal sodium excretion	biological_process	9	4.95074e-11	ENSMUSG00000030043	Tacr1	tachykinin receptor 1 [Source:MGI Symbol;Acc:MGI:98475]	4.11879	2.04222	up
GO:0035815	positive regulation of renal sodium excretion	biological_process	9	4.95074e-11	ENSMUSG00000031980	Agt	angiotensinogen (serpin peptidase inhibitor, clade A, member 8) [Source:MGI Symbol;Acc:MGI:87963]	12.6214	3.6578	up
GO:0035815	positive regulation of renal sodium excretion	biological_process	9	4.95074e-11	ENSMUSG00000032259	Drd2	dopamine receptor D2 [Source:MGI Symbol;Acc:MGI:94924]	8.72838	3.12571	up
GO:0035815	positive regulation of renal sodium excretion	biological_process	9	4.95074e-11	ENSMUSG00000061762	Tac1	tachykinin 1 [Source:MGI Symbol;Acc:MGI:98474]	5.05737	2.33839	up
GO:0035815	positive regulation of renal sodium excretion	biological_process	9	4.95074e-11	ENSMUSG00000068122	Agtr2	angiotensin II receptor, type 2 [Source:MGI Symbol;Acc:MGI:87966]	3.05952	1.61331	up
GO:0005576	extracellular region	cellular_component	3	6.13702e-11	ENSMUSG00000000125	Wnt3	wingless-type MMTV integration site family, member 3 [Source:MGI Symbol;Acc:MGI:98955]	3.15828	1.65914	up
GO:0005576	extracellular region	cellular_component	3	6.13702e-11	ENSMUSG00000000126	Wnt9a	wingless-type MMTV integration site family, member 9A [Source:MGI Symbol;Acc:MGI:2446084]	0.25691	-1.96066	down
GO:0005576	extracellular region	cellular_component	3	6.13702e-11	ENSMUSG00000000392	Fap	fibroblast activation protein [Source:MGI Symbol;Acc:MGI:109608]	0.297106	-1.75095	down
GO:0005576	extracellular region	cellular_component	3	6.13702e-11	ENSMUSG00000001435	Col18a1	collagen, type XVIII, alpha 1 [Source:MGI Symbol;Acc:MGI:88451]	6.27035	2.64855	up
GO:0005576	extracellular region	cellular_component	3	6.13702e-11	ENSMUSG00000001506	Col1a1	collagen, type I, alpha 1 [Source:MGI Symbol;Acc:MGI:88467]	2.77192	1.47089	up
GO:0005576	extracellular region	cellular_component	3	6.13702e-11	ENSMUSG00000001741	Il16	interleukin 16 [Source:MGI Symbol;Acc:MGI:1270855]	12.701	3.66687	up
GO:0005576	extracellular region	cellular_component	3	6.13702e-11	ENSMUSG00000002274	Metrn	meteorin, glial cell differentiation regulator [Source:MGI Symbol;Acc:MGI:1917333]	2.25797	1.17503	up
GO:0005576	extracellular region	cellular_component	3	6.13702e-11	ENSMUSG00000002900	Lamb1	laminin B1 [Source:MGI Symbol;Acc:MGI:96743]	2.05411	1.03851	up
GO:0005576	extracellular region	cellular_component	3	6.13702e-11	ENSMUSG00000004791	Pgf	placental growth factor [Source:MGI Symbol;Acc:MGI:105095]	2.06303	1.04477	up
GO:0005576	extracellular region	cellular_component	3	6.13702e-11	ENSMUSG00000006522	Itih3	inter-alpha trypsin inhibitor, heavy chain 3 [Source:MGI Symbol;Acc:MGI:96620]	3.05281	1.61014	up
GO:0005576	extracellular region	cellular_component	3	6.13702e-11	ENSMUSG00000007030	Vwa7	von Willebrand factor A domain containing 7 [Source:MGI Symbol;Acc:MGI:1306798]	8.2006	3.03573	up
GO:0005576	extracellular region	cellular_component	3	6.13702e-11	ENSMUSG00000009281	Rarres2	retinoic acid receptor responder (tazarotene induced) 2 [Source:MGI Symbol;Acc:MGI:1918910]	2.11114	1.07802	up
GO:0005576	extracellular region	cellular_component	3	6.13702e-11	ENSMUSG00000014852	Adamts13	a disintegrin-like and metallopeptidase (reprolysin type) with thrombospondin type 1 motif, 13 [Source:MGI Symbol;Acc:MGI:2685556]	0.220165	-2.18335	down
GO:0005576	extracellular region	cellular_component	3	6.13702e-11	ENSMUSG00000015812	Gnrh1	gonadotropin releasing hormone 1 [Source:MGI Symbol;Acc:MGI:95789]	4.09177	2.03273	up
GO:0005576	extracellular region	cellular_component	3	6.13702e-11	ENSMUSG00000016494	Cd34	CD34 antigen [Source:MGI Symbol;Acc:MGI:88329]	0.230399	-2.11779	down
GO:0005576	extracellular region	cellular_component	3	6.13702e-11	ENSMUSG00000017493	Igfbp4	insulin-like growth factor binding protein 4 [Source:MGI Symbol;Acc:MGI:96439]	0.453049	-1.14226	down
GO:0005576	extracellular region	cellular_component	3	6.13702e-11	ENSMUSG00000018339	Gpx3	glutathione peroxidase 3 [Source:MGI Symbol;Acc:MGI:105102]	4.21453	2.07537	up
GO:0005576	extracellular region	cellular_component	3	6.13702e-11	ENSMUSG00000018593	Sparc	secreted acidic cysteine rich glycoprotein [Source:MGI Symbol;Acc:MGI:98373]	4.88328	2.28785	up
GO:0005576	extracellular region	cellular_component	3	6.13702e-11	ENSMUSG00000018822	Sfrp5	secreted frizzled-related sequence protein 5 [Source:MGI Symbol;Acc:MGI:1860298]	6.83241	2.77239	up
GO:0005576	extracellular region	cellular_component	3	6.13702e-11	ENSMUSG00000019772	Vip	vasoactive intestinal polypeptide [Source:MGI Symbol;Acc:MGI:98933]	0.397221	-1.33199	down
GO:0005576	extracellular region	cellular_component	3	6.13702e-11	ENSMUSG00000019890	Nts	neurotensin [Source:MGI Symbol;Acc:MGI:1328351]	20.7866	4.37758	up
GO:0005576	extracellular region	cellular_component	3	6.13702e-11	ENSMUSG00000019929	Dcn	decorin [Source:MGI Symbol;Acc:MGI:94872]	2.03187	1.02281	up
GO:0005576	extracellular region	cellular_component	3	6.13702e-11	ENSMUSG00000020592	Sdc1	syndecan 1 [Source:MGI Symbol;Acc:MGI:1349162]	3.35847	1.7478	up
GO:0005576	extracellular region	cellular_component	3	6.13702e-11	ENSMUSG00000020660	Pomc	pro-opiomelanocortin-alpha [Source:MGI Symbol;Acc:MGI:97742]	3.06565	1.61619	up
GO:0005576	extracellular region	cellular_component	3	6.13702e-11	ENSMUSG00000020834	Dhrs13	dehydrogenase/reductase (SDR family) member 13 [Source:MGI Symbol;Acc:MGI:1917701]	2.48751	1.3147	up
GO:0005576	extracellular region	cellular_component	3	6.13702e-11	ENSMUSG00000020902	Ntn1	netrin 1 [Source:MGI Symbol;Acc:MGI:105088]	4.13176	2.04676	up
GO:0005576	extracellular region	cellular_component	3	6.13702e-11	ENSMUSG00000021466	Ptch1	patched 1 [Source:MGI Symbol;Acc:MGI:105373]	2.31295	1.20973	up
GO:0005576	extracellular region	cellular_component	3	6.13702e-11	ENSMUSG00000021647	Cartpt	CART prepropeptide [Source:MGI Symbol;Acc:MGI:1351330]	6.63759	2.73066	up
GO:0005576	extracellular region	cellular_component	3	6.13702e-11	ENSMUSG00000021702	Thbs4	thrombospondin 4 [Source:MGI Symbol;Acc:MGI:1101779]	0.269125	-1.89365	down
GO:0005576	extracellular region	cellular_component	3	6.13702e-11	ENSMUSG00000021822	Plau	plasminogen activator, urokinase [Source:MGI Symbol;Acc:MGI:97611]	0.268744	-1.8957	down
GO:0005576	extracellular region	cellular_component	3	6.13702e-11	ENSMUSG00000021943	Gdf10	growth differentiation factor 10 [Source:MGI Symbol;Acc:MGI:95684]	7.92313	2.98607	up
GO:0005576	extracellular region	cellular_component	3	6.13702e-11	ENSMUSG00000022026	Olfm4	olfactomedin 4 [Source:MGI Symbol;Acc:MGI:2685142]	4.82194	2.26961	up
GO:0005576	extracellular region	cellular_component	3	6.13702e-11	ENSMUSG00000022144	Gdnf	glial cell line derived neurotrophic factor [Source:MGI Symbol;Acc:MGI:107430]	4.14814	2.05246	up
GO:0005576	extracellular region	cellular_component	3	6.13702e-11	ENSMUSG00000022375	Lrrc6	leucine rich repeat containing 6 (testis) [Source:MGI Symbol;Acc:MGI:1859553]	0.466331	-1.10057	down
GO:0005576	extracellular region	cellular_component	3	6.13702e-11	ENSMUSG00000022780	Meltf	melanotransferrin [Source:MGI Symbol;Acc:MGI:1353421]	0.43559	-1.19896	down
GO:0005576	extracellular region	cellular_component	3	6.13702e-11	ENSMUSG00000022996	Wnt10b	wingless-type MMTV integration site family, member 10B [Source:MGI Symbol;Acc:MGI:108061]	0.459609	-1.12152	down
GO:0005576	extracellular region	cellular_component	3	6.13702e-11	ENSMUSG00000023046	Igfbp6	insulin-like growth factor binding protein 6 [Source:MGI Symbol;Acc:MGI:96441]	0.361207	-1.4691	down
GO:0005576	extracellular region	cellular_component	3	6.13702e-11	ENSMUSG00000023224	Serping1	serine (or cysteine) peptidase inhibitor, clade G, member 1 [Source:MGI Symbol;Acc:MGI:894696]	2.11344	1.0796	up
GO:0005576	extracellular region	cellular_component	3	6.13702e-11	ENSMUSG00000023886	Smoc2	SPARC related modular calcium binding 2 [Source:MGI Symbol;Acc:MGI:1929881]	0.424013	-1.23782	down
GO:0005576	extracellular region	cellular_component	3	6.13702e-11	ENSMUSG00000024011	Pi16	peptidase inhibitor 16 [Source:MGI Symbol;Acc:MGI:1921366]	5.35189	2.42005	up
GO:0005576	extracellular region	cellular_component	3	6.13702e-11	ENSMUSG00000024076	Vit	vitrin [Source:MGI Symbol;Acc:MGI:1921449]	4.09381	2.03344	up
GO:0005576	extracellular region	cellular_component	3	6.13702e-11	ENSMUSG00000024299	Adamts10	a disintegrin-like and metallopeptidase (reprolysin type) with thrombospondin type 1 motif, 10 [Source:MGI Symbol;Acc:MGI:2449112]	2.22714	1.15519	up
GO:0005576	extracellular region	cellular_component	3	6.13702e-11	ENSMUSG00000024411	Aqp4	aquaporin 4 [Source:MGI Symbol;Acc:MGI:107387]	2.34996	1.23264	up
GO:0005576	extracellular region	cellular_component	3	6.13702e-11	ENSMUSG00000024517	Grp	gastrin releasing peptide [Source:MGI Symbol;Acc:MGI:95833]	0.457758	-1.12734	down
GO:0005576	extracellular region	cellular_component	3	6.13702e-11	ENSMUSG00000024647	Cbln2	cerebellin 2 precursor protein [Source:MGI Symbol;Acc:MGI:88282]	0.459385	-1.12222	down
GO:0005576	extracellular region	cellular_component	3	6.13702e-11	ENSMUSG00000024907	Gal	galanin and GMAP prepropeptide [Source:MGI Symbol;Acc:MGI:95637]	6.77194	2.75957	up
GO:0005576	extracellular region	cellular_component	3	6.13702e-11	ENSMUSG00000024990	Rbp4	retinol binding protein 4, plasma [Source:MGI Symbol;Acc:MGI:97879]	0.476617	-1.0691	down
GO:0005576	extracellular region	cellular_component	3	6.13702e-11	ENSMUSG00000025481	Urah	urate (5-hydroxyiso-) hydrolase [Source:MGI Symbol;Acc:MGI:1916142]	0.0746283	-3.74413	down
GO:0005576	extracellular region	cellular_component	3	6.13702e-11	ENSMUSG00000026043	Col3a1	collagen, type III, alpha 1 [Source:MGI Symbol;Acc:MGI:88453]	3.19404	1.67538	up
GO:0005576	extracellular region	cellular_component	3	6.13702e-11	ENSMUSG00000026141	Col19a1	collagen, type XIX, alpha 1 [Source:MGI Symbol;Acc:MGI:1095415]	0.419845	-1.25207	down
GO:0005576	extracellular region	cellular_component	3	6.13702e-11	ENSMUSG00000026167	Wnt10a	wingless-type MMTV integration site family, member 10A [Source:MGI Symbol;Acc:MGI:108071]	0.196263	-2.34914	down
GO:0005576	extracellular region	cellular_component	3	6.13702e-11	ENSMUSG00000026639	Lamb3	laminin, beta 3 [Source:MGI Symbol;Acc:MGI:99915]	2.02236	1.01604	up
GO:0005576	extracellular region	cellular_component	3	6.13702e-11	ENSMUSG00000026837	Col5a1	collagen, type V, alpha 1 [Source:MGI Symbol;Acc:MGI:88457]	0.382033	-1.38823	down
GO:0005576	extracellular region	cellular_component	3	6.13702e-11	ENSMUSG00000027188	Pamr1	peptidase domain containing associated with muscle regeneration 1 [Source:MGI Symbol;Acc:MGI:2445082]	0.29732	-1.74991	down
GO:0005576	extracellular region	cellular_component	3	6.13702e-11	ENSMUSG00000027239	Mdk	midkine [Source:MGI Symbol;Acc:MGI:96949]	2.24687	1.16792	up
GO:0005576	extracellular region	cellular_component	3	6.13702e-11	ENSMUSG00000027301	Oxt	oxytocin [Source:MGI Symbol;Acc:MGI:97453]	76.0615	6.24909	up
GO:0005576	extracellular region	cellular_component	3	6.13702e-11	ENSMUSG00000027315	Spint1	serine protease inhibitor, Kunitz type 1 [Source:MGI Symbol;Acc:MGI:1338033]	3.02241	1.5957	up
GO:0005576	extracellular region	cellular_component	3	6.13702e-11	ENSMUSG00000027399	Il1a	interleukin 1 alpha [Source:MGI Symbol;Acc:MGI:96542]	3.34806	1.74333	up
GO:0005576	extracellular region	cellular_component	3	6.13702e-11	ENSMUSG00000027400	Pdyn	prodynorphin [Source:MGI Symbol;Acc:MGI:97535]	2.66573	1.41453	up
GO:0005576	extracellular region	cellular_component	3	6.13702e-11	ENSMUSG00000027776	Il12a	interleukin 12a [Source:MGI Symbol;Acc:MGI:96539]	0.326387	-1.61535	down
GO:0005576	extracellular region	cellular_component	3	6.13702e-11	ENSMUSG00000027966	Col11a1	collagen, type XI, alpha 1 [Source:MGI Symbol;Acc:MGI:88446]	2.18027	1.12451	up
GO:0005576	extracellular region	cellular_component	3	6.13702e-11	ENSMUSG00000027978	Prss12	protease, serine 12 neurotrypsin (motopsin) [Source:MGI Symbol;Acc:MGI:1100881]	0.448224	-1.15771	down
GO:0005576	extracellular region	cellular_component	3	6.13702e-11	ENSMUSG00000028364	Tnc	tenascin C [Source:MGI Symbol;Acc:MGI:101922]	2.57563	1.36493	up
GO:0005576	extracellular region	cellular_component	3	6.13702e-11	ENSMUSG00000028369	Svep1	sushi, von Willebrand factor type A, EGF and pentraxin domain containing 1 [Source:MGI Symbol;Acc:MGI:1928849]	9.19771	3.20127	up
GO:0005576	extracellular region	cellular_component	3	6.13702e-11	ENSMUSG00000028370	Pappa	pregnancy-associated plasma protein A [Source:MGI Symbol;Acc:MGI:97479]	4.4607	2.15727	up
GO:0005576	extracellular region	cellular_component	3	6.13702e-11	ENSMUSG00000028480	Glipr2	GLI pathogenesis-related 2 [Source:MGI Symbol;Acc:MGI:1917770]	2.04238	1.03025	up
GO:0005576	extracellular region	cellular_component	3	6.13702e-11	ENSMUSG00000028600	Podn	podocan [Source:MGI Symbol;Acc:MGI:2674939]	0.444458	-1.16988	down
GO:0005576	extracellular region	cellular_component	3	6.13702e-11	ENSMUSG00000029287	Tgfbr3	transforming growth factor, beta receptor III [Source:MGI Symbol;Acc:MGI:104637]	2.12143	1.08504	up
GO:0005576	extracellular region	cellular_component	3	6.13702e-11	ENSMUSG00000029304	Spp1	secreted phosphoprotein 1 [Source:MGI Symbol;Acc:MGI:98389]	2.91826	1.54511	up
GO:0005576	extracellular region	cellular_component	3	6.13702e-11	ENSMUSG00000029337	Fgf5	fibroblast growth factor 5 [Source:MGI Symbol;Acc:MGI:95519]	0.46078	-1.11785	down
GO:0005576	extracellular region	cellular_component	3	6.13702e-11	ENSMUSG00000029819	Npy	neuropeptide Y [Source:MGI Symbol;Acc:MGI:97374]	0.47667	-1.06894	down
GO:0005576	extracellular region	cellular_component	3	6.13702e-11	ENSMUSG00000029869	Ephb6	Eph receptor B6 [Source:MGI Symbol;Acc:MGI:1096338]	0.302784	-1.72364	down
GO:0005576	extracellular region	cellular_component	3	6.13702e-11	ENSMUSG00000030069	Prok2	prokineticin 2 [Source:MGI Symbol;Acc:MGI:1354178]	3.41993	1.77397	up
GO:0005576	extracellular region	cellular_component	3	6.13702e-11	ENSMUSG00000030093	Wnt7a	wingless-type MMTV integration site family, member 7A [Source:MGI Symbol;Acc:MGI:98961]	2.39304	1.25884	up
GO:0005576	extracellular region	cellular_component	3	6.13702e-11	ENSMUSG00000030111	A2m	alpha-2-macroglobulin [Source:MGI Symbol;Acc:MGI:2449119]	21.6579	4.43682	up
GO:0005576	extracellular region	cellular_component	3	6.13702e-11	ENSMUSG00000030317	Timp4	tissue inhibitor of metalloproteinase 4 [Source:MGI Symbol;Acc:MGI:109125]	2.87737	1.52475	up
GO:0005576	extracellular region	cellular_component	3	6.13702e-11	ENSMUSG00000030669	Calca	calcitonin/calcitonin-related polypeptide, alpha [Source:MGI Symbol;Acc:MGI:2151253]	3.7045	1.88928	up
GO:0005576	extracellular region	cellular_component	3	6.13702e-11	ENSMUSG00000030772	Dkk3	dickkopf WNT signaling pathway inhibitor 3 [Source:MGI Symbol;Acc:MGI:1354952]	0.216662	-2.20648	down
GO:0005576	extracellular region	cellular_component	3	6.13702e-11	ENSMUSG00000030792	Dkkl1	dickkopf-like 1 [Source:MGI Symbol;Acc:MGI:1354963]	0.357344	-1.48461	down
GO:0005576	extracellular region	cellular_component	3	6.13702e-11	ENSMUSG00000031074	Fgf3	fibroblast growth factor 3 [Source:MGI Symbol;Acc:MGI:95517]	10.1364	3.34147	up
GO:0005576	extracellular region	cellular_component	3	6.13702e-11	ENSMUSG00000031111	Igsf1	immunoglobulin superfamily, member 1 [Source:MGI Symbol;Acc:MGI:2147913]	13.5211	3.75714	up
GO:0005576	extracellular region	cellular_component	3	6.13702e-11	ENSMUSG00000031380	Vegfd	vascular endothelial growth factor D [Source:MGI Symbol;Acc:MGI:108037]	0.280191	-1.83552	down
GO:0005576	extracellular region	cellular_component	3	6.13702e-11	ENSMUSG00000031552	Adam18	a disintegrin and metallopeptidase domain 18 [Source:MGI Symbol;Acc:MGI:105986]	0.202945	-2.30084	down
GO:0005576	extracellular region	cellular_component	3	6.13702e-11	ENSMUSG00000031654	Cbln1	cerebellin 1 precursor protein [Source:MGI Symbol;Acc:MGI:88281]	12.4734	3.64078	up
GO:0005576	extracellular region	cellular_component	3	6.13702e-11	ENSMUSG00000032172	Olfm2	olfactomedin 2 [Source:MGI Symbol;Acc:MGI:3045350]	0.471378	-1.08504	down
GO:0005576	extracellular region	cellular_component	3	6.13702e-11	ENSMUSG00000032179	Bmp5	bone morphogenetic protein 5 [Source:MGI Symbol;Acc:MGI:88181]	2.51994	1.33339	up
GO:0005576	extracellular region	cellular_component	3	6.13702e-11	ENSMUSG00000032332	Col12a1	collagen, type XII, alpha 1 [Source:MGI Symbol;Acc:MGI:88448]	0.477694	-1.06584	down
GO:0005576	extracellular region	cellular_component	3	6.13702e-11	ENSMUSG00000032532	Cck	cholecystokinin [Source:MGI Symbol;Acc:MGI:88297]	0.348061	-1.52259	down
GO:0005576	extracellular region	cellular_component	3	6.13702e-11	ENSMUSG00000032796	Lama1	laminin, alpha 1 [Source:MGI Symbol;Acc:MGI:99892]	2.25205	1.17124	up
GO:0005576	extracellular region	cellular_component	3	6.13702e-11	ENSMUSG00000033208	S100b	S100 protein, beta polypeptide, neural [Source:MGI Symbol;Acc:MGI:98217]	2.23356	1.15934	up
GO:0005576	extracellular region	cellular_component	3	6.13702e-11	ENSMUSG00000033633	Clec18a	C-type lectin domain family 18, member A [Source:MGI Symbol;Acc:MGI:2672935]	0.251349	-1.99224	down
GO:0005576	extracellular region	cellular_component	3	6.13702e-11	ENSMUSG00000035000	Dpp4	dipeptidylpeptidase 4 [Source:MGI Symbol;Acc:MGI:94919]	0.45344	-1.14102	down
GO:0005576	extracellular region	cellular_component	3	6.13702e-11	ENSMUSG00000035273	Hpse	heparanase [Source:MGI Symbol;Acc:MGI:1343124]	0.420388	-1.25021	down
GO:0005576	extracellular region	cellular_component	3	6.13702e-11	ENSMUSG00000036334	Igsf10	immunoglobulin superfamily, member 10 [Source:MGI Symbol;Acc:MGI:1923481]	3.17618	1.66729	up
GO:0005576	extracellular region	cellular_component	3	6.13702e-11	ENSMUSG00000036585	Fgf1	fibroblast growth factor 1 [Source:MGI Symbol;Acc:MGI:95515]	2.09601	1.06765	up
GO:0005576	extracellular region	cellular_component	3	6.13702e-11	ENSMUSG00000036856	Wnt4	wingless-type MMTV integration site family, member 4 [Source:MGI Symbol;Acc:MGI:98957]	0.417034	-1.26176	down
GO:0005576	extracellular region	cellular_component	3	6.13702e-11	ENSMUSG00000037727	Avp	arginine vasopressin [Source:MGI Symbol;Acc:MGI:88121]	210.915	7.72051	up
GO:0005576	extracellular region	cellular_component	3	6.13702e-11	ENSMUSG00000038463	Olfml2b	olfactomedin-like 2B [Source:MGI Symbol;Acc:MGI:2443310]	0.386769	-1.37046	down
GO:0005576	extracellular region	cellular_component	3	6.13702e-11	ENSMUSG00000038677	Scube3	signal peptide, CUB domain, EGF-like 3 [Source:MGI Symbol;Acc:MGI:3045253]	3.68246	1.88067	up
GO:0005576	extracellular region	cellular_component	3	6.13702e-11	ENSMUSG00000039518	Cdsn	corneodesmosin [Source:MGI Symbol;Acc:MGI:3505689]	0.20441	-2.29046	down
GO:0005576	extracellular region	cellular_component	3	6.13702e-11	ENSMUSG00000039899	Fgl2	fibrinogen-like protein 2 [Source:MGI Symbol;Acc:MGI:103266]	3.32984	1.73545	up
GO:0005576	extracellular region	cellular_component	3	6.13702e-11	ENSMUSG00000039963	Ccdc40	coiled-coil domain containing 40 [Source:MGI Symbol;Acc:MGI:2443893]	3.34161	1.74054	up
GO:0005576	extracellular region	cellular_component	3	6.13702e-11	ENSMUSG00000040152	Thbs1	thrombospondin 1 [Source:MGI Symbol;Acc:MGI:98737]	2.48413	1.31274	up
GO:0005576	extracellular region	cellular_component	3	6.13702e-11	ENSMUSG00000040380	Cbln3	cerebellin 3 precursor protein [Source:MGI Symbol;Acc:MGI:1889286]	478.985	8.90384	up
GO:0005576	extracellular region	cellular_component	3	6.13702e-11	ENSMUSG00000040564	Apoc1	apolipoprotein C-I [Source:MGI Symbol;Acc:MGI:88053]	4.05463	2.01957	up
GO:0005576	extracellular region	cellular_component	3	6.13702e-11	ENSMUSG00000040998	Npnt	nephronectin [Source:MGI Symbol;Acc:MGI:2148811]	0.338738	-1.56176	down
GO:0005576	extracellular region	cellular_component	3	6.13702e-11	ENSMUSG00000042826	Fgf11	fibroblast growth factor 11 [Source:MGI Symbol;Acc:MGI:109167]	2.54152	1.34569	up
GO:0005576	extracellular region	cellular_component	3	6.13702e-11	ENSMUSG00000044734	Serpinb1a	serine (or cysteine) peptidase inhibitor, clade B, member 1a [Source:MGI Symbol;Acc:MGI:1913472]	2.38989	1.25694	up
GO:0005576	extracellular region	cellular_component	3	6.13702e-11	ENSMUSG00000044988	Ucn3	urocortin 3 [Source:MGI Symbol;Acc:MGI:1932970]	6508.91	12.6682	up
GO:0005576	extracellular region	cellular_component	3	6.13702e-11	ENSMUSG00000045573	Penk	preproenkephalin [Source:MGI Symbol;Acc:MGI:104629]	5.31976	2.41136	up
GO:0005576	extracellular region	cellular_component	3	6.13702e-11	ENSMUSG00000046186	Cd109	CD109 antigen [Source:MGI Symbol;Acc:MGI:2445221]	4.26347	2.09203	up
GO:0005576	extracellular region	cellular_component	3	6.13702e-11	ENSMUSG00000046318	Ccbe1	collagen and calcium binding EGF domains 1 [Source:MGI Symbol;Acc:MGI:2445053]	0.349852	-1.51518	down
GO:0005576	extracellular region	cellular_component	3	6.13702e-11	ENSMUSG00000049630	C1ql3	C1q-like 3 [Source:MGI Symbol;Acc:MGI:2387350]	0.429539	-1.21914	down
GO:0005576	extracellular region	cellular_component	3	6.13702e-11	ENSMUSG00000050063	Klk6	kallikrein related-peptidase 6 [Source:MGI Symbol;Acc:MGI:1343166]	4.81803	2.26844	up
GO:0005576	extracellular region	cellular_component	3	6.13702e-11	ENSMUSG00000050666	Vstm4	V-set and transmembrane domain containing 4 [Source:MGI Symbol;Acc:MGI:2444633]	2.22957	1.15677	up
GO:0005576	extracellular region	cellular_component	3	6.13702e-11	ENSMUSG00000050711	Scg2	secretogranin II [Source:MGI Symbol;Acc:MGI:103033]	2.04813	1.03431	up
GO:0005576	extracellular region	cellular_component	3	6.13702e-11	ENSMUSG00000051920	Rspo2	R-spondin 2 [Source:MGI Symbol;Acc:MGI:1922667]	0.294155	-1.76535	down
GO:0005576	extracellular region	cellular_component	3	6.13702e-11	ENSMUSG00000055653	Gpc3	glypican 3 [Source:MGI Symbol;Acc:MGI:104903]	3.35494	1.74629	up
GO:0005576	extracellular region	cellular_component	3	6.13702e-11	ENSMUSG00000056174	Col8a2	collagen, type VIII, alpha 2 [Source:MGI Symbol;Acc:MGI:88464]	3.28275	1.7149	up
GO:0005576	extracellular region	cellular_component	3	6.13702e-11	ENSMUSG00000058260	Serpina9	serine (or cysteine) peptidase inhibitor, clade A (alpha-1 antiproteinase, antitrypsin), member 9 [Source:MGI Symbol;Acc:MGI:1919157]	16.1282	4.01152	up
GO:0005576	extracellular region	cellular_component	3	6.13702e-11	ENSMUSG00000060962	Dmkn	dermokine [Source:MGI Symbol;Acc:MGI:1920962]	4.33025	2.11445	up
GO:0005576	extracellular region	cellular_component	3	6.13702e-11	ENSMUSG00000061462	Obscn	obscurin, cytoskeletal calmodulin and titin-interacting RhoGEF [Source:MGI Symbol;Acc:MGI:2681862]	0.369962	-1.43455	down
GO:0005576	extracellular region	cellular_component	3	6.13702e-11	ENSMUSG00000061762	Tac1	tachykinin 1 [Source:MGI Symbol;Acc:MGI:98474]	5.05737	2.33839	up
GO:0005576	extracellular region	cellular_component	3	6.13702e-11	ENSMUSG00000070564	Ntn5	netrin 5 [Source:MGI Symbol;Acc:MGI:2685330]	0.0946593	-3.40111	down
GO:0005576	extracellular region	cellular_component	3	6.13702e-11	ENSMUSG00000073877	Gm13306	predicted gene 13306 [Source:MGI Symbol;Acc:MGI:3713752]	0.29795	-1.74686	down
GO:0005576	extracellular region	cellular_component	3	6.13702e-11	ENSMUSG00000074971	Fibin	fin bud initiation factor homolog (zebrafish) [Source:MGI Symbol;Acc:MGI:1914856]	2.68671	1.42584	up
GO:0005576	extracellular region	cellular_component	3	6.13702e-11	ENSMUSG00000094065	Gm21541	predicted gene, 21541 [Source:MGI Symbol;Acc:MGI:5434896]	0.347306	-1.52572	down
GO:0005576	extracellular region	cellular_component	3	6.13702e-11	ENSMUSG00000094686	Ccl21a	chemokine (C-C motif) ligand 21A (serine) [Source:MGI Symbol;Acc:MGI:1349183]	0.290592	-1.78293	down
GO:0005576	extracellular region	cellular_component	3	6.13702e-11	ENSMUSG00000095304	Plac9a	placenta specific 9a [Source:MGI Symbol;Acc:MGI:2663998]	8.03935	3.00708	up
GO:0005576	extracellular region	cellular_component	3	6.13702e-11	ENSMUSG00000096596	Gm10591	predicted gene 10591 [Source:MGI Symbol;Acc:MGI:3711256]	0.366512	-1.44807	down
GO:0005576	extracellular region	cellular_component	3	6.13702e-11	ENSMUSG00000096826	Ccl27b	chemokine (C-C motif) ligand 27b [Source:MGI Symbol;Acc:MGI:1891389]	0.194743	-2.36036	down
GO:0007218	neuropeptide signaling pathway	biological_process	6	1.94014e-10	ENSMUSG00000000263	Glra1	glycine receptor, alpha 1 subunit [Source:MGI Symbol;Acc:MGI:95747]	21.952	4.45628	up
GO:0007218	neuropeptide signaling pathway	biological_process	6	1.94014e-10	ENSMUSG00000019865	Nmbr	neuromedin B receptor [Source:MGI Symbol;Acc:MGI:1100525]	3.95881	1.98507	up
GO:0007218	neuropeptide signaling pathway	biological_process	6	1.94014e-10	ENSMUSG00000020660	Pomc	pro-opiomelanocortin-alpha [Source:MGI Symbol;Acc:MGI:97742]	3.06565	1.61619	up
GO:0007218	neuropeptide signaling pathway	biological_process	6	1.94014e-10	ENSMUSG00000021647	Cartpt	CART prepropeptide [Source:MGI Symbol;Acc:MGI:1351330]	6.63759	2.73066	up
GO:0007218	neuropeptide signaling pathway	biological_process	6	1.94014e-10	ENSMUSG00000024517	Grp	gastrin releasing peptide [Source:MGI Symbol;Acc:MGI:95833]	0.457758	-1.12734	down
GO:0007218	neuropeptide signaling pathway	biological_process	6	1.94014e-10	ENSMUSG00000024553	Galr1	galanin receptor 1 [Source:MGI Symbol;Acc:MGI:1096364]	12.8424	3.68284	up
GO:0007218	neuropeptide signaling pathway	biological_process	6	1.94014e-10	ENSMUSG00000024907	Gal	galanin and GMAP prepropeptide [Source:MGI Symbol;Acc:MGI:95637]	6.77194	2.75957	up
GO:0007218	neuropeptide signaling pathway	biological_process	6	1.94014e-10	ENSMUSG00000025905	Oprk1	opioid receptor, kappa 1 [Source:MGI Symbol;Acc:MGI:97439]	5.69755	2.51034	up
GO:0007218	neuropeptide signaling pathway	biological_process	6	1.94014e-10	ENSMUSG00000026247	Ecel1	endothelin converting enzyme-like 1 [Source:MGI Symbol;Acc:MGI:1343461]	18.0719	4.17568	up
GO:0007218	neuropeptide signaling pathway	biological_process	6	1.94014e-10	ENSMUSG00000027400	Pdyn	prodynorphin [Source:MGI Symbol;Acc:MGI:97535]	2.66573	1.41453	up
GO:0007218	neuropeptide signaling pathway	biological_process	6	1.94014e-10	ENSMUSG00000028004	Npy2r	neuropeptide Y receptor Y2 [Source:MGI Symbol;Acc:MGI:108418]	3.81616	1.93212	up
GO:0007218	neuropeptide signaling pathway	biological_process	6	1.94014e-10	ENSMUSG00000029819	Npy	neuropeptide Y [Source:MGI Symbol;Acc:MGI:97374]	0.47667	-1.06894	down
GO:0007218	neuropeptide signaling pathway	biological_process	6	1.94014e-10	ENSMUSG00000029917	Qrfprl	pyroglutamylated RFamide peptide receptor like [Source:MGI Symbol;Acc:MGI:2441881]	9.42597	3.23664	up
GO:0007218	neuropeptide signaling pathway	biological_process	6	1.94014e-10	ENSMUSG00000030069	Prok2	prokineticin 2 [Source:MGI Symbol;Acc:MGI:1354178]	3.41993	1.77397	up
GO:0007218	neuropeptide signaling pathway	biological_process	6	1.94014e-10	ENSMUSG00000030669	Calca	calcitonin/calcitonin-related polypeptide, alpha [Source:MGI Symbol;Acc:MGI:2151253]	3.7045	1.88928	up
GO:0007218	neuropeptide signaling pathway	biological_process	6	1.94014e-10	ENSMUSG00000031212	Pgr15l	G protein-coupled receptor 15-like [Source:MGI Symbol;Acc:MGI:2676330]	3232.33	11.6584	up
GO:0007218	neuropeptide signaling pathway	biological_process	6	1.94014e-10	ENSMUSG00000043441	Gpr149	G protein-coupled receptor 149 [Source:MGI Symbol;Acc:MGI:2443628]	8.43865	3.07701	up
GO:0007218	neuropeptide signaling pathway	biological_process	6	1.94014e-10	ENSMUSG00000044988	Ucn3	urocortin 3 [Source:MGI Symbol;Acc:MGI:1932970]	6508.91	12.6682	up
GO:0007218	neuropeptide signaling pathway	biological_process	6	1.94014e-10	ENSMUSG00000045573	Penk	preproenkephalin [Source:MGI Symbol;Acc:MGI:104629]	5.31976	2.41136	up
GO:0007218	neuropeptide signaling pathway	biological_process	6	1.94014e-10	ENSMUSG00000050824	Sstr5	somatostatin receptor 5 [Source:MGI Symbol;Acc:MGI:894282]	9.48897	3.24625	up
GO:0007218	neuropeptide signaling pathway	biological_process	6	1.94014e-10	ENSMUSG00000061762	Tac1	tachykinin 1 [Source:MGI Symbol;Acc:MGI:98474]	5.05737	2.33839	up
GO:0007218	neuropeptide signaling pathway	biological_process	6	1.94014e-10	ENSMUSG00000066197	Gpr139	G protein-coupled receptor 139 [Source:MGI Symbol;Acc:MGI:2685341]	3.86084	1.94891	up
GO:0005615	extracellular space	cellular_component	4	4.60042e-09	ENSMUSG00000000125	Wnt3	wingless-type MMTV integration site family, member 3 [Source:MGI Symbol;Acc:MGI:98955]	3.15828	1.65914	up
GO:0005615	extracellular space	cellular_component	4	4.60042e-09	ENSMUSG00000000126	Wnt9a	wingless-type MMTV integration site family, member 9A [Source:MGI Symbol;Acc:MGI:2446084]	0.25691	-1.96066	down
GO:0005615	extracellular space	cellular_component	4	4.60042e-09	ENSMUSG00000000392	Fap	fibroblast activation protein [Source:MGI Symbol;Acc:MGI:109608]	0.297106	-1.75095	down
GO:0005615	extracellular space	cellular_component	4	4.60042e-09	ENSMUSG00000000889	Dbh	dopamine beta hydroxylase [Source:MGI Symbol;Acc:MGI:94864]	10.1217	3.33938	up
GO:0005615	extracellular space	cellular_component	4	4.60042e-09	ENSMUSG00000000957	Mmp14	matrix metallopeptidase 14 (membrane-inserted) [Source:MGI Symbol;Acc:MGI:101900]	2.07217	1.05114	up
GO:0005615	extracellular space	cellular_component	4	4.60042e-09	ENSMUSG00000001435	Col18a1	collagen, type XVIII, alpha 1 [Source:MGI Symbol;Acc:MGI:88451]	6.27035	2.64855	up
GO:0005615	extracellular space	cellular_component	4	4.60042e-09	ENSMUSG00000001506	Col1a1	collagen, type I, alpha 1 [Source:MGI Symbol;Acc:MGI:88467]	2.77192	1.47089	up
GO:0005615	extracellular space	cellular_component	4	4.60042e-09	ENSMUSG00000001741	Il16	interleukin 16 [Source:MGI Symbol;Acc:MGI:1270855]	12.701	3.66687	up
GO:0005615	extracellular space	cellular_component	4	4.60042e-09	ENSMUSG00000002274	Metrn	meteorin, glial cell differentiation regulator [Source:MGI Symbol;Acc:MGI:1917333]	2.25797	1.17503	up
GO:0005615	extracellular space	cellular_component	4	4.60042e-09	ENSMUSG00000002900	Lamb1	laminin B1 [Source:MGI Symbol;Acc:MGI:96743]	2.05411	1.03851	up
GO:0005615	extracellular space	cellular_component	4	4.60042e-09	ENSMUSG00000004791	Pgf	placental growth factor [Source:MGI Symbol;Acc:MGI:105095]	2.06303	1.04477	up
GO:0005615	extracellular space	cellular_component	4	4.60042e-09	ENSMUSG00000005672	Kit	KIT proto-oncogene receptor tyrosine kinase [Source:MGI Symbol;Acc:MGI:96677]	2.31073	1.20835	up
GO:0005615	extracellular space	cellular_component	4	4.60042e-09	ENSMUSG00000009281	Rarres2	retinoic acid receptor responder (tazarotene induced) 2 [Source:MGI Symbol;Acc:MGI:1918910]	2.11114	1.07802	up
GO:0005615	extracellular space	cellular_component	4	4.60042e-09	ENSMUSG00000014852	Adamts13	a disintegrin-like and metallopeptidase (reprolysin type) with thrombospondin type 1 motif, 13 [Source:MGI Symbol;Acc:MGI:2685556]	0.220165	-2.18335	down
GO:0005615	extracellular space	cellular_component	4	4.60042e-09	ENSMUSG00000015812	Gnrh1	gonadotropin releasing hormone 1 [Source:MGI Symbol;Acc:MGI:95789]	4.09177	2.03273	up
GO:0005615	extracellular space	cellular_component	4	4.60042e-09	ENSMUSG00000017493	Igfbp4	insulin-like growth factor binding protein 4 [Source:MGI Symbol;Acc:MGI:96439]	0.453049	-1.14226	down
GO:0005615	extracellular space	cellular_component	4	4.60042e-09	ENSMUSG00000018339	Gpx3	glutathione peroxidase 3 [Source:MGI Symbol;Acc:MGI:105102]	4.21453	2.07537	up
GO:0005615	extracellular space	cellular_component	4	4.60042e-09	ENSMUSG00000018593	Sparc	secreted acidic cysteine rich glycoprotein [Source:MGI Symbol;Acc:MGI:98373]	4.88328	2.28785	up
GO:0005615	extracellular space	cellular_component	4	4.60042e-09	ENSMUSG00000019929	Dcn	decorin [Source:MGI Symbol;Acc:MGI:94872]	2.03187	1.02281	up
GO:0005615	extracellular space	cellular_component	4	4.60042e-09	ENSMUSG00000020660	Pomc	pro-opiomelanocortin-alpha [Source:MGI Symbol;Acc:MGI:97742]	3.06565	1.61619	up
GO:0005615	extracellular space	cellular_component	4	4.60042e-09	ENSMUSG00000021647	Cartpt	CART prepropeptide [Source:MGI Symbol;Acc:MGI:1351330]	6.63759	2.73066	up
GO:0005615	extracellular space	cellular_component	4	4.60042e-09	ENSMUSG00000021702	Thbs4	thrombospondin 4 [Source:MGI Symbol;Acc:MGI:1101779]	0.269125	-1.89365	down
GO:0005615	extracellular space	cellular_component	4	4.60042e-09	ENSMUSG00000021822	Plau	plasminogen activator, urokinase [Source:MGI Symbol;Acc:MGI:97611]	0.268744	-1.8957	down
GO:0005615	extracellular space	cellular_component	4	4.60042e-09	ENSMUSG00000021943	Gdf10	growth differentiation factor 10 [Source:MGI Symbol;Acc:MGI:95684]	7.92313	2.98607	up
GO:0005615	extracellular space	cellular_component	4	4.60042e-09	ENSMUSG00000022026	Olfm4	olfactomedin 4 [Source:MGI Symbol;Acc:MGI:2685142]	4.82194	2.26961	up
GO:0005615	extracellular space	cellular_component	4	4.60042e-09	ENSMUSG00000022144	Gdnf	glial cell line derived neurotrophic factor [Source:MGI Symbol;Acc:MGI:107430]	4.14814	2.05246	up
GO:0005615	extracellular space	cellular_component	4	4.60042e-09	ENSMUSG00000022766	Serpind1	serine (or cysteine) peptidase inhibitor, clade D, member 1 [Source:MGI Symbol;Acc:MGI:96051]	2.00823	1.00592	up
GO:0005615	extracellular space	cellular_component	4	4.60042e-09	ENSMUSG00000022780	Meltf	melanotransferrin [Source:MGI Symbol;Acc:MGI:1353421]	0.43559	-1.19896	down
GO:0005615	extracellular space	cellular_component	4	4.60042e-09	ENSMUSG00000022996	Wnt10b	wingless-type MMTV integration site family, member 10B [Source:MGI Symbol;Acc:MGI:108061]	0.459609	-1.12152	down
GO:0005615	extracellular space	cellular_component	4	4.60042e-09	ENSMUSG00000023046	Igfbp6	insulin-like growth factor binding protein 6 [Source:MGI Symbol;Acc:MGI:96441]	0.361207	-1.4691	down
GO:0005615	extracellular space	cellular_component	4	4.60042e-09	ENSMUSG00000023224	Serping1	serine (or cysteine) peptidase inhibitor, clade G, member 1 [Source:MGI Symbol;Acc:MGI:894696]	2.11344	1.0796	up
GO:0005615	extracellular space	cellular_component	4	4.60042e-09	ENSMUSG00000023886	Smoc2	SPARC related modular calcium binding 2 [Source:MGI Symbol;Acc:MGI:1929881]	0.424013	-1.23782	down
GO:0005615	extracellular space	cellular_component	4	4.60042e-09	ENSMUSG00000024011	Pi16	peptidase inhibitor 16 [Source:MGI Symbol;Acc:MGI:1921366]	5.35189	2.42005	up
GO:0005615	extracellular space	cellular_component	4	4.60042e-09	ENSMUSG00000024076	Vit	vitrin [Source:MGI Symbol;Acc:MGI:1921449]	4.09381	2.03344	up
GO:0005615	extracellular space	cellular_component	4	4.60042e-09	ENSMUSG00000024107	Lhcgr	luteinizing hormone/choriogonadotropin receptor [Source:MGI Symbol;Acc:MGI:96783]	14.0436	3.81184	up
GO:0005615	extracellular space	cellular_component	4	4.60042e-09	ENSMUSG00000024517	Grp	gastrin releasing peptide [Source:MGI Symbol;Acc:MGI:95833]	0.457758	-1.12734	down
GO:0005615	extracellular space	cellular_component	4	4.60042e-09	ENSMUSG00000024647	Cbln2	cerebellin 2 precursor protein [Source:MGI Symbol;Acc:MGI:88282]	0.459385	-1.12222	down
GO:0005615	extracellular space	cellular_component	4	4.60042e-09	ENSMUSG00000024907	Gal	galanin and GMAP prepropeptide [Source:MGI Symbol;Acc:MGI:95637]	6.77194	2.75957	up
GO:0005615	extracellular space	cellular_component	4	4.60042e-09	ENSMUSG00000024990	Rbp4	retinol binding protein 4, plasma [Source:MGI Symbol;Acc:MGI:97879]	0.476617	-1.0691	down
GO:0005615	extracellular space	cellular_component	4	4.60042e-09	ENSMUSG00000025089	Gfra1	glial cell line derived neurotrophic factor family receptor alpha 1 [Source:MGI Symbol;Acc:MGI:1100842]	2.08286	1.05856	up
GO:0005615	extracellular space	cellular_component	4	4.60042e-09	ENSMUSG00000025207	Sema4g	sema domain, immunoglobulin domain (Ig), transmembrane domain (TM) and short cytoplasmic domain, (semaphorin) 4G [Source:MGI Symbol;Acc:MGI:1347047]	2.07065	1.05009	up
GO:0005615	extracellular space	cellular_component	4	4.60042e-09	ENSMUSG00000025784	Clec3b	C-type lectin domain family 3, member b [Source:MGI Symbol;Acc:MGI:104540]	3.13175	1.64697	up
GO:0005615	extracellular space	cellular_component	4	4.60042e-09	ENSMUSG00000026043	Col3a1	collagen, type III, alpha 1 [Source:MGI Symbol;Acc:MGI:88453]	3.19404	1.67538	up
GO:0005615	extracellular space	cellular_component	4	4.60042e-09	ENSMUSG00000026141	Col19a1	collagen, type XIX, alpha 1 [Source:MGI Symbol;Acc:MGI:1095415]	0.419845	-1.25207	down
GO:0005615	extracellular space	cellular_component	4	4.60042e-09	ENSMUSG00000026167	Wnt10a	wingless-type MMTV integration site family, member 10A [Source:MGI Symbol;Acc:MGI:108071]	0.196263	-2.34914	down
GO:0005615	extracellular space	cellular_component	4	4.60042e-09	ENSMUSG00000026315	Serpinb8	serine (or cysteine) peptidase inhibitor, clade B, member 8 [Source:MGI Symbol;Acc:MGI:894657]	0.244611	-2.03144	down
GO:0005615	extracellular space	cellular_component	4	4.60042e-09	ENSMUSG00000026385	Dbi	diazepam binding inhibitor [Source:MGI Symbol;Acc:MGI:94865]	2.01709	1.01228	up
GO:0005615	extracellular space	cellular_component	4	4.60042e-09	ENSMUSG00000026479	Lamc2	laminin, gamma 2 [Source:MGI Symbol;Acc:MGI:99913]	0.459676	-1.12131	down
GO:0005615	extracellular space	cellular_component	4	4.60042e-09	ENSMUSG00000026837	Col5a1	collagen, type V, alpha 1 [Source:MGI Symbol;Acc:MGI:88457]	0.382033	-1.38823	down
GO:0005615	extracellular space	cellular_component	4	4.60042e-09	ENSMUSG00000027188	Pamr1	peptidase domain containing associated with muscle regeneration 1 [Source:MGI Symbol;Acc:MGI:2445082]	0.29732	-1.74991	down
GO:0005615	extracellular space	cellular_component	4	4.60042e-09	ENSMUSG00000027301	Oxt	oxytocin [Source:MGI Symbol;Acc:MGI:97453]	76.0615	6.24909	up
GO:0005615	extracellular space	cellular_component	4	4.60042e-09	ENSMUSG00000027399	Il1a	interleukin 1 alpha [Source:MGI Symbol;Acc:MGI:96542]	3.34806	1.74333	up
GO:0005615	extracellular space	cellular_component	4	4.60042e-09	ENSMUSG00000027776	Il12a	interleukin 12a [Source:MGI Symbol;Acc:MGI:96539]	0.326387	-1.61535	down
GO:0005615	extracellular space	cellular_component	4	4.60042e-09	ENSMUSG00000027966	Col11a1	collagen, type XI, alpha 1 [Source:MGI Symbol;Acc:MGI:88446]	2.18027	1.12451	up
GO:0005615	extracellular space	cellular_component	4	4.60042e-09	ENSMUSG00000028364	Tnc	tenascin C [Source:MGI Symbol;Acc:MGI:101922]	2.57563	1.36493	up
GO:0005615	extracellular space	cellular_component	4	4.60042e-09	ENSMUSG00000028369	Svep1	sushi, von Willebrand factor type A, EGF and pentraxin domain containing 1 [Source:MGI Symbol;Acc:MGI:1928849]	9.19771	3.20127	up
GO:0005615	extracellular space	cellular_component	4	4.60042e-09	ENSMUSG00000028370	Pappa	pregnancy-associated plasma protein A [Source:MGI Symbol;Acc:MGI:97479]	4.4607	2.15727	up
GO:0005615	extracellular space	cellular_component	4	4.60042e-09	ENSMUSG00000028480	Glipr2	GLI pathogenesis-related 2 [Source:MGI Symbol;Acc:MGI:1917770]	2.04238	1.03025	up
GO:0005615	extracellular space	cellular_component	4	4.60042e-09	ENSMUSG00000028600	Podn	podocan [Source:MGI Symbol;Acc:MGI:2674939]	0.444458	-1.16988	down
GO:0005615	extracellular space	cellular_component	4	4.60042e-09	ENSMUSG00000029061	Mmp23	matrix metallopeptidase 23 [Source:MGI Symbol;Acc:MGI:1347361]	3.16971	1.66435	up
GO:0005615	extracellular space	cellular_component	4	4.60042e-09	ENSMUSG00000029287	Tgfbr3	transforming growth factor, beta receptor III [Source:MGI Symbol;Acc:MGI:104637]	2.12143	1.08504	up
GO:0005615	extracellular space	cellular_component	4	4.60042e-09	ENSMUSG00000029304	Spp1	secreted phosphoprotein 1 [Source:MGI Symbol;Acc:MGI:98389]	2.91826	1.54511	up
GO:0005615	extracellular space	cellular_component	4	4.60042e-09	ENSMUSG00000029819	Npy	neuropeptide Y [Source:MGI Symbol;Acc:MGI:97374]	0.47667	-1.06894	down
GO:0005615	extracellular space	cellular_component	4	4.60042e-09	ENSMUSG00000030022	Adamts9	a disintegrin-like and metallopeptidase (reprolysin type) with thrombospondin type 1 motif, 9 [Source:MGI Symbol;Acc:MGI:1916320]	2.43352	1.28305	up
GO:0005615	extracellular space	cellular_component	4	4.60042e-09	ENSMUSG00000030029	Lrig1	leucine-rich repeats and immunoglobulin-like domains 1 [Source:MGI Symbol;Acc:MGI:107935]	3.30376	1.72411	up
GO:0005615	extracellular space	cellular_component	4	4.60042e-09	ENSMUSG00000030093	Wnt7a	wingless-type MMTV integration site family, member 7A [Source:MGI Symbol;Acc:MGI:98961]	2.39304	1.25884	up
GO:0005615	extracellular space	cellular_component	4	4.60042e-09	ENSMUSG00000030111	A2m	alpha-2-macroglobulin [Source:MGI Symbol;Acc:MGI:2449119]	21.6579	4.43682	up
GO:0005615	extracellular space	cellular_component	4	4.60042e-09	ENSMUSG00000030317	Timp4	tissue inhibitor of metalloproteinase 4 [Source:MGI Symbol;Acc:MGI:109125]	2.87737	1.52475	up
GO:0005615	extracellular space	cellular_component	4	4.60042e-09	ENSMUSG00000030513	Pcsk6	proprotein convertase subtilisin/kexin type 6 [Source:MGI Symbol;Acc:MGI:102897]	2.17406	1.12039	up
GO:0005615	extracellular space	cellular_component	4	4.60042e-09	ENSMUSG00000030669	Calca	calcitonin/calcitonin-related polypeptide, alpha [Source:MGI Symbol;Acc:MGI:2151253]	3.7045	1.88928	up
GO:0005615	extracellular space	cellular_component	4	4.60042e-09	ENSMUSG00000030772	Dkk3	dickkopf WNT signaling pathway inhibitor 3 [Source:MGI Symbol;Acc:MGI:1354952]	0.216662	-2.20648	down
GO:0005615	extracellular space	cellular_component	4	4.60042e-09	ENSMUSG00000030792	Dkkl1	dickkopf-like 1 [Source:MGI Symbol;Acc:MGI:1354963]	0.357344	-1.48461	down
GO:0005615	extracellular space	cellular_component	4	4.60042e-09	ENSMUSG00000031380	Vegfd	vascular endothelial growth factor D [Source:MGI Symbol;Acc:MGI:108037]	0.280191	-1.83552	down
GO:0005615	extracellular space	cellular_component	4	4.60042e-09	ENSMUSG00000031980	Agt	angiotensinogen (serpin peptidase inhibitor, clade A, member 8) [Source:MGI Symbol;Acc:MGI:87963]	12.6214	3.6578	up
GO:0005615	extracellular space	cellular_component	4	4.60042e-09	ENSMUSG00000032135	Mcam	melanoma cell adhesion molecule [Source:MGI Symbol;Acc:MGI:1933966]	2.27894	1.18836	up
GO:0005615	extracellular space	cellular_component	4	4.60042e-09	ENSMUSG00000032179	Bmp5	bone morphogenetic protein 5 [Source:MGI Symbol;Acc:MGI:88181]	2.51994	1.33339	up
GO:0005615	extracellular space	cellular_component	4	4.60042e-09	ENSMUSG00000032332	Col12a1	collagen, type XII, alpha 1 [Source:MGI Symbol;Acc:MGI:88448]	0.477694	-1.06584	down
GO:0005615	extracellular space	cellular_component	4	4.60042e-09	ENSMUSG00000032532	Cck	cholecystokinin [Source:MGI Symbol;Acc:MGI:88297]	0.348061	-1.52259	down
GO:0005615	extracellular space	cellular_component	4	4.60042e-09	ENSMUSG00000032796	Lama1	laminin, alpha 1 [Source:MGI Symbol;Acc:MGI:99892]	2.25205	1.17124	up
GO:0005615	extracellular space	cellular_component	4	4.60042e-09	ENSMUSG00000033208	S100b	S100 protein, beta polypeptide, neural [Source:MGI Symbol;Acc:MGI:98217]	2.23356	1.15934	up
GO:0005615	extracellular space	cellular_component	4	4.60042e-09	ENSMUSG00000033633	Clec18a	C-type lectin domain family 18, member A [Source:MGI Symbol;Acc:MGI:2672935]	0.251349	-1.99224	down
GO:0005615	extracellular space	cellular_component	4	4.60042e-09	ENSMUSG00000036585	Fgf1	fibroblast growth factor 1 [Source:MGI Symbol;Acc:MGI:95515]	2.09601	1.06765	up
GO:0005615	extracellular space	cellular_component	4	4.60042e-09	ENSMUSG00000036856	Wnt4	wingless-type MMTV integration site family, member 4 [Source:MGI Symbol;Acc:MGI:98957]	0.417034	-1.26176	down
GO:0005615	extracellular space	cellular_component	4	4.60042e-09	ENSMUSG00000037095	Lrg1	leucine-rich alpha-2-glycoprotein 1 [Source:MGI Symbol;Acc:MGI:1924155]	0.267592	-1.90189	down
GO:0005615	extracellular space	cellular_component	4	4.60042e-09	ENSMUSG00000037727	Avp	arginine vasopressin [Source:MGI Symbol;Acc:MGI:88121]	210.915	7.72051	up
GO:0005615	extracellular space	cellular_component	4	4.60042e-09	ENSMUSG00000038403	Hjv	hemojuvelin BMP co-receptor [Source:MGI Symbol;Acc:MGI:1916835]	0.366741	-1.44717	down
GO:0005615	extracellular space	cellular_component	4	4.60042e-09	ENSMUSG00000038463	Olfml2b	olfactomedin-like 2B [Source:MGI Symbol;Acc:MGI:2443310]	0.386769	-1.37046	down
GO:0005615	extracellular space	cellular_component	4	4.60042e-09	ENSMUSG00000038677	Scube3	signal peptide, CUB domain, EGF-like 3 [Source:MGI Symbol;Acc:MGI:3045253]	3.68246	1.88067	up
GO:0005615	extracellular space	cellular_component	4	4.60042e-09	ENSMUSG00000039518	Cdsn	corneodesmosin [Source:MGI Symbol;Acc:MGI:3505689]	0.20441	-2.29046	down
GO:0005615	extracellular space	cellular_component	4	4.60042e-09	ENSMUSG00000039646	Vasn	vasorin [Source:MGI Symbol;Acc:MGI:2177651]	0.442182	-1.17729	down
GO:0005615	extracellular space	cellular_component	4	4.60042e-09	ENSMUSG00000040152	Thbs1	thrombospondin 1 [Source:MGI Symbol;Acc:MGI:98737]	2.48413	1.31274	up
GO:0005615	extracellular space	cellular_component	4	4.60042e-09	ENSMUSG00000040380	Cbln3	cerebellin 3 precursor protein [Source:MGI Symbol;Acc:MGI:1889286]	478.985	8.90384	up
GO:0005615	extracellular space	cellular_component	4	4.60042e-09	ENSMUSG00000040856	Dlk1	delta like non-canonical Notch ligand 1 [Source:MGI Symbol;Acc:MGI:94900]	49.7434	5.63643	up
GO:0005615	extracellular space	cellular_component	4	4.60042e-09	ENSMUSG00000040998	Npnt	nephronectin [Source:MGI Symbol;Acc:MGI:2148811]	0.338738	-1.56176	down
GO:0005615	extracellular space	cellular_component	4	4.60042e-09	ENSMUSG00000044734	Serpinb1a	serine (or cysteine) peptidase inhibitor, clade B, member 1a [Source:MGI Symbol;Acc:MGI:1913472]	2.38989	1.25694	up
GO:0005615	extracellular space	cellular_component	4	4.60042e-09	ENSMUSG00000044988	Ucn3	urocortin 3 [Source:MGI Symbol;Acc:MGI:1932970]	6508.91	12.6682	up
GO:0005615	extracellular space	cellular_component	4	4.60042e-09	ENSMUSG00000046186	Cd109	CD109 antigen [Source:MGI Symbol;Acc:MGI:2445221]	4.26347	2.09203	up
GO:0005615	extracellular space	cellular_component	4	4.60042e-09	ENSMUSG00000046318	Ccbe1	collagen and calcium binding EGF domains 1 [Source:MGI Symbol;Acc:MGI:2445053]	0.349852	-1.51518	down
GO:0005615	extracellular space	cellular_component	4	4.60042e-09	ENSMUSG00000049556	Lingo1	leucine rich repeat and Ig domain containing 1 [Source:MGI Symbol;Acc:MGI:1915522]	0.413203	-1.27508	down
GO:0005615	extracellular space	cellular_component	4	4.60042e-09	ENSMUSG00000050711	Scg2	secretogranin II [Source:MGI Symbol;Acc:MGI:103033]	2.04813	1.03431	up
GO:0005615	extracellular space	cellular_component	4	4.60042e-09	ENSMUSG00000050896	Rtn4rl2	reticulon 4 receptor-like 2 [Source:MGI Symbol;Acc:MGI:2669796]	0.390779	-1.35558	down
GO:0005615	extracellular space	cellular_component	4	4.60042e-09	ENSMUSG00000051029	Serpinb1b	serine (or cysteine) peptidase inhibitor, clade B, member 1b [Source:MGI Symbol;Acc:MGI:2445361]	7.18078	2.84414	up
GO:0005615	extracellular space	cellular_component	4	4.60042e-09	ENSMUSG00000051149	Adnp	activity-dependent neuroprotective protein [Source:MGI Symbol;Acc:MGI:1338758]	2.01554	1.01117	up
GO:0005615	extracellular space	cellular_component	4	4.60042e-09	ENSMUSG00000054555	Adam12	a disintegrin and metallopeptidase domain 12 (meltrin alpha) [Source:MGI Symbol;Acc:MGI:105378]	2.10627	1.07469	up
GO:0005615	extracellular space	cellular_component	4	4.60042e-09	ENSMUSG00000055172	C1ra	complement component 1, r subcomponent A [Source:MGI Symbol;Acc:MGI:1355313]	0.283657	-1.81778	down
GO:0005615	extracellular space	cellular_component	4	4.60042e-09	ENSMUSG00000055485	Soga1	suppressor of glucose, autophagy associated 1 [Source:MGI Symbol;Acc:MGI:2444575]	2.81344	1.49233	up
GO:0005615	extracellular space	cellular_component	4	4.60042e-09	ENSMUSG00000056174	Col8a2	collagen, type VIII, alpha 2 [Source:MGI Symbol;Acc:MGI:88464]	3.28275	1.7149	up
GO:0005615	extracellular space	cellular_component	4	4.60042e-09	ENSMUSG00000058183	Mmel1	membrane metallo-endopeptidase-like 1 [Source:MGI Symbol;Acc:MGI:1351603]	3.52108	1.81602	up
GO:0005615	extracellular space	cellular_component	4	4.60042e-09	ENSMUSG00000058260	Serpina9	serine (or cysteine) peptidase inhibitor, clade A (alpha-1 antiproteinase, antitrypsin), member 9 [Source:MGI Symbol;Acc:MGI:1919157]	16.1282	4.01152	up
GO:0005615	extracellular space	cellular_component	4	4.60042e-09	ENSMUSG00000060962	Dmkn	dermokine [Source:MGI Symbol;Acc:MGI:1920962]	4.33025	2.11445	up
GO:0005615	extracellular space	cellular_component	4	4.60042e-09	ENSMUSG00000061462	Obscn	obscurin, cytoskeletal calmodulin and titin-interacting RhoGEF [Source:MGI Symbol;Acc:MGI:2681862]	0.369962	-1.43455	down
GO:0005615	extracellular space	cellular_component	4	4.60042e-09	ENSMUSG00000061762	Tac1	tachykinin 1 [Source:MGI Symbol;Acc:MGI:98474]	5.05737	2.33839	up
GO:0005615	extracellular space	cellular_component	4	4.60042e-09	ENSMUSG00000071517	Gm10334	predicted gene 10334 [Source:MGI Symbol;Acc:MGI:3641889]	0.000100877	-13.2751	down
GO:0005615	extracellular space	cellular_component	4	4.60042e-09	ENSMUSG00000073877	Gm13306	predicted gene 13306 [Source:MGI Symbol;Acc:MGI:3713752]	0.29795	-1.74686	down
GO:0005615	extracellular space	cellular_component	4	4.60042e-09	ENSMUSG00000076612	Ighg2c	immunoglobulin heavy constant gamma 2C [Source:MGI Symbol;Acc:MGI:2686979]	0.179494	-2.478	down
GO:0005615	extracellular space	cellular_component	4	4.60042e-09	ENSMUSG00000076617	Ighm	immunoglobulin heavy constant mu [Source:MGI Symbol;Acc:MGI:96448]	0.292679	-1.77261	down
GO:0005615	extracellular space	cellular_component	4	4.60042e-09	ENSMUSG00000091705	H2-Q2	histocompatibility 2, Q region locus 2 [Source:MGI Symbol;Acc:MGI:95931]	9.70176	3.27825	up
GO:0005615	extracellular space	cellular_component	4	4.60042e-09	ENSMUSG00000094065	Gm21541	predicted gene, 21541 [Source:MGI Symbol;Acc:MGI:5434896]	0.347306	-1.52572	down
GO:0005615	extracellular space	cellular_component	4	4.60042e-09	ENSMUSG00000094686	Ccl21a	chemokine (C-C motif) ligand 21A (serine) [Source:MGI Symbol;Acc:MGI:1349183]	0.290592	-1.78293	down
GO:0005615	extracellular space	cellular_component	4	4.60042e-09	ENSMUSG00000095304	Plac9a	placenta specific 9a [Source:MGI Symbol;Acc:MGI:2663998]	8.03935	3.00708	up
GO:0005615	extracellular space	cellular_component	4	4.60042e-09	ENSMUSG00000096596	Gm10591	predicted gene 10591 [Source:MGI Symbol;Acc:MGI:3711256]	0.366512	-1.44807	down
GO:0005615	extracellular space	cellular_component	4	4.60042e-09	ENSMUSG00000096826	Ccl27b	chemokine (C-C motif) ligand 27b [Source:MGI Symbol;Acc:MGI:1891389]	0.194743	-2.36036	down
GO:0005515	protein binding	molecular_function	4	4.72583e-09	ENSMUSG00000000120	Ngfr	nerve growth factor receptor (TNFR superfamily, member 16) [Source:MGI Symbol;Acc:MGI:97323]	7.11977	2.83183	up
GO:0005515	protein binding	molecular_function	4	4.72583e-09	ENSMUSG00000000125	Wnt3	wingless-type MMTV integration site family, member 3 [Source:MGI Symbol;Acc:MGI:98955]	3.15828	1.65914	up
GO:0005515	protein binding	molecular_function	4	4.72583e-09	ENSMUSG00000000126	Wnt9a	wingless-type MMTV integration site family, member 9A [Source:MGI Symbol;Acc:MGI:2446084]	0.25691	-1.96066	down
GO:0005515	protein binding	molecular_function	4	4.72583e-09	ENSMUSG00000000247	Lhx2	LIM homeobox protein 2 [Source:MGI Symbol;Acc:MGI:96785]	0.456328	-1.13186	down
GO:0005515	protein binding	molecular_function	4	4.72583e-09	ENSMUSG00000001313	Rnd2	Rho family GTPase 2 [Source:MGI Symbol;Acc:MGI:1338755]	2.14751	1.10266	up
GO:0005515	protein binding	molecular_function	4	4.72583e-09	ENSMUSG00000001435	Col18a1	collagen, type XVIII, alpha 1 [Source:MGI Symbol;Acc:MGI:88451]	6.27035	2.64855	up
GO:0005515	protein binding	molecular_function	4	4.72583e-09	ENSMUSG00000001496	Nkx2-1	NK2 homeobox 1 [Source:MGI Symbol;Acc:MGI:108067]	29.3747	4.8765	up
GO:0005515	protein binding	molecular_function	4	4.72583e-09	ENSMUSG00000001506	Col1a1	collagen, type I, alpha 1 [Source:MGI Symbol;Acc:MGI:88467]	2.77192	1.47089	up
GO:0005515	protein binding	molecular_function	4	4.72583e-09	ENSMUSG00000001741	Il16	interleukin 16 [Source:MGI Symbol;Acc:MGI:1270855]	12.701	3.66687	up
GO:0005515	protein binding	molecular_function	4	4.72583e-09	ENSMUSG00000001761	Smo	smoothened, frizzled class receptor [Source:MGI Symbol;Acc:MGI:108075]	2.04509	1.03216	up
GO:0005515	protein binding	molecular_function	4	4.72583e-09	ENSMUSG00000002324	Rec8	REC8 meiotic recombination protein [Source:MGI Symbol;Acc:MGI:1929645]	2.5865	1.371	up
GO:0005515	protein binding	molecular_function	4	4.72583e-09	ENSMUSG00000002900	Lamb1	laminin B1 [Source:MGI Symbol;Acc:MGI:96743]	2.05411	1.03851	up
GO:0005515	protein binding	molecular_function	4	4.72583e-09	ENSMUSG00000002944	Cd36	CD36 molecule [Source:MGI Symbol;Acc:MGI:107899]	6.86004	2.77822	up
GO:0005515	protein binding	molecular_function	4	4.72583e-09	ENSMUSG00000003476	Crhr2	corticotropin releasing hormone receptor 2 [Source:MGI Symbol;Acc:MGI:894312]	2.67477	1.41941	up
GO:0005515	protein binding	molecular_function	4	4.72583e-09	ENSMUSG00000003573	Homer3	homer scaffolding protein 3 [Source:MGI Symbol;Acc:MGI:1347359]	9.4132	3.23468	up
GO:0005515	protein binding	molecular_function	4	4.72583e-09	ENSMUSG00000004328	Hif3a	hypoxia inducible factor 3, alpha subunit [Source:MGI Symbol;Acc:MGI:1859778]	0.407435	-1.29536	down
GO:0005515	protein binding	molecular_function	4	4.72583e-09	ENSMUSG00000005268	Prlr	prolactin receptor [Source:MGI Symbol;Acc:MGI:97763]	6.23589	2.6406	up
GO:0005515	protein binding	molecular_function	4	4.72583e-09	ENSMUSG00000005583	Mef2c	myocyte enhancer factor 2C [Source:MGI Symbol;Acc:MGI:99458]	0.240005	-2.05886	down
GO:0005515	protein binding	molecular_function	4	4.72583e-09	ENSMUSG00000005640	Insrr	insulin receptor-related receptor [Source:MGI Symbol;Acc:MGI:1346037]	8.59502	3.1035	up
GO:0005515	protein binding	molecular_function	4	4.72583e-09	ENSMUSG00000005672	Kit	KIT proto-oncogene receptor tyrosine kinase [Source:MGI Symbol;Acc:MGI:96677]	2.31073	1.20835	up
GO:0005515	protein binding	molecular_function	4	4.72583e-09	ENSMUSG00000005917	Otx1	orthodenticle homeobox 1 [Source:MGI Symbol;Acc:MGI:97450]	0.338386	-1.56326	down
GO:0005515	protein binding	molecular_function	4	4.72583e-09	ENSMUSG00000005958	Ephb3	Eph receptor B3 [Source:MGI Symbol;Acc:MGI:104770]	0.387427	-1.368	down
GO:0005515	protein binding	molecular_function	4	4.72583e-09	ENSMUSG00000006389	Mpl	myeloproliferative leukemia virus oncogene [Source:MGI Symbol;Acc:MGI:97076]	0.0795337	-3.65229	down
GO:0005515	protein binding	molecular_function	4	4.72583e-09	ENSMUSG00000006930	Hap1	huntingtin-associated protein 1 [Source:MGI Symbol;Acc:MGI:1261831]	2.7526	1.46079	up
GO:0005515	protein binding	molecular_function	4	4.72583e-09	ENSMUSG00000007207	Stx1a	syntaxin 1A (brain) [Source:MGI Symbol;Acc:MGI:109355]	0.309146	-1.69364	down
GO:0005515	protein binding	molecular_function	4	4.72583e-09	ENSMUSG00000007877	Tcap	titin-cap [Source:MGI Symbol;Acc:MGI:1330233]	0.241393	-2.05055	down
GO:0005515	protein binding	molecular_function	4	4.72583e-09	ENSMUSG00000008136	Fhl2	four and a half LIM domains 2 [Source:MGI Symbol;Acc:MGI:1338762]	0.426678	-1.22878	down
GO:0005515	protein binding	molecular_function	4	4.72583e-09	ENSMUSG00000009281	Rarres2	retinoic acid receptor responder (tazarotene induced) 2 [Source:MGI Symbol;Acc:MGI:1918910]	2.11114	1.07802	up
GO:0005515	protein binding	molecular_function	4	4.72583e-09	ENSMUSG00000009470	Tnpo1	transportin 1 [Source:MGI Symbol;Acc:MGI:2681523]	2.95588	1.56359	up
GO:0005515	protein binding	molecular_function	4	4.72583e-09	ENSMUSG00000010311	Optc	opticin [Source:MGI Symbol;Acc:MGI:2151113]	2.57337	1.36366	up
GO:0005515	protein binding	molecular_function	4	4.72583e-09	ENSMUSG00000010476	Ebf3	early B cell factor 3 [Source:MGI Symbol;Acc:MGI:894289]	11.5783	3.53336	up
GO:0005515	protein binding	molecular_function	4	4.72583e-09	ENSMUSG00000010505	Myt1	myelin transcription factor 1 [Source:MGI Symbol;Acc:MGI:1100535]	2.7403	1.45433	up
GO:0005515	protein binding	molecular_function	4	4.72583e-09	ENSMUSG00000010825	Grid2ip	glutamate receptor, ionotropic, delta 2 (Grid2) interacting protein 1 [Source:MGI Symbol;Acc:MGI:2176213]	3.72755	1.89823	up
GO:0005515	protein binding	molecular_function	4	4.72583e-09	ENSMUSG00000011267	Zfp296	zinc finger protein 296 [Source:MGI Symbol;Acc:MGI:1926956]	0.291573	-1.77807	down
GO:0005515	protein binding	molecular_function	4	4.72583e-09	ENSMUSG00000015202	Cnksr3	Cnksr family member 3 [Source:MGI Symbol;Acc:MGI:2674130]	3.67014	1.87584	up
GO:0005515	protein binding	molecular_function	4	4.72583e-09	ENSMUSG00000017400	Stac2	SH3 and cysteine rich domain 2 [Source:MGI Symbol;Acc:MGI:2144518]	0.401263	-1.31738	down
GO:0005515	protein binding	molecular_function	4	4.72583e-09	ENSMUSG00000017493	Igfbp4	insulin-like growth factor binding protein 4 [Source:MGI Symbol;Acc:MGI:96439]	0.453049	-1.14226	down
GO:0005515	protein binding	molecular_function	4	4.72583e-09	ENSMUSG00000017897	Eya2	EYA transcriptional coactivator and phosphatase 2 [Source:MGI Symbol;Acc:MGI:109341]	2.09809	1.06907	up
GO:0005515	protein binding	molecular_function	4	4.72583e-09	ENSMUSG00000018566	Slc2a4	solute carrier family 2 (facilitated glucose transporter), member 4 [Source:MGI Symbol;Acc:MGI:95758]	4.22186	2.07788	up
GO:0005515	protein binding	molecular_function	4	4.72583e-09	ENSMUSG00000018593	Sparc	secreted acidic cysteine rich glycoprotein [Source:MGI Symbol;Acc:MGI:98373]	4.88328	2.28785	up
GO:0005515	protein binding	molecular_function	4	4.72583e-09	ENSMUSG00000018822	Sfrp5	secreted frizzled-related sequence protein 5 [Source:MGI Symbol;Acc:MGI:1860298]	6.83241	2.77239	up
GO:0005515	protein binding	molecular_function	4	4.72583e-09	ENSMUSG00000019230	Lhx9	LIM homeobox protein 9 [Source:MGI Symbol;Acc:MGI:1316721]	11.4503	3.51731	up
GO:0005515	protein binding	molecular_function	4	4.72583e-09	ENSMUSG00000019312	Grb7	growth factor receptor bound protein 7 [Source:MGI Symbol;Acc:MGI:102683]	3.86478	1.95039	up
GO:0005515	protein binding	molecular_function	4	4.72583e-09	ENSMUSG00000019828	Grm1	glutamate receptor, metabotropic 1 [Source:MGI Symbol;Acc:MGI:1351338]	2.49466	1.31885	up
GO:0005515	protein binding	molecular_function	4	4.72583e-09	ENSMUSG00000019892	Lrriq1	leucine-rich repeats and IQ motif containing 1 [Source:MGI Symbol;Acc:MGI:1922228]	0.407016	-1.29684	down
GO:0005515	protein binding	molecular_function	4	4.72583e-09	ENSMUSG00000019913	Sim1	single-minded family bHLH transcription factor 1 [Source:MGI Symbol;Acc:MGI:98306]	1134.71	10.1481	up
GO:0005515	protein binding	molecular_function	4	4.72583e-09	ENSMUSG00000019929	Dcn	decorin [Source:MGI Symbol;Acc:MGI:94872]	2.03187	1.02281	up
GO:0005515	protein binding	molecular_function	4	4.72583e-09	ENSMUSG00000019982	Myb	myeloblastosis oncogene [Source:MGI Symbol;Acc:MGI:97249]	3.11127	1.6375	up
GO:0005515	protein binding	molecular_function	4	4.72583e-09	ENSMUSG00000019986	Ahi1	Abelson helper integration site 1 [Source:MGI Symbol;Acc:MGI:87971]	2.19228	1.13243	up
GO:0005515	protein binding	molecular_function	4	4.72583e-09	ENSMUSG00000020098	Pcbd1	pterin 4 alpha carbinolamine dehydratase/dimerization cofactor of hepatocyte nuclear factor 1 alpha (TCF1) 1 [Source:MGI Symbol;Acc:MGI:94873]	3.37278	1.75394	up
GO:0005515	protein binding	molecular_function	4	4.72583e-09	ENSMUSG00000020099	Unc5b	unc-5 netrin receptor B [Source:MGI Symbol;Acc:MGI:894703]	2.10232	1.07198	up
GO:0005515	protein binding	molecular_function	4	4.72583e-09	ENSMUSG00000020121	Srgap1	SLIT-ROBO Rho GTPase activating protein 1 [Source:MGI Symbol;Acc:MGI:2152936]	3.2467	1.69897	up
GO:0005515	protein binding	molecular_function	4	4.72583e-09	ENSMUSG00000020151	Ptprr	protein tyrosine phosphatase, receptor type, R [Source:MGI Symbol;Acc:MGI:109559]	2.10006	1.07043	up
GO:0005515	protein binding	molecular_function	4	4.72583e-09	ENSMUSG00000020173	Cobl	cordon-bleu WH2 repeat [Source:MGI Symbol;Acc:MGI:105056]	0.424343	-1.2367	down
GO:0005515	protein binding	molecular_function	4	4.72583e-09	ENSMUSG00000020592	Sdc1	syndecan 1 [Source:MGI Symbol;Acc:MGI:1349162]	3.35847	1.7478	up
GO:0005515	protein binding	molecular_function	4	4.72583e-09	ENSMUSG00000020599	Rgs9	regulator of G-protein signaling 9 [Source:MGI Symbol;Acc:MGI:1338824]	6.03658	2.59373	up
GO:0005515	protein binding	molecular_function	4	4.72583e-09	ENSMUSG00000020660	Pomc	pro-opiomelanocortin-alpha [Source:MGI Symbol;Acc:MGI:97742]	3.06565	1.61619	up
GO:0005515	protein binding	molecular_function	4	4.72583e-09	ENSMUSG00000020689	Itgb3	integrin beta 3 [Source:MGI Symbol;Acc:MGI:96612]	0.487785	-1.03568	down
GO:0005515	protein binding	molecular_function	4	4.72583e-09	ENSMUSG00000020734	Grin2c	glutamate receptor, ionotropic, NMDA2C (epsilon 3) [Source:MGI Symbol;Acc:MGI:95822]	2.07045	1.04995	up
GO:0005515	protein binding	molecular_function	4	4.72583e-09	ENSMUSG00000020788	Atp2a3	ATPase, Ca++ transporting, ubiquitous [Source:MGI Symbol;Acc:MGI:1194503]	12.4722	3.64064	up
GO:0005515	protein binding	molecular_function	4	4.72583e-09	ENSMUSG00000020843	Timm22	translocase of inner mitochondrial membrane 22 [Source:MGI Symbol;Acc:MGI:1929742]	2.61713	1.38798	up
GO:0005515	protein binding	molecular_function	4	4.72583e-09	ENSMUSG00000020847	Rph3al	rabphilin 3A-like (without C2 domains) [Source:MGI Symbol;Acc:MGI:1923492]	4.67039	2.22354	up
GO:0005515	protein binding	molecular_function	4	4.72583e-09	ENSMUSG00000020848	Doc2b	double C2, beta [Source:MGI Symbol;Acc:MGI:1100497]	6.25059	2.64399	up
GO:0005515	protein binding	molecular_function	4	4.72583e-09	ENSMUSG00000020902	Ntn1	netrin 1 [Source:MGI Symbol;Acc:MGI:105088]	4.13176	2.04676	up
GO:0005515	protein binding	molecular_function	4	4.72583e-09	ENSMUSG00000020908	Myh3	myosin, heavy polypeptide 3, skeletal muscle, embryonic [Source:MGI Symbol;Acc:MGI:1339709]	0.124813	-3.00216	down
GO:0005515	protein binding	molecular_function	4	4.72583e-09	ENSMUSG00000021032	Ngb	neuroglobin [Source:MGI Symbol;Acc:MGI:2151886]	4.60423	2.20296	up
GO:0005515	protein binding	molecular_function	4	4.72583e-09	ENSMUSG00000021108	Prkch	protein kinase C, eta [Source:MGI Symbol;Acc:MGI:97600]	3.51272	1.81259	up
GO:0005515	protein binding	molecular_function	4	4.72583e-09	ENSMUSG00000021215	Net1	neuroepithelial cell transforming gene 1 [Source:MGI Symbol;Acc:MGI:1927138]	0.478016	-1.06487	down
GO:0005515	protein binding	molecular_function	4	4.72583e-09	ENSMUSG00000021219	Rgs6	regulator of G-protein signaling 6 [Source:MGI Symbol;Acc:MGI:1354730]	0.483409	-1.04868	down
GO:0005515	protein binding	molecular_function	4	4.72583e-09	ENSMUSG00000021282	Eif5	eukaryotic translation initiation factor 5 [Source:MGI Symbol;Acc:MGI:95309]	2.35031	1.23285	up
GO:0005515	protein binding	molecular_function	4	4.72583e-09	ENSMUSG00000021379	Id4	inhibitor of DNA binding 4 [Source:MGI Symbol;Acc:MGI:99414]	2.0562	1.03998	up
GO:0005515	protein binding	molecular_function	4	4.72583e-09	ENSMUSG00000021466	Ptch1	patched 1 [Source:MGI Symbol;Acc:MGI:105373]	2.31295	1.20973	up
GO:0005515	protein binding	molecular_function	4	4.72583e-09	ENSMUSG00000021478	Drd1	dopamine receptor D1 [Source:MGI Symbol;Acc:MGI:99578]	4.55732	2.18819	up
GO:0005515	protein binding	molecular_function	4	4.72583e-09	ENSMUSG00000021541	Trpc7	transient receptor potential cation channel, subfamily C, member 7 [Source:MGI Symbol;Acc:MGI:1349470]	2.97214	1.5715	up
GO:0005515	protein binding	molecular_function	4	4.72583e-09	ENSMUSG00000021572	Cep72	centrosomal protein 72 [Source:MGI Symbol;Acc:MGI:1921720]	3.05947	1.61328	up
GO:0005515	protein binding	molecular_function	4	4.72583e-09	ENSMUSG00000021676	Iqgap2	IQ motif containing GTPase activating protein 2 [Source:MGI Symbol;Acc:MGI:2449975]	0.474572	-1.0753	down
GO:0005515	protein binding	molecular_function	4	4.72583e-09	ENSMUSG00000021702	Thbs4	thrombospondin 4 [Source:MGI Symbol;Acc:MGI:1101779]	0.269125	-1.89365	down
GO:0005515	protein binding	molecular_function	4	4.72583e-09	ENSMUSG00000021779	Thrb	thyroid hormone receptor beta [Source:MGI Symbol;Acc:MGI:98743]	0.381872	-1.38884	down
GO:0005515	protein binding	molecular_function	4	4.72583e-09	ENSMUSG00000021822	Plau	plasminogen activator, urokinase [Source:MGI Symbol;Acc:MGI:97611]	0.268744	-1.8957	down
GO:0005515	protein binding	molecular_function	4	4.72583e-09	ENSMUSG00000021990	Spata13	spermatogenesis associated 13 [Source:MGI Symbol;Acc:MGI:104838]	2.2196	1.1503	up
GO:0005515	protein binding	molecular_function	4	4.72583e-09	ENSMUSG00000022026	Olfm4	olfactomedin 4 [Source:MGI Symbol;Acc:MGI:2685142]	4.82194	2.26961	up
GO:0005515	protein binding	molecular_function	4	4.72583e-09	ENSMUSG00000022053	Ebf2	early B cell factor 2 [Source:MGI Symbol;Acc:MGI:894332]	8.13905	3.02486	up
GO:0005515	protein binding	molecular_function	4	4.72583e-09	ENSMUSG00000022076	Klhl1	kelch-like 1 [Source:MGI Symbol;Acc:MGI:2136335]	2.87672	1.52443	up
GO:0005515	protein binding	molecular_function	4	4.72583e-09	ENSMUSG00000022122	Ednrb	endothelin receptor type B [Source:MGI Symbol;Acc:MGI:102720]	2.08318	1.05879	up
GO:0005515	protein binding	molecular_function	4	4.72583e-09	ENSMUSG00000022237	Ankrd33b	ankyrin repeat domain 33B [Source:MGI Symbol;Acc:MGI:1917904]	0.462371	-1.11288	down
GO:0005515	protein binding	molecular_function	4	4.72583e-09	ENSMUSG00000022375	Lrrc6	leucine rich repeat containing 6 (testis) [Source:MGI Symbol;Acc:MGI:1859553]	0.466331	-1.10057	down
GO:0005515	protein binding	molecular_function	4	4.72583e-09	ENSMUSG00000022602	Arc	activity regulated cytoskeletal-associated protein [Source:MGI Symbol;Acc:MGI:88067]	0.336339	-1.57201	down
GO:0005515	protein binding	molecular_function	4	4.72583e-09	ENSMUSG00000022674	Ube2v2	ubiquitin-conjugating enzyme E2 variant 2 [Source:MGI Symbol;Acc:MGI:1917870]	0.44113	-1.18072	down
GO:0005515	protein binding	molecular_function	4	4.72583e-09	ENSMUSG00000022705	Drd3	dopamine receptor D3 [Source:MGI Symbol;Acc:MGI:94925]	5.55207	2.47302	up
GO:0005515	protein binding	molecular_function	4	4.72583e-09	ENSMUSG00000022840	Adcy5	adenylate cyclase 5 [Source:MGI Symbol;Acc:MGI:99673]	2.70491	1.43558	up
GO:0005515	protein binding	molecular_function	4	4.72583e-09	ENSMUSG00000022860	Chodl	chondrolectin [Source:MGI Symbol;Acc:MGI:2179069]	5.51712	2.46392	up
GO:0005515	protein binding	molecular_function	4	4.72583e-09	ENSMUSG00000023064	Sncg	synuclein, gamma [Source:MGI Symbol;Acc:MGI:1298397]	16.1355	4.01216	up
GO:0005515	protein binding	molecular_function	4	4.72583e-09	ENSMUSG00000023274	Cd4	CD4 antigen [Source:MGI Symbol;Acc:MGI:88335]	8.02856	3.00514	up
GO:0005515	protein binding	molecular_function	4	4.72583e-09	ENSMUSG00000023484	Prph	peripherin [Source:MGI Symbol;Acc:MGI:97774]	6.55153	2.71183	up
GO:0005515	protein binding	molecular_function	4	4.72583e-09	ENSMUSG00000023868	Pde10a	phosphodiesterase 10A [Source:MGI Symbol;Acc:MGI:1345143]	6.55048	2.7116	up
GO:0005515	protein binding	molecular_function	4	4.72583e-09	ENSMUSG00000023886	Smoc2	SPARC related modular calcium binding 2 [Source:MGI Symbol;Acc:MGI:1929881]	0.424013	-1.23782	down
GO:0005515	protein binding	molecular_function	4	4.72583e-09	ENSMUSG00000023945	Slc5a7	solute carrier family 5 (choline transporter), member 7 [Source:MGI Symbol;Acc:MGI:1927126]	10.0034	3.32242	up
GO:0005515	protein binding	molecular_function	4	4.72583e-09	ENSMUSG00000024347	Psd2	pleckstrin and Sec7 domain containing 2 [Source:MGI Symbol;Acc:MGI:1921252]	2.20734	1.14231	up
GO:0005515	protein binding	molecular_function	4	4.72583e-09	ENSMUSG00000024411	Aqp4	aquaporin 4 [Source:MGI Symbol;Acc:MGI:107387]	2.34996	1.23264	up
GO:0005515	protein binding	molecular_function	4	4.72583e-09	ENSMUSG00000024430	Cabyr	calcium-binding tyrosine-(Y)-phosphorylation regulated (fibrousheathin 2) [Source:MGI Symbol;Acc:MGI:1918382]	0.491594	-1.02446	down
GO:0005515	protein binding	molecular_function	4	4.72583e-09	ENSMUSG00000024521	Pmaip1	phorbol-12-myristate-13-acetate-induced protein 1 [Source:MGI Symbol;Acc:MGI:1930146]	0.42326	-1.24038	down
GO:0005515	protein binding	molecular_function	4	4.72583e-09	ENSMUSG00000024526	Cidea	cell death-inducing DNA fragmentation factor, alpha subunit-like effector A [Source:MGI Symbol;Acc:MGI:1270845]	3.41011	1.76982	up
GO:0005515	protein binding	molecular_function	4	4.72583e-09	ENSMUSG00000024534	Sncaip	synuclein, alpha interacting protein (synphilin) [Source:MGI Symbol;Acc:MGI:1915097]	2.93578	1.55374	up
GO:0005515	protein binding	molecular_function	4	4.72583e-09	ENSMUSG00000024610	Cd74	CD74 antigen (invariant polypeptide of major histocompatibility complex, class II antigen-associated) [Source:MGI Symbol;Acc:MGI:96534]	2.37278	1.24658	up
GO:0005515	protein binding	molecular_function	4	4.72583e-09	ENSMUSG00000024617	Camk2a	calcium/calmodulin-dependent protein kinase II alpha [Source:MGI Symbol;Acc:MGI:88256]	0.445365	-1.16694	down
GO:0005515	protein binding	molecular_function	4	4.72583e-09	ENSMUSG00000024647	Cbln2	cerebellin 2 precursor protein [Source:MGI Symbol;Acc:MGI:88282]	0.459385	-1.12222	down
GO:0005515	protein binding	molecular_function	4	4.72583e-09	ENSMUSG00000024670	Cd6	CD6 antigen [Source:MGI Symbol;Acc:MGI:103566]	0.0390541	-4.67838	down
GO:0005515	protein binding	molecular_function	4	4.72583e-09	ENSMUSG00000024743	Syt7	synaptotagmin VII [Source:MGI Symbol;Acc:MGI:1859545]	0.302258	-1.72615	down
GO:0005515	protein binding	molecular_function	4	4.72583e-09	ENSMUSG00000024793	Tnfrsf25	tumor necrosis factor receptor superfamily, member 25 [Source:MGI Symbol;Acc:MGI:1934667]	0.455732	-1.13374	down
GO:0005515	protein binding	molecular_function	4	4.72583e-09	ENSMUSG00000024985	Tcf7l2	transcription factor 7 like 2, T cell specific, HMG box [Source:MGI Symbol;Acc:MGI:1202879]	3.94984	1.98179	up
GO:0005515	protein binding	molecular_function	4	4.72583e-09	ENSMUSG00000024990	Rbp4	retinol binding protein 4, plasma [Source:MGI Symbol;Acc:MGI:97879]	0.476617	-1.0691	down
GO:0005515	protein binding	molecular_function	4	4.72583e-09	ENSMUSG00000024998	Plce1	phospholipase C, epsilon 1 [Source:MGI Symbol;Acc:MGI:1921305]	3.79244	1.92313	up
GO:0005515	protein binding	molecular_function	4	4.72583e-09	ENSMUSG00000025083	Afap1l2	actin filament associated protein 1-like 2 [Source:MGI Symbol;Acc:MGI:2147658]	3.25002	1.70045	up
GO:0005515	protein binding	molecular_function	4	4.72583e-09	ENSMUSG00000025094	Slc18a2	solute carrier family 18 (vesicular monoamine), member 2 [Source:MGI Symbol;Acc:MGI:106677]	4.24783	2.08673	up
GO:0005515	protein binding	molecular_function	4	4.72583e-09	ENSMUSG00000025207	Sema4g	sema domain, immunoglobulin domain (Ig), transmembrane domain (TM) and short cytoplasmic domain, (semaphorin) 4G [Source:MGI Symbol;Acc:MGI:1347047]	2.07065	1.05009	up
GO:0005515	protein binding	molecular_function	4	4.72583e-09	ENSMUSG00000025239	Limd1	LIM domains containing 1 [Source:MGI Symbol;Acc:MGI:1352502]	0.462912	-1.11119	down
GO:0005515	protein binding	molecular_function	4	4.72583e-09	ENSMUSG00000025504	Eps8l2	EPS8-like 2 [Source:MGI Symbol;Acc:MGI:2138828]	3.3787	1.75647	up
GO:0005515	protein binding	molecular_function	4	4.72583e-09	ENSMUSG00000025789	St8sia2	ST8 alpha-N-acetyl-neuraminide alpha-2,8-sialyltransferase 2 [Source:MGI Symbol;Acc:MGI:106020]	2.91933	1.54564	up
GO:0005515	protein binding	molecular_function	4	4.72583e-09	ENSMUSG00000025887	Casp12	caspase 12 [Source:MGI Symbol;Acc:MGI:1312922]	2.89421	1.53317	up
GO:0005515	protein binding	molecular_function	4	4.72583e-09	ENSMUSG00000025958	Creb1	cAMP responsive element binding protein 1 [Source:MGI Symbol;Acc:MGI:88494]	0.289434	-1.7887	down
GO:0005515	protein binding	molecular_function	4	4.72583e-09	ENSMUSG00000025969	Nrp2	neuropilin 2 [Source:MGI Symbol;Acc:MGI:1100492]	2.76518	1.46738	up
GO:0005515	protein binding	molecular_function	4	4.72583e-09	ENSMUSG00000026043	Col3a1	collagen, type III, alpha 1 [Source:MGI Symbol;Acc:MGI:88453]	3.19404	1.67538	up
GO:0005515	protein binding	molecular_function	4	4.72583e-09	ENSMUSG00000026276	Sept2	septin 2 [Source:MGI Symbol;Acc:MGI:97298]	2.5758	1.36502	up
GO:0005515	protein binding	molecular_function	4	4.72583e-09	ENSMUSG00000026322	Htr4	5 hydroxytryptamine (serotonin) receptor 4 [Source:MGI Symbol;Acc:MGI:109246]	2.86914	1.52062	up
GO:0005515	protein binding	molecular_function	4	4.72583e-09	ENSMUSG00000026347	Tmem163	transmembrane protein 163 [Source:MGI Symbol;Acc:MGI:1919410]	2.15254	1.10604	up
GO:0005515	protein binding	molecular_function	4	4.72583e-09	ENSMUSG00000026380	Tfcp2l1	transcription factor CP2-like 1 [Source:MGI Symbol;Acc:MGI:2444691]	0.423562	-1.23936	down
GO:0005515	protein binding	molecular_function	4	4.72583e-09	ENSMUSG00000026458	Ppfia4	protein tyrosine phosphatase, receptor type, f polypeptide (PTPRF), interacting protein (liprin), alpha 4 [Source:MGI Symbol;Acc:MGI:1915757]	2.04522	1.03226	up
GO:0005515	protein binding	molecular_function	4	4.72583e-09	ENSMUSG00000026494	Kif26b	kinesin family member 26B [Source:MGI Symbol;Acc:MGI:2447076]	3.43447	1.78009	up
GO:0005515	protein binding	molecular_function	4	4.72583e-09	ENSMUSG00000026622	Nek2	NIMA (never in mitosis gene a)-related expressed kinase 2 [Source:MGI Symbol;Acc:MGI:109359]	3.86233	1.94947	up
GO:0005515	protein binding	molecular_function	4	4.72583e-09	ENSMUSG00000026728	Vim	vimentin [Source:MGI Symbol;Acc:MGI:98932]	2.01935	1.01389	up
GO:0005515	protein binding	molecular_function	4	4.72583e-09	ENSMUSG00000026837	Col5a1	collagen, type V, alpha 1 [Source:MGI Symbol;Acc:MGI:88457]	0.382033	-1.38823	down
GO:0005515	protein binding	molecular_function	4	4.72583e-09	ENSMUSG00000026875	Traf1	TNF receptor-associated factor 1 [Source:MGI Symbol;Acc:MGI:101836]	5.69794	2.51044	up
GO:0005515	protein binding	molecular_function	4	4.72583e-09	ENSMUSG00000026950	Neb	nebulin [Source:MGI Symbol;Acc:MGI:97292]	3.02398	1.59645	up
GO:0005515	protein binding	molecular_function	4	4.72583e-09	ENSMUSG00000027168	Pax6	paired box 6 [Source:MGI Symbol;Acc:MGI:97490]	3.00252	1.58618	up
GO:0005515	protein binding	molecular_function	4	4.72583e-09	ENSMUSG00000027239	Mdk	midkine [Source:MGI Symbol;Acc:MGI:96949]	2.24687	1.16792	up
GO:0005515	protein binding	molecular_function	4	4.72583e-09	ENSMUSG00000027286	Lrrc57	leucine rich repeat containing 57 [Source:MGI Symbol;Acc:MGI:1913856]	0.472294	-1.08224	down
GO:0005515	protein binding	molecular_function	4	4.72583e-09	ENSMUSG00000027315	Spint1	serine protease inhibitor, Kunitz type 1 [Source:MGI Symbol;Acc:MGI:1338033]	3.02241	1.5957	up
GO:0005515	protein binding	molecular_function	4	4.72583e-09	ENSMUSG00000027490	E2f1	E2F transcription factor 1 [Source:MGI Symbol;Acc:MGI:101941]	0.364084	-1.45766	down
GO:0005515	protein binding	molecular_function	4	4.72583e-09	ENSMUSG00000027636	Sla2	Src-like-adaptor 2 [Source:MGI Symbol;Acc:MGI:1925049]	0.257646	-1.95654	down
GO:0005515	protein binding	molecular_function	4	4.72583e-09	ENSMUSG00000027641	Rbl1	RB transcriptional corepressor like 1 [Source:MGI Symbol;Acc:MGI:103300]	2.55206	1.35166	up
GO:0005515	protein binding	molecular_function	4	4.72583e-09	ENSMUSG00000027776	Il12a	interleukin 12a [Source:MGI Symbol;Acc:MGI:96539]	0.326387	-1.61535	down
GO:0005515	protein binding	molecular_function	4	4.72583e-09	ENSMUSG00000027860	Vangl1	VANGL planar cell polarity 1 [Source:MGI Symbol;Acc:MGI:2159344]	2.13765	1.09603	up
GO:0005515	protein binding	molecular_function	4	4.72583e-09	ENSMUSG00000028072	Ntrk1	neurotrophic tyrosine kinase, receptor, type 1 [Source:MGI Symbol;Acc:MGI:97383]	29.1165	4.86376	up
GO:0005515	protein binding	molecular_function	4	4.72583e-09	ENSMUSG00000028150	Rorc	RAR-related orphan receptor gamma [Source:MGI Symbol;Acc:MGI:104856]	6.26217	2.64666	up
GO:0005515	protein binding	molecular_function	4	4.72583e-09	ENSMUSG00000028266	Lmo4	LIM domain only 4 [Source:MGI Symbol;Acc:MGI:109360]	0.434559	-1.20238	down
GO:0005515	protein binding	molecular_function	4	4.72583e-09	ENSMUSG00000028364	Tnc	tenascin C [Source:MGI Symbol;Acc:MGI:101922]	2.57563	1.36493	up
GO:0005515	protein binding	molecular_function	4	4.72583e-09	ENSMUSG00000028555	Ttc39a	tetratricopeptide repeat domain 39A [Source:MGI Symbol;Acc:MGI:2444350]	2.37337	1.24694	up
GO:0005515	protein binding	molecular_function	4	4.72583e-09	ENSMUSG00000028600	Podn	podocan [Source:MGI Symbol;Acc:MGI:2674939]	0.444458	-1.16988	down
GO:0005515	protein binding	molecular_function	4	4.72583e-09	ENSMUSG00000028661	Epha8	Eph receptor A8 [Source:MGI Symbol;Acc:MGI:109378]	2.50705	1.32599	up
GO:0005515	protein binding	molecular_function	4	4.72583e-09	ENSMUSG00000028717	Tal1	T cell acute lymphocytic leukemia 1 [Source:MGI Symbol;Acc:MGI:98480]	2.63362	1.39705	up
GO:0005515	protein binding	molecular_function	4	4.72583e-09	ENSMUSG00000029026	Trp73	transformation related protein 73 [Source:MGI Symbol;Acc:MGI:1336991]	4.09291	2.03313	up
GO:0005515	protein binding	molecular_function	4	4.72583e-09	ENSMUSG00000029032	Arhgef16	Rho guanine nucleotide exchange factor (GEF) 16 [Source:MGI Symbol;Acc:MGI:2446219]	4.11098	2.03948	up
GO:0005515	protein binding	molecular_function	4	4.72583e-09	ENSMUSG00000029361	Nos1	nitric oxide synthase 1, neuronal [Source:MGI Symbol;Acc:MGI:97360]	4.46753	2.15948	up
GO:0005515	protein binding	molecular_function	4	4.72583e-09	ENSMUSG00000029410	Ppef2	protein phosphatase, EF hand calcium-binding domain 2 [Source:MGI Symbol;Acc:MGI:1342304]	3.5359	1.82208	up
GO:0005515	protein binding	molecular_function	4	4.72583e-09	ENSMUSG00000029521	Chek2	checkpoint kinase 2 [Source:MGI Symbol;Acc:MGI:1355321]	2.32807	1.21914	up
GO:0005515	protein binding	molecular_function	4	4.72583e-09	ENSMUSG00000029544	Cabp1	calcium binding protein 1 [Source:MGI Symbol;Acc:MGI:1352750]	0.442402	-1.17657	down
GO:0005515	protein binding	molecular_function	4	4.72583e-09	ENSMUSG00000029868	Trpv6	transient receptor potential cation channel, subfamily V, member 6 [Source:MGI Symbol;Acc:MGI:1927259]	0.190819	-2.38972	down
GO:0005515	protein binding	molecular_function	4	4.72583e-09	ENSMUSG00000029869	Ephb6	Eph receptor B6 [Source:MGI Symbol;Acc:MGI:1096338]	0.302784	-1.72364	down
GO:0005515	protein binding	molecular_function	4	4.72583e-09	ENSMUSG00000030029	Lrig1	leucine-rich repeats and immunoglobulin-like domains 1 [Source:MGI Symbol;Acc:MGI:107935]	3.30376	1.72411	up
GO:0005515	protein binding	molecular_function	4	4.72583e-09	ENSMUSG00000030092	Cntn6	contactin 6 [Source:MGI Symbol;Acc:MGI:1858223]	2.00062	1.00044	up
GO:0005515	protein binding	molecular_function	4	4.72583e-09	ENSMUSG00000030103	Bhlhe40	basic helix-loop-helix family, member e40 [Source:MGI Symbol;Acc:MGI:1097714]	0.491586	-1.02449	down
GO:0005515	protein binding	molecular_function	4	4.72583e-09	ENSMUSG00000030110	Ret	ret proto-oncogene [Source:MGI Symbol;Acc:MGI:97902]	5.28142	2.40093	up
GO:0005515	protein binding	molecular_function	4	4.72583e-09	ENSMUSG00000030111	A2m	alpha-2-macroglobulin [Source:MGI Symbol;Acc:MGI:2449119]	21.6579	4.43682	up
GO:0005515	protein binding	molecular_function	4	4.72583e-09	ENSMUSG00000030317	Timp4	tissue inhibitor of metalloproteinase 4 [Source:MGI Symbol;Acc:MGI:109125]	2.87737	1.52475	up
GO:0005515	protein binding	molecular_function	4	4.72583e-09	ENSMUSG00000030319	Cand2	cullin-associated and neddylation-dissociated 2 (putative) [Source:MGI Symbol;Acc:MGI:1914338]	2.00233	1.00168	up
GO:0005515	protein binding	molecular_function	4	4.72583e-09	ENSMUSG00000030616	Sytl2	synaptotagmin-like 2 [Source:MGI Symbol;Acc:MGI:1933366]	0.341959	-1.54811	down
GO:0005515	protein binding	molecular_function	4	4.72583e-09	ENSMUSG00000030739	Myh14	myosin, heavy polypeptide 14 [Source:MGI Symbol;Acc:MGI:1919210]	2.09469	1.06674	up
GO:0005515	protein binding	molecular_function	4	4.72583e-09	ENSMUSG00000030792	Dkkl1	dickkopf-like 1 [Source:MGI Symbol;Acc:MGI:1354963]	0.357344	-1.48461	down
GO:0005515	protein binding	molecular_function	4	4.72583e-09	ENSMUSG00000030898	Cckbr	cholecystokinin B receptor [Source:MGI Symbol;Acc:MGI:99479]	0.424466	-1.23628	down
GO:0005515	protein binding	molecular_function	4	4.72583e-09	ENSMUSG00000031255	Sytl4	synaptotagmin-like 4 [Source:MGI Symbol;Acc:MGI:1351606]	17.3603	4.11772	up
GO:0005515	protein binding	molecular_function	4	4.72583e-09	ENSMUSG00000031367	Ap1s2	adaptor-related protein complex 1, sigma 2 subunit [Source:MGI Symbol;Acc:MGI:1889383]	2.27994	1.18899	up
GO:0005515	protein binding	molecular_function	4	4.72583e-09	ENSMUSG00000031380	Vegfd	vascular endothelial growth factor D [Source:MGI Symbol;Acc:MGI:108037]	0.280191	-1.83552	down
GO:0005515	protein binding	molecular_function	4	4.72583e-09	ENSMUSG00000031382	Asb11	ankyrin repeat and SOCS box-containing 11 [Source:MGI Symbol;Acc:MGI:1916104]	0.363253	-1.46095	down
GO:0005515	protein binding	molecular_function	4	4.72583e-09	ENSMUSG00000031410	Nxf7	nuclear RNA export factor 7 [Source:MGI Symbol;Acc:MGI:2159343]	0.240754	-2.05437	down
GO:0005515	protein binding	molecular_function	4	4.72583e-09	ENSMUSG00000031551	Ido1	indoleamine 2,3-dioxygenase 1 [Source:MGI Symbol;Acc:MGI:96416]	4.70955	2.23559	up
GO:0005515	protein binding	molecular_function	4	4.72583e-09	ENSMUSG00000031654	Cbln1	cerebellin 1 precursor protein [Source:MGI Symbol;Acc:MGI:88281]	12.4734	3.64078	up
GO:0005515	protein binding	molecular_function	4	4.72583e-09	ENSMUSG00000031870	Pgr	progesterone receptor [Source:MGI Symbol;Acc:MGI:97567]	0.492288	-1.02243	down
GO:0005515	protein binding	molecular_function	4	4.72583e-09	ENSMUSG00000031962	Cdh15	cadherin 15 [Source:MGI Symbol;Acc:MGI:106672]	10.5136	3.39418	up
GO:0005515	protein binding	molecular_function	4	4.72583e-09	ENSMUSG00000031997	Trpc6	transient receptor potential cation channel, subfamily C, member 6 [Source:MGI Symbol;Acc:MGI:109523]	0.456004	-1.13288	down
GO:0005515	protein binding	molecular_function	4	4.72583e-09	ENSMUSG00000032033	Barx2	BarH-like homeobox 2 [Source:MGI Symbol;Acc:MGI:109617]	0.415879	-1.26576	down
GO:0005515	protein binding	molecular_function	4	4.72583e-09	ENSMUSG00000032128	Robo3	roundabout guidance receptor 3 [Source:MGI Symbol;Acc:MGI:1343102]	0.165535	-2.59479	down
GO:0005515	protein binding	molecular_function	4	4.72583e-09	ENSMUSG00000032172	Olfm2	olfactomedin 2 [Source:MGI Symbol;Acc:MGI:3045350]	0.471378	-1.08504	down
GO:0005515	protein binding	molecular_function	4	4.72583e-09	ENSMUSG00000032179	Bmp5	bone morphogenetic protein 5 [Source:MGI Symbol;Acc:MGI:88181]	2.51994	1.33339	up
GO:0005515	protein binding	molecular_function	4	4.72583e-09	ENSMUSG00000032194	Kank2	KN motif and ankyrin repeat domains 2 [Source:MGI Symbol;Acc:MGI:2384568]	4.52872	2.1791	up
GO:0005515	protein binding	molecular_function	4	4.72583e-09	ENSMUSG00000032202	Rab27a	RAB27A, member RAS oncogene family [Source:MGI Symbol;Acc:MGI:1861441]	2.88481	1.52848	up
GO:0005515	protein binding	molecular_function	4	4.72583e-09	ENSMUSG00000032259	Drd2	dopamine receptor D2 [Source:MGI Symbol;Acc:MGI:94924]	8.72838	3.12571	up
GO:0005515	protein binding	molecular_function	4	4.72583e-09	ENSMUSG00000032332	Col12a1	collagen, type XII, alpha 1 [Source:MGI Symbol;Acc:MGI:88448]	0.477694	-1.06584	down
GO:0005515	protein binding	molecular_function	4	4.72583e-09	ENSMUSG00000032368	Zic1	zinc finger protein of the cerebellum 1 [Source:MGI Symbol;Acc:MGI:106683]	8.15356	3.02743	up
GO:0005515	protein binding	molecular_function	4	4.72583e-09	ENSMUSG00000032372	Plscr2	phospholipid scramblase 2 [Source:MGI Symbol;Acc:MGI:1270860]	2.2716	1.18371	up
GO:0005515	protein binding	molecular_function	4	4.72583e-09	ENSMUSG00000032495	Lrrc2	leucine rich repeat containing 2 [Source:MGI Symbol;Acc:MGI:1921499]	3.07318	1.61973	up
GO:0005515	protein binding	molecular_function	4	4.72583e-09	ENSMUSG00000032502	Stac	src homology three (SH3) and cysteine rich domain [Source:MGI Symbol;Acc:MGI:1201400]	5.58126	2.48059	up
GO:0005515	protein binding	molecular_function	4	4.72583e-09	ENSMUSG00000032511	Scn5a	sodium channel, voltage-gated, type V, alpha [Source:MGI Symbol;Acc:MGI:98251]	5.65384	2.49923	up
GO:0005515	protein binding	molecular_function	4	4.72583e-09	ENSMUSG00000032514	Ttc21a	tetratricopeptide repeat domain 21A [Source:MGI Symbol;Acc:MGI:1921302]	2.78229	1.47627	up
GO:0005515	protein binding	molecular_function	4	4.72583e-09	ENSMUSG00000032532	Cck	cholecystokinin [Source:MGI Symbol;Acc:MGI:88297]	0.348061	-1.52259	down
GO:0005515	protein binding	molecular_function	4	4.72583e-09	ENSMUSG00000032715	Trib3	tribbles pseudokinase 3 [Source:MGI Symbol;Acc:MGI:1345675]	3.77135	1.91508	up
GO:0005515	protein binding	molecular_function	4	4.72583e-09	ENSMUSG00000032744	Heyl	hairy/enhancer-of-split related with YRPW motif-like [Source:MGI Symbol;Acc:MGI:1860511]	2.06607	1.04689	up
GO:0005515	protein binding	molecular_function	4	4.72583e-09	ENSMUSG00000032796	Lama1	laminin, alpha 1 [Source:MGI Symbol;Acc:MGI:99892]	2.25205	1.17124	up
GO:0005515	protein binding	molecular_function	4	4.72583e-09	ENSMUSG00000032807	Alox12b	arachidonate 12-lipoxygenase, 12R type [Source:MGI Symbol;Acc:MGI:1274782]	0.182646	-2.45288	down
GO:0005515	protein binding	molecular_function	4	4.72583e-09	ENSMUSG00000033083	Tbc1d4	TBC1 domain family, member 4 [Source:MGI Symbol;Acc:MGI:2429660]	2.7673	1.46848	up
GO:0005515	protein binding	molecular_function	4	4.72583e-09	ENSMUSG00000033177	Tmprss7	transmembrane serine protease 7 [Source:MGI Symbol;Acc:MGI:2686594]	0.40408	-1.30729	down
GO:0005515	protein binding	molecular_function	4	4.72583e-09	ENSMUSG00000033196	Myh2	myosin, heavy polypeptide 2, skeletal muscle, adult [Source:MGI Symbol;Acc:MGI:1339710]	0.243379	-2.03872	down
GO:0005515	protein binding	molecular_function	4	4.72583e-09	ENSMUSG00000033306	Lpp	LIM domain containing preferred translocation partner in lipoma [Source:MGI Symbol;Acc:MGI:2441849]	2.16629	1.11523	up
GO:0005515	protein binding	molecular_function	4	4.72583e-09	ENSMUSG00000033726	Emx1	empty spiracles homeobox 1 [Source:MGI Symbol;Acc:MGI:95387]	0.306461	-1.70622	down
GO:0005515	protein binding	molecular_function	4	4.72583e-09	ENSMUSG00000034009	Rxfp1	relaxin/insulin-like family peptide receptor 1 [Source:MGI Symbol;Acc:MGI:2682211]	0.337971	-1.56503	down
GO:0005515	protein binding	molecular_function	4	4.72583e-09	ENSMUSG00000034701	Neurod1	neurogenic differentiation 1 [Source:MGI Symbol;Acc:MGI:1339708]	8.29686	3.05257	up
GO:0005515	protein binding	molecular_function	4	4.72583e-09	ENSMUSG00000034706	Dnaic2	dynein, axonemal, intermediate chain 2 [Source:MGI Symbol;Acc:MGI:2685574]	2.58724	1.37142	up
GO:0005515	protein binding	molecular_function	4	4.72583e-09	ENSMUSG00000034751	Mast4	microtubule associated serine/threonine kinase family member 4 [Source:MGI Symbol;Acc:MGI:1918885]	2.48945	1.31583	up
GO:0005515	protein binding	molecular_function	4	4.72583e-09	ENSMUSG00000034758	Tle6	transducin-like enhancer of split 6 [Source:MGI Symbol;Acc:MGI:2149593]	0.448311	-1.15743	down
GO:0005515	protein binding	molecular_function	4	4.72583e-09	ENSMUSG00000034919	Ttc22	tetratricopeptide repeat domain 22 [Source:MGI Symbol;Acc:MGI:3045307]	2.70276	1.43443	up
GO:0005515	protein binding	molecular_function	4	4.72583e-09	ENSMUSG00000035168	Tanc1	tetratricopeptide repeat, ankyrin repeat and coiled-coil containing 1 [Source:MGI Symbol;Acc:MGI:1914110]	2.05138	1.0366	up
GO:0005515	protein binding	molecular_function	4	4.72583e-09	ENSMUSG00000035258	Abi3bp	ABI gene family, member 3 (NESH) binding protein [Source:MGI Symbol;Acc:MGI:2444583]	2.20601	1.14144	up
GO:0005515	protein binding	molecular_function	4	4.72583e-09	ENSMUSG00000035305	Ror1	receptor tyrosine kinase-like orphan receptor 1 [Source:MGI Symbol;Acc:MGI:1347520]	5.71325	2.51431	up
GO:0005515	protein binding	molecular_function	4	4.72583e-09	ENSMUSG00000035357	Pdzrn3	PDZ domain containing RING finger 3 [Source:MGI Symbol;Acc:MGI:1933157]	0.457883	-1.12695	down
GO:0005515	protein binding	molecular_function	4	4.72583e-09	ENSMUSG00000035486	Plk5	polo like kinase 5 [Source:MGI Symbol;Acc:MGI:3026984]	2.31557	1.21137	up
GO:0005515	protein binding	molecular_function	4	4.72583e-09	ENSMUSG00000036158	Prickle1	prickle planar cell polarity protein 1 [Source:MGI Symbol;Acc:MGI:1916034]	0.438968	-1.18781	down
GO:0005515	protein binding	molecular_function	4	4.72583e-09	ENSMUSG00000036192	Rorb	RAR-related orphan receptor beta [Source:MGI Symbol;Acc:MGI:1343464]	0.434655	-1.20206	down
GO:0005515	protein binding	molecular_function	4	4.72583e-09	ENSMUSG00000036334	Igsf10	immunoglobulin superfamily, member 10 [Source:MGI Symbol;Acc:MGI:1923481]	3.17618	1.66729	up
GO:0005515	protein binding	molecular_function	4	4.72583e-09	ENSMUSG00000036478	Btg1	BTG anti-proliferation factor 1 [Source:MGI Symbol;Acc:MGI:88215]	2.48874	1.31542	up
GO:0005515	protein binding	molecular_function	4	4.72583e-09	ENSMUSG00000036492	Rnf39	ring finger protein 39 [Source:MGI Symbol;Acc:MGI:2156378]	0.3448	-1.53617	down
GO:0005515	protein binding	molecular_function	4	4.72583e-09	ENSMUSG00000036585	Fgf1	fibroblast growth factor 1 [Source:MGI Symbol;Acc:MGI:95515]	2.09601	1.06765	up
GO:0005515	protein binding	molecular_function	4	4.72583e-09	ENSMUSG00000036594	H2-Aa	histocompatibility 2, class II antigen A, alpha [Source:MGI Symbol;Acc:MGI:95895]	2.33727	1.22483	up
GO:0005515	protein binding	molecular_function	4	4.72583e-09	ENSMUSG00000036699	Zcchc12	zinc finger, CCHC domain containing 12 [Source:MGI Symbol;Acc:MGI:1919943]	3.87761	1.95517	up
GO:0005515	protein binding	molecular_function	4	4.72583e-09	ENSMUSG00000036718	Micall2	MICAL-like 2 [Source:MGI Symbol;Acc:MGI:2444818]	2.17817	1.12312	up
GO:0005515	protein binding	molecular_function	4	4.72583e-09	ENSMUSG00000036782	Klhl13	kelch-like 13 [Source:MGI Symbol;Acc:MGI:1914705]	3.8156	1.93191	up
GO:0005515	protein binding	molecular_function	4	4.72583e-09	ENSMUSG00000036856	Wnt4	wingless-type MMTV integration site family, member 4 [Source:MGI Symbol;Acc:MGI:98957]	0.417034	-1.26176	down
GO:0005515	protein binding	molecular_function	4	4.72583e-09	ENSMUSG00000036913	Trim67	tripartite motif-containing 67 [Source:MGI Symbol;Acc:MGI:3045323]	3.58464	1.84183	up
GO:0005515	protein binding	molecular_function	4	4.72583e-09	ENSMUSG00000037016	Frem2	Fras1 related extracellular matrix protein 2 [Source:MGI Symbol;Acc:MGI:2444465]	2.33802	1.22529	up
GO:0005515	protein binding	molecular_function	4	4.72583e-09	ENSMUSG00000037095	Lrg1	leucine-rich alpha-2-glycoprotein 1 [Source:MGI Symbol;Acc:MGI:1924155]	0.267592	-1.90189	down
GO:0005515	protein binding	molecular_function	4	4.72583e-09	ENSMUSG00000037295	Ldlrap1	low density lipoprotein receptor adaptor protein 1 [Source:MGI Symbol;Acc:MGI:2140175]	2.65598	1.40925	up
GO:0005515	protein binding	molecular_function	4	4.72583e-09	ENSMUSG00000037536	Fbxo34	F-box protein 34 [Source:MGI Symbol;Acc:MGI:1926188]	3.70222	1.88839	up
GO:0005515	protein binding	molecular_function	4	4.72583e-09	ENSMUSG00000037578	Pkd2l1	polycystic kidney disease 2-like 1 [Source:MGI Symbol;Acc:MGI:1352448]	3.54256	1.82479	up
GO:0005515	protein binding	molecular_function	4	4.72583e-09	ENSMUSG00000037653	Kctd8	potassium channel tetramerisation domain containing 8 [Source:MGI Symbol;Acc:MGI:2443804]	2.18478	1.12749	up
GO:0005515	protein binding	molecular_function	4	4.72583e-09	ENSMUSG00000037708	Spag6	sperm associated antigen 6 [Source:MGI Symbol;Acc:MGI:3040687]	0.224714	-2.15384	down
GO:0005515	protein binding	molecular_function	4	4.72583e-09	ENSMUSG00000037795	N4bp2	NEDD4 binding protein 2 [Source:MGI Symbol;Acc:MGI:2684414]	2.18016	1.12444	up
GO:0005515	protein binding	molecular_function	4	4.72583e-09	ENSMUSG00000038244	Mical2	microtubule associated monooxygenase, calponin and LIM domain containing 2 [Source:MGI Symbol;Acc:MGI:2444947]	0.45029	-1.15107	down
GO:0005515	protein binding	molecular_function	4	4.72583e-09	ENSMUSG00000038292	Ccdc155	coiled-coil domain containing 155 [Source:MGI Symbol;Acc:MGI:2687329]	0.497513	-1.0072	down
GO:0005515	protein binding	molecular_function	4	4.72583e-09	ENSMUSG00000038331	Satb2	special AT-rich sequence binding protein 2 [Source:MGI Symbol;Acc:MGI:2679336]	0.281676	-1.82789	down
GO:0005515	protein binding	molecular_function	4	4.72583e-09	ENSMUSG00000038473	Nos1ap	nitric oxide synthase 1 (neuronal) adaptor protein [Source:MGI Symbol;Acc:MGI:1917979]	0.381716	-1.38943	down
GO:0005515	protein binding	molecular_function	4	4.72583e-09	ENSMUSG00000038537	Mc3r	melanocortin 3 receptor [Source:MGI Symbol;Acc:MGI:96929]	4.00782	2.00282	up
GO:0005515	protein binding	molecular_function	4	4.72583e-09	ENSMUSG00000038745	Nlrp6	NLR family, pyrin domain containing 6 [Source:MGI Symbol;Acc:MGI:2141990]	0.289899	-1.78638	down
GO:0005515	protein binding	molecular_function	4	4.72583e-09	ENSMUSG00000038764	Ptpn3	protein tyrosine phosphatase, non-receptor type 3 [Source:MGI Symbol;Acc:MGI:105307]	0.494122	-1.01706	down
GO:0005515	protein binding	molecular_function	4	4.72583e-09	ENSMUSG00000038805	Six3	sine oculis-related homeobox 3 [Source:MGI Symbol;Acc:MGI:102764]	18.1766	4.18401	up
GO:0005515	protein binding	molecular_function	4	4.72583e-09	ENSMUSG00000038963	Slco4a1	solute carrier organic anion transporter family, member 4a1 [Source:MGI Symbol;Acc:MGI:1351866]	2.76586	1.46773	up
GO:0005515	protein binding	molecular_function	4	4.72583e-09	ENSMUSG00000039131	Gipc2	GIPC PDZ domain containing family, member 2 [Source:MGI Symbol;Acc:MGI:1889209]	2.1691	1.11709	up
GO:0005515	protein binding	molecular_function	4	4.72583e-09	ENSMUSG00000039153	Runx2	runt related transcription factor 2 [Source:MGI Symbol;Acc:MGI:99829]	0.486528	-1.03941	down
GO:0005515	protein binding	molecular_function	4	4.72583e-09	ENSMUSG00000039457	Ppl	periplakin [Source:MGI Symbol;Acc:MGI:1194898]	2.8173	1.49431	up
GO:0005515	protein binding	molecular_function	4	4.72583e-09	ENSMUSG00000039474	Wfs1	wolframin ER transmembrane glycoprotein [Source:MGI Symbol;Acc:MGI:1328355]	2.08638	1.061	up
GO:0005515	protein binding	molecular_function	4	4.72583e-09	ENSMUSG00000039646	Vasn	vasorin [Source:MGI Symbol;Acc:MGI:2177651]	0.442182	-1.17729	down
GO:0005515	protein binding	molecular_function	4	4.72583e-09	ENSMUSG00000039706	Ldb2	LIM domain binding 2 [Source:MGI Symbol;Acc:MGI:894670]	0.291697	-1.77746	down
GO:0005515	protein binding	molecular_function	4	4.72583e-09	ENSMUSG00000039910	Cited2	Cbp/p300-interacting transactivator, with Glu/Asp-rich carboxy-terminal domain, 2 [Source:MGI Symbol;Acc:MGI:1306784]	2.05372	1.03824	up
GO:0005515	protein binding	molecular_function	4	4.72583e-09	ENSMUSG00000040146	Rgl3	ral guanine nucleotide dissociation stimulator-like 3 [Source:MGI Symbol;Acc:MGI:1918996]	4.64894	2.2169	up
GO:0005515	protein binding	molecular_function	4	4.72583e-09	ENSMUSG00000040152	Thbs1	thrombospondin 1 [Source:MGI Symbol;Acc:MGI:98737]	2.48413	1.31274	up
GO:0005515	protein binding	molecular_function	4	4.72583e-09	ENSMUSG00000040164	Kcns1	K+ voltage-gated channel, subfamily S, 1 [Source:MGI Symbol;Acc:MGI:1197019]	0.295923	-1.75671	down
GO:0005515	protein binding	molecular_function	4	4.72583e-09	ENSMUSG00000040219	Ttc12	tetratricopeptide repeat domain 12 [Source:MGI Symbol;Acc:MGI:2444588]	2.85539	1.51369	up
GO:0005515	protein binding	molecular_function	4	4.72583e-09	ENSMUSG00000040270	Bach2	BTB and CNC homology, basic leucine zipper transcription factor 2 [Source:MGI Symbol;Acc:MGI:894679]	0.304217	-1.71683	down
GO:0005515	protein binding	molecular_function	4	4.72583e-09	ENSMUSG00000040380	Cbln3	cerebellin 3 precursor protein [Source:MGI Symbol;Acc:MGI:1889286]	478.985	8.90384	up
GO:0005515	protein binding	molecular_function	4	4.72583e-09	ENSMUSG00000041000	Trim62	tripartite motif-containing 62 [Source:MGI Symbol;Acc:MGI:1914775]	2.51992	1.33338	up
GO:0005515	protein binding	molecular_function	4	4.72583e-09	ENSMUSG00000041075	Fzd7	frizzled class receptor 7 [Source:MGI Symbol;Acc:MGI:108570]	3.03688	1.60259	up
GO:0005515	protein binding	molecular_function	4	4.72583e-09	ENSMUSG00000041235	Chd7	chromodomain helicase DNA binding protein 7 [Source:MGI Symbol;Acc:MGI:2444748]	4.34045	2.11784	up
GO:0005515	protein binding	molecular_function	4	4.72583e-09	ENSMUSG00000041261	Car8	carbonic anhydrase 8 [Source:MGI Symbol;Acc:MGI:88253]	35.665	5.15644	up
GO:0005515	protein binding	molecular_function	4	4.72583e-09	ENSMUSG00000041444	Arhgap32	Rho GTPase activating protein 32 [Source:MGI Symbol;Acc:MGI:2450166]	0.450766	-1.14955	down
GO:0005515	protein binding	molecular_function	4	4.72583e-09	ENSMUSG00000041482	Piezo2	piezo-type mechanosensitive ion channel component 2 [Source:MGI Symbol;Acc:MGI:1918781]	4.44941	2.15361	up
GO:0005515	protein binding	molecular_function	4	4.72583e-09	ENSMUSG00000041734	Kirrel	kirre like nephrin family adhesion molecule 1 [Source:MGI Symbol;Acc:MGI:1891396]	2.27071	1.18315	up
GO:0005515	protein binding	molecular_function	4	4.72583e-09	ENSMUSG00000041798	Gck	glucokinase [Source:MGI Symbol;Acc:MGI:1270854]	4.87995	2.28687	up
GO:0005515	protein binding	molecular_function	4	4.72583e-09	ENSMUSG00000042064	Myo3b	myosin IIIB [Source:MGI Symbol;Acc:MGI:2448580]	3.28249	1.71479	up
GO:0005515	protein binding	molecular_function	4	4.72583e-09	ENSMUSG00000042258	Isl1	ISL1 transcription factor, LIM/homeodomain [Source:MGI Symbol;Acc:MGI:101791]	14.2633	3.83424	up
GO:0005515	protein binding	molecular_function	4	4.72583e-09	ENSMUSG00000042514	Klhl14	kelch-like 14 [Source:MGI Symbol;Acc:MGI:1921249]	2.23982	1.16338	up
GO:0005515	protein binding	molecular_function	4	4.72583e-09	ENSMUSG00000042596	Tfap2d	transcription factor AP-2, delta [Source:MGI Symbol;Acc:MGI:2153466]	4.00455	2.00164	up
GO:0005515	protein binding	molecular_function	4	4.72583e-09	ENSMUSG00000042607	Asb4	ankyrin repeat and SOCS box-containing 4 [Source:MGI Symbol;Acc:MGI:1929751]	32.3905	5.0175	up
GO:0005515	protein binding	molecular_function	4	4.72583e-09	ENSMUSG00000042834	Nrep	neuronal regeneration related protein [Source:MGI Symbol;Acc:MGI:99444]	2.93683	1.55426	up
GO:0005515	protein binding	molecular_function	4	4.72583e-09	ENSMUSG00000043289	Mei4	meiotic double-stranded break formation protein 4 [Source:MGI Symbol;Acc:MGI:1922283]	2.76665	1.46814	up
GO:0005515	protein binding	molecular_function	4	4.72583e-09	ENSMUSG00000043439	Epop	elongin BC and polycomb repressive complex 2 associated protein [Source:MGI Symbol;Acc:MGI:2143991]	0.245085	-2.02865	down
GO:0005515	protein binding	molecular_function	4	4.72583e-09	ENSMUSG00000043648	Pld6	phospholipase D family, member 6 [Source:MGI Symbol;Acc:MGI:2687283]	2.35245	1.23417	up
GO:0005515	protein binding	molecular_function	4	4.72583e-09	ENSMUSG00000043811	Rtn4r	reticulon 4 receptor [Source:MGI Symbol;Acc:MGI:2136886]	0.325656	-1.61858	down
GO:0005515	protein binding	molecular_function	4	4.72583e-09	ENSMUSG00000044252	Osbpl1a	oxysterol binding protein-like 1A [Source:MGI Symbol;Acc:MGI:1927551]	0.420738	-1.24901	down
GO:0005515	protein binding	molecular_function	4	4.72583e-09	ENSMUSG00000044548	Dact1	dishevelled-binding antagonist of beta-catenin 1 [Source:MGI Symbol;Acc:MGI:1891740]	2.38748	1.25549	up
GO:0005515	protein binding	molecular_function	4	4.72583e-09	ENSMUSG00000044734	Serpinb1a	serine (or cysteine) peptidase inhibitor, clade B, member 1a [Source:MGI Symbol;Acc:MGI:1913472]	2.38989	1.25694	up
GO:0005515	protein binding	molecular_function	4	4.72583e-09	ENSMUSG00000044988	Ucn3	urocortin 3 [Source:MGI Symbol;Acc:MGI:1932970]	6508.91	12.6682	up
GO:0005515	protein binding	molecular_function	4	4.72583e-09	ENSMUSG00000045005	Fzd5	frizzled class receptor 5 [Source:MGI Symbol;Acc:MGI:108571]	2.1444	1.10057	up
GO:0005515	protein binding	molecular_function	4	4.72583e-09	ENSMUSG00000045333	Zfp423	zinc finger protein 423 [Source:MGI Symbol;Acc:MGI:1891217]	2.28325	1.19109	up
GO:0005515	protein binding	molecular_function	4	4.72583e-09	ENSMUSG00000045534	Kcna5	potassium voltage-gated channel, shaker-related subfamily, member 5 [Source:MGI Symbol;Acc:MGI:96662]	3.88972	1.95967	up
GO:0005515	protein binding	molecular_function	4	4.72583e-09	ENSMUSG00000045871	Slitrk6	SLIT and NTRK-like family, member 6 [Source:MGI Symbol;Acc:MGI:2443198]	3.5403	1.82387	up
GO:0005515	protein binding	molecular_function	4	4.72583e-09	ENSMUSG00000046159	Chrm3	cholinergic receptor, muscarinic 3, cardiac [Source:MGI Symbol;Acc:MGI:88398]	0.400872	-1.31879	down
GO:0005515	protein binding	molecular_function	4	4.72583e-09	ENSMUSG00000046207	Pik3r6	phosphoinositide-3-kinase regulatory subunit 5 [Source:MGI Symbol;Acc:MGI:2144613]	0.407566	-1.29489	down
GO:0005515	protein binding	molecular_function	4	4.72583e-09	ENSMUSG00000046768	Rhoj	ras homolog family member J [Source:MGI Symbol;Acc:MGI:1931551]	2.11693	1.08197	up
GO:0005515	protein binding	molecular_function	4	4.72583e-09	ENSMUSG00000047139	Cd24a	CD24a antigen [Source:MGI Symbol;Acc:MGI:88323]	2.73545	1.45178	up
GO:0005515	protein binding	molecular_function	4	4.72583e-09	ENSMUSG00000047181	Samd14	sterile alpha motif domain containing 14 [Source:MGI Symbol;Acc:MGI:2384945]	2.74224	1.45535	up
GO:0005515	protein binding	molecular_function	4	4.72583e-09	ENSMUSG00000047773	Ankfn1	ankyrin-repeat and fibronectin type III domain containing 1 [Source:MGI Symbol;Acc:MGI:2686021]	2.57719	1.3658	up
GO:0005515	protein binding	molecular_function	4	4.72583e-09	ENSMUSG00000048540	Nhlh2	nescient helix loop helix 2 [Source:MGI Symbol;Acc:MGI:97324]	39.0847	5.28853	up
GO:0005515	protein binding	molecular_function	4	4.72583e-09	ENSMUSG00000048707	Tprn	taperin [Source:MGI Symbol;Acc:MGI:2139535]	2.06288	1.04466	up
GO:0005515	protein binding	molecular_function	4	4.72583e-09	ENSMUSG00000048721	Fndc9	fibronectin type III domain containing 9 [Source:MGI Symbol;Acc:MGI:2443410]	3.93818	1.97753	up
GO:0005515	protein binding	molecular_function	4	4.72583e-09	ENSMUSG00000048826	Dact2	dishevelled-binding antagonist of beta-catenin 2 [Source:MGI Symbol;Acc:MGI:1920347]	0.455875	-1.13329	down
GO:0005515	protein binding	molecular_function	4	4.72583e-09	ENSMUSG00000049044	Rapgef4	Rap guanine nucleotide exchange factor (GEF) 4 [Source:MGI Symbol;Acc:MGI:1917723]	0.490094	-1.02887	down
GO:0005515	protein binding	molecular_function	4	4.72583e-09	ENSMUSG00000049555	Tmie	transmembrane inner ear [Source:MGI Symbol;Acc:MGI:2159400]	3.8474	1.94388	up
GO:0005515	protein binding	molecular_function	4	4.72583e-09	ENSMUSG00000049556	Lingo1	leucine rich repeat and Ig domain containing 1 [Source:MGI Symbol;Acc:MGI:1915522]	0.413203	-1.27508	down
GO:0005515	protein binding	molecular_function	4	4.72583e-09	ENSMUSG00000049630	C1ql3	C1q-like 3 [Source:MGI Symbol;Acc:MGI:2387350]	0.429539	-1.21914	down
GO:0005515	protein binding	molecular_function	4	4.72583e-09	ENSMUSG00000049985	Ankrd55	ankyrin repeat domain 55 [Source:MGI Symbol;Acc:MGI:1924568]	2.83372	1.5027	up
GO:0005515	protein binding	molecular_function	4	4.72583e-09	ENSMUSG00000050248	Evc2	EvC ciliary complex subunit 2 [Source:MGI Symbol;Acc:MGI:1915775]	0.487181	-1.03747	down
GO:0005515	protein binding	molecular_function	4	4.72583e-09	ENSMUSG00000050315	Synpo2	synaptopodin 2 [Source:MGI Symbol;Acc:MGI:2153070]	2.36581	1.24233	up
GO:0005515	protein binding	molecular_function	4	4.72583e-09	ENSMUSG00000050423	Ppp1r3g	protein phosphatase 1, regulatory subunit 3G [Source:MGI Symbol;Acc:MGI:1923737]	0.210341	-2.2492	down
GO:0005515	protein binding	molecular_function	4	4.72583e-09	ENSMUSG00000050473	Slc35d3	solute carrier family 35, member D3 [Source:MGI Symbol;Acc:MGI:1923407]	4.39035	2.13434	up
GO:0005515	protein binding	molecular_function	4	4.72583e-09	ENSMUSG00000050623	Catsperz	cation channel sperm associated auxiliary subunit zeta [Source:MGI Symbol;Acc:MGI:1914327]	0.194243	-2.36407	down
GO:0005515	protein binding	molecular_function	4	4.72583e-09	ENSMUSG00000050666	Vstm4	V-set and transmembrane domain containing 4 [Source:MGI Symbol;Acc:MGI:2444633]	2.22957	1.15677	up
GO:0005515	protein binding	molecular_function	4	4.72583e-09	ENSMUSG00000050824	Sstr5	somatostatin receptor 5 [Source:MGI Symbol;Acc:MGI:894282]	9.48897	3.24625	up
GO:0005515	protein binding	molecular_function	4	4.72583e-09	ENSMUSG00000050896	Rtn4rl2	reticulon 4 receptor-like 2 [Source:MGI Symbol;Acc:MGI:2669796]	0.390779	-1.35558	down
GO:0005515	protein binding	molecular_function	4	4.72583e-09	ENSMUSG00000051029	Serpinb1b	serine (or cysteine) peptidase inhibitor, clade B, member 1b [Source:MGI Symbol;Acc:MGI:2445361]	7.18078	2.84414	up
GO:0005515	protein binding	molecular_function	4	4.72583e-09	ENSMUSG00000051149	Adnp	activity-dependent neuroprotective protein [Source:MGI Symbol;Acc:MGI:1338758]	2.01554	1.01117	up
GO:0005515	protein binding	molecular_function	4	4.72583e-09	ENSMUSG00000053216	Btn2a2	butyrophilin, subfamily 2, member A2 [Source:MGI Symbol;Acc:MGI:3606486]	0.351147	-1.50985	down
GO:0005515	protein binding	molecular_function	4	4.72583e-09	ENSMUSG00000053310	Nrgn	neurogranin [Source:MGI Symbol;Acc:MGI:1927184]	0.286662	-1.80258	down
GO:0005515	protein binding	molecular_function	4	4.72583e-09	ENSMUSG00000053368	Rxfp2	relaxin/insulin-like family peptide receptor 2 [Source:MGI Symbol;Acc:MGI:2153463]	0.299423	-1.73974	down
GO:0005515	protein binding	molecular_function	4	4.72583e-09	ENSMUSG00000054453	Sytl5	synaptotagmin-like 5 [Source:MGI Symbol;Acc:MGI:2668451]	2.77547	1.47273	up
GO:0005515	protein binding	molecular_function	4	4.72583e-09	ENSMUSG00000054555	Adam12	a disintegrin and metallopeptidase domain 12 (meltrin alpha) [Source:MGI Symbol;Acc:MGI:105378]	2.10627	1.07469	up
GO:0005515	protein binding	molecular_function	4	4.72583e-09	ENSMUSG00000054667	Irs4	insulin receptor substrate 4 [Source:MGI Symbol;Acc:MGI:1338009]	28.1549	4.81532	up
GO:0005515	protein binding	molecular_function	4	4.72583e-09	ENSMUSG00000055027	Smyd1	SET and MYND domain containing 1 [Source:MGI Symbol;Acc:MGI:104790]	3.03226	1.60039	up
GO:0005515	protein binding	molecular_function	4	4.72583e-09	ENSMUSG00000055639	Dach1	dachshund family transcription factor 1 [Source:MGI Symbol;Acc:MGI:1277991]	4.45044	2.15395	up
GO:0005515	protein binding	molecular_function	4	4.72583e-09	ENSMUSG00000055653	Gpc3	glypican 3 [Source:MGI Symbol;Acc:MGI:104903]	3.35494	1.74629	up
GO:0005515	protein binding	molecular_function	4	4.72583e-09	ENSMUSG00000056174	Col8a2	collagen, type VIII, alpha 2 [Source:MGI Symbol;Acc:MGI:88464]	3.28275	1.7149	up
GO:0005515	protein binding	molecular_function	4	4.72583e-09	ENSMUSG00000056214	Pard6g	par-6 family cell polarity regulator gamma [Source:MGI Symbol;Acc:MGI:2135606]	2.15945	1.11066	up
GO:0005515	protein binding	molecular_function	4	4.72583e-09	ENSMUSG00000056380	Gpr50	G-protein-coupled receptor 50 [Source:MGI Symbol;Acc:MGI:1333877]	4.35991	2.1243	up
GO:0005515	protein binding	molecular_function	4	4.72583e-09	ENSMUSG00000056870	Gulp1	GULP, engulfment adaptor PTB domain containing 1 [Source:MGI Symbol;Acc:MGI:1920407]	2.20765	1.14251	up
GO:0005515	protein binding	molecular_function	4	4.72583e-09	ENSMUSG00000056972	Magel2	melanoma antigen, family L, 2 [Source:MGI Symbol;Acc:MGI:1351648]	9.71186	3.27975	up
GO:0005515	protein binding	molecular_function	4	4.72583e-09	ENSMUSG00000057098	Ebf1	early B cell factor 1 [Source:MGI Symbol;Acc:MGI:95275]	7.73155	2.95076	up
GO:0005515	protein binding	molecular_function	4	4.72583e-09	ENSMUSG00000057440	Mpp7	membrane protein, palmitoylated 7 (MAGUK p55 subfamily member 7) [Source:MGI Symbol;Acc:MGI:1922989]	2.69352	1.42949	up
GO:0005515	protein binding	molecular_function	4	4.72583e-09	ENSMUSG00000057719	Sh3rf2	SH3 domain containing ring finger 2 [Source:MGI Symbol;Acc:MGI:2444628]	8.70589	3.12199	up
GO:0005515	protein binding	molecular_function	4	4.72583e-09	ENSMUSG00000057751	Megf6	multiple EGF-like-domains 6 [Source:MGI Symbol;Acc:MGI:1919351]	2.17099	1.11836	up
GO:0005515	protein binding	molecular_function	4	4.72583e-09	ENSMUSG00000060961	Slc4a4	solute carrier family 4 (anion exchanger), member 4 [Source:MGI Symbol;Acc:MGI:1927555]	2.14736	1.10256	up
GO:0005515	protein binding	molecular_function	4	4.72583e-09	ENSMUSG00000061132	Blnk	B cell linker [Source:MGI Symbol;Acc:MGI:96878]	0.327711	-1.60951	down
GO:0005515	protein binding	molecular_function	4	4.72583e-09	ENSMUSG00000061462	Obscn	obscurin, cytoskeletal calmodulin and titin-interacting RhoGEF [Source:MGI Symbol;Acc:MGI:2681862]	0.369962	-1.43455	down
GO:0005515	protein binding	molecular_function	4	4.72583e-09	ENSMUSG00000061751	Kalrn	kalirin, RhoGEF kinase [Source:MGI Symbol;Acc:MGI:2685385]	0.344966	-1.53547	down
GO:0005515	protein binding	molecular_function	4	4.72583e-09	ENSMUSG00000061859	Patj	PATJ, crumbs cell polarity complex component [Source:MGI Symbol;Acc:MGI:1277960]	8.9431	3.16077	up
GO:0005515	protein binding	molecular_function	4	4.72583e-09	ENSMUSG00000062077	Trim54	tripartite motif-containing 54 [Source:MGI Symbol;Acc:MGI:1889623]	37.0314	5.21068	up
GO:0005515	protein binding	molecular_function	4	4.72583e-09	ENSMUSG00000062252	Lhfpl5	lipoma HMGIC fusion partner-like 5 [Source:MGI Symbol;Acc:MGI:1915382]	2.48987	1.31607	up
GO:0005515	protein binding	molecular_function	4	4.72583e-09	ENSMUSG00000062542	Syt9	synaptotagmin IX [Source:MGI Symbol;Acc:MGI:1926373]	2.94183	1.55671	up
GO:0005515	protein binding	molecular_function	4	4.72583e-09	ENSMUSG00000062785	Kcnc3	potassium voltage gated channel, Shaw-related subfamily, member 3 [Source:MGI Symbol;Acc:MGI:96669]	3.76331	1.912	up
GO:0005515	protein binding	molecular_function	4	4.72583e-09	ENSMUSG00000063681	Crb1	crumbs family member 1, photoreceptor morphogenesis associated [Source:MGI Symbol;Acc:MGI:2136343]	2.95465	1.56299	up
GO:0005515	protein binding	molecular_function	4	4.72583e-09	ENSMUSG00000066687	Zbtb16	zinc finger and BTB domain containing 16 [Source:MGI Symbol;Acc:MGI:103222]	0.206801	-2.27368	down
GO:0005515	protein binding	molecular_function	4	4.72583e-09	ENSMUSG00000068551	Zfp467	zinc finger protein 467 [Source:MGI Symbol;Acc:MGI:1916160]	2.0158	1.01135	up
GO:0005515	protein binding	molecular_function	4	4.72583e-09	ENSMUSG00000068744	Psrc1	proline/serine-rich coiled-coil 1 [Source:MGI Symbol;Acc:MGI:1913099]	0.189018	-2.40341	down
GO:0005515	protein binding	molecular_function	4	4.72583e-09	ENSMUSG00000068762	Gstm6	glutathione S-transferase, mu 6 [Source:MGI Symbol;Acc:MGI:1309467]	2.25897	1.17567	up
GO:0005515	protein binding	molecular_function	4	4.72583e-09	ENSMUSG00000070047	Fat1	FAT atypical cadherin 1 [Source:MGI Symbol;Acc:MGI:109168]	2.39075	1.25746	up
GO:0005515	protein binding	molecular_function	4	4.72583e-09	ENSMUSG00000070337	Gpr179	G protein-coupled receptor 179 [Source:MGI Symbol;Acc:MGI:2443409]	4.35113	2.12139	up
GO:0005515	protein binding	molecular_function	4	4.72583e-09	ENSMUSG00000070564	Ntn5	netrin 5 [Source:MGI Symbol;Acc:MGI:2685330]	0.0946593	-3.40111	down
GO:0005515	protein binding	molecular_function	4	4.72583e-09	ENSMUSG00000071379	Hpcal1	hippocalcin-like 1 [Source:MGI Symbol;Acc:MGI:1855689]	4.89262	2.29061	up
GO:0005515	protein binding	molecular_function	4	4.72583e-09	ENSMUSG00000071424	Grid2	glutamate receptor, ionotropic, delta 2 [Source:MGI Symbol;Acc:MGI:95813]	4.61519	2.20639	up
GO:0005515	protein binding	molecular_function	4	4.72583e-09	ENSMUSG00000073421	H2-Ab1	histocompatibility 2, class II antigen A, beta 1 [Source:MGI Symbol;Acc:MGI:103070]	2.45411	1.2952	up
GO:0005515	protein binding	molecular_function	4	4.72583e-09	ENSMUSG00000073877	Gm13306	predicted gene 13306 [Source:MGI Symbol;Acc:MGI:3713752]	0.29795	-1.74686	down
GO:0005515	protein binding	molecular_function	4	4.72583e-09	ENSMUSG00000074622	Mafb	v-maf musculoaponeurotic fibrosarcoma oncogene family, protein B (avian) [Source:MGI Symbol;Acc:MGI:104555]	0.476035	-1.07086	down
GO:0005515	protein binding	molecular_function	4	4.72583e-09	ENSMUSG00000075316	Scn9a	sodium channel, voltage-gated, type IX, alpha [Source:MGI Symbol;Acc:MGI:107636]	3.33589	1.73807	up
GO:0005515	protein binding	molecular_function	4	4.72583e-09	ENSMUSG00000075324	Fign	fidgetin [Source:MGI Symbol;Acc:MGI:1890647]	2.63384	1.39717	up
GO:0005515	protein binding	molecular_function	4	4.72583e-09	ENSMUSG00000077450	Rab11b	RAB11B, member RAS oncogene family [Source:MGI Symbol;Acc:MGI:99425]	0.404125	-1.30713	down
GO:0005515	protein binding	molecular_function	4	4.72583e-09	ENSMUSG00000079105	C7	complement component 7 [Source:MGI Symbol;Acc:MGI:88235]	0.180957	-2.46628	down
GO:0005515	protein binding	molecular_function	4	4.72583e-09	ENSMUSG00000079550	Mpp4	membrane protein, palmitoylated 4 (MAGUK p55 subfamily member 4) [Source:MGI Symbol;Acc:MGI:2386681]	3.45954	1.79058	up
GO:0005515	protein binding	molecular_function	4	4.72583e-09	ENSMUSG00000089665	Fcor	Foxo1 corepressor [Source:MGI Symbol;Acc:MGI:1915484]	2.12669	1.08861	up
GO:0005515	protein binding	molecular_function	4	4.72583e-09	ENSMUSG00000090291	Lrrc10b	leucine rich repeat containing 10B [Source:MGI Symbol;Acc:MGI:2685551]	6.32086	2.66012	up
GO:0005515	protein binding	molecular_function	4	4.72583e-09	ENSMUSG00000090799	Klhl33	kelch-like 33 [Source:MGI Symbol;Acc:MGI:3644593]	2.57807	1.36629	up
GO:0005515	protein binding	molecular_function	4	4.72583e-09	ENSMUSG00000096351	Samd11	sterile alpha motif domain containing 11 [Source:MGI Symbol;Acc:MGI:2446220]	2.36633	1.24265	up
GO:0005515	protein binding	molecular_function	4	4.72583e-09	ENSMUSG00000096606	Tpbgl	trophoblast glycoprotein-like [Source:MGI Symbol;Acc:MGI:3646425]	2.36755	1.24339	up
GO:0005515	protein binding	molecular_function	4	4.72583e-09	ENSMUSG00000096826	Ccl27b	chemokine (C-C motif) ligand 27b [Source:MGI Symbol;Acc:MGI:1891389]	0.194743	-2.36036	down
GO:0005515	protein binding	molecular_function	4	4.72583e-09	ENSMUSG00000103037	Pcdhgb1	protocadherin gamma subfamily B, 1 [Source:MGI Symbol;Acc:MGI:1935169]	9.43305	3.23772	up
GO:0005515	protein binding	molecular_function	4	4.72583e-09	ENSMUSG00000103585	Pcdhgb4	protocadherin gamma subfamily B, 4 [Source:MGI Symbol;Acc:MGI:1935173]	0.0384242	-4.70184	down
GO:0005515	protein binding	molecular_function	4	4.72583e-09	ENSMUSG00000109061	Gm49320	predicted gene, 49320 [Source:MGI Symbol;Acc:MGI:6121499]	0.0208945	-5.58073	down
GO:0005515	protein binding	molecular_function	4	4.72583e-09	ENSMUSG00000109372	Gm19410	predicted gene, 19410 [Source:MGI Symbol;Acc:MGI:5011595]	0.26627	-1.90904	down
GO:0005515	protein binding	molecular_function	4	4.72583e-09	ENSMUSG00000117098	Gm49909	predicted gene, 49909 [Source:MGI Symbol;Acc:MGI:6270609]	0.0930834	-3.42533	down
GO:0045202	synapse	cellular_component	3	6.02395e-09	ENSMUSG00000000120	Ngfr	nerve growth factor receptor (TNFR superfamily, member 16) [Source:MGI Symbol;Acc:MGI:97323]	7.11977	2.83183	up
GO:0045202	synapse	cellular_component	3	6.02395e-09	ENSMUSG00000000263	Glra1	glycine receptor, alpha 1 subunit [Source:MGI Symbol;Acc:MGI:95747]	21.952	4.45628	up
GO:0045202	synapse	cellular_component	3	6.02395e-09	ENSMUSG00000000889	Dbh	dopamine beta hydroxylase [Source:MGI Symbol;Acc:MGI:94864]	10.1217	3.33938	up
GO:0045202	synapse	cellular_component	3	6.02395e-09	ENSMUSG00000003573	Homer3	homer scaffolding protein 3 [Source:MGI Symbol;Acc:MGI:1347359]	9.4132	3.23468	up
GO:0045202	synapse	cellular_component	3	6.02395e-09	ENSMUSG00000003657	Calb2	calbindin 2 [Source:MGI Symbol;Acc:MGI:101914]	2.6795	1.42196	up
GO:0045202	synapse	cellular_component	3	6.02395e-09	ENSMUSG00000004633	Chn2	chimerin 2 [Source:MGI Symbol;Acc:MGI:1917243]	4.576	2.19409	up
GO:0045202	synapse	cellular_component	3	6.02395e-09	ENSMUSG00000006930	Hap1	huntingtin-associated protein 1 [Source:MGI Symbol;Acc:MGI:1261831]	2.7526	1.46079	up
GO:0045202	synapse	cellular_component	3	6.02395e-09	ENSMUSG00000007207	Stx1a	syntaxin 1A (brain) [Source:MGI Symbol;Acc:MGI:109355]	0.309146	-1.69364	down
GO:0045202	synapse	cellular_component	3	6.02395e-09	ENSMUSG00000010825	Grid2ip	glutamate receptor, ionotropic, delta 2 (Grid2) interacting protein 1 [Source:MGI Symbol;Acc:MGI:2176213]	3.72755	1.89823	up
GO:0045202	synapse	cellular_component	3	6.02395e-09	ENSMUSG00000017756	Slc12a7	solute carrier family 12, member 7 [Source:MGI Symbol;Acc:MGI:1342283]	2.27659	1.18687	up
GO:0045202	synapse	cellular_component	3	6.02395e-09	ENSMUSG00000018593	Sparc	secreted acidic cysteine rich glycoprotein [Source:MGI Symbol;Acc:MGI:98373]	4.88328	2.28785	up
GO:0045202	synapse	cellular_component	3	6.02395e-09	ENSMUSG00000020689	Itgb3	integrin beta 3 [Source:MGI Symbol;Acc:MGI:96612]	0.487785	-1.03568	down
GO:0045202	synapse	cellular_component	3	6.02395e-09	ENSMUSG00000020734	Grin2c	glutamate receptor, ionotropic, NMDA2C (epsilon 3) [Source:MGI Symbol;Acc:MGI:95822]	2.07045	1.04995	up
GO:0045202	synapse	cellular_component	3	6.02395e-09	ENSMUSG00000021478	Drd1	dopamine receptor D1 [Source:MGI Symbol;Acc:MGI:99578]	4.55732	2.18819	up
GO:0045202	synapse	cellular_component	3	6.02395e-09	ENSMUSG00000021647	Cartpt	CART prepropeptide [Source:MGI Symbol;Acc:MGI:1351330]	6.63759	2.73066	up
GO:0045202	synapse	cellular_component	3	6.02395e-09	ENSMUSG00000022602	Arc	activity regulated cytoskeletal-associated protein [Source:MGI Symbol;Acc:MGI:88067]	0.336339	-1.57201	down
GO:0045202	synapse	cellular_component	3	6.02395e-09	ENSMUSG00000022705	Drd3	dopamine receptor D3 [Source:MGI Symbol;Acc:MGI:94925]	5.55207	2.47302	up
GO:0045202	synapse	cellular_component	3	6.02395e-09	ENSMUSG00000023192	Grm2	glutamate receptor, metabotropic 2 [Source:MGI Symbol;Acc:MGI:1351339]	0.429741	-1.21846	down
GO:0045202	synapse	cellular_component	3	6.02395e-09	ENSMUSG00000023945	Slc5a7	solute carrier family 5 (choline transporter), member 7 [Source:MGI Symbol;Acc:MGI:1927126]	10.0034	3.32242	up
GO:0045202	synapse	cellular_component	3	6.02395e-09	ENSMUSG00000024617	Camk2a	calcium/calmodulin-dependent protein kinase II alpha [Source:MGI Symbol;Acc:MGI:88256]	0.445365	-1.16694	down
GO:0045202	synapse	cellular_component	3	6.02395e-09	ENSMUSG00000024743	Syt7	synaptotagmin VII [Source:MGI Symbol;Acc:MGI:1859545]	0.302258	-1.72615	down
GO:0045202	synapse	cellular_component	3	6.02395e-09	ENSMUSG00000025905	Oprk1	opioid receptor, kappa 1 [Source:MGI Symbol;Acc:MGI:97439]	5.69755	2.51034	up
GO:0045202	synapse	cellular_component	3	6.02395e-09	ENSMUSG00000026276	Sept2	septin 2 [Source:MGI Symbol;Acc:MGI:97298]	2.5758	1.36502	up
GO:0045202	synapse	cellular_component	3	6.02395e-09	ENSMUSG00000026322	Htr4	5 hydroxytryptamine (serotonin) receptor 4 [Source:MGI Symbol;Acc:MGI:109246]	2.86914	1.52062	up
GO:0045202	synapse	cellular_component	3	6.02395e-09	ENSMUSG00000026347	Tmem163	transmembrane protein 163 [Source:MGI Symbol;Acc:MGI:1919410]	2.15254	1.10604	up
GO:0045202	synapse	cellular_component	3	6.02395e-09	ENSMUSG00000026458	Ppfia4	protein tyrosine phosphatase, receptor type, f polypeptide (PTPRF), interacting protein (liprin), alpha 4 [Source:MGI Symbol;Acc:MGI:1915757]	2.04522	1.03226	up
GO:0045202	synapse	cellular_component	3	6.02395e-09	ENSMUSG00000026514	Cnih3	cornichon family AMPA receptor auxiliary protein 3 [Source:MGI Symbol;Acc:MGI:1920228]	0.447781	-1.15914	down
GO:0045202	synapse	cellular_component	3	6.02395e-09	ENSMUSG00000026787	Gad2	glutamic acid decarboxylase 2 [Source:MGI Symbol;Acc:MGI:95634]	2.16558	1.11476	up
GO:0045202	synapse	cellular_component	3	6.02395e-09	ENSMUSG00000027270	Lamp5	lysosomal-associated membrane protein family, member 5 [Source:MGI Symbol;Acc:MGI:1923411]	0.378956	-1.3999	down
GO:0045202	synapse	cellular_component	3	6.02395e-09	ENSMUSG00000027820	Mme	membrane metallo endopeptidase [Source:MGI Symbol;Acc:MGI:97004]	2.6033	1.38034	up
GO:0045202	synapse	cellular_component	3	6.02395e-09	ENSMUSG00000027978	Prss12	protease, serine 12 neurotrypsin (motopsin) [Source:MGI Symbol;Acc:MGI:1100881]	0.448224	-1.15771	down
GO:0045202	synapse	cellular_component	3	6.02395e-09	ENSMUSG00000028222	Calb1	calbindin 1 [Source:MGI Symbol;Acc:MGI:88248]	3.20789	1.68163	up
GO:0045202	synapse	cellular_component	3	6.02395e-09	ENSMUSG00000029151	Slc30a3	solute carrier family 30 (zinc transporter), member 3 [Source:MGI Symbol;Acc:MGI:1345280]	0.474995	-1.07402	down
GO:0045202	synapse	cellular_component	3	6.02395e-09	ENSMUSG00000029361	Nos1	nitric oxide synthase 1, neuronal [Source:MGI Symbol;Acc:MGI:97360]	4.46753	2.15948	up
GO:0045202	synapse	cellular_component	3	6.02395e-09	ENSMUSG00000031340	Gabre	gamma-aminobutyric acid (GABA) A receptor, subunit epsilon [Source:MGI Symbol;Acc:MGI:1330235]	31.0166	4.95497	up
GO:0045202	synapse	cellular_component	3	6.02395e-09	ENSMUSG00000031344	Gabrq	gamma-aminobutyric acid (GABA) A receptor, subunit theta [Source:MGI Symbol;Acc:MGI:1888498]	20.1833	4.33509	up
GO:0045202	synapse	cellular_component	3	6.02395e-09	ENSMUSG00000031367	Ap1s2	adaptor-related protein complex 1, sigma 2 subunit [Source:MGI Symbol;Acc:MGI:1889383]	2.27994	1.18899	up
GO:0045202	synapse	cellular_component	3	6.02395e-09	ENSMUSG00000031492	Chrnb3	cholinergic receptor, nicotinic, beta polypeptide 3 [Source:MGI Symbol;Acc:MGI:106212]	0.316032	-1.66186	down
GO:0045202	synapse	cellular_component	3	6.02395e-09	ENSMUSG00000031654	Cbln1	cerebellin 1 precursor protein [Source:MGI Symbol;Acc:MGI:88281]	12.4734	3.64078	up
GO:0045202	synapse	cellular_component	3	6.02395e-09	ENSMUSG00000032172	Olfm2	olfactomedin 2 [Source:MGI Symbol;Acc:MGI:3045350]	0.471378	-1.08504	down
GO:0045202	synapse	cellular_component	3	6.02395e-09	ENSMUSG00000032946	Rasgrp2	RAS, guanyl releasing protein 2 [Source:MGI Symbol;Acc:MGI:1333849]	3.0574	1.6123	up
GO:0045202	synapse	cellular_component	3	6.02395e-09	ENSMUSG00000033174	Mgll	monoglyceride lipase [Source:MGI Symbol;Acc:MGI:1346042]	0.212178	-2.23665	down
GO:0045202	synapse	cellular_component	3	6.02395e-09	ENSMUSG00000035168	Tanc1	tetratricopeptide repeat, ankyrin repeat and coiled-coil containing 1 [Source:MGI Symbol;Acc:MGI:1914110]	2.05138	1.0366	up
GO:0045202	synapse	cellular_component	3	6.02395e-09	ENSMUSG00000035357	Pdzrn3	PDZ domain containing RING finger 3 [Source:MGI Symbol;Acc:MGI:1933157]	0.457883	-1.12695	down
GO:0045202	synapse	cellular_component	3	6.02395e-09	ENSMUSG00000035594	Chrna5	cholinergic receptor, nicotinic, alpha polypeptide 5 [Source:MGI Symbol;Acc:MGI:87889]	0.391144	-1.35423	down
GO:0045202	synapse	cellular_component	3	6.02395e-09	ENSMUSG00000037653	Kctd8	potassium channel tetramerisation domain containing 8 [Source:MGI Symbol;Acc:MGI:2443804]	2.18478	1.12749	up
GO:0045202	synapse	cellular_component	3	6.02395e-09	ENSMUSG00000039714	Cplx3	complexin 3 [Source:MGI Symbol;Acc:MGI:2384571]	0.409312	-1.28873	down
GO:0045202	synapse	cellular_component	3	6.02395e-09	ENSMUSG00000039913	Pak7	p21 (RAC1) activated kinase 7 [Source:MGI Symbol;Acc:MGI:1920334]	0.427757	-1.22514	down
GO:0045202	synapse	cellular_component	3	6.02395e-09	ENSMUSG00000040380	Cbln3	cerebellin 3 precursor protein [Source:MGI Symbol;Acc:MGI:1889286]	478.985	8.90384	up
GO:0045202	synapse	cellular_component	3	6.02395e-09	ENSMUSG00000041380	Htr2c	5-hydroxytryptamine (serotonin) receptor 2C [Source:MGI Symbol;Acc:MGI:96281]	3.74013	1.90309	up
GO:0045202	synapse	cellular_component	3	6.02395e-09	ENSMUSG00000041444	Arhgap32	Rho GTPase activating protein 32 [Source:MGI Symbol;Acc:MGI:2450166]	0.450766	-1.14955	down
GO:0045202	synapse	cellular_component	3	6.02395e-09	ENSMUSG00000042671	Rgs8	regulator of G-protein signaling 8 [Source:MGI Symbol;Acc:MGI:108408]	4.7521	2.24857	up
GO:0045202	synapse	cellular_component	3	6.02395e-09	ENSMUSG00000044548	Dact1	dishevelled-binding antagonist of beta-catenin 1 [Source:MGI Symbol;Acc:MGI:1891740]	2.38748	1.25549	up
GO:0045202	synapse	cellular_component	3	6.02395e-09	ENSMUSG00000045005	Fzd5	frizzled class receptor 5 [Source:MGI Symbol;Acc:MGI:108571]	2.1444	1.10057	up
GO:0045202	synapse	cellular_component	3	6.02395e-09	ENSMUSG00000046159	Chrm3	cholinergic receptor, muscarinic 3, cardiac [Source:MGI Symbol;Acc:MGI:88398]	0.400872	-1.31879	down
GO:0045202	synapse	cellular_component	3	6.02395e-09	ENSMUSG00000046447	Camk2n1	calcium/calmodulin-dependent protein kinase II inhibitor 1 [Source:MGI Symbol;Acc:MGI:1913509]	0.445726	-1.16577	down
GO:0045202	synapse	cellular_component	3	6.02395e-09	ENSMUSG00000047139	Cd24a	CD24a antigen [Source:MGI Symbol;Acc:MGI:88323]	2.73545	1.45178	up
GO:0045202	synapse	cellular_component	3	6.02395e-09	ENSMUSG00000051111	Sv2c	synaptic vesicle glycoprotein 2c [Source:MGI Symbol;Acc:MGI:1922459]	3.49909	1.80698	up
GO:0045202	synapse	cellular_component	3	6.02395e-09	ENSMUSG00000053310	Nrgn	neurogranin [Source:MGI Symbol;Acc:MGI:1927184]	0.286662	-1.80258	down
GO:0045202	synapse	cellular_component	3	6.02395e-09	ENSMUSG00000053930	Shisa6	shisa family member 6 [Source:MGI Symbol;Acc:MGI:2685725]	3.43994	1.78238	up
GO:0045202	synapse	cellular_component	3	6.02395e-09	ENSMUSG00000060681	Slc9a6	solute carrier family 9 (sodium/hydrogen exchanger), member 6 [Source:MGI Symbol;Acc:MGI:2443511]	0.382491	-1.3865	down
GO:0045202	synapse	cellular_component	3	6.02395e-09	ENSMUSG00000061762	Tac1	tachykinin 1 [Source:MGI Symbol;Acc:MGI:98474]	5.05737	2.33839	up
GO:0045202	synapse	cellular_component	3	6.02395e-09	ENSMUSG00000062151	Unc13c	unc-13 homolog C [Source:MGI Symbol;Acc:MGI:2149021]	4.82328	2.27002	up
GO:0045202	synapse	cellular_component	3	6.02395e-09	ENSMUSG00000062542	Syt9	synaptotagmin IX [Source:MGI Symbol;Acc:MGI:1926373]	2.94183	1.55671	up
GO:0045202	synapse	cellular_component	3	6.02395e-09	ENSMUSG00000070570	Slc17a7	solute carrier family 17 (sodium-dependent inorganic phosphate cotransporter), member 7 [Source:MGI Symbol;Acc:MGI:1920211]	0.304275	-1.71655	down
GO:0045202	synapse	cellular_component	3	6.02395e-09	ENSMUSG00000070687	Htr1d	5-hydroxytryptamine (serotonin) receptor 1D [Source:MGI Symbol;Acc:MGI:96276]	6.51875	2.7046	up
GO:0045202	synapse	cellular_component	3	6.02395e-09	ENSMUSG00000071424	Grid2	glutamate receptor, ionotropic, delta 2 [Source:MGI Symbol;Acc:MGI:95813]	4.61519	2.20639	up
GO:0045202	synapse	cellular_component	3	6.02395e-09	ENSMUSG00000074939	Chrm5	cholinergic receptor, muscarinic 5 [Source:MGI Symbol;Acc:MGI:109248]	40.6923	5.34668	up
GO:0045202	synapse	cellular_component	3	6.02395e-09	ENSMUSG00000077450	Rab11b	RAB11B, member RAS oncogene family [Source:MGI Symbol;Acc:MGI:99425]	0.404125	-1.30713	down
GO:0045202	synapse	cellular_component	3	6.02395e-09	ENSMUSG00000096764	Gm21985	predicted gene 21985 [Source:MGI Symbol;Acc:MGI:5439454]	154.478	7.27126	up
GO:0030424	axon	cellular_component	6	7.12235e-09	ENSMUSG00000000889	Dbh	dopamine beta hydroxylase [Source:MGI Symbol;Acc:MGI:94864]	10.1217	3.33938	up
GO:0030424	axon	cellular_component	6	7.12235e-09	ENSMUSG00000003476	Crhr2	corticotropin releasing hormone receptor 2 [Source:MGI Symbol;Acc:MGI:894312]	2.67477	1.41941	up
GO:0030424	axon	cellular_component	6	7.12235e-09	ENSMUSG00000005640	Insrr	insulin receptor-related receptor [Source:MGI Symbol;Acc:MGI:1346037]	8.59502	3.1035	up
GO:0030424	axon	cellular_component	6	7.12235e-09	ENSMUSG00000006930	Hap1	huntingtin-associated protein 1 [Source:MGI Symbol;Acc:MGI:1261831]	2.7526	1.46079	up
GO:0030424	axon	cellular_component	6	7.12235e-09	ENSMUSG00000007207	Stx1a	syntaxin 1A (brain) [Source:MGI Symbol;Acc:MGI:109355]	0.309146	-1.69364	down
GO:0030424	axon	cellular_component	6	7.12235e-09	ENSMUSG00000019828	Grm1	glutamate receptor, metabotropic 1 [Source:MGI Symbol;Acc:MGI:1351338]	2.49466	1.31885	up
GO:0030424	axon	cellular_component	6	7.12235e-09	ENSMUSG00000020067	Mypn	myopalladin [Source:MGI Symbol;Acc:MGI:1916052]	0.437136	-1.19385	down
GO:0030424	axon	cellular_component	6	7.12235e-09	ENSMUSG00000020173	Cobl	cordon-bleu WH2 repeat [Source:MGI Symbol;Acc:MGI:105056]	0.424343	-1.2367	down
GO:0030424	axon	cellular_component	6	7.12235e-09	ENSMUSG00000020178	Adora2a	adenosine A2a receptor [Source:MGI Symbol;Acc:MGI:99402]	8.79423	3.13656	up
GO:0030424	axon	cellular_component	6	7.12235e-09	ENSMUSG00000020182	Ddc	dopa decarboxylase [Source:MGI Symbol;Acc:MGI:94876]	3.62522	1.85807	up
GO:0030424	axon	cellular_component	6	7.12235e-09	ENSMUSG00000021478	Drd1	dopamine receptor D1 [Source:MGI Symbol;Acc:MGI:99578]	4.55732	2.18819	up
GO:0030424	axon	cellular_component	6	7.12235e-09	ENSMUSG00000023064	Sncg	synuclein, gamma [Source:MGI Symbol;Acc:MGI:1298397]	16.1355	4.01216	up
GO:0030424	axon	cellular_component	6	7.12235e-09	ENSMUSG00000023192	Grm2	glutamate receptor, metabotropic 2 [Source:MGI Symbol;Acc:MGI:1351339]	0.429741	-1.21846	down
GO:0030424	axon	cellular_component	6	7.12235e-09	ENSMUSG00000023945	Slc5a7	solute carrier family 5 (choline transporter), member 7 [Source:MGI Symbol;Acc:MGI:1927126]	10.0034	3.32242	up
GO:0030424	axon	cellular_component	6	7.12235e-09	ENSMUSG00000023964	Calcr	calcitonin receptor [Source:MGI Symbol;Acc:MGI:101950]	11423.6	13.4797	up
GO:0030424	axon	cellular_component	6	7.12235e-09	ENSMUSG00000024617	Camk2a	calcium/calmodulin-dependent protein kinase II alpha [Source:MGI Symbol;Acc:MGI:88256]	0.445365	-1.16694	down
GO:0030424	axon	cellular_component	6	7.12235e-09	ENSMUSG00000025089	Gfra1	glial cell line derived neurotrophic factor family receptor alpha 1 [Source:MGI Symbol;Acc:MGI:1100842]	2.08286	1.05856	up
GO:0030424	axon	cellular_component	6	7.12235e-09	ENSMUSG00000025958	Creb1	cAMP responsive element binding protein 1 [Source:MGI Symbol;Acc:MGI:88494]	0.289434	-1.7887	down
GO:0030424	axon	cellular_component	6	7.12235e-09	ENSMUSG00000025969	Nrp2	neuropilin 2 [Source:MGI Symbol;Acc:MGI:1100492]	2.76518	1.46738	up
GO:0030424	axon	cellular_component	6	7.12235e-09	ENSMUSG00000026728	Vim	vimentin [Source:MGI Symbol;Acc:MGI:98932]	2.01935	1.01389	up
GO:0030424	axon	cellular_component	6	7.12235e-09	ENSMUSG00000026787	Gad2	glutamic acid decarboxylase 2 [Source:MGI Symbol;Acc:MGI:95634]	2.16558	1.11476	up
GO:0030424	axon	cellular_component	6	7.12235e-09	ENSMUSG00000027820	Mme	membrane metallo endopeptidase [Source:MGI Symbol;Acc:MGI:97004]	2.6033	1.38034	up
GO:0030424	axon	cellular_component	6	7.12235e-09	ENSMUSG00000027978	Prss12	protease, serine 12 neurotrypsin (motopsin) [Source:MGI Symbol;Acc:MGI:1100881]	0.448224	-1.15771	down
GO:0030424	axon	cellular_component	6	7.12235e-09	ENSMUSG00000028072	Ntrk1	neurotrophic tyrosine kinase, receptor, type 1 [Source:MGI Symbol;Acc:MGI:97383]	29.1165	4.86376	up
GO:0030424	axon	cellular_component	6	7.12235e-09	ENSMUSG00000028222	Calb1	calbindin 1 [Source:MGI Symbol;Acc:MGI:88248]	3.20789	1.68163	up
GO:0030424	axon	cellular_component	6	7.12235e-09	ENSMUSG00000030092	Cntn6	contactin 6 [Source:MGI Symbol;Acc:MGI:1858223]	2.00062	1.00044	up
GO:0030424	axon	cellular_component	6	7.12235e-09	ENSMUSG00000030110	Ret	ret proto-oncogene [Source:MGI Symbol;Acc:MGI:97902]	5.28142	2.40093	up
GO:0030424	axon	cellular_component	6	7.12235e-09	ENSMUSG00000030669	Calca	calcitonin/calcitonin-related polypeptide, alpha [Source:MGI Symbol;Acc:MGI:2151253]	3.7045	1.88928	up
GO:0030424	axon	cellular_component	6	7.12235e-09	ENSMUSG00000030739	Myh14	myosin, heavy polypeptide 14 [Source:MGI Symbol;Acc:MGI:1919210]	2.09469	1.06674	up
GO:0030424	axon	cellular_component	6	7.12235e-09	ENSMUSG00000031478	Nek3	NIMA (never in mitosis gene a)-related expressed kinase 3 [Source:MGI Symbol;Acc:MGI:1344371]	2.47935	1.30996	up
GO:0030424	axon	cellular_component	6	7.12235e-09	ENSMUSG00000031837	Necab2	N-terminal EF-hand calcium binding protein 2 [Source:MGI Symbol;Acc:MGI:2152211]	2.18125	1.12516	up
GO:0030424	axon	cellular_component	6	7.12235e-09	ENSMUSG00000031870	Pgr	progesterone receptor [Source:MGI Symbol;Acc:MGI:97567]	0.492288	-1.02243	down
GO:0030424	axon	cellular_component	6	7.12235e-09	ENSMUSG00000032259	Drd2	dopamine receptor D2 [Source:MGI Symbol;Acc:MGI:94924]	8.72838	3.12571	up
GO:0030424	axon	cellular_component	6	7.12235e-09	ENSMUSG00000032532	Cck	cholecystokinin [Source:MGI Symbol;Acc:MGI:88297]	0.348061	-1.52259	down
GO:0030424	axon	cellular_component	6	7.12235e-09	ENSMUSG00000033174	Mgll	monoglyceride lipase [Source:MGI Symbol;Acc:MGI:1346042]	0.212178	-2.23665	down
GO:0030424	axon	cellular_component	6	7.12235e-09	ENSMUSG00000035305	Ror1	receptor tyrosine kinase-like orphan receptor 1 [Source:MGI Symbol;Acc:MGI:1347520]	5.71325	2.51431	up
GO:0030424	axon	cellular_component	6	7.12235e-09	ENSMUSG00000037295	Ldlrap1	low density lipoprotein receptor adaptor protein 1 [Source:MGI Symbol;Acc:MGI:2140175]	2.65598	1.40925	up
GO:0030424	axon	cellular_component	6	7.12235e-09	ENSMUSG00000039103	Nexn	nexilin [Source:MGI Symbol;Acc:MGI:1916060]	7.73197	2.95084	up
GO:0030424	axon	cellular_component	6	7.12235e-09	ENSMUSG00000043811	Rtn4r	reticulon 4 receptor [Source:MGI Symbol;Acc:MGI:2136886]	0.325656	-1.61858	down
GO:0030424	axon	cellular_component	6	7.12235e-09	ENSMUSG00000044988	Ucn3	urocortin 3 [Source:MGI Symbol;Acc:MGI:1932970]	6508.91	12.6682	up
GO:0030424	axon	cellular_component	6	7.12235e-09	ENSMUSG00000045005	Fzd5	frizzled class receptor 5 [Source:MGI Symbol;Acc:MGI:108571]	2.1444	1.10057	up
GO:0030424	axon	cellular_component	6	7.12235e-09	ENSMUSG00000045573	Penk	preproenkephalin [Source:MGI Symbol;Acc:MGI:104629]	5.31976	2.41136	up
GO:0030424	axon	cellular_component	6	7.12235e-09	ENSMUSG00000049044	Rapgef4	Rap guanine nucleotide exchange factor (GEF) 4 [Source:MGI Symbol;Acc:MGI:1917723]	0.490094	-1.02887	down
GO:0030424	axon	cellular_component	6	7.12235e-09	ENSMUSG00000050896	Rtn4rl2	reticulon 4 receptor-like 2 [Source:MGI Symbol;Acc:MGI:2669796]	0.390779	-1.35558	down
GO:0030424	axon	cellular_component	6	7.12235e-09	ENSMUSG00000051149	Adnp	activity-dependent neuroprotective protein [Source:MGI Symbol;Acc:MGI:1338758]	2.01554	1.01117	up
GO:0030424	axon	cellular_component	6	7.12235e-09	ENSMUSG00000053310	Nrgn	neurogranin [Source:MGI Symbol;Acc:MGI:1927184]	0.286662	-1.80258	down
GO:0030424	axon	cellular_component	6	7.12235e-09	ENSMUSG00000061762	Tac1	tachykinin 1 [Source:MGI Symbol;Acc:MGI:98474]	5.05737	2.33839	up
GO:0030424	axon	cellular_component	6	7.12235e-09	ENSMUSG00000075316	Scn9a	sodium channel, voltage-gated, type IX, alpha [Source:MGI Symbol;Acc:MGI:107636]	3.33589	1.73807	up
GO:0001975	response to amphetamine	biological_process	6	8.25133e-09	ENSMUSG00000000889	Dbh	dopamine beta hydroxylase [Source:MGI Symbol;Acc:MGI:94864]	10.1217	3.33938	up
GO:0001975	response to amphetamine	biological_process	6	8.25133e-09	ENSMUSG00000020178	Adora2a	adenosine A2a receptor [Source:MGI Symbol;Acc:MGI:99402]	8.79423	3.13656	up
GO:0001975	response to amphetamine	biological_process	6	8.25133e-09	ENSMUSG00000020599	Rgs9	regulator of G-protein signaling 9 [Source:MGI Symbol;Acc:MGI:1338824]	6.03658	2.59373	up
GO:0001975	response to amphetamine	biological_process	6	8.25133e-09	ENSMUSG00000021478	Drd1	dopamine receptor D1 [Source:MGI Symbol;Acc:MGI:99578]	4.55732	2.18819	up
GO:0001975	response to amphetamine	biological_process	6	8.25133e-09	ENSMUSG00000022489	Pde1b	phosphodiesterase 1B, Ca2+-calmodulin dependent [Source:MGI Symbol;Acc:MGI:97523]	2.28182	1.19019	up
GO:0001975	response to amphetamine	biological_process	6	8.25133e-09	ENSMUSG00000022705	Drd3	dopamine receptor D3 [Source:MGI Symbol;Acc:MGI:94925]	5.55207	2.47302	up
GO:0001975	response to amphetamine	biological_process	6	8.25133e-09	ENSMUSG00000024524	Gnal	guanine nucleotide binding protein, alpha stimulating, olfactory type [Source:MGI Symbol;Acc:MGI:95774]	2.21184	1.14525	up
GO:0001975	response to amphetamine	biological_process	6	8.25133e-09	ENSMUSG00000025094	Slc18a2	solute carrier family 18 (vesicular monoamine), member 2 [Source:MGI Symbol;Acc:MGI:106677]	4.24783	2.08673	up
GO:0001975	response to amphetamine	biological_process	6	8.25133e-09	ENSMUSG00000027301	Oxt	oxytocin [Source:MGI Symbol;Acc:MGI:97453]	76.0615	6.24909	up
GO:0001975	response to amphetamine	biological_process	6	8.25133e-09	ENSMUSG00000032259	Drd2	dopamine receptor D2 [Source:MGI Symbol;Acc:MGI:94924]	8.72838	3.12571	up
GO:0001975	response to amphetamine	biological_process	6	8.25133e-09	ENSMUSG00000038530	Rgs4	regulator of G-protein signaling 4 [Source:MGI Symbol;Acc:MGI:108409]	0.482104	-1.05258	down
GO:0001975	response to amphetamine	biological_process	6	8.25133e-09	ENSMUSG00000061718	Ppp1r1b	protein phosphatase 1, regulatory inhibitor subunit 1B [Source:MGI Symbol;Acc:MGI:94860]	3.94677	1.98067	up
GO:0005509	calcium ion binding	molecular_function	7	1.13702e-08	ENSMUSG00000000303	Cdh1	cadherin 1 [Source:MGI Symbol;Acc:MGI:88354]	3.24055	1.69624	up
GO:0005509	calcium ion binding	molecular_function	7	1.13702e-08	ENSMUSG00000002020	Ltbp2	latent transforming growth factor beta binding protein 2 [Source:MGI Symbol;Acc:MGI:99502]	11.0853	3.47057	up
GO:0005509	calcium ion binding	molecular_function	7	1.13702e-08	ENSMUSG00000003657	Calb2	calbindin 2 [Source:MGI Symbol;Acc:MGI:101914]	2.6795	1.42196	up
GO:0005509	calcium ion binding	molecular_function	7	1.13702e-08	ENSMUSG00000009075	Cabp7	calcium binding protein 7 [Source:MGI Symbol;Acc:MGI:2183437]	2.73509	1.45159	up
GO:0005509	calcium ion binding	molecular_function	7	1.13702e-08	ENSMUSG00000018593	Sparc	secreted acidic cysteine rich glycoprotein [Source:MGI Symbol;Acc:MGI:98373]	4.88328	2.28785	up
GO:0005509	calcium ion binding	molecular_function	7	1.13702e-08	ENSMUSG00000020562	Efcab10	EF-hand calcium binding domain 10 [Source:MGI Symbol;Acc:MGI:1922290]	0.485497	-1.04246	down
GO:0005509	calcium ion binding	molecular_function	7	1.13702e-08	ENSMUSG00000020848	Doc2b	double C2, beta [Source:MGI Symbol;Acc:MGI:1100497]	6.25059	2.64399	up
GO:0005509	calcium ion binding	molecular_function	7	1.13702e-08	ENSMUSG00000021702	Thbs4	thrombospondin 4 [Source:MGI Symbol;Acc:MGI:1101779]	0.269125	-1.89365	down
GO:0005509	calcium ion binding	molecular_function	7	1.13702e-08	ENSMUSG00000021866	Anxa11	annexin A11 [Source:MGI Symbol;Acc:MGI:108481]	0.448938	-1.15541	down
GO:0005509	calcium ion binding	molecular_function	7	1.13702e-08	ENSMUSG00000022441	Efcab6	EF-hand calcium binding domain 6 [Source:MGI Symbol;Acc:MGI:1924877]	0.35316	-1.5016	down
GO:0005509	calcium ion binding	molecular_function	7	1.13702e-08	ENSMUSG00000023886	Smoc2	SPARC related modular calcium binding 2 [Source:MGI Symbol;Acc:MGI:1929881]	0.424013	-1.23782	down
GO:0005509	calcium ion binding	molecular_function	7	1.13702e-08	ENSMUSG00000024430	Cabyr	calcium-binding tyrosine-(Y)-phosphorylation regulated (fibrousheathin 2) [Source:MGI Symbol;Acc:MGI:1918382]	0.491594	-1.02446	down
GO:0005509	calcium ion binding	molecular_function	7	1.13702e-08	ENSMUSG00000024743	Syt7	synaptotagmin VII [Source:MGI Symbol;Acc:MGI:1859545]	0.302258	-1.72615	down
GO:0005509	calcium ion binding	molecular_function	7	1.13702e-08	ENSMUSG00000025784	Clec3b	C-type lectin domain family 3, member b [Source:MGI Symbol;Acc:MGI:104540]	3.13175	1.64697	up
GO:0005509	calcium ion binding	molecular_function	7	1.13702e-08	ENSMUSG00000027188	Pamr1	peptidase domain containing associated with muscle regeneration 1 [Source:MGI Symbol;Acc:MGI:2445082]	0.29732	-1.74991	down
GO:0005509	calcium ion binding	molecular_function	7	1.13702e-08	ENSMUSG00000027401	Tgm3	transglutaminase 3, E polypeptide [Source:MGI Symbol;Acc:MGI:98732]	0.278442	-1.84455	down
GO:0005509	calcium ion binding	molecular_function	7	1.13702e-08	ENSMUSG00000027861	Casq2	calsequestrin 2 [Source:MGI Symbol;Acc:MGI:1309469]	9.56221	3.25734	up
GO:0005509	calcium ion binding	molecular_function	7	1.13702e-08	ENSMUSG00000027907	S100a11	S100 calcium binding protein A11 [Source:MGI Symbol;Acc:MGI:1338798]	2.14816	1.1031	up
GO:0005509	calcium ion binding	molecular_function	7	1.13702e-08	ENSMUSG00000028222	Calb1	calbindin 1 [Source:MGI Symbol;Acc:MGI:88248]	3.20789	1.68163	up
GO:0005509	calcium ion binding	molecular_function	7	1.13702e-08	ENSMUSG00000028369	Svep1	sushi, von Willebrand factor type A, EGF and pentraxin domain containing 1 [Source:MGI Symbol;Acc:MGI:1928849]	9.19771	3.20127	up
GO:0005509	calcium ion binding	molecular_function	7	1.13702e-08	ENSMUSG00000029410	Ppef2	protein phosphatase, EF hand calcium-binding domain 2 [Source:MGI Symbol;Acc:MGI:1342304]	3.5359	1.82208	up
GO:0005509	calcium ion binding	molecular_function	7	1.13702e-08	ENSMUSG00000029544	Cabp1	calcium binding protein 1 [Source:MGI Symbol;Acc:MGI:1352750]	0.442402	-1.17657	down
GO:0005509	calcium ion binding	molecular_function	7	1.13702e-08	ENSMUSG00000030110	Ret	ret proto-oncogene [Source:MGI Symbol;Acc:MGI:97902]	5.28142	2.40093	up
GO:0005509	calcium ion binding	molecular_function	7	1.13702e-08	ENSMUSG00000030230	Plcz1	phospholipase C, zeta 1 [Source:MGI Symbol;Acc:MGI:2150308]	5.38846	2.42987	up
GO:0005509	calcium ion binding	molecular_function	7	1.13702e-08	ENSMUSG00000031837	Necab2	N-terminal EF-hand calcium binding protein 2 [Source:MGI Symbol;Acc:MGI:2152211]	2.18125	1.12516	up
GO:0005509	calcium ion binding	molecular_function	7	1.13702e-08	ENSMUSG00000031962	Cdh15	cadherin 15 [Source:MGI Symbol;Acc:MGI:106672]	10.5136	3.39418	up
GO:0005509	calcium ion binding	molecular_function	7	1.13702e-08	ENSMUSG00000032369	Plscr1	phospholipid scramblase 1 [Source:MGI Symbol;Acc:MGI:893575]	2.95927	1.56524	up
GO:0005509	calcium ion binding	molecular_function	7	1.13702e-08	ENSMUSG00000032946	Rasgrp2	RAS, guanyl releasing protein 2 [Source:MGI Symbol;Acc:MGI:1333849]	3.0574	1.6123	up
GO:0005509	calcium ion binding	molecular_function	7	1.13702e-08	ENSMUSG00000033208	S100b	S100 protein, beta polypeptide, neural [Source:MGI Symbol;Acc:MGI:98217]	2.23356	1.15934	up
GO:0005509	calcium ion binding	molecular_function	7	1.13702e-08	ENSMUSG00000034774	Dsg1c	desmoglein 1 gamma [Source:MGI Symbol;Acc:MGI:2664358]	12.4383	3.63672	up
GO:0005509	calcium ion binding	molecular_function	7	1.13702e-08	ENSMUSG00000036766	Dner	delta/notch-like EGF repeat containing [Source:MGI Symbol;Acc:MGI:2152889]	2.37294	1.24667	up
GO:0005509	calcium ion binding	molecular_function	7	1.13702e-08	ENSMUSG00000037578	Pkd2l1	polycystic kidney disease 2-like 1 [Source:MGI Symbol;Acc:MGI:1352448]	3.54256	1.82479	up
GO:0005509	calcium ion binding	molecular_function	7	1.13702e-08	ENSMUSG00000038521	C1s1	complement component 1, s subcomponent 1 [Source:MGI Symbol;Acc:MGI:1355312]	0.461815	-1.11461	down
GO:0005509	calcium ion binding	molecular_function	7	1.13702e-08	ENSMUSG00000038677	Scube3	signal peptide, CUB domain, EGF-like 3 [Source:MGI Symbol;Acc:MGI:3045253]	3.68246	1.88067	up
GO:0005509	calcium ion binding	molecular_function	7	1.13702e-08	ENSMUSG00000040152	Thbs1	thrombospondin 1 [Source:MGI Symbol;Acc:MGI:98737]	2.48413	1.31274	up
GO:0005509	calcium ion binding	molecular_function	7	1.13702e-08	ENSMUSG00000040452	Cdh12	cadherin 12 [Source:MGI Symbol;Acc:MGI:109503]	0.46245	-1.11263	down
GO:0005509	calcium ion binding	molecular_function	7	1.13702e-08	ENSMUSG00000040659	Efhd2	EF hand domain containing 2 [Source:MGI Symbol;Acc:MGI:106504]	0.487976	-1.03512	down
GO:0005509	calcium ion binding	molecular_function	7	1.13702e-08	ENSMUSG00000040838	Gm11639	predicted gene 11639 [Source:MGI Symbol;Acc:MGI:3651790]	0.251343	-1.99227	down
GO:0005509	calcium ion binding	molecular_function	7	1.13702e-08	ENSMUSG00000040856	Dlk1	delta like non-canonical Notch ligand 1 [Source:MGI Symbol;Acc:MGI:94900]	49.7434	5.63643	up
GO:0005509	calcium ion binding	molecular_function	7	1.13702e-08	ENSMUSG00000040998	Npnt	nephronectin [Source:MGI Symbol;Acc:MGI:2148811]	0.338738	-1.56176	down
GO:0005509	calcium ion binding	molecular_function	7	1.13702e-08	ENSMUSG00000041144	Dnah7b	dynein, axonemal, heavy chain 7B [Source:MGI Symbol;Acc:MGI:2684953]	2.20309	1.13953	up
GO:0005509	calcium ion binding	molecular_function	7	1.13702e-08	ENSMUSG00000046093	Hpcal4	hippocalcin-like 4 [Source:MGI Symbol;Acc:MGI:2157521]	0.190681	-2.39077	down
GO:0005509	calcium ion binding	molecular_function	7	1.13702e-08	ENSMUSG00000046318	Ccbe1	collagen and calcium binding EGF domains 1 [Source:MGI Symbol;Acc:MGI:2445053]	0.349852	-1.51518	down
GO:0005509	calcium ion binding	molecular_function	7	1.13702e-08	ENSMUSG00000047507	Baiap3	BAI1-associated protein 3 [Source:MGI Symbol;Acc:MGI:2685783]	14.3313	3.8411	up
GO:0005509	calcium ion binding	molecular_function	7	1.13702e-08	ENSMUSG00000051359	Ncald	neurocalcin delta [Source:MGI Symbol;Acc:MGI:1196326]	0.494425	-1.01618	down
GO:0005509	calcium ion binding	molecular_function	7	1.13702e-08	ENSMUSG00000053626	Tll1	tolloid-like [Source:MGI Symbol;Acc:MGI:106923]	2.7459	1.45728	up
GO:0005509	calcium ion binding	molecular_function	7	1.13702e-08	ENSMUSG00000054083	Capn12	calpain 12 [Source:MGI Symbol;Acc:MGI:1891369]	0.326105	-1.61659	down
GO:0005509	calcium ion binding	molecular_function	7	1.13702e-08	ENSMUSG00000055172	C1ra	complement component 1, r subcomponent A [Source:MGI Symbol;Acc:MGI:1355313]	0.283657	-1.81778	down
GO:0005509	calcium ion binding	molecular_function	7	1.13702e-08	ENSMUSG00000057751	Megf6	multiple EGF-like-domains 6 [Source:MGI Symbol;Acc:MGI:1919351]	2.17099	1.11836	up
GO:0005509	calcium ion binding	molecular_function	7	1.13702e-08	ENSMUSG00000061086	Myl4	myosin, light polypeptide 4 [Source:MGI Symbol;Acc:MGI:97267]	0.0995115	-3.32899	down
GO:0005509	calcium ion binding	molecular_function	7	1.13702e-08	ENSMUSG00000062151	Unc13c	unc-13 homolog C [Source:MGI Symbol;Acc:MGI:2149021]	4.82328	2.27002	up
GO:0005509	calcium ion binding	molecular_function	7	1.13702e-08	ENSMUSG00000062372	Otof	otoferlin [Source:MGI Symbol;Acc:MGI:1891247]	2.08336	1.05891	up
GO:0005509	calcium ion binding	molecular_function	7	1.13702e-08	ENSMUSG00000062542	Syt9	synaptotagmin IX [Source:MGI Symbol;Acc:MGI:1926373]	2.94183	1.55671	up
GO:0005509	calcium ion binding	molecular_function	7	1.13702e-08	ENSMUSG00000063681	Crb1	crumbs family member 1, photoreceptor morphogenesis associated [Source:MGI Symbol;Acc:MGI:2136343]	2.95465	1.56299	up
GO:0005509	calcium ion binding	molecular_function	7	1.13702e-08	ENSMUSG00000070047	Fat1	FAT atypical cadherin 1 [Source:MGI Symbol;Acc:MGI:109168]	2.39075	1.25746	up
GO:0005509	calcium ion binding	molecular_function	7	1.13702e-08	ENSMUSG00000071379	Hpcal1	hippocalcin-like 1 [Source:MGI Symbol;Acc:MGI:1855689]	4.89262	2.29061	up
GO:0005509	calcium ion binding	molecular_function	7	1.13702e-08	ENSMUSG00000091898	Tnnc1	troponin C, cardiac/slow skeletal [Source:MGI Symbol;Acc:MGI:98779]	0.266387	-1.9084	down
GO:0005509	calcium ion binding	molecular_function	7	1.13702e-08	ENSMUSG00000101337	Dnah7c	dynein, axonemal, heavy chain 7C [Source:MGI Symbol;Acc:MGI:3639762]	0.469192	-1.09175	down
GO:0005509	calcium ion binding	molecular_function	7	1.13702e-08	ENSMUSG00000102692	Dchs2	dachsous cadherin related 2 [Source:MGI Symbol;Acc:MGI:2685263]	4.71162	2.23622	up
GO:0005509	calcium ion binding	molecular_function	7	1.13702e-08	ENSMUSG00000103037	Pcdhgb1	protocadherin gamma subfamily B, 1 [Source:MGI Symbol;Acc:MGI:1935169]	9.43305	3.23772	up
GO:0005509	calcium ion binding	molecular_function	7	1.13702e-08	ENSMUSG00000103332	Pcdhga2	protocadherin gamma subfamily A, 2 [Source:MGI Symbol;Acc:MGI:1935214]	0.171606	-2.54282	down
GO:0005509	calcium ion binding	molecular_function	7	1.13702e-08	ENSMUSG00000103585	Pcdhgb4	protocadherin gamma subfamily B, 4 [Source:MGI Symbol;Acc:MGI:1935173]	0.0384242	-4.70184	down
GO:0005509	calcium ion binding	molecular_function	7	1.13702e-08	ENSMUSG00000109372	Gm19410	predicted gene, 19410 [Source:MGI Symbol;Acc:MGI:5011595]	0.26627	-1.90904	down
GO:0005509	calcium ion binding	molecular_function	7	1.13702e-08	ENSMUSG00000117098	Gm49909	predicted gene, 49909 [Source:MGI Symbol;Acc:MGI:6270609]	0.0930834	-3.42533	down
GO:0017046	peptide hormone binding	molecular_function	6	4.16297e-08	ENSMUSG00000003476	Crhr2	corticotropin releasing hormone receptor 2 [Source:MGI Symbol;Acc:MGI:894312]	2.67477	1.41941	up
GO:0017046	peptide hormone binding	molecular_function	6	4.16297e-08	ENSMUSG00000005268	Prlr	prolactin receptor [Source:MGI Symbol;Acc:MGI:97763]	6.23589	2.6406	up
GO:0017046	peptide hormone binding	molecular_function	6	4.16297e-08	ENSMUSG00000020123	Avpr1a	arginine vasopressin receptor 1A [Source:MGI Symbol;Acc:MGI:1859216]	3.69684	1.88629	up
GO:0017046	peptide hormone binding	molecular_function	6	4.16297e-08	ENSMUSG00000022122	Ednrb	endothelin receptor type B [Source:MGI Symbol;Acc:MGI:102720]	2.08318	1.05879	up
GO:0017046	peptide hormone binding	molecular_function	6	4.16297e-08	ENSMUSG00000022206	Npr3	natriuretic peptide receptor 3 [Source:MGI Symbol;Acc:MGI:97373]	0.41924	-1.25415	down
GO:0017046	peptide hormone binding	molecular_function	6	4.16297e-08	ENSMUSG00000024107	Lhcgr	luteinizing hormone/choriogonadotropin receptor [Source:MGI Symbol;Acc:MGI:96783]	14.0436	3.81184	up
GO:0017046	peptide hormone binding	molecular_function	6	4.16297e-08	ENSMUSG00000024553	Galr1	galanin receptor 1 [Source:MGI Symbol;Acc:MGI:1096364]	12.8424	3.68284	up
GO:0017046	peptide hormone binding	molecular_function	6	4.16297e-08	ENSMUSG00000029193	Cckar	cholecystokinin A receptor [Source:MGI Symbol;Acc:MGI:99478]	46.4397	5.53729	up
GO:0017046	peptide hormone binding	molecular_function	6	4.16297e-08	ENSMUSG00000030898	Cckbr	cholecystokinin B receptor [Source:MGI Symbol;Acc:MGI:99479]	0.424466	-1.23628	down
GO:0017046	peptide hormone binding	molecular_function	6	4.16297e-08	ENSMUSG00000032528	Vipr1	vasoactive intestinal peptide receptor 1 [Source:MGI Symbol;Acc:MGI:109272]	0.405617	-1.30181	down
GO:0017046	peptide hormone binding	molecular_function	6	4.16297e-08	ENSMUSG00000038537	Mc3r	melanocortin 3 receptor [Source:MGI Symbol;Acc:MGI:96929]	4.00782	2.00282	up
GO:0017046	peptide hormone binding	molecular_function	6	4.16297e-08	ENSMUSG00000049928	Glp2r	glucagon-like peptide 2 receptor [Source:MGI Symbol;Acc:MGI:2136733]	0.14973	-2.73956	down
GO:0017046	peptide hormone binding	molecular_function	6	4.16297e-08	ENSMUSG00000053368	Rxfp2	relaxin/insulin-like family peptide receptor 2 [Source:MGI Symbol;Acc:MGI:2153463]	0.299423	-1.73974	down
GO:0043679	axon terminus	cellular_component	6	6.86481e-08	ENSMUSG00000003476	Crhr2	corticotropin releasing hormone receptor 2 [Source:MGI Symbol;Acc:MGI:894312]	2.67477	1.41941	up
GO:0043679	axon terminus	cellular_component	6	6.86481e-08	ENSMUSG00000006930	Hap1	huntingtin-associated protein 1 [Source:MGI Symbol;Acc:MGI:1261831]	2.7526	1.46079	up
GO:0043679	axon terminus	cellular_component	6	6.86481e-08	ENSMUSG00000015812	Gnrh1	gonadotropin releasing hormone 1 [Source:MGI Symbol;Acc:MGI:95789]	4.09177	2.03273	up
GO:0043679	axon terminus	cellular_component	6	6.86481e-08	ENSMUSG00000019890	Nts	neurotensin [Source:MGI Symbol;Acc:MGI:1328351]	20.7866	4.37758	up
GO:0043679	axon terminus	cellular_component	6	6.86481e-08	ENSMUSG00000021478	Drd1	dopamine receptor D1 [Source:MGI Symbol;Acc:MGI:99578]	4.55732	2.18819	up
GO:0043679	axon terminus	cellular_component	6	6.86481e-08	ENSMUSG00000023064	Sncg	synuclein, gamma [Source:MGI Symbol;Acc:MGI:1298397]	16.1355	4.01216	up
GO:0043679	axon terminus	cellular_component	6	6.86481e-08	ENSMUSG00000024743	Syt7	synaptotagmin VII [Source:MGI Symbol;Acc:MGI:1859545]	0.302258	-1.72615	down
GO:0043679	axon terminus	cellular_component	6	6.86481e-08	ENSMUSG00000025094	Slc18a2	solute carrier family 18 (vesicular monoamine), member 2 [Source:MGI Symbol;Acc:MGI:106677]	4.24783	2.08673	up
GO:0043679	axon terminus	cellular_component	6	6.86481e-08	ENSMUSG00000025905	Oprk1	opioid receptor, kappa 1 [Source:MGI Symbol;Acc:MGI:97439]	5.69755	2.51034	up
GO:0043679	axon terminus	cellular_component	6	6.86481e-08	ENSMUSG00000031870	Pgr	progesterone receptor [Source:MGI Symbol;Acc:MGI:97567]	0.492288	-1.02243	down
GO:0043679	axon terminus	cellular_component	6	6.86481e-08	ENSMUSG00000032259	Drd2	dopamine receptor D2 [Source:MGI Symbol;Acc:MGI:94924]	8.72838	3.12571	up
GO:0043679	axon terminus	cellular_component	6	6.86481e-08	ENSMUSG00000035168	Tanc1	tetratricopeptide repeat, ankyrin repeat and coiled-coil containing 1 [Source:MGI Symbol;Acc:MGI:1914110]	2.05138	1.0366	up
GO:0043679	axon terminus	cellular_component	6	6.86481e-08	ENSMUSG00000035305	Ror1	receptor tyrosine kinase-like orphan receptor 1 [Source:MGI Symbol;Acc:MGI:1347520]	5.71325	2.51431	up
GO:0043679	axon terminus	cellular_component	6	6.86481e-08	ENSMUSG00000044988	Ucn3	urocortin 3 [Source:MGI Symbol;Acc:MGI:1932970]	6508.91	12.6682	up
GO:0043679	axon terminus	cellular_component	6	6.86481e-08	ENSMUSG00000045573	Penk	preproenkephalin [Source:MGI Symbol;Acc:MGI:104629]	5.31976	2.41136	up
GO:0043679	axon terminus	cellular_component	6	6.86481e-08	ENSMUSG00000046159	Chrm3	cholinergic receptor, muscarinic 3, cardiac [Source:MGI Symbol;Acc:MGI:88398]	0.400872	-1.31879	down
GO:0043679	axon terminus	cellular_component	6	6.86481e-08	ENSMUSG00000060681	Slc9a6	solute carrier family 9 (sodium/hydrogen exchanger), member 6 [Source:MGI Symbol;Acc:MGI:2443511]	0.382491	-1.3865	down
GO:0030182	neuron differentiation	biological_process	6	8.97721e-08	ENSMUSG00000000125	Wnt3	wingless-type MMTV integration site family, member 3 [Source:MGI Symbol;Acc:MGI:98955]	3.15828	1.65914	up
GO:0030182	neuron differentiation	biological_process	6	8.97721e-08	ENSMUSG00000000126	Wnt9a	wingless-type MMTV integration site family, member 9A [Source:MGI Symbol;Acc:MGI:2446084]	0.25691	-1.96066	down
GO:0030182	neuron differentiation	biological_process	6	8.97721e-08	ENSMUSG00000000247	Lhx2	LIM homeobox protein 2 [Source:MGI Symbol;Acc:MGI:96785]	0.456328	-1.13186	down
GO:0030182	neuron differentiation	biological_process	6	8.97721e-08	ENSMUSG00000005583	Mef2c	myocyte enhancer factor 2C [Source:MGI Symbol;Acc:MGI:99458]	0.240005	-2.05886	down
GO:0030182	neuron differentiation	biological_process	6	8.97721e-08	ENSMUSG00000013584	Aldh1a2	aldehyde dehydrogenase family 1, subfamily A2 [Source:MGI Symbol;Acc:MGI:107928]	2.11873	1.0832	up
GO:0030182	neuron differentiation	biological_process	6	8.97721e-08	ENSMUSG00000019230	Lhx9	LIM homeobox protein 9 [Source:MGI Symbol;Acc:MGI:1316721]	11.4503	3.51731	up
GO:0030182	neuron differentiation	biological_process	6	8.97721e-08	ENSMUSG00000021379	Id4	inhibitor of DNA binding 4 [Source:MGI Symbol;Acc:MGI:99414]	2.0562	1.03998	up
GO:0030182	neuron differentiation	biological_process	6	8.97721e-08	ENSMUSG00000022144	Gdnf	glial cell line derived neurotrophic factor [Source:MGI Symbol;Acc:MGI:107430]	4.14814	2.05246	up
GO:0030182	neuron differentiation	biological_process	6	8.97721e-08	ENSMUSG00000022996	Wnt10b	wingless-type MMTV integration site family, member 10B [Source:MGI Symbol;Acc:MGI:108061]	0.459609	-1.12152	down
GO:0030182	neuron differentiation	biological_process	6	8.97721e-08	ENSMUSG00000025089	Gfra1	glial cell line derived neurotrophic factor family receptor alpha 1 [Source:MGI Symbol;Acc:MGI:1100842]	2.08286	1.05856	up
GO:0030182	neuron differentiation	biological_process	6	8.97721e-08	ENSMUSG00000026167	Wnt10a	wingless-type MMTV integration site family, member 10A [Source:MGI Symbol;Acc:MGI:108071]	0.196263	-2.34914	down
GO:0030182	neuron differentiation	biological_process	6	8.97721e-08	ENSMUSG00000028717	Tal1	T cell acute lymphocytic leukemia 1 [Source:MGI Symbol;Acc:MGI:98480]	2.63362	1.39705	up
GO:0030182	neuron differentiation	biological_process	6	8.97721e-08	ENSMUSG00000029595	Lhx5	LIM homeobox protein 5 [Source:MGI Symbol;Acc:MGI:107792]	46.4791	5.53851	up
GO:0030182	neuron differentiation	biological_process	6	8.97721e-08	ENSMUSG00000030092	Cntn6	contactin 6 [Source:MGI Symbol;Acc:MGI:1858223]	2.00062	1.00044	up
GO:0030182	neuron differentiation	biological_process	6	8.97721e-08	ENSMUSG00000030093	Wnt7a	wingless-type MMTV integration site family, member 7A [Source:MGI Symbol;Acc:MGI:98961]	2.39304	1.25884	up
GO:0030182	neuron differentiation	biological_process	6	8.97721e-08	ENSMUSG00000030110	Ret	ret proto-oncogene [Source:MGI Symbol;Acc:MGI:97902]	5.28142	2.40093	up
GO:0030182	neuron differentiation	biological_process	6	8.97721e-08	ENSMUSG00000031997	Trpc6	transient receptor potential cation channel, subfamily C, member 6 [Source:MGI Symbol;Acc:MGI:109523]	0.456004	-1.13288	down
GO:0030182	neuron differentiation	biological_process	6	8.97721e-08	ENSMUSG00000033726	Emx1	empty spiracles homeobox 1 [Source:MGI Symbol;Acc:MGI:95387]	0.306461	-1.70622	down
GO:0030182	neuron differentiation	biological_process	6	8.97721e-08	ENSMUSG00000034384	Barhl2	BarH like homeobox 2 [Source:MGI Symbol;Acc:MGI:1859314]	14.2552	3.83342	up
GO:0030182	neuron differentiation	biological_process	6	8.97721e-08	ENSMUSG00000036856	Wnt4	wingless-type MMTV integration site family, member 4 [Source:MGI Symbol;Acc:MGI:98957]	0.417034	-1.26176	down
GO:0030182	neuron differentiation	biological_process	6	8.97721e-08	ENSMUSG00000039153	Runx2	runt related transcription factor 2 [Source:MGI Symbol;Acc:MGI:99829]	0.486528	-1.03941	down
GO:0030182	neuron differentiation	biological_process	6	8.97721e-08	ENSMUSG00000042258	Isl1	ISL1 transcription factor, LIM/homeodomain [Source:MGI Symbol;Acc:MGI:101791]	14.2633	3.83424	up
GO:0030182	neuron differentiation	biological_process	6	8.97721e-08	ENSMUSG00000067879	Vxn	vexin [Source:MGI Symbol;Acc:MGI:1924232]	0.312498	-1.67808	down
GO:0030182	neuron differentiation	biological_process	6	8.97721e-08	ENSMUSG00000096225	Lhx8	LIM homeobox protein 8 [Source:MGI Symbol;Acc:MGI:1096343]	67.7834	6.08286	up
GO:0043025	neuronal cell body	cellular_component	5	8.98739e-08	ENSMUSG00000000263	Glra1	glycine receptor, alpha 1 subunit [Source:MGI Symbol;Acc:MGI:95747]	21.952	4.45628	up
GO:0043025	neuronal cell body	cellular_component	5	8.98739e-08	ENSMUSG00000000794	Kcnn3	potassium intermediate/small conductance calcium-activated channel, subfamily N, member 3 [Source:MGI Symbol;Acc:MGI:2153183]	2.3831	1.25284	up
GO:0043025	neuronal cell body	cellular_component	5	8.98739e-08	ENSMUSG00000000889	Dbh	dopamine beta hydroxylase [Source:MGI Symbol;Acc:MGI:94864]	10.1217	3.33938	up
GO:0043025	neuronal cell body	cellular_component	5	8.98739e-08	ENSMUSG00000001761	Smo	smoothened, frizzled class receptor [Source:MGI Symbol;Acc:MGI:108075]	2.04509	1.03216	up
GO:0043025	neuronal cell body	cellular_component	5	8.98739e-08	ENSMUSG00000003476	Crhr2	corticotropin releasing hormone receptor 2 [Source:MGI Symbol;Acc:MGI:894312]	2.67477	1.41941	up
GO:0043025	neuronal cell body	cellular_component	5	8.98739e-08	ENSMUSG00000004347	Pde1c	phosphodiesterase 1C [Source:MGI Symbol;Acc:MGI:108413]	5.143	2.36261	up
GO:0043025	neuronal cell body	cellular_component	5	8.98739e-08	ENSMUSG00000006389	Mpl	myeloproliferative leukemia virus oncogene [Source:MGI Symbol;Acc:MGI:97076]	0.0795337	-3.65229	down
GO:0043025	neuronal cell body	cellular_component	5	8.98739e-08	ENSMUSG00000019828	Grm1	glutamate receptor, metabotropic 1 [Source:MGI Symbol;Acc:MGI:1351338]	2.49466	1.31885	up
GO:0043025	neuronal cell body	cellular_component	5	8.98739e-08	ENSMUSG00000019874	Fabp7	fatty acid binding protein 7, brain [Source:MGI Symbol;Acc:MGI:101916]	2.00332	1.00239	up
GO:0043025	neuronal cell body	cellular_component	5	8.98739e-08	ENSMUSG00000019890	Nts	neurotensin [Source:MGI Symbol;Acc:MGI:1328351]	20.7866	4.37758	up
GO:0043025	neuronal cell body	cellular_component	5	8.98739e-08	ENSMUSG00000020173	Cobl	cordon-bleu WH2 repeat [Source:MGI Symbol;Acc:MGI:105056]	0.424343	-1.2367	down
GO:0043025	neuronal cell body	cellular_component	5	8.98739e-08	ENSMUSG00000020178	Adora2a	adenosine A2a receptor [Source:MGI Symbol;Acc:MGI:99402]	8.79423	3.13656	up
GO:0043025	neuronal cell body	cellular_component	5	8.98739e-08	ENSMUSG00000020182	Ddc	dopa decarboxylase [Source:MGI Symbol;Acc:MGI:94876]	3.62522	1.85807	up
GO:0043025	neuronal cell body	cellular_component	5	8.98739e-08	ENSMUSG00000021478	Drd1	dopamine receptor D1 [Source:MGI Symbol;Acc:MGI:99578]	4.55732	2.18819	up
GO:0043025	neuronal cell body	cellular_component	5	8.98739e-08	ENSMUSG00000022076	Klhl1	kelch-like 1 [Source:MGI Symbol;Acc:MGI:2136335]	2.87672	1.52443	up
GO:0043025	neuronal cell body	cellular_component	5	8.98739e-08	ENSMUSG00000022489	Pde1b	phosphodiesterase 1B, Ca2+-calmodulin dependent [Source:MGI Symbol;Acc:MGI:97523]	2.28182	1.19019	up
GO:0043025	neuronal cell body	cellular_component	5	8.98739e-08	ENSMUSG00000023064	Sncg	synuclein, gamma [Source:MGI Symbol;Acc:MGI:1298397]	16.1355	4.01216	up
GO:0043025	neuronal cell body	cellular_component	5	8.98739e-08	ENSMUSG00000023868	Pde10a	phosphodiesterase 10A [Source:MGI Symbol;Acc:MGI:1345143]	6.55048	2.7116	up
GO:0043025	neuronal cell body	cellular_component	5	8.98739e-08	ENSMUSG00000023945	Slc5a7	solute carrier family 5 (choline transporter), member 7 [Source:MGI Symbol;Acc:MGI:1927126]	10.0034	3.32242	up
GO:0043025	neuronal cell body	cellular_component	5	8.98739e-08	ENSMUSG00000023964	Calcr	calcitonin receptor [Source:MGI Symbol;Acc:MGI:101950]	11423.6	13.4797	up
GO:0043025	neuronal cell body	cellular_component	5	8.98739e-08	ENSMUSG00000024347	Psd2	pleckstrin and Sec7 domain containing 2 [Source:MGI Symbol;Acc:MGI:1921252]	2.20734	1.14231	up
GO:0043025	neuronal cell body	cellular_component	5	8.98739e-08	ENSMUSG00000024617	Camk2a	calcium/calmodulin-dependent protein kinase II alpha [Source:MGI Symbol;Acc:MGI:88256]	0.445365	-1.16694	down
GO:0043025	neuronal cell body	cellular_component	5	8.98739e-08	ENSMUSG00000024743	Syt7	synaptotagmin VII [Source:MGI Symbol;Acc:MGI:1859545]	0.302258	-1.72615	down
GO:0043025	neuronal cell body	cellular_component	5	8.98739e-08	ENSMUSG00000024907	Gal	galanin and GMAP prepropeptide [Source:MGI Symbol;Acc:MGI:95637]	6.77194	2.75957	up
GO:0043025	neuronal cell body	cellular_component	5	8.98739e-08	ENSMUSG00000025089	Gfra1	glial cell line derived neurotrophic factor family receptor alpha 1 [Source:MGI Symbol;Acc:MGI:1100842]	2.08286	1.05856	up
GO:0043025	neuronal cell body	cellular_component	5	8.98739e-08	ENSMUSG00000025094	Slc18a2	solute carrier family 18 (vesicular monoamine), member 2 [Source:MGI Symbol;Acc:MGI:106677]	4.24783	2.08673	up
GO:0043025	neuronal cell body	cellular_component	5	8.98739e-08	ENSMUSG00000025905	Oprk1	opioid receptor, kappa 1 [Source:MGI Symbol;Acc:MGI:97439]	5.69755	2.51034	up
GO:0043025	neuronal cell body	cellular_component	5	8.98739e-08	ENSMUSG00000027360	Hdc	histidine decarboxylase [Source:MGI Symbol;Acc:MGI:96062]	4.95626	2.30925	up
GO:0043025	neuronal cell body	cellular_component	5	8.98739e-08	ENSMUSG00000027820	Mme	membrane metallo endopeptidase [Source:MGI Symbol;Acc:MGI:97004]	2.6033	1.38034	up
GO:0043025	neuronal cell body	cellular_component	5	8.98739e-08	ENSMUSG00000028072	Ntrk1	neurotrophic tyrosine kinase, receptor, type 1 [Source:MGI Symbol;Acc:MGI:97383]	29.1165	4.86376	up
GO:0043025	neuronal cell body	cellular_component	5	8.98739e-08	ENSMUSG00000028222	Calb1	calbindin 1 [Source:MGI Symbol;Acc:MGI:88248]	3.20789	1.68163	up
GO:0043025	neuronal cell body	cellular_component	5	8.98739e-08	ENSMUSG00000030110	Ret	ret proto-oncogene [Source:MGI Symbol;Acc:MGI:97902]	5.28142	2.40093	up
GO:0043025	neuronal cell body	cellular_component	5	8.98739e-08	ENSMUSG00000030669	Calca	calcitonin/calcitonin-related polypeptide, alpha [Source:MGI Symbol;Acc:MGI:2151253]	3.7045	1.88928	up
GO:0043025	neuronal cell body	cellular_component	5	8.98739e-08	ENSMUSG00000031130	Brs3	bombesin-like receptor 3 [Source:MGI Symbol;Acc:MGI:1100501]	2571	11.3281	up
GO:0043025	neuronal cell body	cellular_component	5	8.98739e-08	ENSMUSG00000032268	Tmprss5	transmembrane protease, serine 5 (spinesin) [Source:MGI Symbol;Acc:MGI:1933407]	4.60204	2.20227	up
GO:0043025	neuronal cell body	cellular_component	5	8.98739e-08	ENSMUSG00000032532	Cck	cholecystokinin [Source:MGI Symbol;Acc:MGI:88297]	0.348061	-1.52259	down
GO:0043025	neuronal cell body	cellular_component	5	8.98739e-08	ENSMUSG00000033208	S100b	S100 protein, beta polypeptide, neural [Source:MGI Symbol;Acc:MGI:98217]	2.23356	1.15934	up
GO:0043025	neuronal cell body	cellular_component	5	8.98739e-08	ENSMUSG00000035168	Tanc1	tetratricopeptide repeat, ankyrin repeat and coiled-coil containing 1 [Source:MGI Symbol;Acc:MGI:1914110]	2.05138	1.0366	up
GO:0043025	neuronal cell body	cellular_component	5	8.98739e-08	ENSMUSG00000035594	Chrna5	cholinergic receptor, nicotinic, alpha polypeptide 5 [Source:MGI Symbol;Acc:MGI:87889]	0.391144	-1.35423	down
GO:0043025	neuronal cell body	cellular_component	5	8.98739e-08	ENSMUSG00000036766	Dner	delta/notch-like EGF repeat containing [Source:MGI Symbol;Acc:MGI:2152889]	2.37294	1.24667	up
GO:0043025	neuronal cell body	cellular_component	5	8.98739e-08	ENSMUSG00000042514	Klhl14	kelch-like 14 [Source:MGI Symbol;Acc:MGI:1921249]	2.23982	1.16338	up
GO:0043025	neuronal cell body	cellular_component	5	8.98739e-08	ENSMUSG00000042529	Kcnj12	potassium inwardly-rectifying channel, subfamily J, member 12 [Source:MGI Symbol;Acc:MGI:108495]	2.18607	1.12834	up
GO:0043025	neuronal cell body	cellular_component	5	8.98739e-08	ENSMUSG00000043811	Rtn4r	reticulon 4 receptor [Source:MGI Symbol;Acc:MGI:2136886]	0.325656	-1.61858	down
GO:0043025	neuronal cell body	cellular_component	5	8.98739e-08	ENSMUSG00000045573	Penk	preproenkephalin [Source:MGI Symbol;Acc:MGI:104629]	5.31976	2.41136	up
GO:0043025	neuronal cell body	cellular_component	5	8.98739e-08	ENSMUSG00000046447	Camk2n1	calcium/calmodulin-dependent protein kinase II inhibitor 1 [Source:MGI Symbol;Acc:MGI:1913509]	0.445726	-1.16577	down
GO:0043025	neuronal cell body	cellular_component	5	8.98739e-08	ENSMUSG00000049044	Rapgef4	Rap guanine nucleotide exchange factor (GEF) 4 [Source:MGI Symbol;Acc:MGI:1917723]	0.490094	-1.02887	down
GO:0043025	neuronal cell body	cellular_component	5	8.98739e-08	ENSMUSG00000051149	Adnp	activity-dependent neuroprotective protein [Source:MGI Symbol;Acc:MGI:1338758]	2.01554	1.01117	up
GO:0043025	neuronal cell body	cellular_component	5	8.98739e-08	ENSMUSG00000053310	Nrgn	neurogranin [Source:MGI Symbol;Acc:MGI:1927184]	0.286662	-1.80258	down
GO:0043025	neuronal cell body	cellular_component	5	8.98739e-08	ENSMUSG00000059173	Pde1a	phosphodiesterase 1A, calmodulin-dependent [Source:MGI Symbol;Acc:MGI:1201792]	0.385431	-1.37546	down
GO:0043025	neuronal cell body	cellular_component	5	8.98739e-08	ENSMUSG00000059361	Nrsn2	neurensin 2 [Source:MGI Symbol;Acc:MGI:2684969]	2.49336	1.31809	up
GO:0043025	neuronal cell body	cellular_component	5	8.98739e-08	ENSMUSG00000061718	Ppp1r1b	protein phosphatase 1, regulatory inhibitor subunit 1B [Source:MGI Symbol;Acc:MGI:94860]	3.94677	1.98067	up
GO:0043025	neuronal cell body	cellular_component	5	8.98739e-08	ENSMUSG00000061751	Kalrn	kalirin, RhoGEF kinase [Source:MGI Symbol;Acc:MGI:2685385]	0.344966	-1.53547	down
GO:0043025	neuronal cell body	cellular_component	5	8.98739e-08	ENSMUSG00000061762	Tac1	tachykinin 1 [Source:MGI Symbol;Acc:MGI:98474]	5.05737	2.33839	up
GO:0009612	response to mechanical stimulus	biological_process	5	1.16635e-07	ENSMUSG00000000440	Pparg	peroxisome proliferator activated receptor gamma [Source:MGI Symbol;Acc:MGI:97747]	0.437952	-1.19116	down
GO:0009612	response to mechanical stimulus	biological_process	5	1.16635e-07	ENSMUSG00000000957	Mmp14	matrix metallopeptidase 14 (membrane-inserted) [Source:MGI Symbol;Acc:MGI:101900]	2.07217	1.05114	up
GO:0009612	response to mechanical stimulus	biological_process	5	1.16635e-07	ENSMUSG00000001506	Col1a1	collagen, type I, alpha 1 [Source:MGI Symbol;Acc:MGI:88467]	2.77192	1.47089	up
GO:0009612	response to mechanical stimulus	biological_process	5	1.16635e-07	ENSMUSG00000002944	Cd36	CD36 molecule [Source:MGI Symbol;Acc:MGI:107899]	6.86004	2.77822	up
GO:0009612	response to mechanical stimulus	biological_process	5	1.16635e-07	ENSMUSG00000019929	Dcn	decorin [Source:MGI Symbol;Acc:MGI:94872]	2.03187	1.02281	up
GO:0009612	response to mechanical stimulus	biological_process	5	1.16635e-07	ENSMUSG00000021466	Ptch1	patched 1 [Source:MGI Symbol;Acc:MGI:105373]	2.31295	1.20973	up
GO:0009612	response to mechanical stimulus	biological_process	5	1.16635e-07	ENSMUSG00000026043	Col3a1	collagen, type III, alpha 1 [Source:MGI Symbol;Acc:MGI:88453]	3.19404	1.67538	up
GO:0009612	response to mechanical stimulus	biological_process	5	1.16635e-07	ENSMUSG00000027301	Oxt	oxytocin [Source:MGI Symbol;Acc:MGI:97453]	76.0615	6.24909	up
GO:0009612	response to mechanical stimulus	biological_process	5	1.16635e-07	ENSMUSG00000027765	P2ry1	purinergic receptor P2Y, G-protein coupled 1 [Source:MGI Symbol;Acc:MGI:105049]	4.7683	2.25347	up
GO:0009612	response to mechanical stimulus	biological_process	5	1.16635e-07	ENSMUSG00000028364	Tnc	tenascin C [Source:MGI Symbol;Acc:MGI:101922]	2.57563	1.36493	up
GO:0009612	response to mechanical stimulus	biological_process	5	1.16635e-07	ENSMUSG00000039457	Ppl	periplakin [Source:MGI Symbol;Acc:MGI:1194898]	2.8173	1.49431	up
GO:0009612	response to mechanical stimulus	biological_process	5	1.16635e-07	ENSMUSG00000039910	Cited2	Cbp/p300-interacting transactivator, with Glu/Asp-rich carboxy-terminal domain, 2 [Source:MGI Symbol;Acc:MGI:1306784]	2.05372	1.03824	up
GO:0009612	response to mechanical stimulus	biological_process	5	1.16635e-07	ENSMUSG00000040152	Thbs1	thrombospondin 1 [Source:MGI Symbol;Acc:MGI:98737]	2.48413	1.31274	up
GO:0009612	response to mechanical stimulus	biological_process	5	1.16635e-07	ENSMUSG00000041482	Piezo2	piezo-type mechanosensitive ion channel component 2 [Source:MGI Symbol;Acc:MGI:1918781]	4.44941	2.15361	up
GO:0009612	response to mechanical stimulus	biological_process	5	1.16635e-07	ENSMUSG00000045534	Kcna5	potassium voltage-gated channel, shaker-related subfamily, member 5 [Source:MGI Symbol;Acc:MGI:96662]	3.88972	1.95967	up
GO:0062023	collagen-containing extracellular matrix	cellular_component	5	1.30748e-07	ENSMUSG00000001435	Col18a1	collagen, type XVIII, alpha 1 [Source:MGI Symbol;Acc:MGI:88451]	6.27035	2.64855	up
GO:0062023	collagen-containing extracellular matrix	cellular_component	5	1.30748e-07	ENSMUSG00000001506	Col1a1	collagen, type I, alpha 1 [Source:MGI Symbol;Acc:MGI:88467]	2.77192	1.47089	up
GO:0062023	collagen-containing extracellular matrix	cellular_component	5	1.30748e-07	ENSMUSG00000001741	Il16	interleukin 16 [Source:MGI Symbol;Acc:MGI:1270855]	12.701	3.66687	up
GO:0062023	collagen-containing extracellular matrix	cellular_component	5	1.30748e-07	ENSMUSG00000002900	Lamb1	laminin B1 [Source:MGI Symbol;Acc:MGI:96743]	2.05411	1.03851	up
GO:0062023	collagen-containing extracellular matrix	cellular_component	5	1.30748e-07	ENSMUSG00000006522	Itih3	inter-alpha trypsin inhibitor, heavy chain 3 [Source:MGI Symbol;Acc:MGI:96620]	3.05281	1.61014	up
GO:0062023	collagen-containing extracellular matrix	cellular_component	5	1.30748e-07	ENSMUSG00000009281	Rarres2	retinoic acid receptor responder (tazarotene induced) 2 [Source:MGI Symbol;Acc:MGI:1918910]	2.11114	1.07802	up
GO:0062023	collagen-containing extracellular matrix	cellular_component	5	1.30748e-07	ENSMUSG00000018593	Sparc	secreted acidic cysteine rich glycoprotein [Source:MGI Symbol;Acc:MGI:98373]	4.88328	2.28785	up
GO:0062023	collagen-containing extracellular matrix	cellular_component	5	1.30748e-07	ENSMUSG00000019929	Dcn	decorin [Source:MGI Symbol;Acc:MGI:94872]	2.03187	1.02281	up
GO:0062023	collagen-containing extracellular matrix	cellular_component	5	1.30748e-07	ENSMUSG00000020902	Ntn1	netrin 1 [Source:MGI Symbol;Acc:MGI:105088]	4.13176	2.04676	up
GO:0062023	collagen-containing extracellular matrix	cellular_component	5	1.30748e-07	ENSMUSG00000021702	Thbs4	thrombospondin 4 [Source:MGI Symbol;Acc:MGI:1101779]	0.269125	-1.89365	down
GO:0062023	collagen-containing extracellular matrix	cellular_component	5	1.30748e-07	ENSMUSG00000021866	Anxa11	annexin A11 [Source:MGI Symbol;Acc:MGI:108481]	0.448938	-1.15541	down
GO:0062023	collagen-containing extracellular matrix	cellular_component	5	1.30748e-07	ENSMUSG00000023046	Igfbp6	insulin-like growth factor binding protein 6 [Source:MGI Symbol;Acc:MGI:96441]	0.361207	-1.4691	down
GO:0062023	collagen-containing extracellular matrix	cellular_component	5	1.30748e-07	ENSMUSG00000023224	Serping1	serine (or cysteine) peptidase inhibitor, clade G, member 1 [Source:MGI Symbol;Acc:MGI:894696]	2.11344	1.0796	up
GO:0062023	collagen-containing extracellular matrix	cellular_component	5	1.30748e-07	ENSMUSG00000023886	Smoc2	SPARC related modular calcium binding 2 [Source:MGI Symbol;Acc:MGI:1929881]	0.424013	-1.23782	down
GO:0062023	collagen-containing extracellular matrix	cellular_component	5	1.30748e-07	ENSMUSG00000024076	Vit	vitrin [Source:MGI Symbol;Acc:MGI:1921449]	4.09381	2.03344	up
GO:0062023	collagen-containing extracellular matrix	cellular_component	5	1.30748e-07	ENSMUSG00000024299	Adamts10	a disintegrin-like and metallopeptidase (reprolysin type) with thrombospondin type 1 motif, 10 [Source:MGI Symbol;Acc:MGI:2449112]	2.22714	1.15519	up
GO:0062023	collagen-containing extracellular matrix	cellular_component	5	1.30748e-07	ENSMUSG00000026043	Col3a1	collagen, type III, alpha 1 [Source:MGI Symbol;Acc:MGI:88453]	3.19404	1.67538	up
GO:0062023	collagen-containing extracellular matrix	cellular_component	5	1.30748e-07	ENSMUSG00000026639	Lamb3	laminin, beta 3 [Source:MGI Symbol;Acc:MGI:99915]	2.02236	1.01604	up
GO:0062023	collagen-containing extracellular matrix	cellular_component	5	1.30748e-07	ENSMUSG00000026837	Col5a1	collagen, type V, alpha 1 [Source:MGI Symbol;Acc:MGI:88457]	0.382033	-1.38823	down
GO:0062023	collagen-containing extracellular matrix	cellular_component	5	1.30748e-07	ENSMUSG00000027401	Tgm3	transglutaminase 3, E polypeptide [Source:MGI Symbol;Acc:MGI:98732]	0.278442	-1.84455	down
GO:0062023	collagen-containing extracellular matrix	cellular_component	5	1.30748e-07	ENSMUSG00000027907	S100a11	S100 calcium binding protein A11 [Source:MGI Symbol;Acc:MGI:1338798]	2.14816	1.1031	up
GO:0062023	collagen-containing extracellular matrix	cellular_component	5	1.30748e-07	ENSMUSG00000027966	Col11a1	collagen, type XI, alpha 1 [Source:MGI Symbol;Acc:MGI:88446]	2.18027	1.12451	up
GO:0062023	collagen-containing extracellular matrix	cellular_component	5	1.30748e-07	ENSMUSG00000028364	Tnc	tenascin C [Source:MGI Symbol;Acc:MGI:101922]	2.57563	1.36493	up
GO:0062023	collagen-containing extracellular matrix	cellular_component	5	1.30748e-07	ENSMUSG00000030513	Pcsk6	proprotein convertase subtilisin/kexin type 6 [Source:MGI Symbol;Acc:MGI:102897]	2.17406	1.12039	up
GO:0062023	collagen-containing extracellular matrix	cellular_component	5	1.30748e-07	ENSMUSG00000032332	Col12a1	collagen, type XII, alpha 1 [Source:MGI Symbol;Acc:MGI:88448]	0.477694	-1.06584	down
GO:0062023	collagen-containing extracellular matrix	cellular_component	5	1.30748e-07	ENSMUSG00000032369	Plscr1	phospholipid scramblase 1 [Source:MGI Symbol;Acc:MGI:893575]	2.95927	1.56524	up
GO:0062023	collagen-containing extracellular matrix	cellular_component	5	1.30748e-07	ENSMUSG00000032796	Lama1	laminin, alpha 1 [Source:MGI Symbol;Acc:MGI:99892]	2.25205	1.17124	up
GO:0062023	collagen-containing extracellular matrix	cellular_component	5	1.30748e-07	ENSMUSG00000035258	Abi3bp	ABI gene family, member 3 (NESH) binding protein [Source:MGI Symbol;Acc:MGI:2444583]	2.20601	1.14144	up
GO:0062023	collagen-containing extracellular matrix	cellular_component	5	1.30748e-07	ENSMUSG00000037016	Frem2	Fras1 related extracellular matrix protein 2 [Source:MGI Symbol;Acc:MGI:2444465]	2.33802	1.22529	up
GO:0062023	collagen-containing extracellular matrix	cellular_component	5	1.30748e-07	ENSMUSG00000040998	Npnt	nephronectin [Source:MGI Symbol;Acc:MGI:2148811]	0.338738	-1.56176	down
GO:0062023	collagen-containing extracellular matrix	cellular_component	5	1.30748e-07	ENSMUSG00000044734	Serpinb1a	serine (or cysteine) peptidase inhibitor, clade B, member 1a [Source:MGI Symbol;Acc:MGI:1913472]	2.38989	1.25694	up
GO:0062023	collagen-containing extracellular matrix	cellular_component	5	1.30748e-07	ENSMUSG00000046834	Krt1	keratin 1 [Source:MGI Symbol;Acc:MGI:96698]	2.1874	1.12921	up
GO:0062023	collagen-containing extracellular matrix	cellular_component	5	1.30748e-07	ENSMUSG00000055653	Gpc3	glypican 3 [Source:MGI Symbol;Acc:MGI:104903]	3.35494	1.74629	up
