# Supplementary material for: Krill oil treatment ameliorates lipid metabolism imbalance in chronic unpredicted mild stress-induced depression-like behavior in mice
Source: Front Cell Dev Biol. 2023 Jul 26;11:1180483. doi: 10.3389/fcell.2023.1180483 (PMC10411196; doi:10.3389/fcell.2023.1180483)
Supplement: Supplementary file 1 [file DataSheet1.zip › Supplementary Material/Table 15.XLSX]

## Sheet: Sheet1
GO_ID	GO_Term	GO_function	GO_class	pvalue	Gene_ID	Gene_name	Description	fc	log2(fc)	regulation
GO:0006811	ion transport	biological_process	6	5.63197e-09	ENSMUSG00000005950	P2rx5	purinergic receptor P2X, ligand-gated ion channel, 5 [Source:MGI Symbol;Acc:MGI:2137026]	0.0631736	-3.98453	down
GO:0006811	ion transport	biological_process	6	5.63197e-09	ENSMUSG00000009545	Kcnq1	potassium voltage-gated channel, subfamily Q, member 1 [Source:MGI Symbol;Acc:MGI:108083]	3.14021	1.65086	up
GO:0006811	ion transport	biological_process	6	5.63197e-09	ENSMUSG00000014158	Trpv4	transient receptor potential cation channel, subfamily V, member 4 [Source:MGI Symbol;Acc:MGI:1926945]	0.242106	-2.04629	down
GO:0006811	ion transport	biological_process	6	5.63197e-09	ENSMUSG00000015968	Cacna1d	calcium channel, voltage-dependent, L type, alpha 1D subunit [Source:MGI Symbol;Acc:MGI:88293]	2.00271	1.00195	up
GO:0006811	ion transport	biological_process	6	5.63197e-09	ENSMUSG00000020334	Slc22a4	solute carrier family 22 (organic cation transporter), member 4 [Source:MGI Symbol;Acc:MGI:1353479]	0.362446	-1.46416	down
GO:0006811	ion transport	biological_process	6	5.63197e-09	ENSMUSG00000020788	Atp2a3	ATPase, Ca++ transporting, ubiquitous [Source:MGI Symbol;Acc:MGI:1194503]	0.373455	-1.421	down
GO:0006811	ion transport	biological_process	6	5.63197e-09	ENSMUSG00000022041	Chrna2	cholinergic receptor, nicotinic, alpha polypeptide 2 (neuronal) [Source:MGI Symbol;Acc:MGI:87886]	3.03291	1.6007	up
GO:0006811	ion transport	biological_process	6	5.63197e-09	ENSMUSG00000022949	Clic6	chloride intracellular channel 6 [Source:MGI Symbol;Acc:MGI:2146607]	0.306514	-1.70597	down
GO:0006811	ion transport	biological_process	6	5.63197e-09	ENSMUSG00000023828	Slc22a3	solute carrier family 22 (organic cation transporter), member 3 [Source:MGI Symbol;Acc:MGI:1333817]	2.64405	1.40275	up
GO:0006811	ion transport	biological_process	6	5.63197e-09	ENSMUSG00000023945	Slc5a7	solute carrier family 5 (choline transporter), member 7 [Source:MGI Symbol;Acc:MGI:1927126]	0.272637	-1.87495	down
GO:0006811	ion transport	biological_process	6	5.63197e-09	ENSMUSG00000024112	Cacna1h	calcium channel, voltage-dependent, T type, alpha 1H subunit [Source:MGI Symbol;Acc:MGI:1928842]	3.02939	1.59903	up
GO:0006811	ion transport	biological_process	6	5.63197e-09	ENSMUSG00000025938	Slco5a1	solute carrier organic anion transporter family, member 5A1 [Source:MGI Symbol;Acc:MGI:2443431]	3.32534	1.7335	up
GO:0006811	ion transport	biological_process	6	5.63197e-09	ENSMUSG00000026065	Slc9a4	solute carrier family 9 (sodium/hydrogen exchanger), member 4 [Source:MGI Symbol;Acc:MGI:105074]	8.17631	3.03145	up
GO:0006811	ion transport	biological_process	6	5.63197e-09	ENSMUSG00000026407	Cacna1s	calcium channel, voltage-dependent, L type, alpha 1S subunit [Source:MGI Symbol;Acc:MGI:88294]	3.87349	1.95363	up
GO:0006811	ion transport	biological_process	6	5.63197e-09	ENSMUSG00000027994	Mcub	mitochondrial calcium uniporter dominant negative beta subunit [Source:MGI Symbol;Acc:MGI:1914065]	4.29192	2.10162	up
GO:0006811	ion transport	biological_process	6	5.63197e-09	ENSMUSG00000028051	Hcn3	hyperpolarization-activated, cyclic nucleotide-gated K+ 3 [Source:MGI Symbol;Acc:MGI:1298211]	2.01966	1.01411	up
GO:0006811	ion transport	biological_process	6	5.63197e-09	ENSMUSG00000028631	Kcnq4	potassium voltage-gated channel, subfamily Q, member 4 [Source:MGI Symbol;Acc:MGI:1926803]	0.371961	-1.42677	down
GO:0006811	ion transport	biological_process	6	5.63197e-09	ENSMUSG00000029862	Clcn1	chloride channel, voltage-sensitive 1 [Source:MGI Symbol;Acc:MGI:88417]	2.33955	1.22623	up
GO:0006811	ion transport	biological_process	6	5.63197e-09	ENSMUSG00000031934	Panx1	pannexin 1 [Source:MGI Symbol;Acc:MGI:1860055]	2.0897	1.0633	up
GO:0006811	ion transport	biological_process	6	5.63197e-09	ENSMUSG00000031936	Hephl1	hephaestin-like 1 [Source:MGI Symbol;Acc:MGI:2685355]	5275.44	12.3651	up
GO:0006811	ion transport	biological_process	6	5.63197e-09	ENSMUSG00000035183	Slc24a5	solute carrier family 24, member 5 [Source:MGI Symbol;Acc:MGI:2677271]	0.424912	-1.23476	down
GO:0006811	ion transport	biological_process	6	5.63197e-09	ENSMUSG00000035200	Chrnb4	cholinergic receptor, nicotinic, beta polypeptide 4 [Source:MGI Symbol;Acc:MGI:87892]	4.18141	2.06399	up
GO:0006811	ion transport	biological_process	6	5.63197e-09	ENSMUSG00000035238	Kcnk15	potassium channel, subfamily K, member 15 [Source:MGI Symbol;Acc:MGI:2675209]	8.23839	3.04236	up
GO:0006811	ion transport	biological_process	6	5.63197e-09	ENSMUSG00000035745	Grin3b	glutamate receptor, ionotropic, NMDA3B [Source:MGI Symbol;Acc:MGI:2150393]	0.273895	-1.86831	down
GO:0006811	ion transport	biological_process	6	5.63197e-09	ENSMUSG00000038963	Slco4a1	solute carrier organic anion transporter family, member 4a1 [Source:MGI Symbol;Acc:MGI:1351866]	0.336285	-1.57224	down
GO:0006811	ion transport	biological_process	6	5.63197e-09	ENSMUSG00000039672	Kcne2	potassium voltage-gated channel, Isk-related subfamily, gene 2 [Source:MGI Symbol;Acc:MGI:1891123]	0.0981139	-3.3494	down
GO:0006811	ion transport	biological_process	6	5.63197e-09	ENSMUSG00000040373	Cacng5	calcium channel, voltage-dependent, gamma subunit 5 [Source:MGI Symbol;Acc:MGI:2157946]	5.28286	2.40132	up
GO:0006811	ion transport	biological_process	6	5.63197e-09	ENSMUSG00000043673	Kcns3	potassium voltage-gated channel, delayed-rectifier, subfamily S, member 3 [Source:MGI Symbol;Acc:MGI:1098804]	0.394471	-1.34201	down
GO:0006811	ion transport	biological_process	6	5.63197e-09	ENSMUSG00000045246	Kcng4	potassium voltage-gated channel, subfamily G, member 4 [Source:MGI Symbol;Acc:MGI:1913983]	0.153779	-2.70107	down
GO:0006811	ion transport	biological_process	6	5.63197e-09	ENSMUSG00000045534	Kcna5	potassium voltage-gated channel, shaker-related subfamily, member 5 [Source:MGI Symbol;Acc:MGI:96662]	2.62438	1.39198	up
GO:0006811	ion transport	biological_process	6	5.63197e-09	ENSMUSG00000050201	Otop2	otopetrin 2 [Source:MGI Symbol;Acc:MGI:2388365]	11.3912	3.50984	up
GO:0006811	ion transport	biological_process	6	5.63197e-09	ENSMUSG00000054342	Kcnn4	potassium intermediate/small conductance calcium-activated channel, subfamily N, member 4 [Source:MGI Symbol;Acc:MGI:1277957]	3.36588	1.75098	up
GO:0006811	ion transport	biological_process	6	5.63197e-09	ENSMUSG00000057182	Scn3a	sodium channel, voltage-gated, type III, alpha [Source:MGI Symbol;Acc:MGI:98249]	2.77553	1.47276	up
GO:0006811	ion transport	biological_process	6	5.63197e-09	ENSMUSG00000058743	Kcnj14	potassium inwardly-rectifying channel, subfamily J, member 14 [Source:MGI Symbol;Acc:MGI:2384820]	0.295719	-1.7577	down
GO:0006811	ion transport	biological_process	6	5.63197e-09	ENSMUSG00000062785	Kcnc3	potassium voltage gated channel, Shaw-related subfamily, member 3 [Source:MGI Symbol;Acc:MGI:96669]	0.259404	-1.94673	down
GO:0006811	ion transport	biological_process	6	5.63197e-09	ENSMUSG00000063354	Slc39a4	solute carrier family 39 (zinc transporter), member 4 [Source:MGI Symbol;Acc:MGI:1919277]	0.171087	-2.5472	down
GO:0006811	ion transport	biological_process	6	5.63197e-09	ENSMUSG00000064267	Hvcn1	hydrogen voltage-gated channel 1 [Source:MGI Symbol;Acc:MGI:1921346]	3.66931	1.87551	up
GO:0006811	ion transport	biological_process	6	5.63197e-09	ENSMUSG00000066279	Chrna10	cholinergic receptor, nicotinic, alpha polypeptide 10 [Source:MGI Symbol;Acc:MGI:3609260]	12.9631	3.69633	up
GO:0006811	ion transport	biological_process	6	5.63197e-09	ENSMUSG00000071424	Grid2	glutamate receptor, ionotropic, delta 2 [Source:MGI Symbol;Acc:MGI:95813]	0.450755	-1.14958	down
GO:0006811	ion transport	biological_process	6	5.63197e-09	ENSMUSG00000075224	Lrrc55	leucine rich repeat containing 55 [Source:MGI Symbol;Acc:MGI:2685197]	3.04127	1.60467	up
GO:0006811	ion transport	biological_process	6	5.63197e-09	ENSMUSG00000079436	Kcnj13	potassium inwardly-rectifying channel, subfamily J, member 13 [Source:MGI Symbol;Acc:MGI:3781032]	0.194157	-2.3647	down
GO:0006811	ion transport	biological_process	6	5.63197e-09	ENSMUSG00000092083	Kcnb2	potassium voltage gated channel, Shab-related subfamily, member 2 [Source:MGI Symbol;Acc:MGI:99632]	2.96191	1.56653	up
GO:0006811	ion transport	biological_process	6	5.63197e-09	ENSMUSG00000099041	Gm28035	predicted gene, 28035 [Source:MGI Symbol;Acc:MGI:5547771]	3.51763	1.81461	up
GO:0005244	voltage-gated ion channel activity	molecular_function	9	1.5273e-08	ENSMUSG00000009545	Kcnq1	potassium voltage-gated channel, subfamily Q, member 1 [Source:MGI Symbol;Acc:MGI:108083]	3.14021	1.65086	up
GO:0005244	voltage-gated ion channel activity	molecular_function	9	1.5273e-08	ENSMUSG00000015968	Cacna1d	calcium channel, voltage-dependent, L type, alpha 1D subunit [Source:MGI Symbol;Acc:MGI:88293]	2.00271	1.00195	up
GO:0005244	voltage-gated ion channel activity	molecular_function	9	1.5273e-08	ENSMUSG00000022949	Clic6	chloride intracellular channel 6 [Source:MGI Symbol;Acc:MGI:2146607]	0.306514	-1.70597	down
GO:0005244	voltage-gated ion channel activity	molecular_function	9	1.5273e-08	ENSMUSG00000024112	Cacna1h	calcium channel, voltage-dependent, T type, alpha 1H subunit [Source:MGI Symbol;Acc:MGI:1928842]	3.02939	1.59903	up
GO:0005244	voltage-gated ion channel activity	molecular_function	9	1.5273e-08	ENSMUSG00000026407	Cacna1s	calcium channel, voltage-dependent, L type, alpha 1S subunit [Source:MGI Symbol;Acc:MGI:88294]	3.87349	1.95363	up
GO:0005244	voltage-gated ion channel activity	molecular_function	9	1.5273e-08	ENSMUSG00000028051	Hcn3	hyperpolarization-activated, cyclic nucleotide-gated K+ 3 [Source:MGI Symbol;Acc:MGI:1298211]	2.01966	1.01411	up
GO:0005244	voltage-gated ion channel activity	molecular_function	9	1.5273e-08	ENSMUSG00000028631	Kcnq4	potassium voltage-gated channel, subfamily Q, member 4 [Source:MGI Symbol;Acc:MGI:1926803]	0.371961	-1.42677	down
GO:0005244	voltage-gated ion channel activity	molecular_function	9	1.5273e-08	ENSMUSG00000029862	Clcn1	chloride channel, voltage-sensitive 1 [Source:MGI Symbol;Acc:MGI:88417]	2.33955	1.22623	up
GO:0005244	voltage-gated ion channel activity	molecular_function	9	1.5273e-08	ENSMUSG00000040373	Cacng5	calcium channel, voltage-dependent, gamma subunit 5 [Source:MGI Symbol;Acc:MGI:2157946]	5.28286	2.40132	up
GO:0005244	voltage-gated ion channel activity	molecular_function	9	1.5273e-08	ENSMUSG00000043673	Kcns3	potassium voltage-gated channel, delayed-rectifier, subfamily S, member 3 [Source:MGI Symbol;Acc:MGI:1098804]	0.394471	-1.34201	down
GO:0005244	voltage-gated ion channel activity	molecular_function	9	1.5273e-08	ENSMUSG00000045246	Kcng4	potassium voltage-gated channel, subfamily G, member 4 [Source:MGI Symbol;Acc:MGI:1913983]	0.153779	-2.70107	down
GO:0005244	voltage-gated ion channel activity	molecular_function	9	1.5273e-08	ENSMUSG00000045534	Kcna5	potassium voltage-gated channel, shaker-related subfamily, member 5 [Source:MGI Symbol;Acc:MGI:96662]	2.62438	1.39198	up
GO:0005244	voltage-gated ion channel activity	molecular_function	9	1.5273e-08	ENSMUSG00000057182	Scn3a	sodium channel, voltage-gated, type III, alpha [Source:MGI Symbol;Acc:MGI:98249]	2.77553	1.47276	up
GO:0005244	voltage-gated ion channel activity	molecular_function	9	1.5273e-08	ENSMUSG00000058743	Kcnj14	potassium inwardly-rectifying channel, subfamily J, member 14 [Source:MGI Symbol;Acc:MGI:2384820]	0.295719	-1.7577	down
GO:0005244	voltage-gated ion channel activity	molecular_function	9	1.5273e-08	ENSMUSG00000062785	Kcnc3	potassium voltage gated channel, Shaw-related subfamily, member 3 [Source:MGI Symbol;Acc:MGI:96669]	0.259404	-1.94673	down
GO:0005244	voltage-gated ion channel activity	molecular_function	9	1.5273e-08	ENSMUSG00000064267	Hvcn1	hydrogen voltage-gated channel 1 [Source:MGI Symbol;Acc:MGI:1921346]	3.66931	1.87551	up
GO:0005244	voltage-gated ion channel activity	molecular_function	9	1.5273e-08	ENSMUSG00000079436	Kcnj13	potassium inwardly-rectifying channel, subfamily J, member 13 [Source:MGI Symbol;Acc:MGI:3781032]	0.194157	-2.3647	down
GO:0005244	voltage-gated ion channel activity	molecular_function	9	1.5273e-08	ENSMUSG00000092083	Kcnb2	potassium voltage gated channel, Shab-related subfamily, member 2 [Source:MGI Symbol;Acc:MGI:99632]	2.96191	1.56653	up
GO:0005576	extracellular region	cellular_component	3	2.59722e-08	ENSMUSG00000000125	Wnt3	wingless-type MMTV integration site family, member 3 [Source:MGI Symbol;Acc:MGI:98955]	0.324982	-1.62157	down
GO:0005576	extracellular region	cellular_component	3	2.59722e-08	ENSMUSG00000000632	Sez6	seizure related gene 6 [Source:MGI Symbol;Acc:MGI:104745]	2.25497	1.17311	up
GO:0005576	extracellular region	cellular_component	3	2.59722e-08	ENSMUSG00000001119	Col6a1	collagen, type VI, alpha 1 [Source:MGI Symbol;Acc:MGI:88459]	3.68676	1.88236	up
GO:0005576	extracellular region	cellular_component	3	2.59722e-08	ENSMUSG00000001741	Il16	interleukin 16 [Source:MGI Symbol;Acc:MGI:1270855]	0.227201	-2.13796	down
GO:0005576	extracellular region	cellular_component	3	2.59722e-08	ENSMUSG00000004894	Hapln2	hyaluronan and proteoglycan link protein 2 [Source:MGI Symbol;Acc:MGI:2137300]	0.446607	-1.16292	down
GO:0005576	extracellular region	cellular_component	3	2.59722e-08	ENSMUSG00000005124	Ccn4	cellular communication network factor 4 [Source:MGI Symbol;Acc:MGI:1197008]	3.78532	1.92042	up
GO:0005576	extracellular region	cellular_component	3	2.59722e-08	ENSMUSG00000005892	Trh	thyrotropin releasing hormone [Source:MGI Symbol;Acc:MGI:98823]	17.951	4.16599	up
GO:0005576	extracellular region	cellular_component	3	2.59722e-08	ENSMUSG00000007030	Vwa7	von Willebrand factor A domain containing 7 [Source:MGI Symbol;Acc:MGI:1306798]	0.180515	-2.46981	down
GO:0005576	extracellular region	cellular_component	3	2.59722e-08	ENSMUSG00000007279	Scube2	signal peptide, CUB domain, EGF-like 2 [Source:MGI Symbol;Acc:MGI:1928765]	3.87759	1.95516	up
GO:0005576	extracellular region	cellular_component	3	2.59722e-08	ENSMUSG00000007594	Hapln4	hyaluronan and proteoglycan link protein 4 [Source:MGI Symbol;Acc:MGI:2679531]	0.467334	-1.09747	down
GO:0005576	extracellular region	cellular_component	3	2.59722e-08	ENSMUSG00000015354	Pcolce2	procollagen C-endopeptidase enhancer 2 [Source:MGI Symbol;Acc:MGI:1923727]	0.432789	-1.20826	down
GO:0005576	extracellular region	cellular_component	3	2.59722e-08	ENSMUSG00000015812	Gnrh1	gonadotropin releasing hormone 1 [Source:MGI Symbol;Acc:MGI:95789]	4.07727	2.0276	up
GO:0005576	extracellular region	cellular_component	3	2.59722e-08	ENSMUSG00000015850	Adamtsl4	ADAMTS-like 4 [Source:MGI Symbol;Acc:MGI:2389008]	0.440499	-1.18279	down
GO:0005576	extracellular region	cellular_component	3	2.59722e-08	ENSMUSG00000016024	Lbp	lipopolysaccharide binding protein [Source:MGI Symbol;Acc:MGI:1098776]	0.328236	-1.6072	down
GO:0005576	extracellular region	cellular_component	3	2.59722e-08	ENSMUSG00000018581	Dnah11	dynein, axonemal, heavy chain 11 [Source:MGI Symbol;Acc:MGI:1100864]	3.75582	1.90913	up
GO:0005576	extracellular region	cellular_component	3	2.59722e-08	ENSMUSG00000018822	Sfrp5	secreted frizzled-related sequence protein 5 [Source:MGI Symbol;Acc:MGI:1860298]	0.258142	-1.95376	down
GO:0005576	extracellular region	cellular_component	3	2.59722e-08	ENSMUSG00000020019	Ntn4	netrin 4 [Source:MGI Symbol;Acc:MGI:1888978]	2.50316	1.32375	up
GO:0005576	extracellular region	cellular_component	3	2.59722e-08	ENSMUSG00000020681	Ace	angiotensin I converting enzyme (peptidyl-dipeptidase A) 1 [Source:MGI Symbol;Acc:MGI:87874]	0.332564	-1.5883	down
GO:0005576	extracellular region	cellular_component	3	2.59722e-08	ENSMUSG00000021337	Scgn	secretagogin, EF-hand calcium binding protein [Source:MGI Symbol;Acc:MGI:2384873]	21.6733	4.43785	up
GO:0005576	extracellular region	cellular_component	3	2.59722e-08	ENSMUSG00000021994	Wnt5a	wingless-type MMTV integration site family, member 5A [Source:MGI Symbol;Acc:MGI:98958]	2.6419	1.40158	up
GO:0005576	extracellular region	cellular_component	3	2.59722e-08	ENSMUSG00000022144	Gdnf	glial cell line derived neurotrophic factor [Source:MGI Symbol;Acc:MGI:107430]	3.15756	1.65881	up
GO:0005576	extracellular region	cellular_component	3	2.59722e-08	ENSMUSG00000022425	Enpp2	ectonucleotide pyrophosphatase/phosphodiesterase 2 [Source:MGI Symbol;Acc:MGI:1321390]	0.297249	-1.75025	down
GO:0005576	extracellular region	cellular_component	3	2.59722e-08	ENSMUSG00000024053	Emilin2	elastin microfibril interfacer 2 [Source:MGI Symbol;Acc:MGI:2389136]	0.400167	-1.32133	down
GO:0005576	extracellular region	cellular_component	3	2.59722e-08	ENSMUSG00000024421	Lama3	laminin, alpha 3 [Source:MGI Symbol;Acc:MGI:99909]	3.67716	1.87859	up
GO:0005576	extracellular region	cellular_component	3	2.59722e-08	ENSMUSG00000024598	Fbn2	fibrillin 2 [Source:MGI Symbol;Acc:MGI:95490]	4.66945	2.22325	up
GO:0005576	extracellular region	cellular_component	3	2.59722e-08	ENSMUSG00000024661	Fth1	ferritin heavy polypeptide 1 [Source:MGI Symbol;Acc:MGI:95588]	0.478608	-1.06308	down
GO:0005576	extracellular region	cellular_component	3	2.59722e-08	ENSMUSG00000024887	Asah2	N-acylsphingosine amidohydrolase 2 [Source:MGI Symbol;Acc:MGI:1859310]	0.39889	-1.32594	down
GO:0005576	extracellular region	cellular_component	3	2.59722e-08	ENSMUSG00000025650	Col7a1	collagen, type VII, alpha 1 [Source:MGI Symbol;Acc:MGI:88462]	3.53701	1.82253	up
GO:0005576	extracellular region	cellular_component	3	2.59722e-08	ENSMUSG00000025723	Nmb	neuromedin B [Source:MGI Symbol;Acc:MGI:1915289]	7.57653	2.92154	up
GO:0005576	extracellular region	cellular_component	3	2.59722e-08	ENSMUSG00000025854	Fam20c	family with sequence similarity 20, member C [Source:MGI Symbol;Acc:MGI:2136853]	2.23441	1.15989	up
GO:0005576	extracellular region	cellular_component	3	2.59722e-08	ENSMUSG00000025888	Casp1	caspase 1 [Source:MGI Symbol;Acc:MGI:96544]	2.95082	1.56112	up
GO:0005576	extracellular region	cellular_component	3	2.59722e-08	ENSMUSG00000026051	Ecrg4	ECRG4 augurin precursor [Source:MGI Symbol;Acc:MGI:1926146]	0.176004	-2.50632	down
GO:0005576	extracellular region	cellular_component	3	2.59722e-08	ENSMUSG00000026579	F5	coagulation factor V [Source:MGI Symbol;Acc:MGI:88382]	0.177882	-2.49101	down
GO:0005576	extracellular region	cellular_component	3	2.59722e-08	ENSMUSG00000028017	Egf	epidermal growth factor [Source:MGI Symbol;Acc:MGI:95290]	4.16284	2.05757	up
GO:0005576	extracellular region	cellular_component	3	2.59722e-08	ENSMUSG00000028197	Col24a1	collagen, type XXIV, alpha 1 [Source:MGI Symbol;Acc:MGI:1918605]	4.21836	2.07668	up
GO:0005576	extracellular region	cellular_component	3	2.59722e-08	ENSMUSG00000028539	Artn	artemin [Source:MGI Symbol;Acc:MGI:1333791]	6.81932	2.76963	up
GO:0005576	extracellular region	cellular_component	3	2.59722e-08	ENSMUSG00000028613	Lrp8	low density lipoprotein receptor-related protein 8, apolipoprotein e receptor [Source:MGI Symbol;Acc:MGI:1340044]	2.39424	1.25957	up
GO:0005576	extracellular region	cellular_component	3	2.59722e-08	ENSMUSG00000028780	Sema3c	sema domain, immunoglobulin domain (Ig), short basic domain, secreted, (semaphorin) 3C [Source:MGI Symbol;Acc:MGI:107557]	2.0312	1.02233	up
GO:0005576	extracellular region	cellular_component	3	2.59722e-08	ENSMUSG00000030111	A2m	alpha-2-macroglobulin [Source:MGI Symbol;Acc:MGI:2449119]	0.230844	-2.11501	down
GO:0005576	extracellular region	cellular_component	3	2.59722e-08	ENSMUSG00000030317	Timp4	tissue inhibitor of metalloproteinase 4 [Source:MGI Symbol;Acc:MGI:109125]	0.464229	-1.10709	down
GO:0005576	extracellular region	cellular_component	3	2.59722e-08	ENSMUSG00000030606	Hapln3	hyaluronan and proteoglycan link protein 3 [Source:MGI Symbol;Acc:MGI:1914916]	3.60575	1.8503	up
GO:0005576	extracellular region	cellular_component	3	2.59722e-08	ENSMUSG00000030669	Calca	calcitonin/calcitonin-related polypeptide, alpha [Source:MGI Symbol;Acc:MGI:2151253]	0.121338	-3.0429	down
GO:0005576	extracellular region	cellular_component	3	2.59722e-08	ENSMUSG00000031111	Igsf1	immunoglobulin superfamily, member 1 [Source:MGI Symbol;Acc:MGI:2147913]	0.304364	-1.71613	down
GO:0005576	extracellular region	cellular_component	3	2.59722e-08	ENSMUSG00000031196	F8	coagulation factor VIII [Source:MGI Symbol;Acc:MGI:88383]	0.473474	-1.07864	down
GO:0005576	extracellular region	cellular_component	3	2.59722e-08	ENSMUSG00000031230	Fgf16	fibroblast growth factor 16 [Source:MGI Symbol;Acc:MGI:1931627]	5.19981	2.37846	up
GO:0005576	extracellular region	cellular_component	3	2.59722e-08	ENSMUSG00000031778	Cx3cl1	chemokine (C-X3-C motif) ligand 1 [Source:MGI Symbol;Acc:MGI:1097153]	0.199328	-2.32678	down
GO:0005576	extracellular region	cellular_component	3	2.59722e-08	ENSMUSG00000031825	Crispld2	cysteine-rich secretory protein LCCL domain containing 2 [Source:MGI Symbol;Acc:MGI:1926142]	5.11355	2.35432	up
GO:0005576	extracellular region	cellular_component	3	2.59722e-08	ENSMUSG00000032006	Pdgfd	platelet-derived growth factor, D polypeptide [Source:MGI Symbol;Acc:MGI:1919035]	0.412422	-1.27781	down
GO:0005576	extracellular region	cellular_component	3	2.59722e-08	ENSMUSG00000032363	Adamts7	a disintegrin-like and metallopeptidase (reprolysin type) with thrombospondin type 1 motif, 7 [Source:MGI Symbol;Acc:MGI:1347346]	3.77651	1.91706	up
GO:0005576	extracellular region	cellular_component	3	2.59722e-08	ENSMUSG00000033208	S100b	S100 protein, beta polypeptide, neural [Source:MGI Symbol;Acc:MGI:98217]	0.459148	-1.12297	down
GO:0005576	extracellular region	cellular_component	3	2.59722e-08	ENSMUSG00000034098	Fstl5	follistatin-like 5 [Source:MGI Symbol;Acc:MGI:2442179]	2.11996	1.08404	up
GO:0005576	extracellular region	cellular_component	3	2.59722e-08	ENSMUSG00000034164	Emid1	EMI domain containing 1 [Source:MGI Symbol;Acc:MGI:2155091]	2.30123	1.20241	up
GO:0005576	extracellular region	cellular_component	3	2.59722e-08	ENSMUSG00000035279	Ssc5d	scavenger receptor cysteine rich family, 5 domains [Source:MGI Symbol;Acc:MGI:3606211]	3.40365	1.76708	up
GO:0005576	extracellular region	cellular_component	3	2.59722e-08	ENSMUSG00000035551	Igfbpl1	insulin-like growth factor binding protein-like 1 [Source:MGI Symbol;Acc:MGI:1933198]	9.92539	3.31112	up
GO:0005576	extracellular region	cellular_component	3	2.59722e-08	ENSMUSG00000036169	Sostdc1	sclerostin domain containing 1 [Source:MGI Symbol;Acc:MGI:1913292]	0.1704	-2.553	down
GO:0005576	extracellular region	cellular_component	3	2.59722e-08	ENSMUSG00000036545	Adamts2	a disintegrin-like and metallopeptidase (reprolysin type) with thrombospondin type 1 motif, 2 [Source:MGI Symbol;Acc:MGI:1347356]	0.427651	-1.22549	down
GO:0005576	extracellular region	cellular_component	3	2.59722e-08	ENSMUSG00000037206	Islr	immunoglobulin superfamily containing leucine-rich repeat [Source:MGI Symbol;Acc:MGI:1349645]	2.56669	1.35991	up
GO:0005576	extracellular region	cellular_component	3	2.59722e-08	ENSMUSG00000037419	Endod1	endonuclease domain containing 1 [Source:MGI Symbol;Acc:MGI:1919196]	0.475922	-1.0712	down
GO:0005576	extracellular region	cellular_component	3	2.59722e-08	ENSMUSG00000037568	Vash2	vasohibin 2 [Source:MGI Symbol;Acc:MGI:2444826]	2.63647	1.39861	up
GO:0005576	extracellular region	cellular_component	3	2.59722e-08	ENSMUSG00000038593	Tctn1	tectonic family member 1 [Source:MGI Symbol;Acc:MGI:3603820]	2.16108	1.11175	up
GO:0005576	extracellular region	cellular_component	3	2.59722e-08	ENSMUSG00000039208	Metrnl	meteorin, glial cell differentiation regulator-like [Source:MGI Symbol;Acc:MGI:2384806]	0.423253	-1.24041	down
GO:0005576	extracellular region	cellular_component	3	2.59722e-08	ENSMUSG00000039405	Prss23	protease, serine 23 [Source:MGI Symbol;Acc:MGI:1923703]	3.02083	1.59495	up
GO:0005576	extracellular region	cellular_component	3	2.59722e-08	ENSMUSG00000040380	Cbln3	cerebellin 3 precursor protein [Source:MGI Symbol;Acc:MGI:1889286]	0.00704864	-7.14844	down
GO:0005576	extracellular region	cellular_component	3	2.59722e-08	ENSMUSG00000041324	Inhba	inhibin beta-A [Source:MGI Symbol;Acc:MGI:96570]	2.02085	1.01496	up
GO:0005576	extracellular region	cellular_component	3	2.59722e-08	ENSMUSG00000041616	Nppa	natriuretic peptide type A [Source:MGI Symbol;Acc:MGI:97367]	14.1768	3.82546	up
GO:0005576	extracellular region	cellular_component	3	2.59722e-08	ENSMUSG00000042453	Reln	reelin [Source:MGI Symbol;Acc:MGI:103022]	2.07495	1.05308	up
GO:0005576	extracellular region	cellular_component	3	2.59722e-08	ENSMUSG00000042501	Cpa6	carboxypeptidase A6 [Source:MGI Symbol;Acc:MGI:3045348]	8.96609	3.16448	up
GO:0005576	extracellular region	cellular_component	3	2.59722e-08	ENSMUSG00000044626	Liph	lipase, member H [Source:MGI Symbol;Acc:MGI:2388029]	3.64261	1.86497	up
GO:0005576	extracellular region	cellular_component	3	2.59722e-08	ENSMUSG00000048583	Igf2	insulin-like growth factor 2 [Source:MGI Symbol;Acc:MGI:96434]	0.435817	-1.1982	down
GO:0005576	extracellular region	cellular_component	3	2.59722e-08	ENSMUSG00000049001	Ndnf	neuron-derived neurotrophic factor [Source:MGI Symbol;Acc:MGI:1915419]	3.24193	1.69685	up
GO:0005576	extracellular region	cellular_component	3	2.59722e-08	ENSMUSG00000049107	Ntf3	neurotrophin 3 [Source:MGI Symbol;Acc:MGI:97380]	0.38211	-1.38794	down
GO:0005576	extracellular region	cellular_component	3	2.59722e-08	ENSMUSG00000050063	Klk6	kallikrein related-peptidase 6 [Source:MGI Symbol;Acc:MGI:1343166]	0.221213	-2.17649	down
GO:0005576	extracellular region	cellular_component	3	2.59722e-08	ENSMUSG00000050447	Lypd6	LY6/PLAUR domain containing 6 [Source:MGI Symbol;Acc:MGI:2443848]	2.07444	1.05272	up
GO:0005576	extracellular region	cellular_component	3	2.59722e-08	ENSMUSG00000053441	Adamts19	a disintegrin-like and metallopeptidase (reprolysin type) with thrombospondin type 1 motif, 19 [Source:MGI Symbol;Acc:MGI:2442875]	17.5479	4.13323	up
GO:0005576	extracellular region	cellular_component	3	2.59722e-08	ENSMUSG00000055865	Tafa3	TAFA chemokine like family member 3 [Source:MGI Symbol;Acc:MGI:3046463]	21.3371	4.41529	up
GO:0005576	extracellular region	cellular_component	3	2.59722e-08	ENSMUSG00000056174	Col8a2	collagen, type VIII, alpha 2 [Source:MGI Symbol;Acc:MGI:88464]	0.291678	-1.77755	down
GO:0005576	extracellular region	cellular_component	3	2.59722e-08	ENSMUSG00000057967	Fgf18	fibroblast growth factor 18 [Source:MGI Symbol;Acc:MGI:1277980]	0.226594	-2.14182	down
GO:0005576	extracellular region	cellular_component	3	2.59722e-08	ENSMUSG00000058488	Kl	klotho [Source:MGI Symbol;Acc:MGI:1101771]	0.182864	-2.45115	down
GO:0005576	extracellular region	cellular_component	3	2.59722e-08	ENSMUSG00000068196	Col8a1	collagen, type VIII, alpha 1 [Source:MGI Symbol;Acc:MGI:88463]	0.297148	-1.75075	down
GO:0005576	extracellular region	cellular_component	3	2.59722e-08	ENSMUSG00000071112	Spx	spexin hormone [Source:MGI Symbol;Acc:MGI:2442262]	8.20722	3.03689	up
GO:0005576	extracellular region	cellular_component	3	2.59722e-08	ENSMUSG00000074934	Grem1	gremlin 1, DAN family BMP antagonist [Source:MGI Symbol;Acc:MGI:1344337]	3.54338	1.82512	up
GO:0005576	extracellular region	cellular_component	3	2.59722e-08	ENSMUSG00000074971	Fibin	fin bud initiation factor homolog (zebrafish) [Source:MGI Symbol;Acc:MGI:1914856]	0.293419	-1.76897	down
GO:0005576	extracellular region	cellular_component	3	2.59722e-08	ENSMUSG00000075410	Prcd	photoreceptor disc component [Source:MGI Symbol;Acc:MGI:3649529]	0.387957	-1.36603	down
GO:0005576	extracellular region	cellular_component	3	2.59722e-08	ENSMUSG00000091455	Otogl	otogelin-like [Source:MGI Symbol;Acc:MGI:3647600]	9.3436	3.22398	up
GO:0034765	regulation of ion transmembrane transport	biological_process	8	1.12323e-07	ENSMUSG00000009545	Kcnq1	potassium voltage-gated channel, subfamily Q, member 1 [Source:MGI Symbol;Acc:MGI:108083]	3.14021	1.65086	up
GO:0034765	regulation of ion transmembrane transport	biological_process	8	1.12323e-07	ENSMUSG00000015968	Cacna1d	calcium channel, voltage-dependent, L type, alpha 1D subunit [Source:MGI Symbol;Acc:MGI:88293]	2.00271	1.00195	up
GO:0034765	regulation of ion transmembrane transport	biological_process	8	1.12323e-07	ENSMUSG00000022949	Clic6	chloride intracellular channel 6 [Source:MGI Symbol;Acc:MGI:2146607]	0.306514	-1.70597	down
GO:0034765	regulation of ion transmembrane transport	biological_process	8	1.12323e-07	ENSMUSG00000026407	Cacna1s	calcium channel, voltage-dependent, L type, alpha 1S subunit [Source:MGI Symbol;Acc:MGI:88294]	3.87349	1.95363	up
GO:0034765	regulation of ion transmembrane transport	biological_process	8	1.12323e-07	ENSMUSG00000028051	Hcn3	hyperpolarization-activated, cyclic nucleotide-gated K+ 3 [Source:MGI Symbol;Acc:MGI:1298211]	2.01966	1.01411	up
GO:0034765	regulation of ion transmembrane transport	biological_process	8	1.12323e-07	ENSMUSG00000028631	Kcnq4	potassium voltage-gated channel, subfamily Q, member 4 [Source:MGI Symbol;Acc:MGI:1926803]	0.371961	-1.42677	down
GO:0034765	regulation of ion transmembrane transport	biological_process	8	1.12323e-07	ENSMUSG00000029862	Clcn1	chloride channel, voltage-sensitive 1 [Source:MGI Symbol;Acc:MGI:88417]	2.33955	1.22623	up
GO:0034765	regulation of ion transmembrane transport	biological_process	8	1.12323e-07	ENSMUSG00000040373	Cacng5	calcium channel, voltage-dependent, gamma subunit 5 [Source:MGI Symbol;Acc:MGI:2157946]	5.28286	2.40132	up
GO:0034765	regulation of ion transmembrane transport	biological_process	8	1.12323e-07	ENSMUSG00000043673	Kcns3	potassium voltage-gated channel, delayed-rectifier, subfamily S, member 3 [Source:MGI Symbol;Acc:MGI:1098804]	0.394471	-1.34201	down
GO:0034765	regulation of ion transmembrane transport	biological_process	8	1.12323e-07	ENSMUSG00000045246	Kcng4	potassium voltage-gated channel, subfamily G, member 4 [Source:MGI Symbol;Acc:MGI:1913983]	0.153779	-2.70107	down
GO:0034765	regulation of ion transmembrane transport	biological_process	8	1.12323e-07	ENSMUSG00000045534	Kcna5	potassium voltage-gated channel, shaker-related subfamily, member 5 [Source:MGI Symbol;Acc:MGI:96662]	2.62438	1.39198	up
GO:0034765	regulation of ion transmembrane transport	biological_process	8	1.12323e-07	ENSMUSG00000057182	Scn3a	sodium channel, voltage-gated, type III, alpha [Source:MGI Symbol;Acc:MGI:98249]	2.77553	1.47276	up
GO:0034765	regulation of ion transmembrane transport	biological_process	8	1.12323e-07	ENSMUSG00000058743	Kcnj14	potassium inwardly-rectifying channel, subfamily J, member 14 [Source:MGI Symbol;Acc:MGI:2384820]	0.295719	-1.7577	down
GO:0034765	regulation of ion transmembrane transport	biological_process	8	1.12323e-07	ENSMUSG00000062785	Kcnc3	potassium voltage gated channel, Shaw-related subfamily, member 3 [Source:MGI Symbol;Acc:MGI:96669]	0.259404	-1.94673	down
GO:0034765	regulation of ion transmembrane transport	biological_process	8	1.12323e-07	ENSMUSG00000064267	Hvcn1	hydrogen voltage-gated channel 1 [Source:MGI Symbol;Acc:MGI:1921346]	3.66931	1.87551	up
GO:0034765	regulation of ion transmembrane transport	biological_process	8	1.12323e-07	ENSMUSG00000079436	Kcnj13	potassium inwardly-rectifying channel, subfamily J, member 13 [Source:MGI Symbol;Acc:MGI:3781032]	0.194157	-2.3647	down
GO:0034765	regulation of ion transmembrane transport	biological_process	8	1.12323e-07	ENSMUSG00000092083	Kcnb2	potassium voltage gated channel, Shab-related subfamily, member 2 [Source:MGI Symbol;Acc:MGI:99632]	2.96191	1.56653	up
GO:0005216	ion channel activity	molecular_function	6	1.21095e-07	ENSMUSG00000005950	P2rx5	purinergic receptor P2X, ligand-gated ion channel, 5 [Source:MGI Symbol;Acc:MGI:2137026]	0.0631736	-3.98453	down
GO:0005216	ion channel activity	molecular_function	6	1.21095e-07	ENSMUSG00000009545	Kcnq1	potassium voltage-gated channel, subfamily Q, member 1 [Source:MGI Symbol;Acc:MGI:108083]	3.14021	1.65086	up
GO:0005216	ion channel activity	molecular_function	6	1.21095e-07	ENSMUSG00000014158	Trpv4	transient receptor potential cation channel, subfamily V, member 4 [Source:MGI Symbol;Acc:MGI:1926945]	0.242106	-2.04629	down
GO:0005216	ion channel activity	molecular_function	6	1.21095e-07	ENSMUSG00000015968	Cacna1d	calcium channel, voltage-dependent, L type, alpha 1D subunit [Source:MGI Symbol;Acc:MGI:88293]	2.00271	1.00195	up
GO:0005216	ion channel activity	molecular_function	6	1.21095e-07	ENSMUSG00000022041	Chrna2	cholinergic receptor, nicotinic, alpha polypeptide 2 (neuronal) [Source:MGI Symbol;Acc:MGI:87886]	3.03291	1.6007	up
GO:0005216	ion channel activity	molecular_function	6	1.21095e-07	ENSMUSG00000024112	Cacna1h	calcium channel, voltage-dependent, T type, alpha 1H subunit [Source:MGI Symbol;Acc:MGI:1928842]	3.02939	1.59903	up
GO:0005216	ion channel activity	molecular_function	6	1.21095e-07	ENSMUSG00000026407	Cacna1s	calcium channel, voltage-dependent, L type, alpha 1S subunit [Source:MGI Symbol;Acc:MGI:88294]	3.87349	1.95363	up
GO:0005216	ion channel activity	molecular_function	6	1.21095e-07	ENSMUSG00000028051	Hcn3	hyperpolarization-activated, cyclic nucleotide-gated K+ 3 [Source:MGI Symbol;Acc:MGI:1298211]	2.01966	1.01411	up
GO:0005216	ion channel activity	molecular_function	6	1.21095e-07	ENSMUSG00000028631	Kcnq4	potassium voltage-gated channel, subfamily Q, member 4 [Source:MGI Symbol;Acc:MGI:1926803]	0.371961	-1.42677	down
GO:0005216	ion channel activity	molecular_function	6	1.21095e-07	ENSMUSG00000035200	Chrnb4	cholinergic receptor, nicotinic, beta polypeptide 4 [Source:MGI Symbol;Acc:MGI:87892]	4.18141	2.06399	up
GO:0005216	ion channel activity	molecular_function	6	1.21095e-07	ENSMUSG00000035745	Grin3b	glutamate receptor, ionotropic, NMDA3B [Source:MGI Symbol;Acc:MGI:2150393]	0.273895	-1.86831	down
GO:0005216	ion channel activity	molecular_function	6	1.21095e-07	ENSMUSG00000043673	Kcns3	potassium voltage-gated channel, delayed-rectifier, subfamily S, member 3 [Source:MGI Symbol;Acc:MGI:1098804]	0.394471	-1.34201	down
GO:0005216	ion channel activity	molecular_function	6	1.21095e-07	ENSMUSG00000045246	Kcng4	potassium voltage-gated channel, subfamily G, member 4 [Source:MGI Symbol;Acc:MGI:1913983]	0.153779	-2.70107	down
GO:0005216	ion channel activity	molecular_function	6	1.21095e-07	ENSMUSG00000045534	Kcna5	potassium voltage-gated channel, shaker-related subfamily, member 5 [Source:MGI Symbol;Acc:MGI:96662]	2.62438	1.39198	up
GO:0005216	ion channel activity	molecular_function	6	1.21095e-07	ENSMUSG00000057182	Scn3a	sodium channel, voltage-gated, type III, alpha [Source:MGI Symbol;Acc:MGI:98249]	2.77553	1.47276	up
GO:0005216	ion channel activity	molecular_function	6	1.21095e-07	ENSMUSG00000062785	Kcnc3	potassium voltage gated channel, Shaw-related subfamily, member 3 [Source:MGI Symbol;Acc:MGI:96669]	0.259404	-1.94673	down
GO:0005216	ion channel activity	molecular_function	6	1.21095e-07	ENSMUSG00000064267	Hvcn1	hydrogen voltage-gated channel 1 [Source:MGI Symbol;Acc:MGI:1921346]	3.66931	1.87551	up
GO:0005216	ion channel activity	molecular_function	6	1.21095e-07	ENSMUSG00000066279	Chrna10	cholinergic receptor, nicotinic, alpha polypeptide 10 [Source:MGI Symbol;Acc:MGI:3609260]	12.9631	3.69633	up
GO:0005216	ion channel activity	molecular_function	6	1.21095e-07	ENSMUSG00000071424	Grid2	glutamate receptor, ionotropic, delta 2 [Source:MGI Symbol;Acc:MGI:95813]	0.450755	-1.14958	down
GO:0005216	ion channel activity	molecular_function	6	1.21095e-07	ENSMUSG00000092083	Kcnb2	potassium voltage gated channel, Shab-related subfamily, member 2 [Source:MGI Symbol;Acc:MGI:99632]	2.96191	1.56653	up
GO:0030326	embryonic limb morphogenesis	biological_process	7	1.59972e-07	ENSMUSG00000021469	Msx2	msh homeobox 2 [Source:MGI Symbol;Acc:MGI:97169]	0.267988	-1.89976	down
GO:0030326	embryonic limb morphogenesis	biological_process	7	1.59972e-07	ENSMUSG00000021994	Wnt5a	wingless-type MMTV integration site family, member 5A [Source:MGI Symbol;Acc:MGI:98958]	2.6419	1.40158	up
GO:0030326	embryonic limb morphogenesis	biological_process	7	1.59972e-07	ENSMUSG00000024598	Fbn2	fibrillin 2 [Source:MGI Symbol;Acc:MGI:95490]	4.66945	2.22325	up
GO:0030326	embryonic limb morphogenesis	biological_process	7	1.59972e-07	ENSMUSG00000029754	Dlx6	distal-less homeobox 6 [Source:MGI Symbol;Acc:MGI:101927]	5.92807	2.56756	up
GO:0030326	embryonic limb morphogenesis	biological_process	7	1.59972e-07	ENSMUSG00000029755	Dlx5	distal-less homeobox 5 [Source:MGI Symbol;Acc:MGI:101926]	5.19875	2.37816	up
GO:0030326	embryonic limb morphogenesis	biological_process	7	1.59972e-07	ENSMUSG00000048450	Msx1	msh homeobox 1 [Source:MGI Symbol;Acc:MGI:97168]	0.32279	-1.63133	down
GO:0030326	embryonic limb morphogenesis	biological_process	7	1.59972e-07	ENSMUSG00000048562	Sp8	trans-acting transcription factor 8 [Source:MGI Symbol;Acc:MGI:2443471]	11.0944	3.47177	up
GO:0030326	embryonic limb morphogenesis	biological_process	7	1.59972e-07	ENSMUSG00000052534	Pbx1	pre B cell leukemia homeobox 1 [Source:MGI Symbol;Acc:MGI:97495]	2.47406	1.30688	up
GO:0030326	embryonic limb morphogenesis	biological_process	7	1.59972e-07	ENSMUSG00000063415	Cyp26b1	cytochrome P450, family 26, subfamily b, polypeptide 1 [Source:MGI Symbol;Acc:MGI:2176159]	0.331866	-1.59133	down
GO:0030326	embryonic limb morphogenesis	biological_process	7	1.59972e-07	ENSMUSG00000068859	Sp9	trans-acting transcription factor 9 [Source:MGI Symbol;Acc:MGI:3574660]	7.61211	2.9283	up
GO:0030326	embryonic limb morphogenesis	biological_process	7	1.59972e-07	ENSMUSG00000074934	Grem1	gremlin 1, DAN family BMP antagonist [Source:MGI Symbol;Acc:MGI:1344337]	3.54338	1.82512	up
GO:0043025	neuronal cell body	cellular_component	5	4.21411e-07	ENSMUSG00000000214	Th	tyrosine hydroxylase [Source:MGI Symbol;Acc:MGI:98735]	12.2907	3.6195	up
GO:0043025	neuronal cell body	cellular_component	5	4.21411e-07	ENSMUSG00000000632	Sez6	seizure related gene 6 [Source:MGI Symbol;Acc:MGI:104745]	2.25497	1.17311	up
GO:0043025	neuronal cell body	cellular_component	5	4.21411e-07	ENSMUSG00000000889	Dbh	dopamine beta hydroxylase [Source:MGI Symbol;Acc:MGI:94864]	0.296808	-1.7524	down
GO:0043025	neuronal cell body	cellular_component	5	4.21411e-07	ENSMUSG00000001023	S100a5	S100 calcium binding protein A5 [Source:MGI Symbol;Acc:MGI:1338915]	12.8789	3.68694	up
GO:0043025	neuronal cell body	cellular_component	5	4.21411e-07	ENSMUSG00000001444	Tbx21	T-box 21 [Source:MGI Symbol;Acc:MGI:1888984]	18.1141	4.17904	up
GO:0043025	neuronal cell body	cellular_component	5	4.21411e-07	ENSMUSG00000005716	Pvalb	parvalbumin [Source:MGI Symbol;Acc:MGI:97821]	0.162034	-2.62563	down
GO:0043025	neuronal cell body	cellular_component	5	4.21411e-07	ENSMUSG00000015968	Cacna1d	calcium channel, voltage-dependent, L type, alpha 1D subunit [Source:MGI Symbol;Acc:MGI:88293]	2.00271	1.00195	up
GO:0043025	neuronal cell body	cellular_component	5	4.21411e-07	ENSMUSG00000018411	Mapt	microtubule-associated protein tau [Source:MGI Symbol;Acc:MGI:97180]	0.171554	-2.54327	down
GO:0043025	neuronal cell body	cellular_component	5	4.21411e-07	ENSMUSG00000019874	Fabp7	fatty acid binding protein 7, brain [Source:MGI Symbol;Acc:MGI:101916]	5.60371	2.48638	up
GO:0043025	neuronal cell body	cellular_component	5	4.21411e-07	ENSMUSG00000021057	Akap5	A kinase (PRKA) anchor protein 5 [Source:MGI Symbol;Acc:MGI:2685104]	2.36204	1.24003	up
GO:0043025	neuronal cell body	cellular_component	5	4.21411e-07	ENSMUSG00000021609	Slc6a3	solute carrier family 6 (neurotransmitter transporter, dopamine), member 3 [Source:MGI Symbol;Acc:MGI:94862]	23.6113	4.56141	up
GO:0043025	neuronal cell body	cellular_component	5	4.21411e-07	ENSMUSG00000022812	Gsk3b	glycogen synthase kinase 3 beta [Source:MGI Symbol;Acc:MGI:1861437]	0.40882	-1.29046	down
GO:0043025	neuronal cell body	cellular_component	5	4.21411e-07	ENSMUSG00000023064	Sncg	synuclein, gamma [Source:MGI Symbol;Acc:MGI:1298397]	0.0460142	-4.44178	down
GO:0043025	neuronal cell body	cellular_component	5	4.21411e-07	ENSMUSG00000023945	Slc5a7	solute carrier family 5 (choline transporter), member 7 [Source:MGI Symbol;Acc:MGI:1927126]	0.272637	-1.87495	down
GO:0043025	neuronal cell body	cellular_component	5	4.21411e-07	ENSMUSG00000026830	Ermn	ermin, ERM-like protein [Source:MGI Symbol;Acc:MGI:1925017]	0.471987	-1.08318	down
GO:0043025	neuronal cell body	cellular_component	5	4.21411e-07	ENSMUSG00000028051	Hcn3	hyperpolarization-activated, cyclic nucleotide-gated K+ 3 [Source:MGI Symbol;Acc:MGI:1298211]	2.01966	1.01411	up
GO:0043025	neuronal cell body	cellular_component	5	4.21411e-07	ENSMUSG00000028613	Lrp8	low density lipoprotein receptor-related protein 8, apolipoprotein e receptor [Source:MGI Symbol;Acc:MGI:1340044]	2.39424	1.25957	up
GO:0043025	neuronal cell body	cellular_component	5	4.21411e-07	ENSMUSG00000028664	Ephb2	Eph receptor B2 [Source:MGI Symbol;Acc:MGI:99611]	0.480984	-1.05594	down
GO:0043025	neuronal cell body	cellular_component	5	4.21411e-07	ENSMUSG00000029101	Rgs12	regulator of G-protein signaling 12 [Source:MGI Symbol;Acc:MGI:1918979]	2.09753	1.06869	up
GO:0043025	neuronal cell body	cellular_component	5	4.21411e-07	ENSMUSG00000030669	Calca	calcitonin/calcitonin-related polypeptide, alpha [Source:MGI Symbol;Acc:MGI:2151253]	0.121338	-3.0429	down
GO:0043025	neuronal cell body	cellular_component	5	4.21411e-07	ENSMUSG00000031285	Dcx	doublecortin [Source:MGI Symbol;Acc:MGI:1277171]	4.21401	2.07519	up
GO:0043025	neuronal cell body	cellular_component	5	4.21411e-07	ENSMUSG00000031778	Cx3cl1	chemokine (C-X3-C motif) ligand 1 [Source:MGI Symbol;Acc:MGI:1097153]	0.199328	-2.32678	down
GO:0043025	neuronal cell body	cellular_component	5	4.21411e-07	ENSMUSG00000033208	S100b	S100 protein, beta polypeptide, neural [Source:MGI Symbol;Acc:MGI:98217]	0.459148	-1.12297	down
GO:0043025	neuronal cell body	cellular_component	5	4.21411e-07	ENSMUSG00000034813	Grip1	glutamate receptor interacting protein 1 [Source:MGI Symbol;Acc:MGI:1921303]	2.12031	1.08428	up
GO:0043025	neuronal cell body	cellular_component	5	4.21411e-07	ENSMUSG00000035314	Gdpd5	glycerophosphodiester phosphodiesterase domain containing 5 [Source:MGI Symbol;Acc:MGI:2686926]	2.43968	1.28669	up
GO:0043025	neuronal cell body	cellular_component	5	4.21411e-07	ENSMUSG00000035745	Grin3b	glutamate receptor, ionotropic, NMDA3B [Source:MGI Symbol;Acc:MGI:2150393]	0.273895	-1.86831	down
GO:0043025	neuronal cell body	cellular_component	5	4.21411e-07	ENSMUSG00000036131	Frmd7	FERM domain containing 7 [Source:MGI Symbol;Acc:MGI:2686379]	16.7593	4.06689	up
GO:0043025	neuronal cell body	cellular_component	5	4.21411e-07	ENSMUSG00000037541	Shank2	SH3 and multiple ankyrin repeat domains 2 [Source:MGI Symbol;Acc:MGI:2671987]	2.17433	1.12057	up
GO:0043025	neuronal cell body	cellular_component	5	4.21411e-07	ENSMUSG00000042453	Reln	reelin [Source:MGI Symbol;Acc:MGI:103022]	2.07495	1.05308	up
GO:0043025	neuronal cell body	cellular_component	5	4.21411e-07	ENSMUSG00000042514	Klhl14	kelch-like 14 [Source:MGI Symbol;Acc:MGI:1921249]	4.21547	2.07569	up
GO:0043025	neuronal cell body	cellular_component	5	4.21411e-07	ENSMUSG00000054342	Kcnn4	potassium intermediate/small conductance calcium-activated channel, subfamily N, member 4 [Source:MGI Symbol;Acc:MGI:1277957]	3.36588	1.75098	up
GO:0043025	neuronal cell body	cellular_component	5	4.21411e-07	ENSMUSG00000057182	Scn3a	sodium channel, voltage-gated, type III, alpha [Source:MGI Symbol;Acc:MGI:98249]	2.77553	1.47276	up
GO:0043025	neuronal cell body	cellular_component	5	4.21411e-07	ENSMUSG00000058743	Kcnj14	potassium inwardly-rectifying channel, subfamily J, member 14 [Source:MGI Symbol;Acc:MGI:2384820]	0.295719	-1.7577	down
GO:0043025	neuronal cell body	cellular_component	5	4.21411e-07	ENSMUSG00000066129	Kndc1	kinase non-catalytic C-lobe domain (KIND) containing 1 [Source:MGI Symbol;Acc:MGI:1923734]	0.427421	-1.22627	down
GO:0043025	neuronal cell body	cellular_component	5	4.21411e-07	ENSMUSG00000074006	Omp	olfactory marker protein [Source:MGI Symbol;Acc:MGI:97436]	10.2878	3.36286	up
GO:0043025	neuronal cell body	cellular_component	5	4.21411e-07	ENSMUSG00000089837	Npcd	neuronal pentraxin chromo domain [Source:MGI Symbol;Acc:MGI:3845555]	7.8965	2.98121	up
GO:0043025	neuronal cell body	cellular_component	5	4.21411e-07	ENSMUSG00000092083	Kcnb2	potassium voltage gated channel, Shab-related subfamily, member 2 [Source:MGI Symbol;Acc:MGI:99632]	2.96191	1.56653	up
GO:0031012	extracellular matrix	cellular_component	4	4.33998e-07	ENSMUSG00000000125	Wnt3	wingless-type MMTV integration site family, member 3 [Source:MGI Symbol;Acc:MGI:98955]	0.324982	-1.62157	down
GO:0031012	extracellular matrix	cellular_component	4	4.33998e-07	ENSMUSG00000001119	Col6a1	collagen, type VI, alpha 1 [Source:MGI Symbol;Acc:MGI:88459]	3.68676	1.88236	up
GO:0031012	extracellular matrix	cellular_component	4	4.33998e-07	ENSMUSG00000004894	Hapln2	hyaluronan and proteoglycan link protein 2 [Source:MGI Symbol;Acc:MGI:2137300]	0.446607	-1.16292	down
GO:0031012	extracellular matrix	cellular_component	4	4.33998e-07	ENSMUSG00000005124	Ccn4	cellular communication network factor 4 [Source:MGI Symbol;Acc:MGI:1197008]	3.78532	1.92042	up
GO:0031012	extracellular matrix	cellular_component	4	4.33998e-07	ENSMUSG00000007594	Hapln4	hyaluronan and proteoglycan link protein 4 [Source:MGI Symbol;Acc:MGI:2679531]	0.467334	-1.09747	down
GO:0031012	extracellular matrix	cellular_component	4	4.33998e-07	ENSMUSG00000015850	Adamtsl4	ADAMTS-like 4 [Source:MGI Symbol;Acc:MGI:2389008]	0.440499	-1.18279	down
GO:0031012	extracellular matrix	cellular_component	4	4.33998e-07	ENSMUSG00000021994	Wnt5a	wingless-type MMTV integration site family, member 5A [Source:MGI Symbol;Acc:MGI:98958]	2.6419	1.40158	up
GO:0031012	extracellular matrix	cellular_component	4	4.33998e-07	ENSMUSG00000024598	Fbn2	fibrillin 2 [Source:MGI Symbol;Acc:MGI:95490]	4.66945	2.22325	up
GO:0031012	extracellular matrix	cellular_component	4	4.33998e-07	ENSMUSG00000025650	Col7a1	collagen, type VII, alpha 1 [Source:MGI Symbol;Acc:MGI:88462]	3.53701	1.82253	up
GO:0031012	extracellular matrix	cellular_component	4	4.33998e-07	ENSMUSG00000028197	Col24a1	collagen, type XXIV, alpha 1 [Source:MGI Symbol;Acc:MGI:1918605]	4.21836	2.07668	up
GO:0031012	extracellular matrix	cellular_component	4	4.33998e-07	ENSMUSG00000030317	Timp4	tissue inhibitor of metalloproteinase 4 [Source:MGI Symbol;Acc:MGI:109125]	0.464229	-1.10709	down
GO:0031012	extracellular matrix	cellular_component	4	4.33998e-07	ENSMUSG00000030606	Hapln3	hyaluronan and proteoglycan link protein 3 [Source:MGI Symbol;Acc:MGI:1914916]	3.60575	1.8503	up
GO:0031012	extracellular matrix	cellular_component	4	4.33998e-07	ENSMUSG00000031825	Crispld2	cysteine-rich secretory protein LCCL domain containing 2 [Source:MGI Symbol;Acc:MGI:1926142]	5.11355	2.35432	up
GO:0031012	extracellular matrix	cellular_component	4	4.33998e-07	ENSMUSG00000034164	Emid1	EMI domain containing 1 [Source:MGI Symbol;Acc:MGI:2155091]	2.30123	1.20241	up
GO:0031012	extracellular matrix	cellular_component	4	4.33998e-07	ENSMUSG00000035258	Abi3bp	ABI gene family, member 3 (NESH) binding protein [Source:MGI Symbol;Acc:MGI:2444583]	5.30232	2.40662	up
GO:0031012	extracellular matrix	cellular_component	4	4.33998e-07	ENSMUSG00000036545	Adamts2	a disintegrin-like and metallopeptidase (reprolysin type) with thrombospondin type 1 motif, 2 [Source:MGI Symbol;Acc:MGI:1347356]	0.427651	-1.22549	down
GO:0031012	extracellular matrix	cellular_component	4	4.33998e-07	ENSMUSG00000042453	Reln	reelin [Source:MGI Symbol;Acc:MGI:103022]	2.07495	1.05308	up
GO:0031012	extracellular matrix	cellular_component	4	4.33998e-07	ENSMUSG00000042793	Lgr6	leucine-rich repeat-containing G protein-coupled receptor 6 [Source:MGI Symbol;Acc:MGI:2441805]	9.22068	3.20487	up
GO:0031012	extracellular matrix	cellular_component	4	4.33998e-07	ENSMUSG00000049001	Ndnf	neuron-derived neurotrophic factor [Source:MGI Symbol;Acc:MGI:1915419]	3.24193	1.69685	up
GO:0031012	extracellular matrix	cellular_component	4	4.33998e-07	ENSMUSG00000056174	Col8a2	collagen, type VIII, alpha 2 [Source:MGI Symbol;Acc:MGI:88464]	0.291678	-1.77755	down
GO:0031012	extracellular matrix	cellular_component	4	4.33998e-07	ENSMUSG00000057606	Colq	collagen-like tail subunit (single strand of homotrimer) of asymmetric acetylcholinesterase [Source:MGI Symbol;Acc:MGI:1338761]	0.251281	-1.99263	down
GO:0031012	extracellular matrix	cellular_component	4	4.33998e-07	ENSMUSG00000068196	Col8a1	collagen, type VIII, alpha 1 [Source:MGI Symbol;Acc:MGI:88463]	0.297148	-1.75075	down
GO:0043005	neuron projection	cellular_component	5	7.01345e-07	ENSMUSG00000000214	Th	tyrosine hydroxylase [Source:MGI Symbol;Acc:MGI:98735]	12.2907	3.6195	up
GO:0043005	neuron projection	cellular_component	5	7.01345e-07	ENSMUSG00000006445	Epha2	Eph receptor A2 [Source:MGI Symbol;Acc:MGI:95278]	2.63408	1.3973	up
GO:0043005	neuron projection	cellular_component	5	7.01345e-07	ENSMUSG00000006764	Tph2	tryptophan hydroxylase 2 [Source:MGI Symbol;Acc:MGI:2651811]	0.132188	-2.91934	down
GO:0043005	neuron projection	cellular_component	5	7.01345e-07	ENSMUSG00000015812	Gnrh1	gonadotropin releasing hormone 1 [Source:MGI Symbol;Acc:MGI:95789]	4.07727	2.0276	up
GO:0043005	neuron projection	cellular_component	5	7.01345e-07	ENSMUSG00000018411	Mapt	microtubule-associated protein tau [Source:MGI Symbol;Acc:MGI:97180]	0.171554	-2.54327	down
GO:0043005	neuron projection	cellular_component	5	7.01345e-07	ENSMUSG00000021032	Ngb	neuroglobin [Source:MGI Symbol;Acc:MGI:2151886]	0.427529	-1.22591	down
GO:0043005	neuron projection	cellular_component	5	7.01345e-07	ENSMUSG00000021337	Scgn	secretagogin, EF-hand calcium binding protein [Source:MGI Symbol;Acc:MGI:2384873]	21.6733	4.43785	up
GO:0043005	neuron projection	cellular_component	5	7.01345e-07	ENSMUSG00000021609	Slc6a3	solute carrier family 6 (neurotransmitter transporter, dopamine), member 3 [Source:MGI Symbol;Acc:MGI:94862]	23.6113	4.56141	up
GO:0043005	neuron projection	cellular_component	5	7.01345e-07	ENSMUSG00000022041	Chrna2	cholinergic receptor, nicotinic, alpha polypeptide 2 (neuronal) [Source:MGI Symbol;Acc:MGI:87886]	3.03291	1.6007	up
GO:0043005	neuron projection	cellular_component	5	7.01345e-07	ENSMUSG00000022055	Nefl	neurofilament, light polypeptide [Source:MGI Symbol;Acc:MGI:97313]	0.392909	-1.34773	down
GO:0043005	neuron projection	cellular_component	5	7.01345e-07	ENSMUSG00000023192	Grm2	glutamate receptor, metabotropic 2 [Source:MGI Symbol;Acc:MGI:1351339]	2.40373	1.26528	up
GO:0043005	neuron projection	cellular_component	5	7.01345e-07	ENSMUSG00000023800	Tiam2	T cell lymphoma invasion and metastasis 2 [Source:MGI Symbol;Acc:MGI:1344338]	2.29769	1.20019	up
GO:0043005	neuron projection	cellular_component	5	7.01345e-07	ENSMUSG00000025723	Nmb	neuromedin B [Source:MGI Symbol;Acc:MGI:1915289]	7.57653	2.92154	up
GO:0043005	neuron projection	cellular_component	5	7.01345e-07	ENSMUSG00000025888	Casp1	caspase 1 [Source:MGI Symbol;Acc:MGI:96544]	2.95082	1.56112	up
GO:0043005	neuron projection	cellular_component	5	7.01345e-07	ENSMUSG00000028631	Kcnq4	potassium voltage-gated channel, subfamily Q, member 4 [Source:MGI Symbol;Acc:MGI:1926803]	0.371961	-1.42677	down
GO:0043005	neuron projection	cellular_component	5	7.01345e-07	ENSMUSG00000028995	Fam126a	family with sequence similarity 126, member A [Source:MGI Symbol;Acc:MGI:2149839]	3.15216	1.65634	up
GO:0043005	neuron projection	cellular_component	5	7.01345e-07	ENSMUSG00000029674	Limk1	LIM-domain containing, protein kinase [Source:MGI Symbol;Acc:MGI:104572]	0.408746	-1.29072	down
GO:0043005	neuron projection	cellular_component	5	7.01345e-07	ENSMUSG00000029772	Ahcyl2	S-adenosylhomocysteine hydrolase-like 2 [Source:MGI Symbol;Acc:MGI:1921590]	2.05878	1.04179	up
GO:0043005	neuron projection	cellular_component	5	7.01345e-07	ENSMUSG00000030337	Vamp1	vesicle-associated membrane protein 1 [Source:MGI Symbol;Acc:MGI:1313276]	0.172232	-2.53757	down
GO:0043005	neuron projection	cellular_component	5	7.01345e-07	ENSMUSG00000030669	Calca	calcitonin/calcitonin-related polypeptide, alpha [Source:MGI Symbol;Acc:MGI:2151253]	0.121338	-3.0429	down
GO:0043005	neuron projection	cellular_component	5	7.01345e-07	ENSMUSG00000031285	Dcx	doublecortin [Source:MGI Symbol;Acc:MGI:1277171]	4.21401	2.07519	up
GO:0043005	neuron projection	cellular_component	5	7.01345e-07	ENSMUSG00000031778	Cx3cl1	chemokine (C-X3-C motif) ligand 1 [Source:MGI Symbol;Acc:MGI:1097153]	0.199328	-2.32678	down
GO:0043005	neuron projection	cellular_component	5	7.01345e-07	ENSMUSG00000034813	Grip1	glutamate receptor interacting protein 1 [Source:MGI Symbol;Acc:MGI:1921303]	2.12031	1.08428	up
GO:0043005	neuron projection	cellular_component	5	7.01345e-07	ENSMUSG00000035200	Chrnb4	cholinergic receptor, nicotinic, beta polypeptide 4 [Source:MGI Symbol;Acc:MGI:87892]	4.18141	2.06399	up
GO:0043005	neuron projection	cellular_component	5	7.01345e-07	ENSMUSG00000036131	Frmd7	FERM domain containing 7 [Source:MGI Symbol;Acc:MGI:2686379]	16.7593	4.06689	up
GO:0043005	neuron projection	cellular_component	5	7.01345e-07	ENSMUSG00000037541	Shank2	SH3 and multiple ankyrin repeat domains 2 [Source:MGI Symbol;Acc:MGI:2671987]	2.17433	1.12057	up
GO:0043005	neuron projection	cellular_component	5	7.01345e-07	ENSMUSG00000042453	Reln	reelin [Source:MGI Symbol;Acc:MGI:103022]	2.07495	1.05308	up
GO:0043005	neuron projection	cellular_component	5	7.01345e-07	ENSMUSG00000042514	Klhl14	kelch-like 14 [Source:MGI Symbol;Acc:MGI:1921249]	4.21547	2.07569	up
GO:0043005	neuron projection	cellular_component	5	7.01345e-07	ENSMUSG00000050447	Lypd6	LY6/PLAUR domain containing 6 [Source:MGI Symbol;Acc:MGI:2443848]	2.07444	1.05272	up
GO:0043005	neuron projection	cellular_component	5	7.01345e-07	ENSMUSG00000052336	Cx3cr1	chemokine (C-X3-C motif) receptor 1 [Source:MGI Symbol;Acc:MGI:1333815]	0.276447	-1.85493	down
GO:0043005	neuron projection	cellular_component	5	7.01345e-07	ENSMUSG00000054342	Kcnn4	potassium intermediate/small conductance calcium-activated channel, subfamily N, member 4 [Source:MGI Symbol;Acc:MGI:1277957]	3.36588	1.75098	up
GO:0043005	neuron projection	cellular_component	5	7.01345e-07	ENSMUSG00000056296	Synpr	synaptoporin [Source:MGI Symbol;Acc:MGI:1919253]	3.811	1.93017	up
GO:0043005	neuron projection	cellular_component	5	7.01345e-07	ENSMUSG00000059005	Hnrnpa3	heterogeneous nuclear ribonucleoprotein A3 [Source:MGI Symbol;Acc:MGI:1917171]	0.0939192	-3.41244	down
GO:0043005	neuron projection	cellular_component	5	7.01345e-07	ENSMUSG00000066279	Chrna10	cholinergic receptor, nicotinic, alpha polypeptide 10 [Source:MGI Symbol;Acc:MGI:3609260]	12.9631	3.69633	up
GO:0055085	transmembrane transport	biological_process	6	1.0568e-06	ENSMUSG00000005357	Slc1a6	solute carrier family 1 (high affinity aspartate/glutamate transporter), member 6 [Source:MGI Symbol;Acc:MGI:1096331]	0.318184	-1.65207	down
GO:0055085	transmembrane transport	biological_process	6	1.0568e-06	ENSMUSG00000009545	Kcnq1	potassium voltage-gated channel, subfamily Q, member 1 [Source:MGI Symbol;Acc:MGI:108083]	3.14021	1.65086	up
GO:0055085	transmembrane transport	biological_process	6	1.0568e-06	ENSMUSG00000014158	Trpv4	transient receptor potential cation channel, subfamily V, member 4 [Source:MGI Symbol;Acc:MGI:1926945]	0.242106	-2.04629	down
GO:0055085	transmembrane transport	biological_process	6	1.0568e-06	ENSMUSG00000015968	Cacna1d	calcium channel, voltage-dependent, L type, alpha 1D subunit [Source:MGI Symbol;Acc:MGI:88293]	2.00271	1.00195	up
GO:0055085	transmembrane transport	biological_process	6	1.0568e-06	ENSMUSG00000020334	Slc22a4	solute carrier family 22 (organic cation transporter), member 4 [Source:MGI Symbol;Acc:MGI:1353479]	0.362446	-1.46416	down
GO:0055085	transmembrane transport	biological_process	6	1.0568e-06	ENSMUSG00000021609	Slc6a3	solute carrier family 6 (neurotransmitter transporter, dopamine), member 3 [Source:MGI Symbol;Acc:MGI:94862]	23.6113	4.56141	up
GO:0055085	transmembrane transport	biological_process	6	1.0568e-06	ENSMUSG00000023828	Slc22a3	solute carrier family 22 (organic cation transporter), member 3 [Source:MGI Symbol;Acc:MGI:1333817]	2.64405	1.40275	up
GO:0055085	transmembrane transport	biological_process	6	1.0568e-06	ENSMUSG00000023945	Slc5a7	solute carrier family 5 (choline transporter), member 7 [Source:MGI Symbol;Acc:MGI:1927126]	0.272637	-1.87495	down
GO:0055085	transmembrane transport	biological_process	6	1.0568e-06	ENSMUSG00000024112	Cacna1h	calcium channel, voltage-dependent, T type, alpha 1H subunit [Source:MGI Symbol;Acc:MGI:1928842]	3.02939	1.59903	up
GO:0055085	transmembrane transport	biological_process	6	1.0568e-06	ENSMUSG00000024818	Slc25a45	solute carrier family 25, member 45 [Source:MGI Symbol;Acc:MGI:2147731]	2.01387	1.00997	up
GO:0055085	transmembrane transport	biological_process	6	1.0568e-06	ENSMUSG00000025938	Slco5a1	solute carrier organic anion transporter family, member 5A1 [Source:MGI Symbol;Acc:MGI:2443431]	3.32534	1.7335	up
GO:0055085	transmembrane transport	biological_process	6	1.0568e-06	ENSMUSG00000026065	Slc9a4	solute carrier family 9 (sodium/hydrogen exchanger), member 4 [Source:MGI Symbol;Acc:MGI:105074]	8.17631	3.03145	up
GO:0055085	transmembrane transport	biological_process	6	1.0568e-06	ENSMUSG00000026407	Cacna1s	calcium channel, voltage-dependent, L type, alpha 1S subunit [Source:MGI Symbol;Acc:MGI:88294]	3.87349	1.95363	up
GO:0055085	transmembrane transport	biological_process	6	1.0568e-06	ENSMUSG00000027074	Slc43a3	solute carrier family 43, member 3 [Source:MGI Symbol;Acc:MGI:1931054]	3.80457	1.92773	up
GO:0055085	transmembrane transport	biological_process	6	1.0568e-06	ENSMUSG00000028051	Hcn3	hyperpolarization-activated, cyclic nucleotide-gated K+ 3 [Source:MGI Symbol;Acc:MGI:1298211]	2.01966	1.01411	up
GO:0055085	transmembrane transport	biological_process	6	1.0568e-06	ENSMUSG00000028125	Abca4	ATP-binding cassette, sub-family A (ABC1), member 4 [Source:MGI Symbol;Acc:MGI:109424]	0.4575	-1.12816	down
GO:0055085	transmembrane transport	biological_process	6	1.0568e-06	ENSMUSG00000028631	Kcnq4	potassium voltage-gated channel, subfamily Q, member 4 [Source:MGI Symbol;Acc:MGI:1926803]	0.371961	-1.42677	down
GO:0055085	transmembrane transport	biological_process	6	1.0568e-06	ENSMUSG00000029490	Mfsd7a	major facilitator superfamily domain containing 7A [Source:MGI Symbol;Acc:MGI:2442629]	0.366639	-1.44757	down
GO:0055085	transmembrane transport	biological_process	6	1.0568e-06	ENSMUSG00000029862	Clcn1	chloride channel, voltage-sensitive 1 [Source:MGI Symbol;Acc:MGI:88417]	2.33955	1.22623	up
GO:0055085	transmembrane transport	biological_process	6	1.0568e-06	ENSMUSG00000030500	Slc17a6	solute carrier family 17 (sodium-dependent inorganic phosphate cotransporter), member 6 [Source:MGI Symbol;Acc:MGI:2156052]	0.294008	-1.76607	down
GO:0055085	transmembrane transport	biological_process	6	1.0568e-06	ENSMUSG00000031934	Panx1	pannexin 1 [Source:MGI Symbol;Acc:MGI:1860055]	2.0897	1.0633	up
GO:0055085	transmembrane transport	biological_process	6	1.0568e-06	ENSMUSG00000035183	Slc24a5	solute carrier family 24, member 5 [Source:MGI Symbol;Acc:MGI:2677271]	0.424912	-1.23476	down
GO:0055085	transmembrane transport	biological_process	6	1.0568e-06	ENSMUSG00000037490	Slc2a12	solute carrier family 2 (facilitated glucose transporter), member 12 [Source:MGI Symbol;Acc:MGI:3052471]	0.355328	-1.49278	down
GO:0055085	transmembrane transport	biological_process	6	1.0568e-06	ENSMUSG00000038178	Slc43a2	solute carrier family 43, member 2 [Source:MGI Symbol;Acc:MGI:2442746]	0.213567	-2.22724	down
GO:0055085	transmembrane transport	biological_process	6	1.0568e-06	ENSMUSG00000038963	Slco4a1	solute carrier organic anion transporter family, member 4a1 [Source:MGI Symbol;Acc:MGI:1351866]	0.336285	-1.57224	down
GO:0055085	transmembrane transport	biological_process	6	1.0568e-06	ENSMUSG00000043673	Kcns3	potassium voltage-gated channel, delayed-rectifier, subfamily S, member 3 [Source:MGI Symbol;Acc:MGI:1098804]	0.394471	-1.34201	down
GO:0055085	transmembrane transport	biological_process	6	1.0568e-06	ENSMUSG00000045246	Kcng4	potassium voltage-gated channel, subfamily G, member 4 [Source:MGI Symbol;Acc:MGI:1913983]	0.153779	-2.70107	down
GO:0055085	transmembrane transport	biological_process	6	1.0568e-06	ENSMUSG00000045534	Kcna5	potassium voltage-gated channel, shaker-related subfamily, member 5 [Source:MGI Symbol;Acc:MGI:96662]	2.62438	1.39198	up
GO:0055085	transmembrane transport	biological_process	6	1.0568e-06	ENSMUSG00000050473	Slc35d3	solute carrier family 35, member D3 [Source:MGI Symbol;Acc:MGI:1923407]	2.97115	1.57102	up
GO:0055085	transmembrane transport	biological_process	6	1.0568e-06	ENSMUSG00000057182	Scn3a	sodium channel, voltage-gated, type III, alpha [Source:MGI Symbol;Acc:MGI:98249]	2.77553	1.47276	up
GO:0055085	transmembrane transport	biological_process	6	1.0568e-06	ENSMUSG00000062785	Kcnc3	potassium voltage gated channel, Shaw-related subfamily, member 3 [Source:MGI Symbol;Acc:MGI:96669]	0.259404	-1.94673	down
GO:0055085	transmembrane transport	biological_process	6	1.0568e-06	ENSMUSG00000063354	Slc39a4	solute carrier family 39 (zinc transporter), member 4 [Source:MGI Symbol;Acc:MGI:1919277]	0.171087	-2.5472	down
GO:0055085	transmembrane transport	biological_process	6	1.0568e-06	ENSMUSG00000064267	Hvcn1	hydrogen voltage-gated channel 1 [Source:MGI Symbol;Acc:MGI:1921346]	3.66931	1.87551	up
GO:0055085	transmembrane transport	biological_process	6	1.0568e-06	ENSMUSG00000092083	Kcnb2	potassium voltage gated channel, Shab-related subfamily, member 2 [Source:MGI Symbol;Acc:MGI:99632]	2.96191	1.56653	up
GO:0055085	transmembrane transport	biological_process	6	1.0568e-06	ENSMUSG00000100241	Slc18a3	solute carrier family 18 (vesicular monoamine), member 3 [Source:MGI Symbol;Acc:MGI:1101061]	0.140465	-2.83172	down
GO:0071805	potassium ion transmembrane transport	biological_process	10	1.09701e-06	ENSMUSG00000009545	Kcnq1	potassium voltage-gated channel, subfamily Q, member 1 [Source:MGI Symbol;Acc:MGI:108083]	3.14021	1.65086	up
GO:0071805	potassium ion transmembrane transport	biological_process	10	1.09701e-06	ENSMUSG00000026065	Slc9a4	solute carrier family 9 (sodium/hydrogen exchanger), member 4 [Source:MGI Symbol;Acc:MGI:105074]	8.17631	3.03145	up
GO:0071805	potassium ion transmembrane transport	biological_process	10	1.09701e-06	ENSMUSG00000028051	Hcn3	hyperpolarization-activated, cyclic nucleotide-gated K+ 3 [Source:MGI Symbol;Acc:MGI:1298211]	2.01966	1.01411	up
GO:0071805	potassium ion transmembrane transport	biological_process	10	1.09701e-06	ENSMUSG00000028631	Kcnq4	potassium voltage-gated channel, subfamily Q, member 4 [Source:MGI Symbol;Acc:MGI:1926803]	0.371961	-1.42677	down
GO:0071805	potassium ion transmembrane transport	biological_process	10	1.09701e-06	ENSMUSG00000035183	Slc24a5	solute carrier family 24, member 5 [Source:MGI Symbol;Acc:MGI:2677271]	0.424912	-1.23476	down
GO:0071805	potassium ion transmembrane transport	biological_process	10	1.09701e-06	ENSMUSG00000035238	Kcnk15	potassium channel, subfamily K, member 15 [Source:MGI Symbol;Acc:MGI:2675209]	8.23839	3.04236	up
GO:0071805	potassium ion transmembrane transport	biological_process	10	1.09701e-06	ENSMUSG00000039672	Kcne2	potassium voltage-gated channel, Isk-related subfamily, gene 2 [Source:MGI Symbol;Acc:MGI:1891123]	0.0981139	-3.3494	down
GO:0071805	potassium ion transmembrane transport	biological_process	10	1.09701e-06	ENSMUSG00000043673	Kcns3	potassium voltage-gated channel, delayed-rectifier, subfamily S, member 3 [Source:MGI Symbol;Acc:MGI:1098804]	0.394471	-1.34201	down
GO:0071805	potassium ion transmembrane transport	biological_process	10	1.09701e-06	ENSMUSG00000045246	Kcng4	potassium voltage-gated channel, subfamily G, member 4 [Source:MGI Symbol;Acc:MGI:1913983]	0.153779	-2.70107	down
GO:0071805	potassium ion transmembrane transport	biological_process	10	1.09701e-06	ENSMUSG00000045534	Kcna5	potassium voltage-gated channel, shaker-related subfamily, member 5 [Source:MGI Symbol;Acc:MGI:96662]	2.62438	1.39198	up
GO:0071805	potassium ion transmembrane transport	biological_process	10	1.09701e-06	ENSMUSG00000054342	Kcnn4	potassium intermediate/small conductance calcium-activated channel, subfamily N, member 4 [Source:MGI Symbol;Acc:MGI:1277957]	3.36588	1.75098	up
GO:0071805	potassium ion transmembrane transport	biological_process	10	1.09701e-06	ENSMUSG00000058743	Kcnj14	potassium inwardly-rectifying channel, subfamily J, member 14 [Source:MGI Symbol;Acc:MGI:2384820]	0.295719	-1.7577	down
GO:0071805	potassium ion transmembrane transport	biological_process	10	1.09701e-06	ENSMUSG00000062785	Kcnc3	potassium voltage gated channel, Shaw-related subfamily, member 3 [Source:MGI Symbol;Acc:MGI:96669]	0.259404	-1.94673	down
GO:0071805	potassium ion transmembrane transport	biological_process	10	1.09701e-06	ENSMUSG00000075224	Lrrc55	leucine rich repeat containing 55 [Source:MGI Symbol;Acc:MGI:2685197]	3.04127	1.60467	up
GO:0071805	potassium ion transmembrane transport	biological_process	10	1.09701e-06	ENSMUSG00000079436	Kcnj13	potassium inwardly-rectifying channel, subfamily J, member 13 [Source:MGI Symbol;Acc:MGI:3781032]	0.194157	-2.3647	down
GO:0071805	potassium ion transmembrane transport	biological_process	10	1.09701e-06	ENSMUSG00000092083	Kcnb2	potassium voltage gated channel, Shab-related subfamily, member 2 [Source:MGI Symbol;Acc:MGI:99632]	2.96191	1.56653	up
GO:0007275	multicellular organism development	biological_process	4	1.25839e-06	ENSMUSG00000000125	Wnt3	wingless-type MMTV integration site family, member 3 [Source:MGI Symbol;Acc:MGI:98955]	0.324982	-1.62157	down
GO:0007275	multicellular organism development	biological_process	4	1.25839e-06	ENSMUSG00000000305	Cdh4	cadherin 4 [Source:MGI Symbol;Acc:MGI:99218]	2.13306	1.09293	up
GO:0007275	multicellular organism development	biological_process	4	1.25839e-06	ENSMUSG00000006445	Epha2	Eph receptor A2 [Source:MGI Symbol;Acc:MGI:95278]	2.63408	1.3973	up
GO:0007275	multicellular organism development	biological_process	4	1.25839e-06	ENSMUSG00000007279	Scube2	signal peptide, CUB domain, EGF-like 2 [Source:MGI Symbol;Acc:MGI:1928765]	3.87759	1.95516	up
GO:0007275	multicellular organism development	biological_process	4	1.25839e-06	ENSMUSG00000010175	Prox1	prospero homeobox 1 [Source:MGI Symbol;Acc:MGI:97772]	0.440433	-1.18301	down
GO:0007275	multicellular organism development	biological_process	4	1.25839e-06	ENSMUSG00000014773	Dll1	delta like canonical Notch ligand 1 [Source:MGI Symbol;Acc:MGI:104659]	2.25385	1.17239	up
GO:0007275	multicellular organism development	biological_process	4	1.25839e-06	ENSMUSG00000015812	Gnrh1	gonadotropin releasing hormone 1 [Source:MGI Symbol;Acc:MGI:95789]	4.07727	2.0276	up
GO:0007275	multicellular organism development	biological_process	4	1.25839e-06	ENSMUSG00000018822	Sfrp5	secreted frizzled-related sequence protein 5 [Source:MGI Symbol;Acc:MGI:1860298]	0.258142	-1.95376	down
GO:0007275	multicellular organism development	biological_process	4	1.25839e-06	ENSMUSG00000019789	Hey2	hairy/enhancer-of-split related with YRPW motif 2 [Source:MGI Symbol;Acc:MGI:1341884]	2.21861	1.14965	up
GO:0007275	multicellular organism development	biological_process	4	1.25839e-06	ENSMUSG00000021469	Msx2	msh homeobox 2 [Source:MGI Symbol;Acc:MGI:97169]	0.267988	-1.89976	down
GO:0007275	multicellular organism development	biological_process	4	1.25839e-06	ENSMUSG00000021848	Otx2	orthodenticle homeobox 2 [Source:MGI Symbol;Acc:MGI:97451]	0.181612	-2.46107	down
GO:0007275	multicellular organism development	biological_process	4	1.25839e-06	ENSMUSG00000021994	Wnt5a	wingless-type MMTV integration site family, member 5A [Source:MGI Symbol;Acc:MGI:98958]	2.6419	1.40158	up
GO:0007275	multicellular organism development	biological_process	4	1.25839e-06	ENSMUSG00000022812	Gsk3b	glycogen synthase kinase 3 beta [Source:MGI Symbol;Acc:MGI:1861437]	0.40882	-1.29046	down
GO:0007275	multicellular organism development	biological_process	4	1.25839e-06	ENSMUSG00000023391	Dlx2	distal-less homeobox 2 [Source:MGI Symbol;Acc:MGI:94902]	8.67765	3.1173	up
GO:0007275	multicellular organism development	biological_process	4	1.25839e-06	ENSMUSG00000024420	Zfp521	zinc finger protein 521 [Source:MGI Symbol;Acc:MGI:95459]	0.369993	-1.43443	down
GO:0007275	multicellular organism development	biological_process	4	1.25839e-06	ENSMUSG00000026312	Cdh7	cadherin 7, type 2 [Source:MGI Symbol;Acc:MGI:2442792]	0.420932	-1.24834	down
GO:0007275	multicellular organism development	biological_process	4	1.25839e-06	ENSMUSG00000026930	Gpsm1	G-protein signalling modulator 1 (AGS3-like, C. elegans) [Source:MGI Symbol;Acc:MGI:1915089]	3.38404	1.75875	up
GO:0007275	multicellular organism development	biological_process	4	1.25839e-06	ENSMUSG00000027210	Meis2	Meis homeobox 2 [Source:MGI Symbol;Acc:MGI:108564]	3.17083	1.66486	up
GO:0007275	multicellular organism development	biological_process	4	1.25839e-06	ENSMUSG00000028150	Rorc	RAR-related orphan receptor gamma [Source:MGI Symbol;Acc:MGI:104856]	0.157641	-2.66528	down
GO:0007275	multicellular organism development	biological_process	4	1.25839e-06	ENSMUSG00000028664	Ephb2	Eph receptor B2 [Source:MGI Symbol;Acc:MGI:99611]	0.480984	-1.05594	down
GO:0007275	multicellular organism development	biological_process	4	1.25839e-06	ENSMUSG00000028780	Sema3c	sema domain, immunoglobulin domain (Ig), short basic domain, secreted, (semaphorin) 3C [Source:MGI Symbol;Acc:MGI:107557]	2.0312	1.02233	up
GO:0007275	multicellular organism development	biological_process	4	1.25839e-06	ENSMUSG00000028977	Casz1	castor zinc finger 1 [Source:MGI Symbol;Acc:MGI:1196251]	0.486382	-1.03984	down
GO:0007275	multicellular organism development	biological_process	4	1.25839e-06	ENSMUSG00000029754	Dlx6	distal-less homeobox 6 [Source:MGI Symbol;Acc:MGI:101927]	5.92807	2.56756	up
GO:0007275	multicellular organism development	biological_process	4	1.25839e-06	ENSMUSG00000029755	Dlx5	distal-less homeobox 5 [Source:MGI Symbol;Acc:MGI:101926]	5.19875	2.37816	up
GO:0007275	multicellular organism development	biological_process	4	1.25839e-06	ENSMUSG00000031285	Dcx	doublecortin [Source:MGI Symbol;Acc:MGI:1277171]	4.21401	2.07519	up
GO:0007275	multicellular organism development	biological_process	4	1.25839e-06	ENSMUSG00000032006	Pdgfd	platelet-derived growth factor, D polypeptide [Source:MGI Symbol;Acc:MGI:1919035]	0.412422	-1.27781	down
GO:0007275	multicellular organism development	biological_process	4	1.25839e-06	ENSMUSG00000032238	Rora	RAR-related orphan receptor alpha [Source:MGI Symbol;Acc:MGI:104661]	0.487362	-1.03693	down
GO:0007275	multicellular organism development	biological_process	4	1.25839e-06	ENSMUSG00000032446	Eomes	eomesodermin [Source:MGI Symbol;Acc:MGI:1201683]	13.6111	3.76671	up
GO:0007275	multicellular organism development	biological_process	4	1.25839e-06	ENSMUSG00000034098	Fstl5	follistatin-like 5 [Source:MGI Symbol;Acc:MGI:2442179]	2.11996	1.08404	up
GO:0007275	multicellular organism development	biological_process	4	1.25839e-06	ENSMUSG00000034460	Six4	sine oculis-related homeobox 4 [Source:MGI Symbol;Acc:MGI:106034]	0.207805	-2.2667	down
GO:0007275	multicellular organism development	biological_process	4	1.25839e-06	ENSMUSG00000034701	Neurod1	neurogenic differentiation 1 [Source:MGI Symbol;Acc:MGI:1339708]	0.261341	-1.93599	down
GO:0007275	multicellular organism development	biological_process	4	1.25839e-06	ENSMUSG00000035011	Zbtb7a	zinc finger and BTB domain containing 7a [Source:MGI Symbol;Acc:MGI:1335091]	2.31432	1.21059	up
GO:0007275	multicellular organism development	biological_process	4	1.25839e-06	ENSMUSG00000035279	Ssc5d	scavenger receptor cysteine rich family, 5 domains [Source:MGI Symbol;Acc:MGI:3606211]	3.40365	1.76708	up
GO:0007275	multicellular organism development	biological_process	4	1.25839e-06	ENSMUSG00000036816	Atoh7	atonal bHLH transcription factor 7 [Source:MGI Symbol;Acc:MGI:1355553]	0.275224	-1.86132	down
GO:0007275	multicellular organism development	biological_process	4	1.25839e-06	ENSMUSG00000037348	Paqr7	progestin and adipoQ receptor family member VII [Source:MGI Symbol;Acc:MGI:1919154]	0.327715	-1.60949	down
GO:0007275	multicellular organism development	biological_process	4	1.25839e-06	ENSMUSG00000038151	Prdm1	PR domain containing 1, with ZNF domain [Source:MGI Symbol;Acc:MGI:99655]	5.83758	2.54537	up
GO:0007275	multicellular organism development	biological_process	4	1.25839e-06	ENSMUSG00000038593	Tctn1	tectonic family member 1 [Source:MGI Symbol;Acc:MGI:3603820]	2.16108	1.11175	up
GO:0007275	multicellular organism development	biological_process	4	1.25839e-06	ENSMUSG00000039095	En2	engrailed 2 [Source:MGI Symbol;Acc:MGI:95390]	0.0613148	-4.02762	down
GO:0007275	multicellular organism development	biological_process	4	1.25839e-06	ENSMUSG00000041911	Dlx1	distal-less homeobox 1 [Source:MGI Symbol;Acc:MGI:94901]	6.34777	2.66625	up
GO:0007275	multicellular organism development	biological_process	4	1.25839e-06	ENSMUSG00000042453	Reln	reelin [Source:MGI Symbol;Acc:MGI:103022]	2.07495	1.05308	up
GO:0007275	multicellular organism development	biological_process	4	1.25839e-06	ENSMUSG00000043557	Mdga1	MAM domain containing glycosylphosphatidylinositol anchor 1 [Source:MGI Symbol;Acc:MGI:1922012]	3.61781	1.85512	up
GO:0007275	multicellular organism development	biological_process	4	1.25839e-06	ENSMUSG00000044813	Shb	src homology 2 domain-containing transforming protein B [Source:MGI Symbol;Acc:MGI:98294]	2.13859	1.09666	up
GO:0007275	multicellular organism development	biological_process	4	1.25839e-06	ENSMUSG00000046982	Tshz1	teashirt zinc finger family member 1 [Source:MGI Symbol;Acc:MGI:1346031]	4.27064	2.09445	up
GO:0007275	multicellular organism development	biological_process	4	1.25839e-06	ENSMUSG00000047654	Tssk6	testis-specific serine kinase 6 [Source:MGI Symbol;Acc:MGI:2148775]	2.93895	1.5553	up
GO:0007275	multicellular organism development	biological_process	4	1.25839e-06	ENSMUSG00000048450	Msx1	msh homeobox 1 [Source:MGI Symbol;Acc:MGI:97168]	0.32279	-1.63133	down
GO:0007275	multicellular organism development	biological_process	4	1.25839e-06	ENSMUSG00000050010	Shisa3	shisa family member 3 [Source:MGI Symbol;Acc:MGI:3041225]	15.4754	3.95191	up
GO:0007275	multicellular organism development	biological_process	4	1.25839e-06	ENSMUSG00000052534	Pbx1	pre B cell leukemia homeobox 1 [Source:MGI Symbol;Acc:MGI:97495]	2.47406	1.30688	up
GO:0007275	multicellular organism development	biological_process	4	1.25839e-06	ENSMUSG00000056947	Mab21l1	mab-21-like 1 [Source:MGI Symbol;Acc:MGI:1333773]	0.142445	-2.81153	down
GO:0007275	multicellular organism development	biological_process	4	1.25839e-06	ENSMUSG00000057098	Ebf1	early B cell factor 1 [Source:MGI Symbol;Acc:MGI:95275]	0.304888	-1.71365	down
GO:0007275	multicellular organism development	biological_process	4	1.25839e-06	ENSMUSG00000057103	Nat8f1	N-acetyltransferase 8 (GCN5-related) family member 1 [Source:MGI Symbol;Acc:MGI:1913366]	0.445205	-1.16746	down
GO:0007275	multicellular organism development	biological_process	4	1.25839e-06	ENSMUSG00000057777	Mab21l2	mab-21-like 2 [Source:MGI Symbol;Acc:MGI:1346022]	0.0313497	-4.99541	down
GO:0007275	multicellular organism development	biological_process	4	1.25839e-06	ENSMUSG00000063506	Arhgap22	Rho GTPase activating protein 22 [Source:MGI Symbol;Acc:MGI:2443418]	2.83934	1.50555	up
GO:0007275	multicellular organism development	biological_process	4	1.25839e-06	ENSMUSG00000063935	Zar1	zygote arrest 1 [Source:MGI Symbol;Acc:MGI:2180337]	4.94261	2.30527	up
GO:0007275	multicellular organism development	biological_process	4	1.25839e-06	ENSMUSG00000075254	Heg1	heart development protein with EGF-like domains 1 [Source:MGI Symbol;Acc:MGI:1924696]	0.432296	-1.20991	down
GO:0009954	proximal/distal pattern formation	biological_process	6	3.59199e-06	ENSMUSG00000014773	Dll1	delta like canonical Notch ligand 1 [Source:MGI Symbol;Acc:MGI:104659]	2.25385	1.17239	up
GO:0009954	proximal/distal pattern formation	biological_process	6	3.59199e-06	ENSMUSG00000023391	Dlx2	distal-less homeobox 2 [Source:MGI Symbol;Acc:MGI:94902]	8.67765	3.1173	up
GO:0009954	proximal/distal pattern formation	biological_process	6	3.59199e-06	ENSMUSG00000041911	Dlx1	distal-less homeobox 1 [Source:MGI Symbol;Acc:MGI:94901]	6.34777	2.66625	up
GO:0009954	proximal/distal pattern formation	biological_process	6	3.59199e-06	ENSMUSG00000048562	Sp8	trans-acting transcription factor 8 [Source:MGI Symbol;Acc:MGI:2443471]	11.0944	3.47177	up
GO:0009954	proximal/distal pattern formation	biological_process	6	3.59199e-06	ENSMUSG00000052534	Pbx1	pre B cell leukemia homeobox 1 [Source:MGI Symbol;Acc:MGI:97495]	2.47406	1.30688	up
GO:0009954	proximal/distal pattern formation	biological_process	6	3.59199e-06	ENSMUSG00000063415	Cyp26b1	cytochrome P450, family 26, subfamily b, polypeptide 1 [Source:MGI Symbol;Acc:MGI:2176159]	0.331866	-1.59133	down
GO:0009954	proximal/distal pattern formation	biological_process	6	3.59199e-06	ENSMUSG00000074934	Grem1	gremlin 1, DAN family BMP antagonist [Source:MGI Symbol;Acc:MGI:1344337]	3.54338	1.82512	up
GO:0045746	negative regulation of Notch signaling pathway	biological_process	9	4.31961e-06	ENSMUSG00000014773	Dll1	delta like canonical Notch ligand 1 [Source:MGI Symbol;Acc:MGI:104659]	2.25385	1.17239	up
GO:0045746	negative regulation of Notch signaling pathway	biological_process	9	4.31961e-06	ENSMUSG00000018909	Arrb1	arrestin, beta 1 [Source:MGI Symbol;Acc:MGI:99473]	3.75899	1.91035	up
GO:0045746	negative regulation of Notch signaling pathway	biological_process	9	4.31961e-06	ENSMUSG00000019789	Hey2	hairy/enhancer-of-split related with YRPW motif 2 [Source:MGI Symbol;Acc:MGI:1341884]	2.21861	1.14965	up
GO:0045746	negative regulation of Notch signaling pathway	biological_process	9	4.31961e-06	ENSMUSG00000023391	Dlx2	distal-less homeobox 2 [Source:MGI Symbol;Acc:MGI:94902]	8.67765	3.1173	up
GO:0045746	negative regulation of Notch signaling pathway	biological_process	9	4.31961e-06	ENSMUSG00000035011	Zbtb7a	zinc finger and BTB domain containing 7a [Source:MGI Symbol;Acc:MGI:1335091]	2.31432	1.21059	up
GO:0045746	negative regulation of Notch signaling pathway	biological_process	9	4.31961e-06	ENSMUSG00000035314	Gdpd5	glycerophosphodiester phosphodiesterase domain containing 5 [Source:MGI Symbol;Acc:MGI:2686926]	2.43968	1.28669	up
GO:0045746	negative regulation of Notch signaling pathway	biological_process	9	4.31961e-06	ENSMUSG00000041911	Dlx1	distal-less homeobox 1 [Source:MGI Symbol;Acc:MGI:94901]	6.34777	2.66625	up
GO:0045746	negative regulation of Notch signaling pathway	biological_process	9	4.31961e-06	ENSMUSG00000042182	Bend6	BEN domain containing 6 [Source:MGI Symbol;Acc:MGI:2444572]	0.479661	-1.05991	down
GO:0005883	neurofilament	cellular_component	8	5.02992e-06	ENSMUSG00000020396	Nefh	neurofilament, heavy polypeptide [Source:MGI Symbol;Acc:MGI:97309]	0.177122	-2.49718	down
GO:0005883	neurofilament	cellular_component	8	5.02992e-06	ENSMUSG00000022054	Nefm	neurofilament, medium polypeptide [Source:MGI Symbol;Acc:MGI:97314]	0.289227	-1.78972	down
GO:0005883	neurofilament	cellular_component	8	5.02992e-06	ENSMUSG00000022055	Nefl	neurofilament, light polypeptide [Source:MGI Symbol;Acc:MGI:97313]	0.392909	-1.34773	down
GO:0005883	neurofilament	cellular_component	8	5.02992e-06	ENSMUSG00000037295	Ldlrap1	low density lipoprotein receptor adaptor protein 1 [Source:MGI Symbol;Acc:MGI:2140175]	0.372113	-1.42619	down
GO:0005883	neurofilament	cellular_component	8	5.02992e-06	ENSMUSG00000037541	Shank2	SH3 and multiple ankyrin repeat domains 2 [Source:MGI Symbol;Acc:MGI:2671987]	2.17433	1.12057	up
GO:0005544	calcium-dependent phospholipid binding	molecular_function	6	5.45152e-06	ENSMUSG00000015702	Anxa9	annexin A9 [Source:MGI Symbol;Acc:MGI:1923711]	2.51026	1.32784	up
GO:0005544	calcium-dependent phospholipid binding	molecular_function	6	5.45152e-06	ENSMUSG00000022212	Cpne6	copine VI [Source:MGI Symbol;Acc:MGI:1334445]	2.83936	1.50556	up
GO:0005544	calcium-dependent phospholipid binding	molecular_function	6	5.45152e-06	ENSMUSG00000025366	Esyt1	extended synaptotagmin-like protein 1 [Source:MGI Symbol;Acc:MGI:1344426]	0.292386	-1.77405	down
GO:0005544	calcium-dependent phospholipid binding	molecular_function	6	5.45152e-06	ENSMUSG00000026452	Syt2	synaptotagmin II [Source:MGI Symbol;Acc:MGI:99666]	0.234944	-2.08961	down
GO:0005544	calcium-dependent phospholipid binding	molecular_function	6	5.45152e-06	ENSMUSG00000027849	Syt6	synaptotagmin VI [Source:MGI Symbol;Acc:MGI:1859544]	9.17065	3.19702	up
GO:0005544	calcium-dependent phospholipid binding	molecular_function	6	5.45152e-06	ENSMUSG00000029994	Anxa4	annexin A4 [Source:MGI Symbol;Acc:MGI:88030]	0.449481	-1.15367	down
GO:0005544	calcium-dependent phospholipid binding	molecular_function	6	5.45152e-06	ENSMUSG00000032564	Cpne4	copine IV [Source:MGI Symbol;Acc:MGI:1921270]	3.1665	1.66289	up
GO:0005544	calcium-dependent phospholipid binding	molecular_function	6	5.45152e-06	ENSMUSG00000034796	Cpne7	copine VII [Source:MGI Symbol;Acc:MGI:2142747]	3.555	1.82985	up
GO:0005544	calcium-dependent phospholipid binding	molecular_function	6	5.45152e-06	ENSMUSG00000052560	Cpne8	copine VIII [Source:MGI Symbol;Acc:MGI:1914121]	2.16876	1.11687	up
GO:0005249	voltage-gated potassium channel activity	molecular_function	9	6.22917e-06	ENSMUSG00000009545	Kcnq1	potassium voltage-gated channel, subfamily Q, member 1 [Source:MGI Symbol;Acc:MGI:108083]	3.14021	1.65086	up
GO:0005249	voltage-gated potassium channel activity	molecular_function	9	6.22917e-06	ENSMUSG00000028051	Hcn3	hyperpolarization-activated, cyclic nucleotide-gated K+ 3 [Source:MGI Symbol;Acc:MGI:1298211]	2.01966	1.01411	up
GO:0005249	voltage-gated potassium channel activity	molecular_function	9	6.22917e-06	ENSMUSG00000028631	Kcnq4	potassium voltage-gated channel, subfamily Q, member 4 [Source:MGI Symbol;Acc:MGI:1926803]	0.371961	-1.42677	down
GO:0005249	voltage-gated potassium channel activity	molecular_function	9	6.22917e-06	ENSMUSG00000039672	Kcne2	potassium voltage-gated channel, Isk-related subfamily, gene 2 [Source:MGI Symbol;Acc:MGI:1891123]	0.0981139	-3.3494	down
GO:0005249	voltage-gated potassium channel activity	molecular_function	9	6.22917e-06	ENSMUSG00000043673	Kcns3	potassium voltage-gated channel, delayed-rectifier, subfamily S, member 3 [Source:MGI Symbol;Acc:MGI:1098804]	0.394471	-1.34201	down
GO:0005249	voltage-gated potassium channel activity	molecular_function	9	6.22917e-06	ENSMUSG00000045246	Kcng4	potassium voltage-gated channel, subfamily G, member 4 [Source:MGI Symbol;Acc:MGI:1913983]	0.153779	-2.70107	down
GO:0005249	voltage-gated potassium channel activity	molecular_function	9	6.22917e-06	ENSMUSG00000045534	Kcna5	potassium voltage-gated channel, shaker-related subfamily, member 5 [Source:MGI Symbol;Acc:MGI:96662]	2.62438	1.39198	up
GO:0005249	voltage-gated potassium channel activity	molecular_function	9	6.22917e-06	ENSMUSG00000062785	Kcnc3	potassium voltage gated channel, Shaw-related subfamily, member 3 [Source:MGI Symbol;Acc:MGI:96669]	0.259404	-1.94673	down
GO:0005249	voltage-gated potassium channel activity	molecular_function	9	6.22917e-06	ENSMUSG00000075224	Lrrc55	leucine rich repeat containing 55 [Source:MGI Symbol;Acc:MGI:2685197]	3.04127	1.60467	up
GO:0005249	voltage-gated potassium channel activity	molecular_function	9	6.22917e-06	ENSMUSG00000092083	Kcnb2	potassium voltage gated channel, Shab-related subfamily, member 2 [Source:MGI Symbol;Acc:MGI:99632]	2.96191	1.56653	up
GO:0060372	regulation of atrial cardiac muscle cell membrane repolarization	biological_process	11	6.83151e-06	ENSMUSG00000009545	Kcnq1	potassium voltage-gated channel, subfamily Q, member 1 [Source:MGI Symbol;Acc:MGI:108083]	3.14021	1.65086	up
GO:0060372	regulation of atrial cardiac muscle cell membrane repolarization	biological_process	11	6.83151e-06	ENSMUSG00000015968	Cacna1d	calcium channel, voltage-dependent, L type, alpha 1D subunit [Source:MGI Symbol;Acc:MGI:88293]	2.00271	1.00195	up
GO:0060372	regulation of atrial cardiac muscle cell membrane repolarization	biological_process	11	6.83151e-06	ENSMUSG00000041616	Nppa	natriuretic peptide type A [Source:MGI Symbol;Acc:MGI:97367]	14.1768	3.82546	up
GO:0060372	regulation of atrial cardiac muscle cell membrane repolarization	biological_process	11	6.83151e-06	ENSMUSG00000045534	Kcna5	potassium voltage-gated channel, shaker-related subfamily, member 5 [Source:MGI Symbol;Acc:MGI:96662]	2.62438	1.39198	up
GO:0030424	axon	cellular_component	6	1.03273e-05	ENSMUSG00000000214	Th	tyrosine hydroxylase [Source:MGI Symbol;Acc:MGI:98735]	12.2907	3.6195	up
GO:0030424	axon	cellular_component	6	1.03273e-05	ENSMUSG00000000889	Dbh	dopamine beta hydroxylase [Source:MGI Symbol;Acc:MGI:94864]	0.296808	-1.7524	down
GO:0030424	axon	cellular_component	6	1.03273e-05	ENSMUSG00000004951	Hspb1	heat shock protein 1 [Source:MGI Symbol;Acc:MGI:96240]	0.423149	-1.24076	down
GO:0030424	axon	cellular_component	6	1.03273e-05	ENSMUSG00000005716	Pvalb	parvalbumin [Source:MGI Symbol;Acc:MGI:97821]	0.162034	-2.62563	down
GO:0030424	axon	cellular_component	6	1.03273e-05	ENSMUSG00000018411	Mapt	microtubule-associated protein tau [Source:MGI Symbol;Acc:MGI:97180]	0.171554	-2.54327	down
GO:0030424	axon	cellular_component	6	1.03273e-05	ENSMUSG00000020396	Nefh	neurofilament, heavy polypeptide [Source:MGI Symbol;Acc:MGI:97309]	0.177122	-2.49718	down
GO:0030424	axon	cellular_component	6	1.03273e-05	ENSMUSG00000021609	Slc6a3	solute carrier family 6 (neurotransmitter transporter, dopamine), member 3 [Source:MGI Symbol;Acc:MGI:94862]	23.6113	4.56141	up
GO:0030424	axon	cellular_component	6	1.03273e-05	ENSMUSG00000021728	Emb	embigin [Source:MGI Symbol;Acc:MGI:95321]	0.44798	-1.15849	down
GO:0030424	axon	cellular_component	6	1.03273e-05	ENSMUSG00000022055	Nefl	neurofilament, light polypeptide [Source:MGI Symbol;Acc:MGI:97313]	0.392909	-1.34773	down
GO:0030424	axon	cellular_component	6	1.03273e-05	ENSMUSG00000022212	Cpne6	copine VI [Source:MGI Symbol;Acc:MGI:1334445]	2.83936	1.50556	up
GO:0030424	axon	cellular_component	6	1.03273e-05	ENSMUSG00000022812	Gsk3b	glycogen synthase kinase 3 beta [Source:MGI Symbol;Acc:MGI:1861437]	0.40882	-1.29046	down
GO:0030424	axon	cellular_component	6	1.03273e-05	ENSMUSG00000023064	Sncg	synuclein, gamma [Source:MGI Symbol;Acc:MGI:1298397]	0.0460142	-4.44178	down
GO:0030424	axon	cellular_component	6	1.03273e-05	ENSMUSG00000023192	Grm2	glutamate receptor, metabotropic 2 [Source:MGI Symbol;Acc:MGI:1351339]	2.40373	1.26528	up
GO:0030424	axon	cellular_component	6	1.03273e-05	ENSMUSG00000023945	Slc5a7	solute carrier family 5 (choline transporter), member 7 [Source:MGI Symbol;Acc:MGI:1927126]	0.272637	-1.87495	down
GO:0030424	axon	cellular_component	6	1.03273e-05	ENSMUSG00000028051	Hcn3	hyperpolarization-activated, cyclic nucleotide-gated K+ 3 [Source:MGI Symbol;Acc:MGI:1298211]	2.01966	1.01411	up
GO:0030424	axon	cellular_component	6	1.03273e-05	ENSMUSG00000028613	Lrp8	low density lipoprotein receptor-related protein 8, apolipoprotein e receptor [Source:MGI Symbol;Acc:MGI:1340044]	2.39424	1.25957	up
GO:0030424	axon	cellular_component	6	1.03273e-05	ENSMUSG00000028664	Ephb2	Eph receptor B2 [Source:MGI Symbol;Acc:MGI:99611]	0.480984	-1.05594	down
GO:0030424	axon	cellular_component	6	1.03273e-05	ENSMUSG00000030669	Calca	calcitonin/calcitonin-related polypeptide, alpha [Source:MGI Symbol;Acc:MGI:2151253]	0.121338	-3.0429	down
GO:0030424	axon	cellular_component	6	1.03273e-05	ENSMUSG00000031285	Dcx	doublecortin [Source:MGI Symbol;Acc:MGI:1277171]	4.21401	2.07519	up
GO:0030424	axon	cellular_component	6	1.03273e-05	ENSMUSG00000032060	Cryab	crystallin, alpha B [Source:MGI Symbol;Acc:MGI:88516]	0.476818	-1.06849	down
GO:0030424	axon	cellular_component	6	1.03273e-05	ENSMUSG00000035314	Gdpd5	glycerophosphodiester phosphodiesterase domain containing 5 [Source:MGI Symbol;Acc:MGI:2686926]	2.43968	1.28669	up
GO:0030424	axon	cellular_component	6	1.03273e-05	ENSMUSG00000036832	Lpar3	lysophosphatidic acid receptor 3 [Source:MGI Symbol;Acc:MGI:1929469]	2.90004	1.53607	up
GO:0030424	axon	cellular_component	6	1.03273e-05	ENSMUSG00000037295	Ldlrap1	low density lipoprotein receptor adaptor protein 1 [Source:MGI Symbol;Acc:MGI:2140175]	0.372113	-1.42619	down
GO:0030424	axon	cellular_component	6	1.03273e-05	ENSMUSG00000042453	Reln	reelin [Source:MGI Symbol;Acc:MGI:103022]	2.07495	1.05308	up
GO:0030424	axon	cellular_component	6	1.03273e-05	ENSMUSG00000049107	Ntf3	neurotrophin 3 [Source:MGI Symbol;Acc:MGI:97380]	0.38211	-1.38794	down
GO:0030424	axon	cellular_component	6	1.03273e-05	ENSMUSG00000057182	Scn3a	sodium channel, voltage-gated, type III, alpha [Source:MGI Symbol;Acc:MGI:98249]	2.77553	1.47276	up
GO:0030424	axon	cellular_component	6	1.03273e-05	ENSMUSG00000066279	Chrna10	cholinergic receptor, nicotinic, alpha polypeptide 10 [Source:MGI Symbol;Acc:MGI:3609260]	12.9631	3.69633	up
GO:0030424	axon	cellular_component	6	1.03273e-05	ENSMUSG00000070880	Gad1	glutamate decarboxylase 1 [Source:MGI Symbol;Acc:MGI:95632]	3.10345	1.63387	up
GO:0030424	axon	cellular_component	6	1.03273e-05	ENSMUSG00000074006	Omp	olfactory marker protein [Source:MGI Symbol;Acc:MGI:97436]	10.2878	3.36286	up
GO:0005344	oxygen carrier activity	molecular_function	4	1.34114e-05	ENSMUSG00000021032	Ngb	neuroglobin [Source:MGI Symbol;Acc:MGI:2151886]	0.427529	-1.22591	down
GO:0005344	oxygen carrier activity	molecular_function	4	1.34114e-05	ENSMUSG00000052305	Hbb-bs	hemoglobin, beta adult s chain [Source:MGI Symbol;Acc:MGI:5474852]	0.337407	-1.56744	down
GO:0005344	oxygen carrier activity	molecular_function	4	1.34114e-05	ENSMUSG00000069917	Hba-a2	hemoglobin alpha, adult chain 2 [Source:MGI Symbol;Acc:MGI:96016]	0.308493	-1.69669	down
GO:0005344	oxygen carrier activity	molecular_function	4	1.34114e-05	ENSMUSG00000069919	Hba-a1	hemoglobin alpha, adult chain 1 [Source:MGI Symbol;Acc:MGI:96015]	0.381708	-1.38946	down
GO:0005344	oxygen carrier activity	molecular_function	4	1.34114e-05	ENSMUSG00000073940	Hbb-bt	hemoglobin, beta adult t chain [Source:MGI Symbol;Acc:MGI:5474850]	0.304656	-1.71475	down
GO:0015671	oxygen transport	biological_process	7	1.34114e-05	ENSMUSG00000021032	Ngb	neuroglobin [Source:MGI Symbol;Acc:MGI:2151886]	0.427529	-1.22591	down
GO:0015671	oxygen transport	biological_process	7	1.34114e-05	ENSMUSG00000052305	Hbb-bs	hemoglobin, beta adult s chain [Source:MGI Symbol;Acc:MGI:5474852]	0.337407	-1.56744	down
GO:0015671	oxygen transport	biological_process	7	1.34114e-05	ENSMUSG00000069917	Hba-a2	hemoglobin alpha, adult chain 2 [Source:MGI Symbol;Acc:MGI:96016]	0.308493	-1.69669	down
GO:0015671	oxygen transport	biological_process	7	1.34114e-05	ENSMUSG00000069919	Hba-a1	hemoglobin alpha, adult chain 1 [Source:MGI Symbol;Acc:MGI:96015]	0.381708	-1.38946	down
GO:0015671	oxygen transport	biological_process	7	1.34114e-05	ENSMUSG00000073940	Hbb-bt	hemoglobin, beta adult t chain [Source:MGI Symbol;Acc:MGI:5474850]	0.304656	-1.71475	down
