# Supplementary material for: Krill oil treatment ameliorates lipid metabolism imbalance in chronic unpredicted mild stress-induced depression-like behavior in mice
Source: Front Cell Dev Biol. 2023 Jul 26;11:1180483. doi: 10.3389/fcell.2023.1180483 (PMC10411196; doi:10.3389/fcell.2023.1180483)
Supplement: Supplementary file 1 [file DataSheet1.zip › Supplementary Material/Table 16.XLSX]

## Sheet: Sheet1
pathway_id	pathway_name	Gene_ID	Gene_name	KO_ENTRY	EC	Description	fc	log2(fc)	regulation
ko04080	Neuroactive ligand-receptor interaction	ENSMUSG00000000263	Glra1	K05193	NA	glycine receptor, alpha 1 subunit [Source:MGI Symbol;Acc:MGI:95747]	21.952	4.45628	up
ko04080	Neuroactive ligand-receptor interaction	ENSMUSG00000003476	Crhr2	K04579	NA	corticotropin releasing hormone receptor 2 [Source:MGI Symbol;Acc:MGI:894312]	2.67477	1.41941	up
ko04080	Neuroactive ligand-receptor interaction	ENSMUSG00000005268	Prlr	K05081	NA	prolactin receptor [Source:MGI Symbol;Acc:MGI:97763]	6.23589	2.6406	up
ko04080	Neuroactive ligand-receptor interaction	ENSMUSG00000015812	Gnrh1	K05252	NA	gonadotropin releasing hormone 1 [Source:MGI Symbol;Acc:MGI:95789]	4.09177	2.03273	up
ko04080	Neuroactive ligand-receptor interaction	ENSMUSG00000019772	Vip	K05264	NA	vasoactive intestinal polypeptide [Source:MGI Symbol;Acc:MGI:98933]	0.397221	-1.33199	down
ko04080	Neuroactive ligand-receptor interaction	ENSMUSG00000019828	Grm1	K04603	NA	glutamate receptor, metabotropic 1 [Source:MGI Symbol;Acc:MGI:1351338]	2.49466	1.31885	up
ko04080	Neuroactive ligand-receptor interaction	ENSMUSG00000019890	Nts	K05235	NA	neurotensin [Source:MGI Symbol;Acc:MGI:1328351]	20.7866	4.37758	up
ko04080	Neuroactive ligand-receptor interaction	ENSMUSG00000020123	Avpr1a	K04226	NA	arginine vasopressin receptor 1A [Source:MGI Symbol;Acc:MGI:1859216]	3.69684	1.88629	up
ko04080	Neuroactive ligand-receptor interaction	ENSMUSG00000020178	Adora2a	K04266	NA	adenosine A2a receptor [Source:MGI Symbol;Acc:MGI:99402]	8.79423	3.13656	up
ko04080	Neuroactive ligand-receptor interaction	ENSMUSG00000020660	Pomc	K05228	NA	pro-opiomelanocortin-alpha [Source:MGI Symbol;Acc:MGI:97742]	3.06565	1.61619	up
ko04080	Neuroactive ligand-receptor interaction	ENSMUSG00000020734	Grin2c	K05211	NA	glutamate receptor, ionotropic, NMDA2C (epsilon 3) [Source:MGI Symbol;Acc:MGI:95822]	2.07045	1.04995	up
ko04080	Neuroactive ligand-receptor interaction	ENSMUSG00000021478	Drd1	K04144	NA	dopamine receptor D1 [Source:MGI Symbol;Acc:MGI:99578]	4.55732	2.18819	up
ko04080	Neuroactive ligand-receptor interaction	ENSMUSG00000021675	F2rl2	K04235	NA	coagulation factor II (thrombin) receptor-like 2 [Source:MGI Symbol;Acc:MGI:1298208]	0.416798	-1.26258	down
ko04080	Neuroactive ligand-receptor interaction	ENSMUSG00000021779	Thrb	NA	NA	thyroid hormone receptor beta [Source:MGI Symbol;Acc:MGI:98743]	0.381872	-1.38884	down
ko04080	Neuroactive ligand-receptor interaction	ENSMUSG00000022122	Ednrb	K04198	NA	endothelin receptor type B [Source:MGI Symbol;Acc:MGI:102720]	2.08318	1.05879	up
ko04080	Neuroactive ligand-receptor interaction	ENSMUSG00000022705	Drd3	K04146	NA	dopamine receptor D3 [Source:MGI Symbol;Acc:MGI:94925]	5.55207	2.47302	up
ko04080	Neuroactive ligand-receptor interaction	ENSMUSG00000023964	Calcr	K04576	NA	calcitonin receptor [Source:MGI Symbol;Acc:MGI:101950]	11423.6	13.4797	up
ko04080	Neuroactive ligand-receptor interaction	ENSMUSG00000024107	Lhcgr	K04248	NA	luteinizing hormone/choriogonadotropin receptor [Source:MGI Symbol;Acc:MGI:96783]	14.0436	3.81184	up
ko04080	Neuroactive ligand-receptor interaction	ENSMUSG00000024517	Grp	K05224	NA	gastrin releasing peptide [Source:MGI Symbol;Acc:MGI:95833]	0.457758	-1.12734	down
ko04080	Neuroactive ligand-receptor interaction	ENSMUSG00000024553	Galr1	K04230	NA	galanin receptor 1 [Source:MGI Symbol;Acc:MGI:1096364]	12.8424	3.68284	up
ko04080	Neuroactive ligand-receptor interaction	ENSMUSG00000024907	Gal	K05244	NA	galanin and GMAP prepropeptide [Source:MGI Symbol;Acc:MGI:95637]	6.77194	2.75957	up
ko04080	Neuroactive ligand-receptor interaction	ENSMUSG00000025905	Oprk1	K04214	NA	opioid receptor, kappa 1 [Source:MGI Symbol;Acc:MGI:97439]	5.69755	2.51034	up
ko04080	Neuroactive ligand-receptor interaction	ENSMUSG00000026322	Htr4	K04160	NA	5 hydroxytryptamine (serotonin) receptor 4 [Source:MGI Symbol;Acc:MGI:109246]	2.86914	1.52062	up
ko04080	Neuroactive ligand-receptor interaction	ENSMUSG00000027301	Oxt	K05243	NA	oxytocin [Source:MGI Symbol;Acc:MGI:97453]	76.0615	6.24909	up
ko04080	Neuroactive ligand-receptor interaction	ENSMUSG00000027400	Pdyn	K15840	NA	prodynorphin [Source:MGI Symbol;Acc:MGI:97535]	2.66573	1.41453	up
ko04080	Neuroactive ligand-receptor interaction	ENSMUSG00000027765	P2ry1	K04270	NA	purinergic receptor P2Y, G-protein coupled 1 [Source:MGI Symbol;Acc:MGI:105049]	4.7683	2.25347	up
ko04080	Neuroactive ligand-receptor interaction	ENSMUSG00000028004	Npy2r	K04205	NA	neuropeptide Y receptor Y2 [Source:MGI Symbol;Acc:MGI:108418]	3.81616	1.93212	up
ko04080	Neuroactive ligand-receptor interaction	ENSMUSG00000028172	Tacr3	NA	NA	tachykinin receptor 3 [Source:MGI Symbol;Acc:MGI:892968]	9.35645	3.22596	up
ko04080	Neuroactive ligand-receptor interaction	ENSMUSG00000029193	Cckar	K04194	NA	cholecystokinin A receptor [Source:MGI Symbol;Acc:MGI:99478]	46.4397	5.53729	up
ko04080	Neuroactive ligand-receptor interaction	ENSMUSG00000029819	Npy	K05232	NA	neuropeptide Y [Source:MGI Symbol;Acc:MGI:97374]	0.47667	-1.06894	down
ko04080	Neuroactive ligand-receptor interaction	ENSMUSG00000030043	Tacr1	K04222	NA	tachykinin receptor 1 [Source:MGI Symbol;Acc:MGI:98475]	4.11879	2.04222	up
ko04080	Neuroactive ligand-receptor interaction	ENSMUSG00000030669	Calca	K12332	NA	calcitonin/calcitonin-related polypeptide, alpha [Source:MGI Symbol;Acc:MGI:2151253]	3.7045	1.88928	up
ko04080	Neuroactive ligand-receptor interaction	ENSMUSG00000030898	Cckbr	K04195	NA	cholecystokinin B receptor [Source:MGI Symbol;Acc:MGI:99479]	0.424466	-1.23628	down
ko04080	Neuroactive ligand-receptor interaction	ENSMUSG00000031130	Brs3	K04170	NA	bombesin-like receptor 3 [Source:MGI Symbol;Acc:MGI:1100501]	2571	11.3281	up
ko04080	Neuroactive ligand-receptor interaction	ENSMUSG00000031340	Gabre	K05185	NA	gamma-aminobutyric acid (GABA) A receptor, subunit epsilon [Source:MGI Symbol;Acc:MGI:1330235]	31.0166	4.95497	up
ko04080	Neuroactive ligand-receptor interaction	ENSMUSG00000031344	Gabrq	K05192	NA	gamma-aminobutyric acid (GABA) A receptor, subunit theta [Source:MGI Symbol;Acc:MGI:1888498]	20.1833	4.33509	up
ko04080	Neuroactive ligand-receptor interaction	ENSMUSG00000031492	Chrnb3	K04814	NA	cholinergic receptor, nicotinic, beta polypeptide 3 [Source:MGI Symbol;Acc:MGI:106212]	0.316032	-1.66186	down
ko04080	Neuroactive ligand-receptor interaction	ENSMUSG00000031980	Agt	K09821	NA	angiotensinogen (serpin peptidase inhibitor, clade A, member 8) [Source:MGI Symbol;Acc:MGI:87963]	12.6214	3.6578	up
ko04080	Neuroactive ligand-receptor interaction	ENSMUSG00000032259	Drd2	K04145	NA	dopamine receptor D2 [Source:MGI Symbol;Acc:MGI:94924]	8.72838	3.12571	up
ko04080	Neuroactive ligand-receptor interaction	ENSMUSG00000032528	Vipr1	K04589	NA	vasoactive intestinal peptide receptor 1 [Source:MGI Symbol;Acc:MGI:109272]	0.405617	-1.30181	down
ko04080	Neuroactive ligand-receptor interaction	ENSMUSG00000032532	Cck	K05226	NA	cholecystokinin [Source:MGI Symbol;Acc:MGI:88297]	0.348061	-1.52259	down
ko04080	Neuroactive ligand-receptor interaction	ENSMUSG00000034009	Rxfp1	K04306	NA	relaxin/insulin-like family peptide receptor 1 [Source:MGI Symbol;Acc:MGI:2682211]	0.337971	-1.56503	down
ko04080	Neuroactive ligand-receptor interaction	ENSMUSG00000035594	Chrna5	K04807	NA	cholinergic receptor, nicotinic, alpha polypeptide 5 [Source:MGI Symbol;Acc:MGI:87889]	0.391144	-1.35423	down
ko04080	Neuroactive ligand-receptor interaction	ENSMUSG00000037014	Sstr4	K04220	NA	somatostatin receptor 4 [Source:MGI Symbol;Acc:MGI:105372]	0.371294	-1.42936	down
ko04080	Neuroactive ligand-receptor interaction	ENSMUSG00000037727	Avp	K05242	NA	arginine vasopressin [Source:MGI Symbol;Acc:MGI:88121]	210.915	7.72051	up
ko04080	Neuroactive ligand-receptor interaction	ENSMUSG00000038257	Glra3	K05195	NA	glycine receptor, alpha 3 subunit [Source:MGI Symbol;Acc:MGI:95749]	2.10961	1.07698	up
ko04080	Neuroactive ligand-receptor interaction	ENSMUSG00000038537	Mc3r	K04201	NA	melanocortin 3 receptor [Source:MGI Symbol;Acc:MGI:96929]	4.00782	2.00282	up
ko04080	Neuroactive ligand-receptor interaction	ENSMUSG00000038760	Trhr	K04282	NA	thyrotropin releasing hormone receptor [Source:MGI Symbol;Acc:MGI:98824]	2.35362	1.23488	up
ko04080	Neuroactive ligand-receptor interaction	ENSMUSG00000041380	Htr2c	K04157	NA	5-hydroxytryptamine (serotonin) receptor 2C [Source:MGI Symbol;Acc:MGI:96281]	3.74013	1.90309	up
ko04080	Neuroactive ligand-receptor interaction	ENSMUSG00000044988	Ucn3	K05257	NA	urocortin 3 [Source:MGI Symbol;Acc:MGI:1932970]	6508.91	12.6682	up
ko04080	Neuroactive ligand-receptor interaction	ENSMUSG00000045573	Penk	K18832	NA	preproenkephalin [Source:MGI Symbol;Acc:MGI:104629]	5.31976	2.41136	up
ko04080	Neuroactive ligand-receptor interaction	ENSMUSG00000046159	Chrm3	K04131	NA	cholinergic receptor, muscarinic 3, cardiac [Source:MGI Symbol;Acc:MGI:88398]	0.400872	-1.31879	down
ko04080	Neuroactive ligand-receptor interaction	ENSMUSG00000049511	Htr1b	K04153	NA	5-hydroxytryptamine (serotonin) receptor 1B [Source:MGI Symbol;Acc:MGI:96274]	2.53688	1.34305	up
ko04080	Neuroactive ligand-receptor interaction	ENSMUSG00000049928	Glp2r	K04582	NA	glucagon-like peptide 2 receptor [Source:MGI Symbol;Acc:MGI:2136733]	0.14973	-2.73956	down
ko04080	Neuroactive ligand-receptor interaction	ENSMUSG00000050541	Adra1b	K04136	NA	adrenergic receptor, alpha 1b [Source:MGI Symbol;Acc:MGI:104774]	0.471831	-1.08366	down
ko04080	Neuroactive ligand-receptor interaction	ENSMUSG00000050824	Sstr5	K04221	NA	somatostatin receptor 5 [Source:MGI Symbol;Acc:MGI:894282]	9.48897	3.24625	up
ko04080	Neuroactive ligand-receptor interaction	ENSMUSG00000053368	Rxfp2	K04307	NA	relaxin/insulin-like family peptide receptor 2 [Source:MGI Symbol;Acc:MGI:2153463]	0.299423	-1.73974	down
ko04080	Neuroactive ligand-receptor interaction	ENSMUSG00000056380	Gpr50	K04287	NA	G-protein-coupled receptor 50 [Source:MGI Symbol;Acc:MGI:1333877]	4.35991	2.1243	up
ko04080	Neuroactive ligand-receptor interaction	ENSMUSG00000058620	Adra2b	K04139	NA	adrenergic receptor, alpha 2b [Source:MGI Symbol;Acc:MGI:87935]	6.34007	2.6645	up
ko04080	Neuroactive ligand-receptor interaction	ENSMUSG00000061762	Tac1	K05239	NA	tachykinin 1 [Source:MGI Symbol;Acc:MGI:98474]	5.05737	2.33839	up
ko04080	Neuroactive ligand-receptor interaction	ENSMUSG00000063239	Grm4	K04607	NA	glutamate receptor, metabotropic 4 [Source:MGI Symbol;Acc:MGI:1351341]	3.77133	1.91507	up
ko04080	Neuroactive ligand-receptor interaction	ENSMUSG00000068122	Agtr2	K04167	NA	angiotensin II receptor, type 2 [Source:MGI Symbol;Acc:MGI:87966]	3.05952	1.61331	up
ko04080	Neuroactive ligand-receptor interaction	ENSMUSG00000070687	Htr1d	K04153	NA	5-hydroxytryptamine (serotonin) receptor 1D [Source:MGI Symbol;Acc:MGI:96276]	6.51875	2.7046	up
ko04080	Neuroactive ligand-receptor interaction	ENSMUSG00000071424	Grid2	K05207	NA	glutamate receptor, ionotropic, delta 2 [Source:MGI Symbol;Acc:MGI:95813]	4.61519	2.20639	up
ko04080	Neuroactive ligand-receptor interaction	ENSMUSG00000074939	Chrm5	K04133	NA	cholinergic receptor, muscarinic 5 [Source:MGI Symbol;Acc:MGI:109248]	40.6923	5.34668	up
ko04020	Calcium signaling pathway	ENSMUSG00000004347	Pde1c	K13755	EC:3.1.4.17	phosphodiesterase 1C [Source:MGI Symbol;Acc:MGI:108413]	5.143	2.36261	up
ko04020	Calcium signaling pathway	ENSMUSG00000019828	Grm1	K04603	NA	glutamate receptor, metabotropic 1 [Source:MGI Symbol;Acc:MGI:1351338]	2.49466	1.31885	up
ko04020	Calcium signaling pathway	ENSMUSG00000020123	Avpr1a	K04226	NA	arginine vasopressin receptor 1A [Source:MGI Symbol;Acc:MGI:1859216]	3.69684	1.88629	up
ko04020	Calcium signaling pathway	ENSMUSG00000020178	Adora2a	K04266	NA	adenosine A2a receptor [Source:MGI Symbol;Acc:MGI:99402]	8.79423	3.13656	up
ko04020	Calcium signaling pathway	ENSMUSG00000020734	Grin2c	K05211	NA	glutamate receptor, ionotropic, NMDA2C (epsilon 3) [Source:MGI Symbol;Acc:MGI:95822]	2.07045	1.04995	up
ko04020	Calcium signaling pathway	ENSMUSG00000020788	Atp2a3	K05853	EC:7.2.2.10	ATPase, Ca++ transporting, ubiquitous [Source:MGI Symbol;Acc:MGI:1194503]	12.4722	3.64064	up
ko04020	Calcium signaling pathway	ENSMUSG00000021478	Drd1	K04144	NA	dopamine receptor D1 [Source:MGI Symbol;Acc:MGI:99578]	4.55732	2.18819	up
ko04020	Calcium signaling pathway	ENSMUSG00000022122	Ednrb	K04198	NA	endothelin receptor type B [Source:MGI Symbol;Acc:MGI:102720]	2.08318	1.05879	up
ko04020	Calcium signaling pathway	ENSMUSG00000022489	Pde1b	K13755	EC:3.1.4.17	phosphodiesterase 1B, Ca2+-calmodulin dependent [Source:MGI Symbol;Acc:MGI:97523]	2.28182	1.19019	up
ko04020	Calcium signaling pathway	ENSMUSG00000024107	Lhcgr	K04248	NA	luteinizing hormone/choriogonadotropin receptor [Source:MGI Symbol;Acc:MGI:96783]	14.0436	3.81184	up
ko04020	Calcium signaling pathway	ENSMUSG00000024524	Gnal	K04633	NA	guanine nucleotide binding protein, alpha stimulating, olfactory type [Source:MGI Symbol;Acc:MGI:95774]	2.21184	1.14525	up
ko04020	Calcium signaling pathway	ENSMUSG00000024617	Camk2a	K04515	EC:2.7.11.17	calcium/calmodulin-dependent protein kinase II alpha [Source:MGI Symbol;Acc:MGI:88256]	0.445365	-1.16694	down
ko04020	Calcium signaling pathway	ENSMUSG00000024998	Plce1	K05860	EC:3.1.4.11	phospholipase C, epsilon 1 [Source:MGI Symbol;Acc:MGI:1921305]	3.79244	1.92313	up
ko04020	Calcium signaling pathway	ENSMUSG00000026322	Htr4	K04160	NA	5 hydroxytryptamine (serotonin) receptor 4 [Source:MGI Symbol;Acc:MGI:109246]	2.86914	1.52062	up
ko04020	Calcium signaling pathway	ENSMUSG00000027296	Itpka	K00911	EC:2.7.1.127	inositol 1,4,5-trisphosphate 3-kinase A [Source:MGI Symbol;Acc:MGI:1333822]	0.467505	-1.09695	down
ko04020	Calcium signaling pathway	ENSMUSG00000028172	Tacr3	NA	NA	tachykinin receptor 3 [Source:MGI Symbol;Acc:MGI:892968]	9.35645	3.22596	up
ko04020	Calcium signaling pathway	ENSMUSG00000029084	Cd38	K01242	2.4.99.20;EC:3.2.2.6	CD38 antigen [Source:MGI Symbol;Acc:MGI:107474]	3.0672	1.61692	up
ko04020	Calcium signaling pathway	ENSMUSG00000029193	Cckar	K04194	NA	cholecystokinin A receptor [Source:MGI Symbol;Acc:MGI:99478]	46.4397	5.53729	up
ko04020	Calcium signaling pathway	ENSMUSG00000029361	Nos1	K13240	EC:1.14.13.39	nitric oxide synthase 1, neuronal [Source:MGI Symbol;Acc:MGI:97360]	4.46753	2.15948	up
ko04020	Calcium signaling pathway	ENSMUSG00000030043	Tacr1	K04222	NA	tachykinin receptor 1 [Source:MGI Symbol;Acc:MGI:98475]	4.11879	2.04222	up
ko04020	Calcium signaling pathway	ENSMUSG00000030230	Plcz1	K05861	EC:3.1.4.11	phospholipase C, zeta 1 [Source:MGI Symbol;Acc:MGI:2150308]	5.38846	2.42987	up
ko04020	Calcium signaling pathway	ENSMUSG00000030898	Cckbr	K04195	NA	cholecystokinin B receptor [Source:MGI Symbol;Acc:MGI:99479]	0.424466	-1.23628	down
ko04020	Calcium signaling pathway	ENSMUSG00000031698	Mylk3	K00907	EC:2.7.11.18	myosin light chain kinase 3 [Source:MGI Symbol;Acc:MGI:2443063]	0.048063	-4.37893	down
ko04020	Calcium signaling pathway	ENSMUSG00000038760	Trhr	K04282	NA	thyrotropin releasing hormone receptor [Source:MGI Symbol;Acc:MGI:98824]	2.35362	1.23488	up
ko04020	Calcium signaling pathway	ENSMUSG00000038855	Itpkb	K00911	EC:2.7.1.127	inositol 1,4,5-trisphosphate 3-kinase B [Source:MGI Symbol;Acc:MGI:109235]	2.89315	1.53264	up
ko04020	Calcium signaling pathway	ENSMUSG00000041380	Htr2c	K04157	NA	5-hydroxytryptamine (serotonin) receptor 2C [Source:MGI Symbol;Acc:MGI:96281]	3.74013	1.90309	up
ko04020	Calcium signaling pathway	ENSMUSG00000046159	Chrm3	K04131	NA	cholinergic receptor, muscarinic 3, cardiac [Source:MGI Symbol;Acc:MGI:88398]	0.400872	-1.31879	down
ko04020	Calcium signaling pathway	ENSMUSG00000050541	Adra1b	K04136	NA	adrenergic receptor, alpha 1b [Source:MGI Symbol;Acc:MGI:104774]	0.471831	-1.08366	down
ko04020	Calcium signaling pathway	ENSMUSG00000059173	Pde1a	K13755	EC:3.1.4.17	phosphodiesterase 1A, calmodulin-dependent [Source:MGI Symbol;Acc:MGI:1201792]	0.385431	-1.37546	down
ko04020	Calcium signaling pathway	ENSMUSG00000074939	Chrm5	K04133	NA	cholinergic receptor, muscarinic 5 [Source:MGI Symbol;Acc:MGI:109248]	40.6923	5.34668	up
ko04020	Calcium signaling pathway	ENSMUSG00000091898	Tnnc1	NA	NA	troponin C, cardiac/slow skeletal [Source:MGI Symbol;Acc:MGI:98779]	0.266387	-1.9084	down
ko04512	ECM-receptor interaction	ENSMUSG00000001506	Col1a1	K06236	NA	collagen, type I, alpha 1 [Source:MGI Symbol;Acc:MGI:88467]	2.77192	1.47089	up
ko04512	ECM-receptor interaction	ENSMUSG00000002900	Lamb1	K05636	NA	laminin B1 [Source:MGI Symbol;Acc:MGI:96743]	2.05411	1.03851	up
ko04512	ECM-receptor interaction	ENSMUSG00000002944	Cd36	K06259	NA	CD36 molecule [Source:MGI Symbol;Acc:MGI:107899]	6.86004	2.77822	up
ko04512	ECM-receptor interaction	ENSMUSG00000020592	Sdc1	NA	NA	syndecan 1 [Source:MGI Symbol;Acc:MGI:1349162]	3.35847	1.7478	up
ko04512	ECM-receptor interaction	ENSMUSG00000020689	Itgb3	K06493	NA	integrin beta 3 [Source:MGI Symbol;Acc:MGI:96612]	0.487785	-1.03568	down
ko04512	ECM-receptor interaction	ENSMUSG00000021702	Thbs4	K04659	NA	thrombospondin 4 [Source:MGI Symbol;Acc:MGI:1101779]	0.269125	-1.89365	down
ko04512	ECM-receptor interaction	ENSMUSG00000026479	Lamc2	K06246	NA	laminin, gamma 2 [Source:MGI Symbol;Acc:MGI:99913]	0.459676	-1.12131	down
ko04512	ECM-receptor interaction	ENSMUSG00000026639	Lamb3	K06244	NA	laminin, beta 3 [Source:MGI Symbol;Acc:MGI:99915]	2.02236	1.01604	up
ko04512	ECM-receptor interaction	ENSMUSG00000028364	Tnc	K06252	NA	tenascin C [Source:MGI Symbol;Acc:MGI:101922]	2.57563	1.36493	up
ko04512	ECM-receptor interaction	ENSMUSG00000029304	Spp1	K06250	NA	secreted phosphoprotein 1 [Source:MGI Symbol;Acc:MGI:98389]	2.91826	1.54511	up
ko04512	ECM-receptor interaction	ENSMUSG00000032796	Lama1	K05637	NA	laminin, alpha 1 [Source:MGI Symbol;Acc:MGI:99892]	2.25205	1.17124	up
ko04512	ECM-receptor interaction	ENSMUSG00000040152	Thbs1	K16857	NA	thrombospondin 1 [Source:MGI Symbol;Acc:MGI:98737]	2.48413	1.31274	up
ko04512	ECM-receptor interaction	ENSMUSG00000040998	Npnt	K06824	NA	nephronectin [Source:MGI Symbol;Acc:MGI:2148811]	0.338738	-1.56176	down
ko04512	ECM-receptor interaction	ENSMUSG00000091345	Col6a5	K06238	NA	collagen, type VI, alpha 5 [Source:MGI Symbol;Acc:MGI:3648134]	3.88705	1.95867	up
ko05030	Cocaine addiction	ENSMUSG00000020182	Ddc	K01593	4.1.1.105;EC:4.1.1.28	dopa decarboxylase [Source:MGI Symbol;Acc:MGI:94876]	3.62522	1.85807	up
ko05030	Cocaine addiction	ENSMUSG00000020599	Rgs9	K13765	NA	regulator of G-protein signaling 9 [Source:MGI Symbol;Acc:MGI:1338824]	6.03658	2.59373	up
ko05030	Cocaine addiction	ENSMUSG00000020734	Grin2c	K05211	NA	glutamate receptor, ionotropic, NMDA2C (epsilon 3) [Source:MGI Symbol;Acc:MGI:95822]	2.07045	1.04995	up
ko05030	Cocaine addiction	ENSMUSG00000021478	Drd1	K04144	NA	dopamine receptor D1 [Source:MGI Symbol;Acc:MGI:99578]	4.55732	2.18819	up
ko05030	Cocaine addiction	ENSMUSG00000022840	Adcy5	K08045	EC:4.6.1.1	adenylate cyclase 5 [Source:MGI Symbol;Acc:MGI:99673]	2.70491	1.43558	up
ko05030	Cocaine addiction	ENSMUSG00000025094	Slc18a2	K08155	NA	solute carrier family 18 (vesicular monoamine), member 2 [Source:MGI Symbol;Acc:MGI:106677]	4.24783	2.08673	up
ko05030	Cocaine addiction	ENSMUSG00000025958	Creb1	K05870	NA	cAMP responsive element binding protein 1 [Source:MGI Symbol;Acc:MGI:88494]	0.289434	-1.7887	down
ko05030	Cocaine addiction	ENSMUSG00000027400	Pdyn	K15840	NA	prodynorphin [Source:MGI Symbol;Acc:MGI:97535]	2.66573	1.41453	up
ko05030	Cocaine addiction	ENSMUSG00000032259	Drd2	K04145	NA	dopamine receptor D2 [Source:MGI Symbol;Acc:MGI:94924]	8.72838	3.12571	up
ko05030	Cocaine addiction	ENSMUSG00000061718	Ppp1r1b	K15494	NA	protein phosphatase 1, regulatory inhibitor subunit 1B [Source:MGI Symbol;Acc:MGI:94860]	3.94677	1.98067	up
ko04916	Melanogenesis	ENSMUSG00000000125	Wnt3	K00312	NA	wingless-type MMTV integration site family, member 3 [Source:MGI Symbol;Acc:MGI:98955]	3.15828	1.65914	up
ko04916	Melanogenesis	ENSMUSG00000000126	Wnt9a	K01064	NA	wingless-type MMTV integration site family, member 9A [Source:MGI Symbol;Acc:MGI:2446084]	0.25691	-1.96066	down
ko04916	Melanogenesis	ENSMUSG00000005672	Kit	K05091	EC:2.7.10.1	KIT proto-oncogene receptor tyrosine kinase [Source:MGI Symbol;Acc:MGI:96677]	2.31073	1.20835	up
ko04916	Melanogenesis	ENSMUSG00000020660	Pomc	K05228	NA	pro-opiomelanocortin-alpha [Source:MGI Symbol;Acc:MGI:97742]	3.06565	1.61619	up
ko04916	Melanogenesis	ENSMUSG00000022122	Ednrb	K04198	NA	endothelin receptor type B [Source:MGI Symbol;Acc:MGI:102720]	2.08318	1.05879	up
ko04916	Melanogenesis	ENSMUSG00000022840	Adcy5	K08045	EC:4.6.1.1	adenylate cyclase 5 [Source:MGI Symbol;Acc:MGI:99673]	2.70491	1.43558	up
ko04916	Melanogenesis	ENSMUSG00000022996	Wnt10b	NA	NA	wingless-type MMTV integration site family, member 10B [Source:MGI Symbol;Acc:MGI:108061]	0.459609	-1.12152	down
ko04916	Melanogenesis	ENSMUSG00000024617	Camk2a	K04515	EC:2.7.11.17	calcium/calmodulin-dependent protein kinase II alpha [Source:MGI Symbol;Acc:MGI:88256]	0.445365	-1.16694	down
ko04916	Melanogenesis	ENSMUSG00000024985	Tcf7l2	NA	NA	transcription factor 7 like 2, T cell specific, HMG box [Source:MGI Symbol;Acc:MGI:1202879]	3.94984	1.98179	up
ko04916	Melanogenesis	ENSMUSG00000025958	Creb1	K05870	NA	cAMP responsive element binding protein 1 [Source:MGI Symbol;Acc:MGI:88494]	0.289434	-1.7887	down
ko04916	Melanogenesis	ENSMUSG00000030093	Wnt7a	K00572	NA	wingless-type MMTV integration site family, member 7A [Source:MGI Symbol;Acc:MGI:98961]	2.39304	1.25884	up
ko04916	Melanogenesis	ENSMUSG00000036856	Wnt4	NA	NA	wingless-type MMTV integration site family, member 4 [Source:MGI Symbol;Acc:MGI:98957]	0.417034	-1.26176	down
ko04916	Melanogenesis	ENSMUSG00000041075	Fzd7	K02432	NA	frizzled class receptor 7 [Source:MGI Symbol;Acc:MGI:108570]	3.03688	1.60259	up
ko04916	Melanogenesis	ENSMUSG00000045005	Fzd5	K02375	NA	frizzled class receptor 5 [Source:MGI Symbol;Acc:MGI:108571]	2.1444	1.10057	up
ko04916	Melanogenesis	ENSMUSG00000055799	Tcf7l1	NA	NA	transcription factor 7 like 1 (T cell specific, HMG box) [Source:MGI Symbol;Acc:MGI:1202876]	2.18157	1.12537	up
ko04742	Taste transduction	ENSMUSG00000004347	Pde1c	K13755	EC:3.1.4.17	phosphodiesterase 1C [Source:MGI Symbol;Acc:MGI:108413]	5.143	2.36261	up
ko04742	Taste transduction	ENSMUSG00000019828	Grm1	K04603	NA	glutamate receptor, metabotropic 1 [Source:MGI Symbol;Acc:MGI:1351338]	2.49466	1.31885	up
ko04742	Taste transduction	ENSMUSG00000022489	Pde1b	K13755	EC:3.1.4.17	phosphodiesterase 1B, Ca2+-calmodulin dependent [Source:MGI Symbol;Acc:MGI:97523]	2.28182	1.19019	up
ko04742	Taste transduction	ENSMUSG00000025739	Gng13	K04547	NA	guanine nucleotide binding protein (G protein), gamma 13 [Source:MGI Symbol;Acc:MGI:1925616]	2.56141	1.35694	up
ko04742	Taste transduction	ENSMUSG00000027765	P2ry1	K04270	NA	purinergic receptor P2Y, G-protein coupled 1 [Source:MGI Symbol;Acc:MGI:105049]	4.7683	2.25347	up
ko04742	Taste transduction	ENSMUSG00000032338	Hcn4	K04957	NA	hyperpolarization-activated, cyclic nucleotide-gated K+ 4 [Source:MGI Symbol;Acc:MGI:1298209]	2.00518	1.00373	up
ko04742	Taste transduction	ENSMUSG00000037578	Pkd2l1	K04990	NA	polycystic kidney disease 2-like 1 [Source:MGI Symbol;Acc:MGI:1352448]	3.54256	1.82479	up
ko04742	Taste transduction	ENSMUSG00000046159	Chrm3	K04131	NA	cholinergic receptor, muscarinic 3, cardiac [Source:MGI Symbol;Acc:MGI:88398]	0.400872	-1.31879	down
ko04742	Taste transduction	ENSMUSG00000049511	Htr1b	K04153	NA	5-hydroxytryptamine (serotonin) receptor 1B [Source:MGI Symbol;Acc:MGI:96274]	2.53688	1.34305	up
ko04742	Taste transduction	ENSMUSG00000059173	Pde1a	K13755	EC:3.1.4.17	phosphodiesterase 1A, calmodulin-dependent [Source:MGI Symbol;Acc:MGI:1201792]	0.385431	-1.37546	down
ko04742	Taste transduction	ENSMUSG00000063239	Grm4	K04607	NA	glutamate receptor, metabotropic 4 [Source:MGI Symbol;Acc:MGI:1351341]	3.77133	1.91507	up
ko04742	Taste transduction	ENSMUSG00000070687	Htr1d	K04153	NA	5-hydroxytryptamine (serotonin) receptor 1D [Source:MGI Symbol;Acc:MGI:96276]	6.51875	2.7046	up
ko04742	Taste transduction	ENSMUSG00000075316	Scn9a	K04841	NA	sodium channel, voltage-gated, type IX, alpha [Source:MGI Symbol;Acc:MGI:107636]	3.33589	1.73807	up
ko05217	Basal cell carcinoma	ENSMUSG00000000125	Wnt3	K00312	NA	wingless-type MMTV integration site family, member 3 [Source:MGI Symbol;Acc:MGI:98955]	3.15828	1.65914	up
ko05217	Basal cell carcinoma	ENSMUSG00000000126	Wnt9a	K01064	NA	wingless-type MMTV integration site family, member 9A [Source:MGI Symbol;Acc:MGI:2446084]	0.25691	-1.96066	down
ko05217	Basal cell carcinoma	ENSMUSG00000001761	Smo	K06226	NA	smoothened, frizzled class receptor [Source:MGI Symbol;Acc:MGI:108075]	2.04509	1.03216	up
ko05217	Basal cell carcinoma	ENSMUSG00000021466	Ptch1	K06225	NA	patched 1 [Source:MGI Symbol;Acc:MGI:105373]	2.31295	1.20973	up
ko05217	Basal cell carcinoma	ENSMUSG00000022996	Wnt10b	NA	NA	wingless-type MMTV integration site family, member 10B [Source:MGI Symbol;Acc:MGI:108061]	0.459609	-1.12152	down
ko05217	Basal cell carcinoma	ENSMUSG00000024985	Tcf7l2	NA	NA	transcription factor 7 like 2, T cell specific, HMG box [Source:MGI Symbol;Acc:MGI:1202879]	3.94984	1.98179	up
ko05217	Basal cell carcinoma	ENSMUSG00000030093	Wnt7a	K00572	NA	wingless-type MMTV integration site family, member 7A [Source:MGI Symbol;Acc:MGI:98961]	2.39304	1.25884	up
ko05217	Basal cell carcinoma	ENSMUSG00000036856	Wnt4	NA	NA	wingless-type MMTV integration site family, member 4 [Source:MGI Symbol;Acc:MGI:98957]	0.417034	-1.26176	down
ko05217	Basal cell carcinoma	ENSMUSG00000041075	Fzd7	K02432	NA	frizzled class receptor 7 [Source:MGI Symbol;Acc:MGI:108570]	3.03688	1.60259	up
ko05217	Basal cell carcinoma	ENSMUSG00000045005	Fzd5	K02375	NA	frizzled class receptor 5 [Source:MGI Symbol;Acc:MGI:108571]	2.1444	1.10057	up
ko05217	Basal cell carcinoma	ENSMUSG00000055799	Tcf7l1	NA	NA	transcription factor 7 like 1 (T cell specific, HMG box) [Source:MGI Symbol;Acc:MGI:1202876]	2.18157	1.12537	up
ko05032	Morphine addiction	ENSMUSG00000004347	Pde1c	K13755	EC:3.1.4.17	phosphodiesterase 1C [Source:MGI Symbol;Acc:MGI:108413]	5.143	2.36261	up
ko05032	Morphine addiction	ENSMUSG00000021478	Drd1	K04144	NA	dopamine receptor D1 [Source:MGI Symbol;Acc:MGI:99578]	4.55732	2.18819	up
ko05032	Morphine addiction	ENSMUSG00000022489	Pde1b	K13755	EC:3.1.4.17	phosphodiesterase 1B, Ca2+-calmodulin dependent [Source:MGI Symbol;Acc:MGI:97523]	2.28182	1.19019	up
ko05032	Morphine addiction	ENSMUSG00000022840	Adcy5	K08045	EC:4.6.1.1	adenylate cyclase 5 [Source:MGI Symbol;Acc:MGI:99673]	2.70491	1.43558	up
ko05032	Morphine addiction	ENSMUSG00000023868	Pde10a	NA	NA	phosphodiesterase 10A [Source:MGI Symbol;Acc:MGI:1345143]	6.55048	2.7116	up
ko05032	Morphine addiction	ENSMUSG00000025739	Gng13	K04547	NA	guanine nucleotide binding protein (G protein), gamma 13 [Source:MGI Symbol;Acc:MGI:1925616]	2.56141	1.35694	up
ko05032	Morphine addiction	ENSMUSG00000031340	Gabre	K05185	NA	gamma-aminobutyric acid (GABA) A receptor, subunit epsilon [Source:MGI Symbol;Acc:MGI:1330235]	31.0166	4.95497	up
ko05032	Morphine addiction	ENSMUSG00000031344	Gabrq	K05192	NA	gamma-aminobutyric acid (GABA) A receptor, subunit theta [Source:MGI Symbol;Acc:MGI:1888498]	20.1833	4.33509	up
ko05032	Morphine addiction	ENSMUSG00000032034	Kcnj5	K04999	NA	potassium inwardly-rectifying channel, subfamily J, member 5 [Source:MGI Symbol;Acc:MGI:104755]	4.31597	2.10969	up
ko05032	Morphine addiction	ENSMUSG00000032766	Gng11	K04546	NA	guanine nucleotide binding protein (G protein), gamma 11 [Source:MGI Symbol;Acc:MGI:1913316]	2.05196	1.037	up
ko05032	Morphine addiction	ENSMUSG00000041741	Pde3a	K19021	EC:3.1.4.17	phosphodiesterase 3A, cGMP inhibited [Source:MGI Symbol;Acc:MGI:1860764]	3.04789	1.60781	up
ko05032	Morphine addiction	ENSMUSG00000043301	Kcnj6	K05000	NA	potassium inwardly-rectifying channel, subfamily J, member 6 [Source:MGI Symbol;Acc:MGI:104781]	0.496139	-1.01118	down
ko05032	Morphine addiction	ENSMUSG00000048240	Gng7	K04543	NA	guanine nucleotide binding protein (G protein), gamma 7 [Source:MGI Symbol;Acc:MGI:95787]	3.41464	1.77173	up
ko05032	Morphine addiction	ENSMUSG00000059173	Pde1a	K13755	EC:3.1.4.17	phosphodiesterase 1A, calmodulin-dependent [Source:MGI Symbol;Acc:MGI:1201792]	0.385431	-1.37546	down
ko05031	Amphetamine addiction	ENSMUSG00000007207	Stx1a	K04560	NA	syntaxin 1A (brain) [Source:MGI Symbol;Acc:MGI:109355]	0.309146	-1.69364	down
ko05031	Amphetamine addiction	ENSMUSG00000020182	Ddc	K01593	4.1.1.105;EC:4.1.1.28	dopa decarboxylase [Source:MGI Symbol;Acc:MGI:94876]	3.62522	1.85807	up
ko05031	Amphetamine addiction	ENSMUSG00000020734	Grin2c	K05211	NA	glutamate receptor, ionotropic, NMDA2C (epsilon 3) [Source:MGI Symbol;Acc:MGI:95822]	2.07045	1.04995	up
ko05031	Amphetamine addiction	ENSMUSG00000021478	Drd1	K04144	NA	dopamine receptor D1 [Source:MGI Symbol;Acc:MGI:99578]	4.55732	2.18819	up
ko05031	Amphetamine addiction	ENSMUSG00000022602	Arc	K15867	NA	activity regulated cytoskeletal-associated protein [Source:MGI Symbol;Acc:MGI:88067]	0.336339	-1.57201	down
ko05031	Amphetamine addiction	ENSMUSG00000022840	Adcy5	K08045	EC:4.6.1.1	adenylate cyclase 5 [Source:MGI Symbol;Acc:MGI:99673]	2.70491	1.43558	up
ko05031	Amphetamine addiction	ENSMUSG00000024617	Camk2a	K04515	EC:2.7.11.17	calcium/calmodulin-dependent protein kinase II alpha [Source:MGI Symbol;Acc:MGI:88256]	0.445365	-1.16694	down
ko05031	Amphetamine addiction	ENSMUSG00000025094	Slc18a2	K08155	NA	solute carrier family 18 (vesicular monoamine), member 2 [Source:MGI Symbol;Acc:MGI:106677]	4.24783	2.08673	up
ko05031	Amphetamine addiction	ENSMUSG00000025958	Creb1	K05870	NA	cAMP responsive element binding protein 1 [Source:MGI Symbol;Acc:MGI:88494]	0.289434	-1.7887	down
ko05031	Amphetamine addiction	ENSMUSG00000027400	Pdyn	K15840	NA	prodynorphin [Source:MGI Symbol;Acc:MGI:97535]	2.66573	1.41453	up
ko05031	Amphetamine addiction	ENSMUSG00000061718	Ppp1r1b	K15494	NA	protein phosphatase 1, regulatory inhibitor subunit 1B [Source:MGI Symbol;Acc:MGI:94860]	3.94677	1.98067	up
ko04024	cAMP signaling pathway	ENSMUSG00000019772	Vip	K05264	NA	vasoactive intestinal polypeptide [Source:MGI Symbol;Acc:MGI:98933]	0.397221	-1.33199	down
ko04024	cAMP signaling pathway	ENSMUSG00000020178	Adora2a	K04266	NA	adenosine A2a receptor [Source:MGI Symbol;Acc:MGI:99402]	8.79423	3.13656	up
ko04024	cAMP signaling pathway	ENSMUSG00000020660	Pomc	K05228	NA	pro-opiomelanocortin-alpha [Source:MGI Symbol;Acc:MGI:97742]	3.06565	1.61619	up
ko04024	cAMP signaling pathway	ENSMUSG00000020734	Grin2c	K05211	NA	glutamate receptor, ionotropic, NMDA2C (epsilon 3) [Source:MGI Symbol;Acc:MGI:95822]	2.07045	1.04995	up
ko04024	cAMP signaling pathway	ENSMUSG00000021466	Ptch1	K06225	NA	patched 1 [Source:MGI Symbol;Acc:MGI:105373]	2.31295	1.20973	up
ko04024	cAMP signaling pathway	ENSMUSG00000021478	Drd1	K04144	NA	dopamine receptor D1 [Source:MGI Symbol;Acc:MGI:99578]	4.55732	2.18819	up
ko04024	cAMP signaling pathway	ENSMUSG00000022840	Adcy5	K08045	EC:4.6.1.1	adenylate cyclase 5 [Source:MGI Symbol;Acc:MGI:99673]	2.70491	1.43558	up
ko04024	cAMP signaling pathway	ENSMUSG00000023868	Pde10a	NA	NA	phosphodiesterase 10A [Source:MGI Symbol;Acc:MGI:1345143]	6.55048	2.7116	up
ko04024	cAMP signaling pathway	ENSMUSG00000024617	Camk2a	K04515	EC:2.7.11.17	calcium/calmodulin-dependent protein kinase II alpha [Source:MGI Symbol;Acc:MGI:88256]	0.445365	-1.16694	down
ko04024	cAMP signaling pathway	ENSMUSG00000024998	Plce1	K05860	EC:3.1.4.11	phospholipase C, epsilon 1 [Source:MGI Symbol;Acc:MGI:1921305]	3.79244	1.92313	up
ko04024	cAMP signaling pathway	ENSMUSG00000025958	Creb1	K05870	NA	cAMP responsive element binding protein 1 [Source:MGI Symbol;Acc:MGI:88494]	0.289434	-1.7887	down
ko04024	cAMP signaling pathway	ENSMUSG00000026322	Htr4	K04160	NA	5 hydroxytryptamine (serotonin) receptor 4 [Source:MGI Symbol;Acc:MGI:109246]	2.86914	1.52062	up
ko04024	cAMP signaling pathway	ENSMUSG00000027301	Oxt	K05243	NA	oxytocin [Source:MGI Symbol;Acc:MGI:97453]	76.0615	6.24909	up
ko04024	cAMP signaling pathway	ENSMUSG00000029819	Npy	K05232	NA	neuropeptide Y [Source:MGI Symbol;Acc:MGI:97374]	0.47667	-1.06894	down
ko04024	cAMP signaling pathway	ENSMUSG00000031789	Cngb1	K04952	NA	cyclic nucleotide gated channel beta 1 [Source:MGI Symbol;Acc:MGI:2664102]	16.3728	4.03323	up
ko04024	cAMP signaling pathway	ENSMUSG00000032259	Drd2	K04145	NA	dopamine receptor D2 [Source:MGI Symbol;Acc:MGI:94924]	8.72838	3.12571	up
ko04024	cAMP signaling pathway	ENSMUSG00000032338	Hcn4	K04957	NA	hyperpolarization-activated, cyclic nucleotide-gated K+ 4 [Source:MGI Symbol;Acc:MGI:1298209]	2.00518	1.00373	up
ko04024	cAMP signaling pathway	ENSMUSG00000041741	Pde3a	K19021	EC:3.1.4.17	phosphodiesterase 3A, cGMP inhibited [Source:MGI Symbol;Acc:MGI:1860764]	3.04789	1.60781	up
ko04024	cAMP signaling pathway	ENSMUSG00000049044	Rapgef4	K04351	NA	Rap guanine nucleotide exchange factor (GEF) 4 [Source:MGI Symbol;Acc:MGI:1917723]	0.490094	-1.02887	down
ko04024	cAMP signaling pathway	ENSMUSG00000049511	Htr1b	K04153	NA	5-hydroxytryptamine (serotonin) receptor 1B [Source:MGI Symbol;Acc:MGI:96274]	2.53688	1.34305	up
ko04024	cAMP signaling pathway	ENSMUSG00000050824	Sstr5	K04221	NA	somatostatin receptor 5 [Source:MGI Symbol;Acc:MGI:894282]	9.48897	3.24625	up
ko04024	cAMP signaling pathway	ENSMUSG00000061718	Ppp1r1b	K15494	NA	protein phosphatase 1, regulatory inhibitor subunit 1B [Source:MGI Symbol;Acc:MGI:94860]	3.94677	1.98067	up
ko04024	cAMP signaling pathway	ENSMUSG00000070687	Htr1d	K04153	NA	5-hydroxytryptamine (serotonin) receptor 1D [Source:MGI Symbol;Acc:MGI:96276]	6.51875	2.7046	up
ko04728	Dopaminergic synapse	ENSMUSG00000020182	Ddc	K01593	4.1.1.105;EC:4.1.1.28	dopa decarboxylase [Source:MGI Symbol;Acc:MGI:94876]	3.62522	1.85807	up
ko04728	Dopaminergic synapse	ENSMUSG00000021478	Drd1	K04144	NA	dopamine receptor D1 [Source:MGI Symbol;Acc:MGI:99578]	4.55732	2.18819	up
ko04728	Dopaminergic synapse	ENSMUSG00000022610	Mapk12	K04441	EC:2.7.11.24	mitogen-activated protein kinase 12 [Source:MGI Symbol;Acc:MGI:1353438]	2.15731	1.10923	up
ko04728	Dopaminergic synapse	ENSMUSG00000022705	Drd3	K04146	NA	dopamine receptor D3 [Source:MGI Symbol;Acc:MGI:94925]	5.55207	2.47302	up
ko04728	Dopaminergic synapse	ENSMUSG00000022840	Adcy5	K08045	EC:4.6.1.1	adenylate cyclase 5 [Source:MGI Symbol;Acc:MGI:99673]	2.70491	1.43558	up
ko04728	Dopaminergic synapse	ENSMUSG00000024524	Gnal	K04633	NA	guanine nucleotide binding protein, alpha stimulating, olfactory type [Source:MGI Symbol;Acc:MGI:95774]	2.21184	1.14525	up
ko04728	Dopaminergic synapse	ENSMUSG00000024617	Camk2a	K04515	EC:2.7.11.17	calcium/calmodulin-dependent protein kinase II alpha [Source:MGI Symbol;Acc:MGI:88256]	0.445365	-1.16694	down
ko04728	Dopaminergic synapse	ENSMUSG00000025094	Slc18a2	K08155	NA	solute carrier family 18 (vesicular monoamine), member 2 [Source:MGI Symbol;Acc:MGI:106677]	4.24783	2.08673	up
ko04728	Dopaminergic synapse	ENSMUSG00000025739	Gng13	K04547	NA	guanine nucleotide binding protein (G protein), gamma 13 [Source:MGI Symbol;Acc:MGI:1925616]	2.56141	1.35694	up
ko04728	Dopaminergic synapse	ENSMUSG00000025958	Creb1	K05870	NA	cAMP responsive element binding protein 1 [Source:MGI Symbol;Acc:MGI:88494]	0.289434	-1.7887	down
ko04728	Dopaminergic synapse	ENSMUSG00000032034	Kcnj5	K04999	NA	potassium inwardly-rectifying channel, subfamily J, member 5 [Source:MGI Symbol;Acc:MGI:104755]	4.31597	2.10969	up
ko04728	Dopaminergic synapse	ENSMUSG00000032259	Drd2	K04145	NA	dopamine receptor D2 [Source:MGI Symbol;Acc:MGI:94924]	8.72838	3.12571	up
ko04728	Dopaminergic synapse	ENSMUSG00000032766	Gng11	K04546	NA	guanine nucleotide binding protein (G protein), gamma 11 [Source:MGI Symbol;Acc:MGI:1913316]	2.05196	1.037	up
ko04728	Dopaminergic synapse	ENSMUSG00000043301	Kcnj6	K05000	NA	potassium inwardly-rectifying channel, subfamily J, member 6 [Source:MGI Symbol;Acc:MGI:104781]	0.496139	-1.01118	down
ko04728	Dopaminergic synapse	ENSMUSG00000048240	Gng7	K04543	NA	guanine nucleotide binding protein (G protein), gamma 7 [Source:MGI Symbol;Acc:MGI:95787]	3.41464	1.77173	up
ko04728	Dopaminergic synapse	ENSMUSG00000061718	Ppp1r1b	K15494	NA	protein phosphatase 1, regulatory inhibitor subunit 1B [Source:MGI Symbol;Acc:MGI:94860]	3.94677	1.98067	up
ko04725	Cholinergic synapse	ENSMUSG00000021919	Chat	K00623	EC:2.3.1.6	choline acetyltransferase [Source:MGI Symbol;Acc:MGI:88392]	15.5533	3.95915	up
ko04725	Cholinergic synapse	ENSMUSG00000022840	Adcy5	K08045	EC:4.6.1.1	adenylate cyclase 5 [Source:MGI Symbol;Acc:MGI:99673]	2.70491	1.43558	up
ko04725	Cholinergic synapse	ENSMUSG00000023945	Slc5a7	K14387	NA	solute carrier family 5 (choline transporter), member 7 [Source:MGI Symbol;Acc:MGI:1927126]	10.0034	3.32242	up
ko04725	Cholinergic synapse	ENSMUSG00000024617	Camk2a	K04515	EC:2.7.11.17	calcium/calmodulin-dependent protein kinase II alpha [Source:MGI Symbol;Acc:MGI:88256]	0.445365	-1.16694	down
ko04725	Cholinergic synapse	ENSMUSG00000025739	Gng13	K04547	NA	guanine nucleotide binding protein (G protein), gamma 13 [Source:MGI Symbol;Acc:MGI:1925616]	2.56141	1.35694	up
ko04725	Cholinergic synapse	ENSMUSG00000025958	Creb1	K05870	NA	cAMP responsive element binding protein 1 [Source:MGI Symbol;Acc:MGI:88494]	0.289434	-1.7887	down
ko04725	Cholinergic synapse	ENSMUSG00000032766	Gng11	K04546	NA	guanine nucleotide binding protein (G protein), gamma 11 [Source:MGI Symbol;Acc:MGI:1913316]	2.05196	1.037	up
ko04725	Cholinergic synapse	ENSMUSG00000042529	Kcnj12	K05005	NA	potassium inwardly-rectifying channel, subfamily J, member 12 [Source:MGI Symbol;Acc:MGI:108495]	2.18607	1.12834	up
ko04725	Cholinergic synapse	ENSMUSG00000043301	Kcnj6	K05000	NA	potassium inwardly-rectifying channel, subfamily J, member 6 [Source:MGI Symbol;Acc:MGI:104781]	0.496139	-1.01118	down
ko04725	Cholinergic synapse	ENSMUSG00000046159	Chrm3	K04131	NA	cholinergic receptor, muscarinic 3, cardiac [Source:MGI Symbol;Acc:MGI:88398]	0.400872	-1.31879	down
ko04725	Cholinergic synapse	ENSMUSG00000046207	Pik3r6	K21290	NA	phosphoinositide-3-kinase regulatory subunit 5 [Source:MGI Symbol;Acc:MGI:2144613]	0.407566	-1.29489	down
ko04725	Cholinergic synapse	ENSMUSG00000048240	Gng7	K04543	NA	guanine nucleotide binding protein (G protein), gamma 7 [Source:MGI Symbol;Acc:MGI:95787]	3.41464	1.77173	up
ko04725	Cholinergic synapse	ENSMUSG00000074939	Chrm5	K04133	NA	cholinergic receptor, muscarinic 5 [Source:MGI Symbol;Acc:MGI:109248]	40.6923	5.34668	up
ko04725	Cholinergic synapse	ENSMUSG00000100241	Slc18a3	K14636	NA	solute carrier family 18 (vesicular monoamine), member 3 [Source:MGI Symbol;Acc:MGI:1101061]	16.3971	4.03537	up
ko05224	Breast cancer	ENSMUSG00000000125	Wnt3	K00312	NA	wingless-type MMTV integration site family, member 3 [Source:MGI Symbol;Acc:MGI:98955]	3.15828	1.65914	up
ko05224	Breast cancer	ENSMUSG00000000126	Wnt9a	K01064	NA	wingless-type MMTV integration site family, member 9A [Source:MGI Symbol;Acc:MGI:2446084]	0.25691	-1.96066	down
ko05224	Breast cancer	ENSMUSG00000005672	Kit	K05091	EC:2.7.10.1	KIT proto-oncogene receptor tyrosine kinase [Source:MGI Symbol;Acc:MGI:96677]	2.31073	1.20835	up
ko05224	Breast cancer	ENSMUSG00000017146	Brca1	K10605	EC:2.3.2.27	breast cancer 1, early onset [Source:MGI Symbol;Acc:MGI:104537]	2.19136	1.13182	up
ko05224	Breast cancer	ENSMUSG00000022996	Wnt10b	NA	NA	wingless-type MMTV integration site family, member 10B [Source:MGI Symbol;Acc:MGI:108061]	0.459609	-1.12152	down
ko05224	Breast cancer	ENSMUSG00000024985	Tcf7l2	NA	NA	transcription factor 7 like 2, T cell specific, HMG box [Source:MGI Symbol;Acc:MGI:1202879]	3.94984	1.98179	up
ko05224	Breast cancer	ENSMUSG00000027490	E2f1	K17454	NA	E2F transcription factor 1 [Source:MGI Symbol;Acc:MGI:101941]	0.364084	-1.45766	down
ko05224	Breast cancer	ENSMUSG00000029337	Fgf5	K04358	NA	fibroblast growth factor 5 [Source:MGI Symbol;Acc:MGI:95519]	0.46078	-1.11785	down
ko05224	Breast cancer	ENSMUSG00000030093	Wnt7a	K00572	NA	wingless-type MMTV integration site family, member 7A [Source:MGI Symbol;Acc:MGI:98961]	2.39304	1.25884	up
ko05224	Breast cancer	ENSMUSG00000031870	Pgr	K08556	NA	progesterone receptor [Source:MGI Symbol;Acc:MGI:97567]	0.492288	-1.02243	down
ko05224	Breast cancer	ENSMUSG00000032744	Heyl	K09091	NA	hairy/enhancer-of-split related with YRPW motif-like [Source:MGI Symbol;Acc:MGI:1860511]	2.06607	1.04689	up
ko05224	Breast cancer	ENSMUSG00000036585	Fgf1	K18496	NA	fibroblast growth factor 1 [Source:MGI Symbol;Acc:MGI:95515]	2.09601	1.06765	up
ko05224	Breast cancer	ENSMUSG00000036856	Wnt4	NA	NA	wingless-type MMTV integration site family, member 4 [Source:MGI Symbol;Acc:MGI:98957]	0.417034	-1.26176	down
ko05224	Breast cancer	ENSMUSG00000041075	Fzd7	K02432	NA	frizzled class receptor 7 [Source:MGI Symbol;Acc:MGI:108570]	3.03688	1.60259	up
ko05224	Breast cancer	ENSMUSG00000045005	Fzd5	K02375	NA	frizzled class receptor 5 [Source:MGI Symbol;Acc:MGI:108571]	2.1444	1.10057	up
ko05224	Breast cancer	ENSMUSG00000055799	Tcf7l1	NA	NA	transcription factor 7 like 1 (T cell specific, HMG box) [Source:MGI Symbol;Acc:MGI:1202876]	2.18157	1.12537	up
ko05216	Thyroid cancer	ENSMUSG00000000303	Cdh1	K05689	NA	cadherin 1 [Source:MGI Symbol;Acc:MGI:88354]	3.24055	1.69624	up
ko05216	Thyroid cancer	ENSMUSG00000000440	Pparg	K08530	NA	peroxisome proliferator activated receptor gamma [Source:MGI Symbol;Acc:MGI:97747]	0.437952	-1.19116	down
ko05216	Thyroid cancer	ENSMUSG00000015843	Rxrg	K08526	NA	retinoid X receptor gamma [Source:MGI Symbol;Acc:MGI:98216]	5.42764	2.44033	up
ko05216	Thyroid cancer	ENSMUSG00000024985	Tcf7l2	NA	NA	transcription factor 7 like 2, T cell specific, HMG box [Source:MGI Symbol;Acc:MGI:1202879]	3.94984	1.98179	up
ko05216	Thyroid cancer	ENSMUSG00000028072	Ntrk1	K03176	EC:2.7.10.1	neurotrophic tyrosine kinase, receptor, type 1 [Source:MGI Symbol;Acc:MGI:97383]	29.1165	4.86376	up
ko05216	Thyroid cancer	ENSMUSG00000030110	Ret	K05126	EC:2.7.10.1	ret proto-oncogene [Source:MGI Symbol;Acc:MGI:97902]	5.28142	2.40093	up
ko05216	Thyroid cancer	ENSMUSG00000055799	Tcf7l1	NA	NA	transcription factor 7 like 1 (T cell specific, HMG box) [Source:MGI Symbol;Acc:MGI:1202876]	2.18157	1.12537	up
ko04390	Hippo signaling pathway	ENSMUSG00000000125	Wnt3	K00312	NA	wingless-type MMTV integration site family, member 3 [Source:MGI Symbol;Acc:MGI:98955]	3.15828	1.65914	up
ko04390	Hippo signaling pathway	ENSMUSG00000000126	Wnt9a	K01064	NA	wingless-type MMTV integration site family, member 9A [Source:MGI Symbol;Acc:MGI:2446084]	0.25691	-1.96066	down
ko04390	Hippo signaling pathway	ENSMUSG00000000303	Cdh1	K05689	NA	cadherin 1 [Source:MGI Symbol;Acc:MGI:88354]	3.24055	1.69624	up
ko04390	Hippo signaling pathway	ENSMUSG00000022996	Wnt10b	NA	NA	wingless-type MMTV integration site family, member 10B [Source:MGI Symbol;Acc:MGI:108061]	0.459609	-1.12152	down
ko04390	Hippo signaling pathway	ENSMUSG00000024985	Tcf7l2	NA	NA	transcription factor 7 like 2, T cell specific, HMG box [Source:MGI Symbol;Acc:MGI:1202879]	3.94984	1.98179	up
ko04390	Hippo signaling pathway	ENSMUSG00000025239	Limd1	K16682	NA	LIM domains containing 1 [Source:MGI Symbol;Acc:MGI:1352502]	0.462912	-1.11119	down
ko04390	Hippo signaling pathway	ENSMUSG00000029026	Trp73	K10148	NA	transformation related protein 73 [Source:MGI Symbol;Acc:MGI:1336991]	4.09291	2.03313	up
ko04390	Hippo signaling pathway	ENSMUSG00000030093	Wnt7a	K00572	NA	wingless-type MMTV integration site family, member 7A [Source:MGI Symbol;Acc:MGI:98961]	2.39304	1.25884	up
ko04390	Hippo signaling pathway	ENSMUSG00000032179	Bmp5	K04663	NA	bone morphogenetic protein 5 [Source:MGI Symbol;Acc:MGI:88181]	2.51994	1.33339	up
ko04390	Hippo signaling pathway	ENSMUSG00000036585	Fgf1	K18496	NA	fibroblast growth factor 1 [Source:MGI Symbol;Acc:MGI:95515]	2.09601	1.06765	up
ko04390	Hippo signaling pathway	ENSMUSG00000036856	Wnt4	NA	NA	wingless-type MMTV integration site family, member 4 [Source:MGI Symbol;Acc:MGI:98957]	0.417034	-1.26176	down
ko04390	Hippo signaling pathway	ENSMUSG00000041075	Fzd7	K02432	NA	frizzled class receptor 7 [Source:MGI Symbol;Acc:MGI:108570]	3.03688	1.60259	up
ko04390	Hippo signaling pathway	ENSMUSG00000045005	Fzd5	K02375	NA	frizzled class receptor 5 [Source:MGI Symbol;Acc:MGI:108571]	2.1444	1.10057	up
ko04390	Hippo signaling pathway	ENSMUSG00000055799	Tcf7l1	NA	NA	transcription factor 7 like 1 (T cell specific, HMG box) [Source:MGI Symbol;Acc:MGI:1202876]	2.18157	1.12537	up
ko04390	Hippo signaling pathway	ENSMUSG00000056214	Pard6g	K06093	NA	par-6 family cell polarity regulator gamma [Source:MGI Symbol;Acc:MGI:2135606]	2.15945	1.11066	up
ko04390	Hippo signaling pathway	ENSMUSG00000061859	Patj	K06092	NA	PATJ, crumbs cell polarity complex component [Source:MGI Symbol;Acc:MGI:1277960]	8.9431	3.16077	up
ko04390	Hippo signaling pathway	ENSMUSG00000063681	Crb1	K16681	NA	crumbs family member 1, photoreceptor morphogenesis associated [Source:MGI Symbol;Acc:MGI:2136343]	2.95465	1.56299	up
ko04310	Wnt signaling pathway	ENSMUSG00000000125	Wnt3	K00312	NA	wingless-type MMTV integration site family, member 3 [Source:MGI Symbol;Acc:MGI:98955]	3.15828	1.65914	up
ko04310	Wnt signaling pathway	ENSMUSG00000000126	Wnt9a	K01064	NA	wingless-type MMTV integration site family, member 9A [Source:MGI Symbol;Acc:MGI:2446084]	0.25691	-1.96066	down
ko04310	Wnt signaling pathway	ENSMUSG00000018822	Sfrp5	K02222	NA	secreted frizzled-related sequence protein 5 [Source:MGI Symbol;Acc:MGI:1860298]	6.83241	2.77239	up
ko04310	Wnt signaling pathway	ENSMUSG00000022996	Wnt10b	NA	NA	wingless-type MMTV integration site family, member 10B [Source:MGI Symbol;Acc:MGI:108061]	0.459609	-1.12152	down
ko04310	Wnt signaling pathway	ENSMUSG00000024617	Camk2a	K04515	EC:2.7.11.17	calcium/calmodulin-dependent protein kinase II alpha [Source:MGI Symbol;Acc:MGI:88256]	0.445365	-1.16694	down
ko04310	Wnt signaling pathway	ENSMUSG00000024985	Tcf7l2	NA	NA	transcription factor 7 like 2, T cell specific, HMG box [Source:MGI Symbol;Acc:MGI:1202879]	3.94984	1.98179	up
ko04310	Wnt signaling pathway	ENSMUSG00000027860	Vangl1	K04510	NA	VANGL planar cell polarity 1 [Source:MGI Symbol;Acc:MGI:2159344]	2.13765	1.09603	up
ko04310	Wnt signaling pathway	ENSMUSG00000028871	Rspo1	K19471	NA	R-spondin 1 [Source:MGI Symbol;Acc:MGI:2183426]	0.324409	-1.62411	down
ko04310	Wnt signaling pathway	ENSMUSG00000030093	Wnt7a	K00572	NA	wingless-type MMTV integration site family, member 7A [Source:MGI Symbol;Acc:MGI:98961]	2.39304	1.25884	up
ko04310	Wnt signaling pathway	ENSMUSG00000031145	Prickle3	K04511	NA	prickle planar cell polarity protein 3 [Source:MGI Symbol;Acc:MGI:1859635]	0.375629	-1.41262	down
ko04310	Wnt signaling pathway	ENSMUSG00000035305	Ror1	K05122	EC:2.7.10.1	receptor tyrosine kinase-like orphan receptor 1 [Source:MGI Symbol;Acc:MGI:1347520]	5.71325	2.51431	up
ko04310	Wnt signaling pathway	ENSMUSG00000036158	Prickle1	K04511	NA	prickle planar cell polarity protein 1 [Source:MGI Symbol;Acc:MGI:1916034]	0.438968	-1.18781	down
ko04310	Wnt signaling pathway	ENSMUSG00000036856	Wnt4	NA	NA	wingless-type MMTV integration site family, member 4 [Source:MGI Symbol;Acc:MGI:98957]	0.417034	-1.26176	down
ko04310	Wnt signaling pathway	ENSMUSG00000041075	Fzd7	K02432	NA	frizzled class receptor 7 [Source:MGI Symbol;Acc:MGI:108570]	3.03688	1.60259	up
ko04310	Wnt signaling pathway	ENSMUSG00000045005	Fzd5	K02375	NA	frizzled class receptor 5 [Source:MGI Symbol;Acc:MGI:108571]	2.1444	1.10057	up
ko04310	Wnt signaling pathway	ENSMUSG00000051920	Rspo2	K23097	NA	R-spondin 2 [Source:MGI Symbol;Acc:MGI:1922667]	0.294155	-1.76535	down
ko04310	Wnt signaling pathway	ENSMUSG00000055799	Tcf7l1	NA	NA	transcription factor 7 like 1 (T cell specific, HMG box) [Source:MGI Symbol;Acc:MGI:1202876]	2.18157	1.12537	up
ko04640	Hematopoietic cell lineage	ENSMUSG00000002944	Cd36	K06259	NA	CD36 molecule [Source:MGI Symbol;Acc:MGI:107899]	6.86004	2.77822	up
ko04640	Hematopoietic cell lineage	ENSMUSG00000005672	Kit	K05091	EC:2.7.10.1	KIT proto-oncogene receptor tyrosine kinase [Source:MGI Symbol;Acc:MGI:96677]	2.31073	1.20835	up
ko04640	Hematopoietic cell lineage	ENSMUSG00000016494	Cd34	K06474	NA	CD34 antigen [Source:MGI Symbol;Acc:MGI:88329]	0.230399	-2.11779	down
ko04640	Hematopoietic cell lineage	ENSMUSG00000020689	Itgb3	K06493	NA	integrin beta 3 [Source:MGI Symbol;Acc:MGI:96612]	0.487785	-1.03568	down
ko04640	Hematopoietic cell lineage	ENSMUSG00000023274	Cd4	K06454	NA	CD4 antigen [Source:MGI Symbol;Acc:MGI:88335]	8.02856	3.00514	up
ko04640	Hematopoietic cell lineage	ENSMUSG00000025163	Cd7	K06457	NA	CD7 antigen [Source:MGI Symbol;Acc:MGI:88344]	0.025831	-5.27475	down
ko04640	Hematopoietic cell lineage	ENSMUSG00000027399	Il1a	K04383	NA	interleukin 1 alpha [Source:MGI Symbol;Acc:MGI:96542]	3.34806	1.74333	up
ko04640	Hematopoietic cell lineage	ENSMUSG00000027820	Mme	K01389	EC:3.4.24.11	membrane metallo endopeptidase [Source:MGI Symbol;Acc:MGI:97004]	2.6033	1.38034	up
ko04640	Hematopoietic cell lineage	ENSMUSG00000029084	Cd38	K01242	2.4.99.20;EC:3.2.2.6	CD38 antigen [Source:MGI Symbol;Acc:MGI:107474]	3.0672	1.61692	up
ko04640	Hematopoietic cell lineage	ENSMUSG00000036594	H2-Aa	K06752	NA	histocompatibility 2, class II antigen A, alpha [Source:MGI Symbol;Acc:MGI:95895]	2.33727	1.22483	up
ko04640	Hematopoietic cell lineage	ENSMUSG00000047139	Cd24a	K06469	NA	CD24a antigen [Source:MGI Symbol;Acc:MGI:88323]	2.73545	1.45178	up
ko04640	Hematopoietic cell lineage	ENSMUSG00000073421	H2-Ab1	K06752	NA	histocompatibility 2, class II antigen A, beta 1 [Source:MGI Symbol;Acc:MGI:103070]	2.45411	1.2952	up
ko05205	Proteoglycans in cancer	ENSMUSG00000000125	Wnt3	K00312	NA	wingless-type MMTV integration site family, member 3 [Source:MGI Symbol;Acc:MGI:98955]	3.15828	1.65914	up
ko05205	Proteoglycans in cancer	ENSMUSG00000000126	Wnt9a	K01064	NA	wingless-type MMTV integration site family, member 9A [Source:MGI Symbol;Acc:MGI:2446084]	0.25691	-1.96066	down
ko05205	Proteoglycans in cancer	ENSMUSG00000001506	Col1a1	K06236	NA	collagen, type I, alpha 1 [Source:MGI Symbol;Acc:MGI:88467]	2.77192	1.47089	up
ko05205	Proteoglycans in cancer	ENSMUSG00000001761	Smo	K06226	NA	smoothened, frizzled class receptor [Source:MGI Symbol;Acc:MGI:108075]	2.04509	1.03216	up
ko05205	Proteoglycans in cancer	ENSMUSG00000019929	Dcn	K04660	NA	decorin [Source:MGI Symbol;Acc:MGI:94872]	2.03187	1.02281	up
ko05205	Proteoglycans in cancer	ENSMUSG00000020592	Sdc1	NA	NA	syndecan 1 [Source:MGI Symbol;Acc:MGI:1349162]	3.35847	1.7478	up
ko05205	Proteoglycans in cancer	ENSMUSG00000020689	Itgb3	K06493	NA	integrin beta 3 [Source:MGI Symbol;Acc:MGI:96612]	0.487785	-1.03568	down
ko05205	Proteoglycans in cancer	ENSMUSG00000021466	Ptch1	K06225	NA	patched 1 [Source:MGI Symbol;Acc:MGI:105373]	2.31295	1.20973	up
ko05205	Proteoglycans in cancer	ENSMUSG00000021822	Plau	K01348	EC:3.4.21.73	plasminogen activator, urokinase [Source:MGI Symbol;Acc:MGI:97611]	0.268744	-1.8957	down
ko05205	Proteoglycans in cancer	ENSMUSG00000022610	Mapk12	K04441	EC:2.7.11.24	mitogen-activated protein kinase 12 [Source:MGI Symbol;Acc:MGI:1353438]	2.15731	1.10923	up
ko05205	Proteoglycans in cancer	ENSMUSG00000022996	Wnt10b	NA	NA	wingless-type MMTV integration site family, member 10B [Source:MGI Symbol;Acc:MGI:108061]	0.459609	-1.12152	down
ko05205	Proteoglycans in cancer	ENSMUSG00000024617	Camk2a	K04515	EC:2.7.11.17	calcium/calmodulin-dependent protein kinase II alpha [Source:MGI Symbol;Acc:MGI:88256]	0.445365	-1.16694	down
ko05205	Proteoglycans in cancer	ENSMUSG00000024998	Plce1	K05860	EC:3.1.4.11	phospholipase C, epsilon 1 [Source:MGI Symbol;Acc:MGI:1921305]	3.79244	1.92313	up
ko05205	Proteoglycans in cancer	ENSMUSG00000030093	Wnt7a	K00572	NA	wingless-type MMTV integration site family, member 7A [Source:MGI Symbol;Acc:MGI:98961]	2.39304	1.25884	up
ko05205	Proteoglycans in cancer	ENSMUSG00000035273	Hpse	K07964	EC:3.2.1.166	heparanase [Source:MGI Symbol;Acc:MGI:1343124]	0.420388	-1.25021	down
ko05205	Proteoglycans in cancer	ENSMUSG00000036856	Wnt4	NA	NA	wingless-type MMTV integration site family, member 4 [Source:MGI Symbol;Acc:MGI:98957]	0.417034	-1.26176	down
ko05205	Proteoglycans in cancer	ENSMUSG00000040152	Thbs1	K16857	NA	thrombospondin 1 [Source:MGI Symbol;Acc:MGI:98737]	2.48413	1.31274	up
ko05205	Proteoglycans in cancer	ENSMUSG00000041075	Fzd7	K02432	NA	frizzled class receptor 7 [Source:MGI Symbol;Acc:MGI:108570]	3.03688	1.60259	up
ko05205	Proteoglycans in cancer	ENSMUSG00000045005	Fzd5	K02375	NA	frizzled class receptor 5 [Source:MGI Symbol;Acc:MGI:108571]	2.1444	1.10057	up
ko05205	Proteoglycans in cancer	ENSMUSG00000055653	Gpc3	K08109	NA	glypican 3 [Source:MGI Symbol;Acc:MGI:104903]	3.35494	1.74629	up
ko05200	Pathways in cancer	ENSMUSG00000000125	Wnt3	K00312	NA	wingless-type MMTV integration site family, member 3 [Source:MGI Symbol;Acc:MGI:98955]	3.15828	1.65914	up
ko05200	Pathways in cancer	ENSMUSG00000000126	Wnt9a	K01064	NA	wingless-type MMTV integration site family, member 9A [Source:MGI Symbol;Acc:MGI:2446084]	0.25691	-1.96066	down
ko05200	Pathways in cancer	ENSMUSG00000000303	Cdh1	K05689	NA	cadherin 1 [Source:MGI Symbol;Acc:MGI:88354]	3.24055	1.69624	up
ko05200	Pathways in cancer	ENSMUSG00000000440	Pparg	K08530	NA	peroxisome proliferator activated receptor gamma [Source:MGI Symbol;Acc:MGI:97747]	0.437952	-1.19116	down
ko05200	Pathways in cancer	ENSMUSG00000001761	Smo	K06226	NA	smoothened, frizzled class receptor [Source:MGI Symbol;Acc:MGI:108075]	2.04509	1.03216	up
ko05200	Pathways in cancer	ENSMUSG00000002900	Lamb1	K05636	NA	laminin B1 [Source:MGI Symbol;Acc:MGI:96743]	2.05411	1.03851	up
ko05200	Pathways in cancer	ENSMUSG00000004791	Pgf	K16859	NA	placental growth factor [Source:MGI Symbol;Acc:MGI:105095]	2.06303	1.04477	up
ko05200	Pathways in cancer	ENSMUSG00000005672	Kit	K05091	EC:2.7.10.1	KIT proto-oncogene receptor tyrosine kinase [Source:MGI Symbol;Acc:MGI:96677]	2.31073	1.20835	up
ko05200	Pathways in cancer	ENSMUSG00000015843	Rxrg	K08526	NA	retinoid X receptor gamma [Source:MGI Symbol;Acc:MGI:98216]	5.42764	2.44033	up
ko05200	Pathways in cancer	ENSMUSG00000017491	Rarb	K08528	NA	retinoic acid receptor, beta [Source:MGI Symbol;Acc:MGI:97857]	4.26356	2.09206	up
ko05200	Pathways in cancer	ENSMUSG00000021466	Ptch1	K06225	NA	patched 1 [Source:MGI Symbol;Acc:MGI:105373]	2.31295	1.20973	up
ko05200	Pathways in cancer	ENSMUSG00000022122	Ednrb	K04198	NA	endothelin receptor type B [Source:MGI Symbol;Acc:MGI:102720]	2.08318	1.05879	up
ko05200	Pathways in cancer	ENSMUSG00000022840	Adcy5	K08045	EC:4.6.1.1	adenylate cyclase 5 [Source:MGI Symbol;Acc:MGI:99673]	2.70491	1.43558	up
ko05200	Pathways in cancer	ENSMUSG00000022996	Wnt10b	NA	NA	wingless-type MMTV integration site family, member 10B [Source:MGI Symbol;Acc:MGI:108061]	0.459609	-1.12152	down
ko05200	Pathways in cancer	ENSMUSG00000024521	Pmaip1	K10131	NA	phorbol-12-myristate-13-acetate-induced protein 1 [Source:MGI Symbol;Acc:MGI:1930146]	0.42326	-1.24038	down
ko05200	Pathways in cancer	ENSMUSG00000024617	Camk2a	K04515	EC:2.7.11.17	calcium/calmodulin-dependent protein kinase II alpha [Source:MGI Symbol;Acc:MGI:88256]	0.445365	-1.16694	down
ko05200	Pathways in cancer	ENSMUSG00000024985	Tcf7l2	NA	NA	transcription factor 7 like 2, T cell specific, HMG box [Source:MGI Symbol;Acc:MGI:1202879]	3.94984	1.98179	up
ko05200	Pathways in cancer	ENSMUSG00000025739	Gng13	K04547	NA	guanine nucleotide binding protein (G protein), gamma 13 [Source:MGI Symbol;Acc:MGI:1925616]	2.56141	1.35694	up
ko05200	Pathways in cancer	ENSMUSG00000026479	Lamc2	K06246	NA	laminin, gamma 2 [Source:MGI Symbol;Acc:MGI:99913]	0.459676	-1.12131	down
ko05200	Pathways in cancer	ENSMUSG00000026639	Lamb3	K06244	NA	laminin, beta 3 [Source:MGI Symbol;Acc:MGI:99915]	2.02236	1.01604	up
ko05200	Pathways in cancer	ENSMUSG00000026875	Traf1	K03172	NA	TNF receptor-associated factor 1 [Source:MGI Symbol;Acc:MGI:101836]	5.69794	2.51044	up
ko05200	Pathways in cancer	ENSMUSG00000027490	E2f1	K17454	NA	E2F transcription factor 1 [Source:MGI Symbol;Acc:MGI:101941]	0.364084	-1.45766	down
ko05200	Pathways in cancer	ENSMUSG00000027776	Il12a	K05406	NA	interleukin 12a [Source:MGI Symbol;Acc:MGI:96539]	0.326387	-1.61535	down
ko05200	Pathways in cancer	ENSMUSG00000028072	Ntrk1	K03176	EC:2.7.10.1	neurotrophic tyrosine kinase, receptor, type 1 [Source:MGI Symbol;Acc:MGI:97383]	29.1165	4.86376	up
ko05200	Pathways in cancer	ENSMUSG00000029337	Fgf5	K04358	NA	fibroblast growth factor 5 [Source:MGI Symbol;Acc:MGI:95519]	0.46078	-1.11785	down
ko05200	Pathways in cancer	ENSMUSG00000030093	Wnt7a	K00572	NA	wingless-type MMTV integration site family, member 7A [Source:MGI Symbol;Acc:MGI:98961]	2.39304	1.25884	up
ko05200	Pathways in cancer	ENSMUSG00000030110	Ret	K05126	EC:2.7.10.1	ret proto-oncogene [Source:MGI Symbol;Acc:MGI:97902]	5.28142	2.40093	up
ko05200	Pathways in cancer	ENSMUSG00000031380	Vegfd	K05449	NA	vascular endothelial growth factor D [Source:MGI Symbol;Acc:MGI:108037]	0.280191	-1.83552	down
ko05200	Pathways in cancer	ENSMUSG00000031980	Agt	K09821	NA	angiotensinogen (serpin peptidase inhibitor, clade A, member 8) [Source:MGI Symbol;Acc:MGI:87963]	12.6214	3.6578	up
ko05200	Pathways in cancer	ENSMUSG00000032744	Heyl	K09091	NA	hairy/enhancer-of-split related with YRPW motif-like [Source:MGI Symbol;Acc:MGI:1860511]	2.06607	1.04689	up
ko05200	Pathways in cancer	ENSMUSG00000032766	Gng11	K04546	NA	guanine nucleotide binding protein (G protein), gamma 11 [Source:MGI Symbol;Acc:MGI:1913316]	2.05196	1.037	up
ko05200	Pathways in cancer	ENSMUSG00000032796	Lama1	K05637	NA	laminin, alpha 1 [Source:MGI Symbol;Acc:MGI:99892]	2.25205	1.17124	up
ko05200	Pathways in cancer	ENSMUSG00000032946	Rasgrp2	K12361	NA	RAS, guanyl releasing protein 2 [Source:MGI Symbol;Acc:MGI:1333849]	3.0574	1.6123	up
ko05200	Pathways in cancer	ENSMUSG00000036585	Fgf1	K18496	NA	fibroblast growth factor 1 [Source:MGI Symbol;Acc:MGI:95515]	2.09601	1.06765	up
ko05200	Pathways in cancer	ENSMUSG00000036856	Wnt4	NA	NA	wingless-type MMTV integration site family, member 4 [Source:MGI Symbol;Acc:MGI:98957]	0.417034	-1.26176	down
ko05200	Pathways in cancer	ENSMUSG00000041075	Fzd7	K02432	NA	frizzled class receptor 7 [Source:MGI Symbol;Acc:MGI:108570]	3.03688	1.60259	up
ko05200	Pathways in cancer	ENSMUSG00000045005	Fzd5	K02375	NA	frizzled class receptor 5 [Source:MGI Symbol;Acc:MGI:108571]	2.1444	1.10057	up
ko05200	Pathways in cancer	ENSMUSG00000048240	Gng7	K04543	NA	guanine nucleotide binding protein (G protein), gamma 7 [Source:MGI Symbol;Acc:MGI:95787]	3.41464	1.77173	up
ko05200	Pathways in cancer	ENSMUSG00000055799	Tcf7l1	NA	NA	transcription factor 7 like 1 (T cell specific, HMG box) [Source:MGI Symbol;Acc:MGI:1202876]	2.18157	1.12537	up
ko05200	Pathways in cancer	ENSMUSG00000066687	Zbtb16	K10055	NA	zinc finger and BTB domain containing 16 [Source:MGI Symbol;Acc:MGI:103222]	0.206801	-2.27368	down
ko05200	Pathways in cancer	ENSMUSG00000068762	Gstm6	K00799	EC:2.5.1.18	glutathione S-transferase, mu 6 [Source:MGI Symbol;Acc:MGI:1309467]	2.25897	1.17567	up
ko05226	Gastric cancer	ENSMUSG00000000125	Wnt3	K00312	NA	wingless-type MMTV integration site family, member 3 [Source:MGI Symbol;Acc:MGI:98955]	3.15828	1.65914	up
ko05226	Gastric cancer	ENSMUSG00000000126	Wnt9a	K01064	NA	wingless-type MMTV integration site family, member 9A [Source:MGI Symbol;Acc:MGI:2446084]	0.25691	-1.96066	down
ko05226	Gastric cancer	ENSMUSG00000000303	Cdh1	K05689	NA	cadherin 1 [Source:MGI Symbol;Acc:MGI:88354]	3.24055	1.69624	up
ko05226	Gastric cancer	ENSMUSG00000015843	Rxrg	K08526	NA	retinoid X receptor gamma [Source:MGI Symbol;Acc:MGI:98216]	5.42764	2.44033	up
ko05226	Gastric cancer	ENSMUSG00000017491	Rarb	K08528	NA	retinoic acid receptor, beta [Source:MGI Symbol;Acc:MGI:97857]	4.26356	2.09206	up
ko05226	Gastric cancer	ENSMUSG00000022996	Wnt10b	NA	NA	wingless-type MMTV integration site family, member 10B [Source:MGI Symbol;Acc:MGI:108061]	0.459609	-1.12152	down
ko05226	Gastric cancer	ENSMUSG00000024985	Tcf7l2	NA	NA	transcription factor 7 like 2, T cell specific, HMG box [Source:MGI Symbol;Acc:MGI:1202879]	3.94984	1.98179	up
ko05226	Gastric cancer	ENSMUSG00000027490	E2f1	K17454	NA	E2F transcription factor 1 [Source:MGI Symbol;Acc:MGI:101941]	0.364084	-1.45766	down
ko05226	Gastric cancer	ENSMUSG00000029337	Fgf5	K04358	NA	fibroblast growth factor 5 [Source:MGI Symbol;Acc:MGI:95519]	0.46078	-1.11785	down
ko05226	Gastric cancer	ENSMUSG00000030093	Wnt7a	K00572	NA	wingless-type MMTV integration site family, member 7A [Source:MGI Symbol;Acc:MGI:98961]	2.39304	1.25884	up
ko05226	Gastric cancer	ENSMUSG00000036585	Fgf1	K18496	NA	fibroblast growth factor 1 [Source:MGI Symbol;Acc:MGI:95515]	2.09601	1.06765	up
ko05226	Gastric cancer	ENSMUSG00000036856	Wnt4	NA	NA	wingless-type MMTV integration site family, member 4 [Source:MGI Symbol;Acc:MGI:98957]	0.417034	-1.26176	down
ko05226	Gastric cancer	ENSMUSG00000041075	Fzd7	K02432	NA	frizzled class receptor 7 [Source:MGI Symbol;Acc:MGI:108570]	3.03688	1.60259	up
ko05226	Gastric cancer	ENSMUSG00000045005	Fzd5	K02375	NA	frizzled class receptor 5 [Source:MGI Symbol;Acc:MGI:108571]	2.1444	1.10057	up
ko05226	Gastric cancer	ENSMUSG00000055799	Tcf7l1	NA	NA	transcription factor 7 like 1 (T cell specific, HMG box) [Source:MGI Symbol;Acc:MGI:1202876]	2.18157	1.12537	up
