# Supplementary material for: Krill oil treatment ameliorates lipid metabolism imbalance in chronic unpredicted mild stress-induced depression-like behavior in mice
Source: Front Cell Dev Biol. 2023 Jul 26;11:1180483. doi: 10.3389/fcell.2023.1180483 (PMC10411196; doi:10.3389/fcell.2023.1180483)
Supplement: Supplementary file 1 [file DataSheet1.zip › Supplementary Material/Table 17.XLSX]

## Sheet: Sheet1
pathway_id	pathway_name	Gene_ID	Gene_name	KO_ENTRY	EC	Description	fc	log2(fc)	regulation
ko04725	Cholinergic synapse	ENSMUSG00000009545	Kcnq1	K04926	NA	potassium voltage-gated channel, subfamily Q, member 1 [Source:MGI Symbol;Acc:MGI:108083]	3.14021	1.65086	up
ko04725	Cholinergic synapse	ENSMUSG00000015968	Cacna1d	K04851	NA	calcium channel, voltage-dependent, L type, alpha 1D subunit [Source:MGI Symbol;Acc:MGI:88293]	2.00271	1.00195	up
ko04725	Cholinergic synapse	ENSMUSG00000021303	Gng4	K04541	NA	guanine nucleotide binding protein (G protein), gamma 4 [Source:MGI Symbol;Acc:MGI:102703]	6.76033	2.75709	up
ko04725	Cholinergic synapse	ENSMUSG00000021919	Chat	K00623	EC:2.3.1.6	choline acetyltransferase [Source:MGI Symbol;Acc:MGI:88392]	0.42282	-1.24189	down
ko04725	Cholinergic synapse	ENSMUSG00000023945	Slc5a7	K14387	NA	solute carrier family 5 (choline transporter), member 7 [Source:MGI Symbol;Acc:MGI:1927126]	0.272637	-1.87495	down
ko04725	Cholinergic synapse	ENSMUSG00000026407	Cacna1s	K04857	NA	calcium channel, voltage-dependent, L type, alpha 1S subunit [Source:MGI Symbol;Acc:MGI:88294]	3.87349	1.95363	up
ko04725	Cholinergic synapse	ENSMUSG00000027852	Nras	K07828	NA	neuroblastoma ras oncogene [Source:MGI Symbol;Acc:MGI:97376]	2.29612	1.1992	up
ko04725	Cholinergic synapse	ENSMUSG00000028631	Kcnq4	K04929	NA	potassium voltage-gated channel, subfamily Q, member 4 [Source:MGI Symbol;Acc:MGI:1926803]	0.371961	-1.42677	down
ko04725	Cholinergic synapse	ENSMUSG00000035200	Chrnb4	K04815	NA	cholinergic receptor, nicotinic, beta polypeptide 4 [Source:MGI Symbol;Acc:MGI:87892]	4.18141	2.06399	up
ko04725	Cholinergic synapse	ENSMUSG00000050965	Prkca	K02677	EC:2.7.11.13	protein kinase C, alpha [Source:MGI Symbol;Acc:MGI:97595]	2.14952	1.10401	up
ko04725	Cholinergic synapse	ENSMUSG00000058743	Kcnj14	K05007	NA	potassium inwardly-rectifying channel, subfamily J, member 14 [Source:MGI Symbol;Acc:MGI:2384820]	0.295719	-1.7577	down
ko04725	Cholinergic synapse	ENSMUSG00000100241	Slc18a3	K14636	NA	solute carrier family 18 (vesicular monoamine), member 3 [Source:MGI Symbol;Acc:MGI:1101061]	0.140465	-2.83172	down
ko05014	Amyotrophic lateral sclerosis (ALS)	ENSMUSG00000020396	Nefh	K04574	NA	neurofilament, heavy polypeptide [Source:MGI Symbol;Acc:MGI:97309]	0.177122	-2.49718	down
ko05014	Amyotrophic lateral sclerosis (ALS)	ENSMUSG00000022054	Nefm	K04573	NA	neurofilament, medium polypeptide [Source:MGI Symbol;Acc:MGI:97314]	0.289227	-1.78972	down
ko05014	Amyotrophic lateral sclerosis (ALS)	ENSMUSG00000022055	Nefl	K04572	NA	neurofilament, light polypeptide [Source:MGI Symbol;Acc:MGI:97313]	0.392909	-1.34773	down
ko05014	Amyotrophic lateral sclerosis (ALS)	ENSMUSG00000022092	Ppp3cc	K04348	EC:3.1.3.16	protein phosphatase 3, catalytic subunit, gamma isoform [Source:MGI Symbol;Acc:MGI:107162]	2.26923	1.1822	up
ko05014	Amyotrophic lateral sclerosis (ALS)	ENSMUSG00000023484	Prph	K07607	NA	peripherin [Source:MGI Symbol;Acc:MGI:97774]	0.0274486	-5.18712	down
ko05014	Amyotrophic lateral sclerosis (ALS)	ENSMUSG00000025888	Casp1	K01370	EC:3.4.22.36	caspase 1 [Source:MGI Symbol;Acc:MGI:96544]	2.95082	1.56112	up
ko05014	Amyotrophic lateral sclerosis (ALS)	ENSMUSG00000028914	Casp9	K04399	EC:3.4.22.62	caspase 9 [Source:MGI Symbol;Acc:MGI:1277950]	0.449288	-1.15429	down
ko05014	Amyotrophic lateral sclerosis (ALS)	ENSMUSG00000029361	Nos1	K13240	EC:1.14.13.39	nitric oxide synthase 1, neuronal [Source:MGI Symbol;Acc:MGI:97360]	2.26212	1.17768	up
ko04921	Oxytocin signaling pathway	ENSMUSG00000015968	Cacna1d	K04851	NA	calcium channel, voltage-dependent, L type, alpha 1D subunit [Source:MGI Symbol;Acc:MGI:88293]	2.00271	1.00195	up
ko04921	Oxytocin signaling pathway	ENSMUSG00000022092	Ppp3cc	K04348	EC:3.1.3.16	protein phosphatase 3, catalytic subunit, gamma isoform [Source:MGI Symbol;Acc:MGI:107162]	2.26923	1.1822	up
ko04921	Oxytocin signaling pathway	ENSMUSG00000023067	Cdkn1a	K06625	NA	cyclin-dependent kinase inhibitor 1A (P21) [Source:MGI Symbol;Acc:MGI:104556]	2.31148	1.20882	up
ko04921	Oxytocin signaling pathway	ENSMUSG00000026407	Cacna1s	K04857	NA	calcium channel, voltage-dependent, L type, alpha 1S subunit [Source:MGI Symbol;Acc:MGI:88294]	3.87349	1.95363	up
ko04921	Oxytocin signaling pathway	ENSMUSG00000027852	Nras	K07828	NA	neuroblastoma ras oncogene [Source:MGI Symbol;Acc:MGI:97376]	2.29612	1.1992	up
ko04921	Oxytocin signaling pathway	ENSMUSG00000027931	Npr1	K12323	EC:4.6.1.2	natriuretic peptide receptor 1 [Source:MGI Symbol;Acc:MGI:97371]	3.95061	1.98208	up
ko04921	Oxytocin signaling pathway	ENSMUSG00000029084	Cd38	K01242	2.4.99.20;EC:3.2.2.6	CD38 antigen [Source:MGI Symbol;Acc:MGI:107474]	0.342737	-1.54483	down
ko04921	Oxytocin signaling pathway	ENSMUSG00000040373	Cacng5	K04870	NA	calcium channel, voltage-dependent, gamma subunit 5 [Source:MGI Symbol;Acc:MGI:2157946]	5.28286	2.40132	up
ko04921	Oxytocin signaling pathway	ENSMUSG00000041616	Nppa	K12334	NA	natriuretic peptide type A [Source:MGI Symbol;Acc:MGI:97367]	14.1768	3.82546	up
ko04921	Oxytocin signaling pathway	ENSMUSG00000050965	Prkca	K02677	EC:2.7.11.13	protein kinase C, alpha [Source:MGI Symbol;Acc:MGI:97595]	2.14952	1.10401	up
ko04921	Oxytocin signaling pathway	ENSMUSG00000058743	Kcnj14	K05007	NA	potassium inwardly-rectifying channel, subfamily J, member 14 [Source:MGI Symbol;Acc:MGI:2384820]	0.295719	-1.7577	down
ko04921	Oxytocin signaling pathway	ENSMUSG00000073557	Ppp1r12b	K12329	NA	protein phosphatase 1, regulatory subunit 12B [Source:MGI Symbol;Acc:MGI:1916417]	2.47579	1.30789	up
ko04010	MAPK signaling pathway	ENSMUSG00000004951	Hspb1	K04455	NA	heat shock protein 1 [Source:MGI Symbol;Acc:MGI:96240]	0.423149	-1.24076	down
ko04010	MAPK signaling pathway	ENSMUSG00000006445	Epha2	K05103	EC:2.7.10.1	Eph receptor A2 [Source:MGI Symbol;Acc:MGI:95278]	2.63408	1.3973	up
ko04010	MAPK signaling pathway	ENSMUSG00000015968	Cacna1d	K04851	NA	calcium channel, voltage-dependent, L type, alpha 1D subunit [Source:MGI Symbol;Acc:MGI:88293]	2.00271	1.00195	up
ko04010	MAPK signaling pathway	ENSMUSG00000018411	Mapt	K04380	NA	microtubule-associated protein tau [Source:MGI Symbol;Acc:MGI:97180]	0.171554	-2.54327	down
ko04010	MAPK signaling pathway	ENSMUSG00000018909	Arrb1	K04439	NA	arrestin, beta 1 [Source:MGI Symbol;Acc:MGI:99473]	3.75899	1.91035	up
ko04010	MAPK signaling pathway	ENSMUSG00000021754	Map3k1	K04416	EC:2.7.11.25	mitogen-activated protein kinase kinase kinase 1 [Source:MGI Symbol;Acc:MGI:1346872]	4.35279	2.12194	up
ko04010	MAPK signaling pathway	ENSMUSG00000022092	Ppp3cc	K04348	EC:3.1.3.16	protein phosphatase 3, catalytic subunit, gamma isoform [Source:MGI Symbol;Acc:MGI:107162]	2.26923	1.1822	up
ko04010	MAPK signaling pathway	ENSMUSG00000024112	Cacna1h	K04855	NA	calcium channel, voltage-dependent, T type, alpha 1H subunit [Source:MGI Symbol;Acc:MGI:1928842]	3.02939	1.59903	up
ko04010	MAPK signaling pathway	ENSMUSG00000026407	Cacna1s	K04857	NA	calcium channel, voltage-dependent, L type, alpha 1S subunit [Source:MGI Symbol;Acc:MGI:88294]	3.87349	1.95363	up
ko04010	MAPK signaling pathway	ENSMUSG00000027852	Nras	K07828	NA	neuroblastoma ras oncogene [Source:MGI Symbol;Acc:MGI:97376]	2.29612	1.1992	up
ko04010	MAPK signaling pathway	ENSMUSG00000028017	Egf	K04357	NA	epidermal growth factor [Source:MGI Symbol;Acc:MGI:95290]	4.16284	2.05757	up
ko04010	MAPK signaling pathway	ENSMUSG00000032006	Pdgfd	K05450	NA	platelet-derived growth factor, D polypeptide [Source:MGI Symbol;Acc:MGI:1919035]	0.412422	-1.27781	down
ko04010	MAPK signaling pathway	ENSMUSG00000032413	Rasa2	K08053	NA	RAS p21 protein activator 2 [Source:MGI Symbol;Acc:MGI:2149960]	2.83173	1.50168	up
ko04010	MAPK signaling pathway	ENSMUSG00000040373	Cacng5	K04870	NA	calcium channel, voltage-dependent, gamma subunit 5 [Source:MGI Symbol;Acc:MGI:2157946]	5.28286	2.40132	up
ko04010	MAPK signaling pathway	ENSMUSG00000042817	Flt3	K05092	EC:2.7.10.1	FMS-like tyrosine kinase 3 [Source:MGI Symbol;Acc:MGI:95559]	0.419275	-1.25403	down
ko04010	MAPK signaling pathway	ENSMUSG00000048583	Igf2	K13769	NA	insulin-like growth factor 2 [Source:MGI Symbol;Acc:MGI:96434]	0.435817	-1.1982	down
ko04010	MAPK signaling pathway	ENSMUSG00000049107	Ntf3	K04356	NA	neurotrophin 3 [Source:MGI Symbol;Acc:MGI:97380]	0.38211	-1.38794	down
ko04010	MAPK signaling pathway	ENSMUSG00000050965	Prkca	K02677	EC:2.7.11.13	protein kinase C, alpha [Source:MGI Symbol;Acc:MGI:97595]	2.14952	1.10401	up
ko04360	Axon guidance	ENSMUSG00000006445	Epha2	K05103	EC:2.7.10.1	Eph receptor A2 [Source:MGI Symbol;Acc:MGI:95278]	2.63408	1.3973	up
ko04360	Axon guidance	ENSMUSG00000021994	Wnt5a	K00444	NA	wingless-type MMTV integration site family, member 5A [Source:MGI Symbol;Acc:MGI:98958]	2.6419	1.40158	up
ko04360	Axon guidance	ENSMUSG00000022092	Ppp3cc	K04348	EC:3.1.3.16	protein phosphatase 3, catalytic subunit, gamma isoform [Source:MGI Symbol;Acc:MGI:107162]	2.26923	1.1822	up
ko04360	Axon guidance	ENSMUSG00000022812	Gsk3b	K03083	EC:2.7.11.26	glycogen synthase kinase 3 beta [Source:MGI Symbol;Acc:MGI:1861437]	0.40882	-1.29046	down
ko04360	Axon guidance	ENSMUSG00000027852	Nras	K07828	NA	neuroblastoma ras oncogene [Source:MGI Symbol;Acc:MGI:97376]	2.29612	1.1992	up
ko04360	Axon guidance	ENSMUSG00000028664	Ephb2	K05111	EC:2.7.10.1	Eph receptor B2 [Source:MGI Symbol;Acc:MGI:99611]	0.480984	-1.05594	down
ko04360	Axon guidance	ENSMUSG00000028780	Sema3c	K06840	NA	sema domain, immunoglobulin domain (Ig), short basic domain, secreted, (semaphorin) 3C [Source:MGI Symbol;Acc:MGI:107557]	2.0312	1.02233	up
ko04360	Axon guidance	ENSMUSG00000029674	Limk1	K05743	EC:2.7.11.1	LIM-domain containing, protein kinase [Source:MGI Symbol;Acc:MGI:104572]	0.408746	-1.29072	down
ko04360	Axon guidance	ENSMUSG00000032735	Ablim3	K07520	NA	actin binding LIM protein family, member 3 [Source:MGI Symbol;Acc:MGI:2442582]	3.64889	1.86746	up
ko04360	Axon guidance	ENSMUSG00000041845	Rhod	K07530	NA	ras homolog family member D [Source:MGI Symbol;Acc:MGI:108446]	0.303345	-1.72097	down
ko04360	Axon guidance	ENSMUSG00000045382	Cxcr4	K04189	NA	chemokine (C-X-C motif) receptor 4 [Source:MGI Symbol;Acc:MGI:109563]	2.36334	1.24083	up
ko04360	Axon guidance	ENSMUSG00000050965	Prkca	K02677	EC:2.7.11.13	protein kinase C, alpha [Source:MGI Symbol;Acc:MGI:97595]	2.14952	1.10401	up
ko04360	Axon guidance	ENSMUSG00000057969	Sema3b	K06840	NA	sema domain, immunoglobulin domain (Ig), short basic domain, secreted, (semaphorin) 3B [Source:MGI Symbol;Acc:MGI:107561]	0.354242	-1.49719	down
ko05143	African trypanosomiasis	ENSMUSG00000041616	Nppa	K12334	NA	natriuretic peptide type A [Source:MGI Symbol;Acc:MGI:97367]	14.1768	3.82546	up
ko05143	African trypanosomiasis	ENSMUSG00000050965	Prkca	K02677	EC:2.7.11.13	protein kinase C, alpha [Source:MGI Symbol;Acc:MGI:97595]	2.14952	1.10401	up
ko05143	African trypanosomiasis	ENSMUSG00000052305	Hbb-bs	K13823	NA	hemoglobin, beta adult s chain [Source:MGI Symbol;Acc:MGI:5474852]	0.337407	-1.56744	down
ko05143	African trypanosomiasis	ENSMUSG00000069917	Hba-a2	K13822	NA	hemoglobin alpha, adult chain 2 [Source:MGI Symbol;Acc:MGI:96016]	0.308493	-1.69669	down
ko05143	African trypanosomiasis	ENSMUSG00000069919	Hba-a1	K13822	NA	hemoglobin alpha, adult chain 1 [Source:MGI Symbol;Acc:MGI:96015]	0.381708	-1.38946	down
ko04020	Calcium signaling pathway	ENSMUSG00000005950	P2rx5	K05219	NA	purinergic receptor P2X, ligand-gated ion channel, 5 [Source:MGI Symbol;Acc:MGI:2137026]	0.0631736	-3.98453	down
ko04020	Calcium signaling pathway	ENSMUSG00000015968	Cacna1d	K04851	NA	calcium channel, voltage-dependent, L type, alpha 1D subunit [Source:MGI Symbol;Acc:MGI:88293]	2.00271	1.00195	up
ko04020	Calcium signaling pathway	ENSMUSG00000020788	Atp2a3	K05853	EC:7.2.2.10	ATPase, Ca++ transporting, ubiquitous [Source:MGI Symbol;Acc:MGI:1194503]	0.373455	-1.421	down
ko04020	Calcium signaling pathway	ENSMUSG00000022092	Ppp3cc	K04348	EC:3.1.3.16	protein phosphatase 3, catalytic subunit, gamma isoform [Source:MGI Symbol;Acc:MGI:107162]	2.26923	1.1822	up
ko04020	Calcium signaling pathway	ENSMUSG00000024112	Cacna1h	K04855	NA	calcium channel, voltage-dependent, T type, alpha 1H subunit [Source:MGI Symbol;Acc:MGI:1928842]	3.02939	1.59903	up
ko04020	Calcium signaling pathway	ENSMUSG00000026407	Cacna1s	K04857	NA	calcium channel, voltage-dependent, L type, alpha 1S subunit [Source:MGI Symbol;Acc:MGI:88294]	3.87349	1.95363	up
ko04020	Calcium signaling pathway	ENSMUSG00000029084	Cd38	K01242	2.4.99.20;EC:3.2.2.6	CD38 antigen [Source:MGI Symbol;Acc:MGI:107474]	0.342737	-1.54483	down
ko04020	Calcium signaling pathway	ENSMUSG00000029361	Nos1	K13240	EC:1.14.13.39	nitric oxide synthase 1, neuronal [Source:MGI Symbol;Acc:MGI:97360]	2.26212	1.17768	up
ko04020	Calcium signaling pathway	ENSMUSG00000038855	Itpkb	K00911	EC:2.7.1.127	inositol 1,4,5-trisphosphate 3-kinase B [Source:MGI Symbol;Acc:MGI:109235]	0.416715	-1.26287	down
ko04020	Calcium signaling pathway	ENSMUSG00000045382	Cxcr4	K04189	NA	chemokine (C-X-C motif) receptor 4 [Source:MGI Symbol;Acc:MGI:109563]	2.36334	1.24083	up
ko04020	Calcium signaling pathway	ENSMUSG00000050534	Htr5b	K04161	NA	5-hydroxytryptamine (serotonin) receptor 5B [Source:MGI Symbol;Acc:MGI:96284]	2.92256	1.54723	up
ko04020	Calcium signaling pathway	ENSMUSG00000050965	Prkca	K02677	EC:2.7.11.13	protein kinase C, alpha [Source:MGI Symbol;Acc:MGI:97595]	2.14952	1.10401	up
ko04020	Calcium signaling pathway	ENSMUSG00000053004	Hrh1	K04149	NA	histamine receptor H1 [Source:MGI Symbol;Acc:MGI:107619]	0.192234	-2.37906	down
ko04080	Neuroactive ligand-receptor interaction	ENSMUSG00000005892	Trh	K05253	NA	thyrotropin releasing hormone [Source:MGI Symbol;Acc:MGI:98823]	17.951	4.16599	up
ko04080	Neuroactive ligand-receptor interaction	ENSMUSG00000005950	P2rx5	K05219	NA	purinergic receptor P2X, ligand-gated ion channel, 5 [Source:MGI Symbol;Acc:MGI:2137026]	0.0631736	-3.98453	down
ko04080	Neuroactive ligand-receptor interaction	ENSMUSG00000011171	Vipr2	K04590	NA	vasoactive intestinal peptide receptor 2 [Source:MGI Symbol;Acc:MGI:107166]	9.07949	3.18261	up
ko04080	Neuroactive ligand-receptor interaction	ENSMUSG00000015812	Gnrh1	K05252	NA	gonadotropin releasing hormone 1 [Source:MGI Symbol;Acc:MGI:95789]	4.07727	2.0276	up
ko04080	Neuroactive ligand-receptor interaction	ENSMUSG00000022041	Chrna2	K04804	NA	cholinergic receptor, nicotinic, alpha polypeptide 2 (neuronal) [Source:MGI Symbol;Acc:MGI:87886]	3.03291	1.6007	up
ko04080	Neuroactive ligand-receptor interaction	ENSMUSG00000025723	Nmb	K05223	NA	neuromedin B [Source:MGI Symbol;Acc:MGI:1915289]	7.57653	2.92154	up
ko04080	Neuroactive ligand-receptor interaction	ENSMUSG00000028778	Hcrtr1	K04238	NA	hypocretin (orexin) receptor 1 [Source:MGI Symbol;Acc:MGI:2385650]	0.364747	-1.45503	down
ko04080	Neuroactive ligand-receptor interaction	ENSMUSG00000030406	Gipr	K04580	NA	gastric inhibitory polypeptide receptor [Source:MGI Symbol;Acc:MGI:1352753]	3.30065	1.72275	up
ko04080	Neuroactive ligand-receptor interaction	ENSMUSG00000030669	Calca	K12332	NA	calcitonin/calcitonin-related polypeptide, alpha [Source:MGI Symbol;Acc:MGI:2151253]	0.121338	-3.0429	down
ko04080	Neuroactive ligand-receptor interaction	ENSMUSG00000031980	Agt	K09821	NA	angiotensinogen (serpin peptidase inhibitor, clade A, member 8) [Source:MGI Symbol;Acc:MGI:87963]	0.185188	-2.43294	down
ko04080	Neuroactive ligand-receptor interaction	ENSMUSG00000032360	Hcrtr2	K04239	NA	hypocretin (orexin) receptor 2 [Source:MGI Symbol;Acc:MGI:2680765]	0.301302	-1.73072	down
ko04080	Neuroactive ligand-receptor interaction	ENSMUSG00000035200	Chrnb4	K04815	NA	cholinergic receptor, nicotinic, beta polypeptide 4 [Source:MGI Symbol;Acc:MGI:87892]	4.18141	2.06399	up
ko04080	Neuroactive ligand-receptor interaction	ENSMUSG00000035745	Grin3b	K05214	NA	glutamate receptor, ionotropic, NMDA3B [Source:MGI Symbol;Acc:MGI:2150393]	0.273895	-1.86831	down
ko04080	Neuroactive ligand-receptor interaction	ENSMUSG00000036832	Lpar3	K04294	NA	lysophosphatidic acid receptor 3 [Source:MGI Symbol;Acc:MGI:1929469]	2.90004	1.53607	up
ko04080	Neuroactive ligand-receptor interaction	ENSMUSG00000047259	Mc4r	K04202	NA	melanocortin 4 receptor [Source:MGI Symbol;Acc:MGI:99457]	0.435643	-1.19878	down
ko04080	Neuroactive ligand-receptor interaction	ENSMUSG00000050534	Htr5b	K04161	NA	5-hydroxytryptamine (serotonin) receptor 5B [Source:MGI Symbol;Acc:MGI:96284]	2.92256	1.54723	up
ko04080	Neuroactive ligand-receptor interaction	ENSMUSG00000053004	Hrh1	K04149	NA	histamine receptor H1 [Source:MGI Symbol;Acc:MGI:107619]	0.192234	-2.37906	down
ko04080	Neuroactive ligand-receptor interaction	ENSMUSG00000066279	Chrna10	K04811	NA	cholinergic receptor, nicotinic, alpha polypeptide 10 [Source:MGI Symbol;Acc:MGI:3609260]	12.9631	3.69633	up
ko04080	Neuroactive ligand-receptor interaction	ENSMUSG00000071424	Grid2	K05207	NA	glutamate receptor, ionotropic, delta 2 [Source:MGI Symbol;Acc:MGI:95813]	0.450755	-1.14958	down
ko04924	Renin secretion	ENSMUSG00000015968	Cacna1d	K04851	NA	calcium channel, voltage-dependent, L type, alpha 1D subunit [Source:MGI Symbol;Acc:MGI:88293]	2.00271	1.00195	up
ko04924	Renin secretion	ENSMUSG00000020681	Ace	K01283	EC:3.4.15.1	angiotensin I converting enzyme (peptidyl-dipeptidase A) 1 [Source:MGI Symbol;Acc:MGI:87874]	0.332564	-1.5883	down
ko04924	Renin secretion	ENSMUSG00000022092	Ppp3cc	K04348	EC:3.1.3.16	protein phosphatase 3, catalytic subunit, gamma isoform [Source:MGI Symbol;Acc:MGI:107162]	2.26923	1.1822	up
ko04924	Renin secretion	ENSMUSG00000026407	Cacna1s	K04857	NA	calcium channel, voltage-dependent, L type, alpha 1S subunit [Source:MGI Symbol;Acc:MGI:88294]	3.87349	1.95363	up
ko04924	Renin secretion	ENSMUSG00000027931	Npr1	K12323	EC:4.6.1.2	natriuretic peptide receptor 1 [Source:MGI Symbol;Acc:MGI:97371]	3.95061	1.98208	up
ko04924	Renin secretion	ENSMUSG00000031980	Agt	K09821	NA	angiotensinogen (serpin peptidase inhibitor, clade A, member 8) [Source:MGI Symbol;Acc:MGI:87963]	0.185188	-2.43294	down
ko04924	Renin secretion	ENSMUSG00000041616	Nppa	K12334	NA	natriuretic peptide type A [Source:MGI Symbol;Acc:MGI:97367]	14.1768	3.82546	up
ko05213	Endometrial cancer	ENSMUSG00000005871	Apc	K02085	NA	APC, WNT signaling pathway regulator [Source:MGI Symbol;Acc:MGI:88039]	2.23494	1.16023	up
ko05213	Endometrial cancer	ENSMUSG00000022812	Gsk3b	K03083	EC:2.7.11.26	glycogen synthase kinase 3 beta [Source:MGI Symbol;Acc:MGI:1861437]	0.40882	-1.29046	down
ko05213	Endometrial cancer	ENSMUSG00000023067	Cdkn1a	K06625	NA	cyclin-dependent kinase inhibitor 1A (P21) [Source:MGI Symbol;Acc:MGI:104556]	2.31148	1.20882	up
ko05213	Endometrial cancer	ENSMUSG00000027852	Nras	K07828	NA	neuroblastoma ras oncogene [Source:MGI Symbol;Acc:MGI:97376]	2.29612	1.1992	up
ko05213	Endometrial cancer	ENSMUSG00000028017	Egf	K04357	NA	epidermal growth factor [Source:MGI Symbol;Acc:MGI:95290]	4.16284	2.05757	up
ko05213	Endometrial cancer	ENSMUSG00000028914	Casp9	K04399	EC:3.4.22.62	caspase 9 [Source:MGI Symbol;Acc:MGI:1277950]	0.449288	-1.15429	down
ko04310	Wnt signaling pathway	ENSMUSG00000000125	Wnt3	K00312	NA	wingless-type MMTV integration site family, member 3 [Source:MGI Symbol;Acc:MGI:98955]	0.324982	-1.62157	down
ko04310	Wnt signaling pathway	ENSMUSG00000005124	Ccn4	NA	NA	cellular communication network factor 4 [Source:MGI Symbol;Acc:MGI:1197008]	3.78532	1.92042	up
ko04310	Wnt signaling pathway	ENSMUSG00000005871	Apc	K02085	NA	APC, WNT signaling pathway regulator [Source:MGI Symbol;Acc:MGI:88039]	2.23494	1.16023	up
ko04310	Wnt signaling pathway	ENSMUSG00000018822	Sfrp5	K02222	NA	secreted frizzled-related sequence protein 5 [Source:MGI Symbol;Acc:MGI:1860298]	0.258142	-1.95376	down
ko04310	Wnt signaling pathway	ENSMUSG00000020140	Lgr5	K04308	NA	leucine rich repeat containing G protein coupled receptor 5 [Source:MGI Symbol;Acc:MGI:1341817]	6.22789	2.63874	up
ko04310	Wnt signaling pathway	ENSMUSG00000021994	Wnt5a	K00444	NA	wingless-type MMTV integration site family, member 5A [Source:MGI Symbol;Acc:MGI:98958]	2.6419	1.40158	up
ko04310	Wnt signaling pathway	ENSMUSG00000022092	Ppp3cc	K04348	EC:3.1.3.16	protein phosphatase 3, catalytic subunit, gamma isoform [Source:MGI Symbol;Acc:MGI:107162]	2.26923	1.1822	up
ko04310	Wnt signaling pathway	ENSMUSG00000022812	Gsk3b	K03083	EC:2.7.11.26	glycogen synthase kinase 3 beta [Source:MGI Symbol;Acc:MGI:1861437]	0.40882	-1.29046	down
ko04310	Wnt signaling pathway	ENSMUSG00000024232	Bambi	K10162	NA	BMP and activin membrane-bound inhibitor [Source:MGI Symbol;Acc:MGI:1915260]	2.56691	1.36003	up
ko04310	Wnt signaling pathway	ENSMUSG00000042793	Lgr6	K08399	NA	leucine-rich repeat-containing G protein-coupled receptor 6 [Source:MGI Symbol;Acc:MGI:2441805]	9.22068	3.20487	up
ko04310	Wnt signaling pathway	ENSMUSG00000050965	Prkca	K02677	EC:2.7.11.13	protein kinase C, alpha [Source:MGI Symbol;Acc:MGI:97595]	2.14952	1.10401	up
ko05217	Basal cell carcinoma	ENSMUSG00000000125	Wnt3	K00312	NA	wingless-type MMTV integration site family, member 3 [Source:MGI Symbol;Acc:MGI:98955]	0.324982	-1.62157	down
ko05217	Basal cell carcinoma	ENSMUSG00000005871	Apc	K02085	NA	APC, WNT signaling pathway regulator [Source:MGI Symbol;Acc:MGI:88039]	2.23494	1.16023	up
ko05217	Basal cell carcinoma	ENSMUSG00000021994	Wnt5a	K00444	NA	wingless-type MMTV integration site family, member 5A [Source:MGI Symbol;Acc:MGI:98958]	2.6419	1.40158	up
ko05217	Basal cell carcinoma	ENSMUSG00000022812	Gsk3b	K03083	EC:2.7.11.26	glycogen synthase kinase 3 beta [Source:MGI Symbol;Acc:MGI:1861437]	0.40882	-1.29046	down
ko05217	Basal cell carcinoma	ENSMUSG00000023067	Cdkn1a	K06625	NA	cyclin-dependent kinase inhibitor 1A (P21) [Source:MGI Symbol;Acc:MGI:104556]	2.31148	1.20882	up
ko05217	Basal cell carcinoma	ENSMUSG00000050382	Kif7	K18806	NA	kinesin family member 7 [Source:MGI Symbol;Acc:MGI:1098239]	2.31072	1.20834	up
ko05231	Choline metabolism in cancer	ENSMUSG00000020334	Slc22a4	K08202	NA	solute carrier family 22 (organic cation transporter), member 4 [Source:MGI Symbol;Acc:MGI:1353479]	0.362446	-1.46416	down
ko05231	Choline metabolism in cancer	ENSMUSG00000023828	Slc22a3	K08200	NA	solute carrier family 22 (organic cation transporter), member 3 [Source:MGI Symbol;Acc:MGI:1333817]	2.64405	1.40275	up
ko05231	Choline metabolism in cancer	ENSMUSG00000023945	Slc5a7	K14387	NA	solute carrier family 5 (choline transporter), member 7 [Source:MGI Symbol;Acc:MGI:1927126]	0.272637	-1.87495	down
ko05231	Choline metabolism in cancer	ENSMUSG00000027852	Nras	K07828	NA	neuroblastoma ras oncogene [Source:MGI Symbol;Acc:MGI:97376]	2.29612	1.1992	up
ko05231	Choline metabolism in cancer	ENSMUSG00000028017	Egf	K04357	NA	epidermal growth factor [Source:MGI Symbol;Acc:MGI:95290]	4.16284	2.05757	up
ko05231	Choline metabolism in cancer	ENSMUSG00000032006	Pdgfd	K05450	NA	platelet-derived growth factor, D polypeptide [Source:MGI Symbol;Acc:MGI:1919035]	0.412422	-1.27781	down
ko05231	Choline metabolism in cancer	ENSMUSG00000050965	Prkca	K02677	EC:2.7.11.13	protein kinase C, alpha [Source:MGI Symbol;Acc:MGI:97595]	2.14952	1.10401	up
ko05231	Choline metabolism in cancer	ENSMUSG00000062393	Dgkk	K00901	EC:2.7.1.107	diacylglycerol kinase kappa [Source:MGI Symbol;Acc:MGI:3580254]	0.181589	-2.46125	down
ko05031	Amphetamine addiction	ENSMUSG00000000214	Th	NA	NA	tyrosine hydroxylase [Source:MGI Symbol;Acc:MGI:98735]	12.2907	3.6195	up
ko05031	Amphetamine addiction	ENSMUSG00000015968	Cacna1d	K04851	NA	calcium channel, voltage-dependent, L type, alpha 1D subunit [Source:MGI Symbol;Acc:MGI:88293]	2.00271	1.00195	up
ko05031	Amphetamine addiction	ENSMUSG00000021609	Slc6a3	K05036	NA	solute carrier family 6 (neurotransmitter transporter, dopamine), member 3 [Source:MGI Symbol;Acc:MGI:94862]	23.6113	4.56141	up
ko05031	Amphetamine addiction	ENSMUSG00000022092	Ppp3cc	K04348	EC:3.1.3.16	protein phosphatase 3, catalytic subunit, gamma isoform [Source:MGI Symbol;Acc:MGI:107162]	2.26923	1.1822	up
ko05031	Amphetamine addiction	ENSMUSG00000035745	Grin3b	K05214	NA	glutamate receptor, ionotropic, NMDA3B [Source:MGI Symbol;Acc:MGI:2150393]	0.273895	-1.86831	down
ko05031	Amphetamine addiction	ENSMUSG00000050965	Prkca	K02677	EC:2.7.11.13	protein kinase C, alpha [Source:MGI Symbol;Acc:MGI:97595]	2.14952	1.10401	up
ko04934	Cushing syndrome	ENSMUSG00000000125	Wnt3	K00312	NA	wingless-type MMTV integration site family, member 3 [Source:MGI Symbol;Acc:MGI:98955]	0.324982	-1.62157	down
ko04934	Cushing syndrome	ENSMUSG00000005871	Apc	K02085	NA	APC, WNT signaling pathway regulator [Source:MGI Symbol;Acc:MGI:88039]	2.23494	1.16023	up
ko04934	Cushing syndrome	ENSMUSG00000015968	Cacna1d	K04851	NA	calcium channel, voltage-dependent, L type, alpha 1D subunit [Source:MGI Symbol;Acc:MGI:88293]	2.00271	1.00195	up
ko04934	Cushing syndrome	ENSMUSG00000021994	Wnt5a	K00444	NA	wingless-type MMTV integration site family, member 5A [Source:MGI Symbol;Acc:MGI:98958]	2.6419	1.40158	up
ko04934	Cushing syndrome	ENSMUSG00000022812	Gsk3b	K03083	EC:2.7.11.26	glycogen synthase kinase 3 beta [Source:MGI Symbol;Acc:MGI:1861437]	0.40882	-1.29046	down
ko04934	Cushing syndrome	ENSMUSG00000023067	Cdkn1a	K06625	NA	cyclin-dependent kinase inhibitor 1A (P21) [Source:MGI Symbol;Acc:MGI:104556]	2.31148	1.20882	up
ko04934	Cushing syndrome	ENSMUSG00000024112	Cacna1h	K04855	NA	calcium channel, voltage-dependent, T type, alpha 1H subunit [Source:MGI Symbol;Acc:MGI:1928842]	3.02939	1.59903	up
ko04934	Cushing syndrome	ENSMUSG00000026407	Cacna1s	K04857	NA	calcium channel, voltage-dependent, L type, alpha 1S subunit [Source:MGI Symbol;Acc:MGI:88294]	3.87349	1.95363	up
ko04934	Cushing syndrome	ENSMUSG00000031980	Agt	K09821	NA	angiotensinogen (serpin peptidase inhibitor, clade A, member 8) [Source:MGI Symbol;Acc:MGI:87963]	0.185188	-2.43294	down
ko04934	Cushing syndrome	ENSMUSG00000052534	Pbx1	K09355	NA	pre B cell leukemia homeobox 1 [Source:MGI Symbol;Acc:MGI:97495]	2.47406	1.30688	up
ko04724	Glutamatergic synapse	ENSMUSG00000005357	Slc1a6	K05617	NA	solute carrier family 1 (high affinity aspartate/glutamate transporter), member 6 [Source:MGI Symbol;Acc:MGI:1096331]	0.318184	-1.65207	down
ko04724	Glutamatergic synapse	ENSMUSG00000015968	Cacna1d	K04851	NA	calcium channel, voltage-dependent, L type, alpha 1D subunit [Source:MGI Symbol;Acc:MGI:88293]	2.00271	1.00195	up
ko04724	Glutamatergic synapse	ENSMUSG00000021303	Gng4	K04541	NA	guanine nucleotide binding protein (G protein), gamma 4 [Source:MGI Symbol;Acc:MGI:102703]	6.76033	2.75709	up
ko04724	Glutamatergic synapse	ENSMUSG00000022092	Ppp3cc	K04348	EC:3.1.3.16	protein phosphatase 3, catalytic subunit, gamma isoform [Source:MGI Symbol;Acc:MGI:107162]	2.26923	1.1822	up
ko04724	Glutamatergic synapse	ENSMUSG00000030500	Slc17a6	K12302	NA	solute carrier family 17 (sodium-dependent inorganic phosphate cotransporter), member 6 [Source:MGI Symbol;Acc:MGI:2156052]	0.294008	-1.76607	down
ko04724	Glutamatergic synapse	ENSMUSG00000035745	Grin3b	K05214	NA	glutamate receptor, ionotropic, NMDA3B [Source:MGI Symbol;Acc:MGI:2150393]	0.273895	-1.86831	down
ko04724	Glutamatergic synapse	ENSMUSG00000037541	Shank2	K15009	NA	SH3 and multiple ankyrin repeat domains 2 [Source:MGI Symbol;Acc:MGI:2671987]	2.17433	1.12057	up
ko04724	Glutamatergic synapse	ENSMUSG00000050965	Prkca	K02677	EC:2.7.11.13	protein kinase C, alpha [Source:MGI Symbol;Acc:MGI:97595]	2.14952	1.10401	up
ko04550	Signaling pathways regulating pluripotency of stem cells	ENSMUSG00000000125	Wnt3	K00312	NA	wingless-type MMTV integration site family, member 3 [Source:MGI Symbol;Acc:MGI:98955]	0.324982	-1.62157	down
ko04550	Signaling pathways regulating pluripotency of stem cells	ENSMUSG00000005871	Apc	K02085	NA	APC, WNT signaling pathway regulator [Source:MGI Symbol;Acc:MGI:88039]	2.23494	1.16023	up
ko04550	Signaling pathways regulating pluripotency of stem cells	ENSMUSG00000021255	Esrrb	NA	NA	estrogen related receptor, beta [Source:MGI Symbol;Acc:MGI:1346832]	0.231648	-2.10999	down
ko04550	Signaling pathways regulating pluripotency of stem cells	ENSMUSG00000021994	Wnt5a	K00444	NA	wingless-type MMTV integration site family, member 5A [Source:MGI Symbol;Acc:MGI:98958]	2.6419	1.40158	up
ko04550	Signaling pathways regulating pluripotency of stem cells	ENSMUSG00000022812	Gsk3b	K03083	EC:2.7.11.26	glycogen synthase kinase 3 beta [Source:MGI Symbol;Acc:MGI:1861437]	0.40882	-1.29046	down
ko04550	Signaling pathways regulating pluripotency of stem cells	ENSMUSG00000024805	Pcgf5	K11489	NA	polycomb group ring finger 5 [Source:MGI Symbol;Acc:MGI:1923505]	0.396639	-1.3341	down
ko04550	Signaling pathways regulating pluripotency of stem cells	ENSMUSG00000027852	Nras	K07828	NA	neuroblastoma ras oncogene [Source:MGI Symbol;Acc:MGI:97376]	2.29612	1.1992	up
ko04550	Signaling pathways regulating pluripotency of stem cells	ENSMUSG00000029755	Dlx5	K18489	NA	distal-less homeobox 5 [Source:MGI Symbol;Acc:MGI:101926]	5.19875	2.37816	up
ko04550	Signaling pathways regulating pluripotency of stem cells	ENSMUSG00000041324	Inhba	K04667	NA	inhibin beta-A [Source:MGI Symbol;Acc:MGI:96570]	2.02085	1.01496	up
ko05224	Breast cancer	ENSMUSG00000000125	Wnt3	K00312	NA	wingless-type MMTV integration site family, member 3 [Source:MGI Symbol;Acc:MGI:98955]	0.324982	-1.62157	down
ko05224	Breast cancer	ENSMUSG00000005871	Apc	K02085	NA	APC, WNT signaling pathway regulator [Source:MGI Symbol;Acc:MGI:88039]	2.23494	1.16023	up
ko05224	Breast cancer	ENSMUSG00000014773	Dll1	K06051	NA	delta like canonical Notch ligand 1 [Source:MGI Symbol;Acc:MGI:104659]	2.25385	1.17239	up
ko05224	Breast cancer	ENSMUSG00000019789	Hey2	K09091	NA	hairy/enhancer-of-split related with YRPW motif 2 [Source:MGI Symbol;Acc:MGI:1341884]	2.21861	1.14965	up
ko05224	Breast cancer	ENSMUSG00000021994	Wnt5a	K00444	NA	wingless-type MMTV integration site family, member 5A [Source:MGI Symbol;Acc:MGI:98958]	2.6419	1.40158	up
ko05224	Breast cancer	ENSMUSG00000022812	Gsk3b	K03083	EC:2.7.11.26	glycogen synthase kinase 3 beta [Source:MGI Symbol;Acc:MGI:1861437]	0.40882	-1.29046	down
ko05224	Breast cancer	ENSMUSG00000023067	Cdkn1a	K06625	NA	cyclin-dependent kinase inhibitor 1A (P21) [Source:MGI Symbol;Acc:MGI:104556]	2.31148	1.20882	up
ko05224	Breast cancer	ENSMUSG00000027852	Nras	K07828	NA	neuroblastoma ras oncogene [Source:MGI Symbol;Acc:MGI:97376]	2.29612	1.1992	up
ko05224	Breast cancer	ENSMUSG00000028017	Egf	K04357	NA	epidermal growth factor [Source:MGI Symbol;Acc:MGI:95290]	4.16284	2.05757	up
ko04151	PI3K-Akt signaling pathway	ENSMUSG00000001119	Col6a1	K06238	NA	collagen, type VI, alpha 1 [Source:MGI Symbol;Acc:MGI:88459]	3.68676	1.88236	up
ko04151	PI3K-Akt signaling pathway	ENSMUSG00000006445	Epha2	K05103	EC:2.7.10.1	Eph receptor A2 [Source:MGI Symbol;Acc:MGI:95278]	2.63408	1.3973	up
ko04151	PI3K-Akt signaling pathway	ENSMUSG00000021303	Gng4	K04541	NA	guanine nucleotide binding protein (G protein), gamma 4 [Source:MGI Symbol;Acc:MGI:102703]	6.76033	2.75709	up
ko04151	PI3K-Akt signaling pathway	ENSMUSG00000022812	Gsk3b	K03083	EC:2.7.11.26	glycogen synthase kinase 3 beta [Source:MGI Symbol;Acc:MGI:1861437]	0.40882	-1.29046	down
ko04151	PI3K-Akt signaling pathway	ENSMUSG00000023067	Cdkn1a	K06625	NA	cyclin-dependent kinase inhibitor 1A (P21) [Source:MGI Symbol;Acc:MGI:104556]	2.31148	1.20882	up
ko04151	PI3K-Akt signaling pathway	ENSMUSG00000024421	Lama3	K06240	NA	laminin, alpha 3 [Source:MGI Symbol;Acc:MGI:99909]	3.67716	1.87859	up
ko04151	PI3K-Akt signaling pathway	ENSMUSG00000026785	Pkn3	K06071	EC:2.7.11.13	protein kinase N3 [Source:MGI Symbol;Acc:MGI:2388285]	0.401572	-1.31627	down
ko04151	PI3K-Akt signaling pathway	ENSMUSG00000027852	Nras	K07828	NA	neuroblastoma ras oncogene [Source:MGI Symbol;Acc:MGI:97376]	2.29612	1.1992	up
ko04151	PI3K-Akt signaling pathway	ENSMUSG00000028017	Egf	K04357	NA	epidermal growth factor [Source:MGI Symbol;Acc:MGI:95290]	4.16284	2.05757	up
ko04151	PI3K-Akt signaling pathway	ENSMUSG00000028914	Casp9	K04399	EC:3.4.22.62	caspase 9 [Source:MGI Symbol;Acc:MGI:1277950]	0.449288	-1.15429	down
ko04151	PI3K-Akt signaling pathway	ENSMUSG00000032006	Pdgfd	K05450	NA	platelet-derived growth factor, D polypeptide [Source:MGI Symbol;Acc:MGI:1919035]	0.412422	-1.27781	down
ko04151	PI3K-Akt signaling pathway	ENSMUSG00000036832	Lpar3	K04294	NA	lysophosphatidic acid receptor 3 [Source:MGI Symbol;Acc:MGI:1929469]	2.90004	1.53607	up
ko04151	PI3K-Akt signaling pathway	ENSMUSG00000042453	Reln	K06249	EC:3.4.21.-	reelin [Source:MGI Symbol;Acc:MGI:103022]	2.07495	1.05308	up
ko04151	PI3K-Akt signaling pathway	ENSMUSG00000042817	Flt3	K05092	EC:2.7.10.1	FMS-like tyrosine kinase 3 [Source:MGI Symbol;Acc:MGI:95559]	0.419275	-1.25403	down
ko04151	PI3K-Akt signaling pathway	ENSMUSG00000048583	Igf2	K13769	NA	insulin-like growth factor 2 [Source:MGI Symbol;Acc:MGI:96434]	0.435817	-1.1982	down
ko04151	PI3K-Akt signaling pathway	ENSMUSG00000049107	Ntf3	K04356	NA	neurotrophin 3 [Source:MGI Symbol;Acc:MGI:97380]	0.38211	-1.38794	down
ko04151	PI3K-Akt signaling pathway	ENSMUSG00000050965	Prkca	K02677	EC:2.7.11.13	protein kinase C, alpha [Source:MGI Symbol;Acc:MGI:97595]	2.14952	1.10401	up
ko04370	VEGF signaling pathway	ENSMUSG00000004951	Hspb1	K04455	NA	heat shock protein 1 [Source:MGI Symbol;Acc:MGI:96240]	0.423149	-1.24076	down
ko04370	VEGF signaling pathway	ENSMUSG00000022092	Ppp3cc	K04348	EC:3.1.3.16	protein phosphatase 3, catalytic subunit, gamma isoform [Source:MGI Symbol;Acc:MGI:107162]	2.26923	1.1822	up
ko04370	VEGF signaling pathway	ENSMUSG00000027852	Nras	K07828	NA	neuroblastoma ras oncogene [Source:MGI Symbol;Acc:MGI:97376]	2.29612	1.1992	up
ko04370	VEGF signaling pathway	ENSMUSG00000028914	Casp9	K04399	EC:3.4.22.62	caspase 9 [Source:MGI Symbol;Acc:MGI:1277950]	0.449288	-1.15429	down
ko04370	VEGF signaling pathway	ENSMUSG00000050965	Prkca	K02677	EC:2.7.11.13	protein kinase C, alpha [Source:MGI Symbol;Acc:MGI:97595]	2.14952	1.10401	up
