# Supplementary material for: Krill oil treatment ameliorates lipid metabolism imbalance in chronic unpredicted mild stress-induced depression-like behavior in mice
Source: Front Cell Dev Biol. 2023 Jul 26;11:1180483. doi: 10.3389/fcell.2023.1180483 (PMC10411196; doi:10.3389/fcell.2023.1180483)
Supplement: Supplementary file 1 [file DataSheet1.zip › Supplementary Material/Table 18.XLSX]

## Sheet: MS_O vs MS_W
gene_id	gene_name	Description	log2(fc)	pval	regulation
ENSMUSG00000009470	Tnpo1	transportin 1 [Source:MGI Symbol;Acc:MGI:2681523]	-3.14321	1.1252e-20	down
ENSMUSG00000036198	Arhgap36	Rho GTPase activating protein 36 [Source:MGI Symbol;Acc:MGI:1922654]	-3.89709	1.0502e-17	down
ENSMUSG00000047507	Baiap3	BAI1-associated protein 3 [Source:MGI Symbol;Acc:MGI:2685783]	-2.62497	5.11513e-16	down
ENSMUSG00000062393	Dgkk	diacylglycerol kinase kappa [Source:MGI Symbol;Acc:MGI:3580254]	-4.34232	6.40768e-16	down
ENSMUSG00000054667	Irs4	insulin receptor substrate 4 [Source:MGI Symbol;Acc:MGI:1338009]	-4.42065	1.1536e-15	down
ENSMUSG00000018411	Mapt	microtubule-associated protein tau [Source:MGI Symbol;Acc:MGI:97180]	-2.43834	2.6031e-15	down
ENSMUSG00000040856	Dlk1	delta like non-canonical Notch ligand 1 [Source:MGI Symbol;Acc:MGI:94900]	-4.45118	3.12904e-14	down
ENSMUSG00000031111	Igsf1	immunoglobulin superfamily, member 1 [Source:MGI Symbol;Acc:MGI:2147913]	-2.82713	6.19127e-14	down
ENSMUSG00000038112	AW551984	expressed sequence AW551984 [Source:MGI Symbol;Acc:MGI:2143322]	-2.59343	6.89539e-14	down
ENSMUSG00000038178	Slc43a2	solute carrier family 43, member 2 [Source:MGI Symbol;Acc:MGI:2442746]	-2.57928	6.3605e-13	down
ENSMUSG00000021685	Otp	orthopedia homeobox [Source:MGI Symbol;Acc:MGI:99835]	-5.04106	1.64904e-12	down
ENSMUSG00000092035	Peg10	paternally expressed 10 [Source:MGI Symbol;Acc:MGI:2157785]	-2.2179	1.38303e-11	down
ENSMUSG00000034780	B3galt1	UDP-Gal:betaGlcNAc beta 1,3-galactosyltransferase, polypeptide 1 [Source:MGI Symbol;Acc:MGI:1349403]	2.15747	7.78179e-10	up
ENSMUSG00000036357	Gpr101	G protein-coupled receptor 101 [Source:MGI Symbol;Acc:MGI:2685211]	-2.59919	9.89152e-10	down
ENSMUSG00000031212	Pgr15l	G protein-coupled receptor 15-like [Source:MGI Symbol;Acc:MGI:2676330]	-5.47414	2.75982e-09	down
ENSMUSG00000031340	Gabre	gamma-aminobutyric acid (GABA) A receptor, subunit epsilon [Source:MGI Symbol;Acc:MGI:1330235]	-3.6685	2.92425e-09	down
ENSMUSG00000029193	Cckar	cholecystokinin A receptor [Source:MGI Symbol;Acc:MGI:99478]	-4.78978	8.72763e-09	down
ENSMUSG00000023964	Calcr	calcitonin receptor [Source:MGI Symbol;Acc:MGI:101950]	-4.56695	1.98204e-08	down
ENSMUSG00000031344	Gabrq	gamma-aminobutyric acid (GABA) A receptor, subunit theta [Source:MGI Symbol;Acc:MGI:1888498]	-2.58974	2.16197e-08	down
ENSMUSG00000019913	Sim1	single-minded family bHLH transcription factor 1 [Source:MGI Symbol;Acc:MGI:98306]	-10.1481	2.36649e-08	down
ENSMUSG00000027849	Syt6	synaptotagmin VI [Source:MGI Symbol;Acc:MGI:1859544]	2.68791	3.43445e-08	up
ENSMUSG00000037348	Paqr7	progestin and adipoQ receptor family member VII [Source:MGI Symbol;Acc:MGI:1919154]	-1.70715	3.65888e-08	down
ENSMUSG00000031980	Agt	angiotensinogen (serpin peptidase inhibitor, clade A, member 8) [Source:MGI Symbol;Acc:MGI:87963]	-2.74583	3.81988e-08	down
ENSMUSG00000090486	BC035947	cDNA sequence BC035947 [Source:MGI Symbol;Acc:MGI:2652858]	-3.34337	4.26298e-08	down
ENSMUSG00000068165	Gm10233	predicted pseudogene 10233 [Source:MGI Symbol;Acc:MGI:3704447]	3.38009	4.31812e-08	up
ENSMUSG00000062151	Unc13c	unc-13 homolog C [Source:MGI Symbol;Acc:MGI:2149021]	-2.2492	5.22601e-08	down
ENSMUSG00000033066	Gas7	growth arrest specific 7 [Source:MGI Symbol;Acc:MGI:1202388]	-1.88603	5.66783e-08	down
ENSMUSG00000006522	Itih3	inter-alpha trypsin inhibitor, heavy chain 3 [Source:MGI Symbol;Acc:MGI:96620]	-1.81786	6.48033e-08	down
ENSMUSG00000042607	Asb4	ankyrin repeat and SOCS box-containing 4 [Source:MGI Symbol;Acc:MGI:1929751]	-3.06977	7.31208e-08	down
ENSMUSG00000056972	Magel2	melanoma antigen, family L, 2 [Source:MGI Symbol;Acc:MGI:1351648]	-2.84124	1.0138e-07	down
ENSMUSG00000046844	Vat1l	vesicle amine transport protein 1 like [Source:MGI Symbol;Acc:MGI:2142534]	-1.76192	2.66541e-07	down
ENSMUSG00000026247	Ecel1	endothelin converting enzyme-like 1 [Source:MGI Symbol;Acc:MGI:1343461]	-2.24573	2.80529e-07	down
ENSMUSG00000031130	Brs3	bombesin-like receptor 3 [Source:MGI Symbol;Acc:MGI:1100501]	-5.17195	2.84935e-07	down
ENSMUSG00000021032	Ngb	neuroglobin [Source:MGI Symbol;Acc:MGI:2151886]	-2.80162	3.57636e-07	down
ENSMUSG00000018339	Gpx3	glutathione peroxidase 3 [Source:MGI Symbol;Acc:MGI:105102]	-1.67488	3.78924e-07	down
ENSMUSG00000023064	Sncg	synuclein, gamma [Source:MGI Symbol;Acc:MGI:1298397]	-3.7053	4.30068e-07	down
ENSMUSG00000029546	Uncx	UNC homeobox [Source:MGI Symbol;Acc:MGI:108013]	-6.72736	6.56908e-07	down
ENSMUSG00000020848	Doc2b	double C2, beta [Source:MGI Symbol;Acc:MGI:1100497]	-1.37066	1.25747e-06	down
ENSMUSG00000044988	Ucn3	urocortin 3 [Source:MGI Symbol;Acc:MGI:1932970]	-12.6682	1.62607e-06	down
ENSMUSG00000116652	B830017H08Rik	RIKEN cDNA B830017H08 gene [Source:MGI Symbol;Acc:MGI:3045365]	3.00232	1.99157e-06	up
ENSMUSG00000027301	Oxt	oxytocin [Source:MGI Symbol;Acc:MGI:97453]	-5.0711	2.04315e-06	down
ENSMUSG00000107482	Etfbl	electron transferring flavoprotein, beta polypeptide like [Source:MGI Symbol;Acc:MGI:5753809]	12.7236	2.43458e-06	up
ENSMUSG00000028172	Tacr3	tachykinin receptor 3 [Source:MGI Symbol;Acc:MGI:892968]	-2.25553	2.4479e-06	down
ENSMUSG00000077450	Rab11b	RAB11B, member RAS oncogene family [Source:MGI Symbol;Acc:MGI:99425]	1.3402	2.46485e-06	up
ENSMUSG00000029454	Mapkapk5	MAP kinase-activated protein kinase 5 [Source:MGI Symbol;Acc:MGI:1333110]	1.61684	2.47404e-06	up
ENSMUSG00000094932	Gm2007	predicted gene 2007 [Source:MGI Symbol;Acc:MGI:3780177]	12.1536	2.81608e-06	up
ENSMUSG00000040380	Cbln3	cerebellin 3 precursor protein [Source:MGI Symbol;Acc:MGI:1889286]	-9.01141	4.65502e-06	down
ENSMUSG00000002266	Zim1	zinc finger, imprinted 1 [Source:MGI Symbol;Acc:MGI:1341879]	-1.9627	4.73961e-06	down
ENSMUSG00000022860	Chodl	chondrolectin [Source:MGI Symbol;Acc:MGI:2179069]	-2.89203	7.26995e-06	down
ENSMUSG00000024553	Galr1	galanin receptor 1 [Source:MGI Symbol;Acc:MGI:1096364]	-3.29977	7.27586e-06	down
ENSMUSG00000025203	Scd2	stearoyl-Coenzyme A desaturase 2 [Source:MGI Symbol;Acc:MGI:98240]	-2.13019	7.50944e-06	down
ENSMUSG00000100241	Slc18a3	solute carrier family 18 (vesicular monoamine), member 3 [Source:MGI Symbol;Acc:MGI:1101061]	-2.28894	9.17561e-06	down
ENSMUSG00000042761	Mrap2	melanocortin 2 receptor accessory protein 2 [Source:MGI Symbol;Acc:MGI:3609239]	-1.84067	9.56943e-06	down
ENSMUSG00000028527	Ak4	adenylate kinase 4 [Source:MGI Symbol;Acc:MGI:87979]	-2.59115	1.20379e-05	down
ENSMUSG00000020042	Btbd11	BTB (POZ) domain containing 11 [Source:MGI Symbol;Acc:MGI:1921257]	-1.60679	1.23687e-05	down
ENSMUSG00000027765	P2ry1	purinergic receptor P2Y, G-protein coupled 1 [Source:MGI Symbol;Acc:MGI:105049]	-1.8605	1.63293e-05	down
ENSMUSG00000023945	Slc5a7	solute carrier family 5 (choline transporter), member 7 [Source:MGI Symbol;Acc:MGI:1927126]	-2.09509	1.8127e-05	down
ENSMUSG00000031210	Gpr165	G protein-coupled receptor 165 [Source:MGI Symbol;Acc:MGI:1923456]	-1.88288	1.91022e-05	down
ENSMUSG00000023192	Grm2	glutamate receptor, metabotropic 2 [Source:MGI Symbol;Acc:MGI:1351339]	1.48876	2.14063e-05	up
ENSMUSG00000059005	Hnrnpa3	heterogeneous nuclear ribonucleoprotein A3 [Source:MGI Symbol;Acc:MGI:1917171]	-5.55284	2.98314e-05	down
ENSMUSG00000046157	Tmem229b	transmembrane protein 229B [Source:MGI Symbol;Acc:MGI:2444389]	-2.11397	3.106e-05	down
ENSMUSG00000029595	Lhx5	LIM homeobox protein 5 [Source:MGI Symbol;Acc:MGI:107792]	-3.58031	3.13981e-05	down
ENSMUSG00000016150	Tenm1	teneurin transmembrane protein 1 [Source:MGI Symbol;Acc:MGI:1345185]	-1.48636	3.18971e-05	down
ENSMUSG00000052291	5330438D12Rik	RIKEN cDNA 5330438D12 gene [Source:MGI Symbol;Acc:MGI:3026931]	-2.4423	3.25626e-05	down
ENSMUSG00000036907	C1ql2	complement component 1, q subcomponent-like 2 [Source:MGI Symbol;Acc:MGI:3032521]	-2.27926	3.41068e-05	down
ENSMUSG00000029123	Stk32b	serine/threonine kinase 32B [Source:MGI Symbol;Acc:MGI:1927552]	-1.8386	4.17358e-05	down
ENSMUSG00000033061	Resp18	regulated endocrine-specific protein 18 [Source:MGI Symbol;Acc:MGI:1098222]	-1.30939	4.49761e-05	down
ENSMUSG00000071379	Hpcal1	hippocalcin-like 1 [Source:MGI Symbol;Acc:MGI:1855689]	-1.73998	5.00854e-05	down
ENSMUSG00000029219	Slc10a4	solute carrier family 10 (sodium/bile acid cotransporter family), member 4 [Source:MGI Symbol;Acc:MGI:3606480]	-1.80912	5.31838e-05	down
ENSMUSG00000048234	Rnf149	ring finger protein 149 [Source:MGI Symbol;Acc:MGI:2677438]	-1.29383	5.71061e-05	down
ENSMUSG00000097023	Mir9-3hg	Mir9-3 host gene [Source:MGI Symbol;Acc:MGI:2142071]	2.05224	5.92437e-05	up
ENSMUSG00000003344	Btbd2	BTB (POZ) domain containing 2 [Source:MGI Symbol;Acc:MGI:1933831]	1.11805	6.09044e-05	up
ENSMUSG00000028072	Ntrk1	neurotrophic tyrosine kinase, receptor, type 1 [Source:MGI Symbol;Acc:MGI:97383]	-2.19497	6.70833e-05	down
ENSMUSG00000030500	Slc17a6	solute carrier family 17 (sodium-dependent inorganic phosphate cotransporter), member 6 [Source:MGI Symbol;Acc:MGI:2156052]	-1.83568	7.07201e-05	down
ENSMUSG00000031255	Sytl4	synaptotagmin-like 4 [Source:MGI Symbol;Acc:MGI:1351606]	-2.99242	7.14825e-05	down
ENSMUSG00000060969	Irx1	Iroquois homeobox 1 [Source:MGI Symbol;Acc:MGI:1197515]	-3.92577	7.40594e-05	down
ENSMUSG00000049555	Tmie	transmembrane inner ear [Source:MGI Symbol;Acc:MGI:2159400]	-1.70334	7.52903e-05	down
ENSMUSG00000086228	Ubap1l	ubiquitin-associated protein 1-like [Source:MGI Symbol;Acc:MGI:2685360]	-2.21559	7.63679e-05	down
ENSMUSG00000041261	Car8	carbonic anhydrase 8 [Source:MGI Symbol;Acc:MGI:88253]	-5.36032	7.68257e-05	down
ENSMUSG00000054901	Arhgef33	Rho guanine nucleotide exchange factor (GEF) 33 [Source:MGI Symbol;Acc:MGI:2685787]	-4.50073	7.79626e-05	down
ENSMUSG00000078897	Gm4724	predicted gene 4724 [Source:MGI Symbol;Acc:MGI:3782904]	-6.42037	8.16771e-05	down
ENSMUSG00000067724	Gbx1	gastrulation brain homeobox 1 [Source:MGI Symbol;Acc:MGI:95667]	-2.8286	8.22077e-05	down
ENSMUSG00000091705	H2-Q2	histocompatibility 2, Q region locus 2 [Source:MGI Symbol;Acc:MGI:95931]	-3.31141	8.23189e-05	down
ENSMUSG00000093536	Smim17	small integral membrane protein 17 [Source:MGI Symbol;Acc:MGI:4365374]	-1.77348	8.76903e-05	down
ENSMUSG00000018593	Sparc	secreted acidic cysteine rich glycoprotein [Source:MGI Symbol;Acc:MGI:98373]	-1.69707	9.0549e-05	down
ENSMUSG00000039095	En2	engrailed 2 [Source:MGI Symbol;Acc:MGI:95390]	-5.84373	9.12008e-05	down
ENSMUSG00000069014	Gm5641	predicted gene 5641 [Source:MGI Symbol;Acc:MGI:3645731]	-2.18407	9.22646e-05	down
ENSMUSG00000024420	Zfp521	zinc finger protein 521 [Source:MGI Symbol;Acc:MGI:95459]	-2.40928	9.71709e-05	down
ENSMUSG00000001741	Il16	interleukin 16 [Source:MGI Symbol;Acc:MGI:1270855]	-4.17405	9.93808e-05	down
ENSMUSG00000037727	Avp	arginine vasopressin [Source:MGI Symbol;Acc:MGI:88121]	-4.34906	0.000104487	down
ENSMUSG00000055333	Fat2	FAT atypical cadherin 2 [Source:MGI Symbol;Acc:MGI:2685369]	-6.61479	0.000112343	down
ENSMUSG00000032641	Gpr19	G protein-coupled receptor 19 [Source:MGI Symbol;Acc:MGI:892973]	1.82643	0.000127997	up
ENSMUSG00000021556	Golm1	golgi membrane protein 1 [Source:MGI Symbol;Acc:MGI:1917329]	1.29289	0.000131636	up
ENSMUSG00000010066	Cacna2d2	calcium channel, voltage-dependent, alpha 2/delta subunit 2 [Source:MGI Symbol;Acc:MGI:1929813]	-1.20586	0.000132789	down
ENSMUSG00000022996	Wnt10b	wingless-type MMTV integration site family, member 10B [Source:MGI Symbol;Acc:MGI:108061]	2.32159	0.000135645	up
ENSMUSG00000056234	Ncoa4	nuclear receptor coactivator 4 [Source:MGI Symbol;Acc:MGI:1350932]	-1.77896	0.000138015	down
ENSMUSG00000101133	Gm29050	predicted gene 29050 [Source:MGI Symbol;Acc:MGI:5579756]	3.26224	0.000145221	up
ENSMUSG00000049907	Rasl11b	RAS-like, family 11, member B [Source:MGI Symbol;Acc:MGI:1916189]	1.44671	0.000152754	up
ENSMUSG00000087437	Gm13112	predicted gene 13112 [Source:MGI Symbol;Acc:MGI:3701127]	-2.5248	0.000159479	down
ENSMUSG00000056947	Mab21l1	mab-21-like 1 [Source:MGI Symbol;Acc:MGI:1333773]	-3.45888	0.000178747	down
ENSMUSG00000103037	Pcdhgb1	protocadherin gamma subfamily B, 1 [Source:MGI Symbol;Acc:MGI:1935169]	-3.03124	0.000192006	down
ENSMUSG00000021919	Chat	choline acetyltransferase [Source:MGI Symbol;Acc:MGI:88392]	-1.7266	0.000193883	down
ENSMUSG00000057098	Ebf1	early B cell factor 1 [Source:MGI Symbol;Acc:MGI:95275]	-2.59249	0.000198593	down
ENSMUSG00000010080	Epn3	epsin 3 [Source:MGI Symbol;Acc:MGI:1919139]	-3.4391	0.000202822	down
ENSMUSG00000031825	Crispld2	cysteine-rich secretory protein LCCL domain containing 2 [Source:MGI Symbol;Acc:MGI:1926142]	2.08208	0.000205562	up
ENSMUSG00000048540	Nhlh2	nescient helix loop helix 2 [Source:MGI Symbol;Acc:MGI:97324]	-3.45951	0.000250014	down
ENSMUSG00000043463	Rab9b	RAB9B, member RAS oncogene family [Source:MGI Symbol;Acc:MGI:2442454]	-1.24976	0.000257339	down
ENSMUSG00000032411	Tfdp2	transcription factor Dp 2 [Source:MGI Symbol;Acc:MGI:107167]	2.1222	0.000275159	up
ENSMUSG00000058183	Mmel1	membrane metallo-endopeptidase-like 1 [Source:MGI Symbol;Acc:MGI:1351603]	-2.69455	0.000284688	down
ENSMUSG00000005357	Slc1a6	solute carrier family 1 (high affinity aspartate/glutamate transporter), member 6 [Source:MGI Symbol;Acc:MGI:1096331]	-2.69864	0.000285532	down
ENSMUSG00000072647	Adam1a	a disintegrin and metallopeptidase domain 1a [Source:MGI Symbol;Acc:MGI:2429504]	-1.40438	0.000301568	down
ENSMUSG00000027335	Adra1d	adrenergic receptor, alpha 1d [Source:MGI Symbol;Acc:MGI:106673]	1.43679	0.000302751	up
ENSMUSG00000009075	Cabp7	calcium binding protein 7 [Source:MGI Symbol;Acc:MGI:2183437]	-1.9125	0.000320586	down
ENSMUSG00000015396	Cd83	CD83 antigen [Source:MGI Symbol;Acc:MGI:1328316]	-1.42573	0.000332699	down
ENSMUSG00000002930	Ppp1r17	protein phosphatase 1, regulatory subunit 17 [Source:MGI Symbol;Acc:MGI:1333876]	-4.41347	0.000336165	down
ENSMUSG00000051029	Serpinb1b	serine (or cysteine) peptidase inhibitor, clade B, member 1b [Source:MGI Symbol;Acc:MGI:2445361]	-2.68488	0.000340142	down
ENSMUSG00000043639	Rbm20	RNA binding motif protein 20 [Source:MGI Symbol;Acc:MGI:1920963]	2.14198	0.000346197	up
ENSMUSG00000056162	Cndp1	carnosine dipeptidase 1 (metallopeptidase M20 family) [Source:MGI Symbol;Acc:MGI:2451097]	2.19723	0.000368551	up
ENSMUSG00000042671	Rgs8	regulator of G-protein signaling 8 [Source:MGI Symbol;Acc:MGI:108408]	-2.17639	0.00039694	down
ENSMUSG00000053080	2700081O15Rik	RIKEN cDNA 2700081O15 gene [Source:MGI Symbol;Acc:MGI:1919667]	1.75289	0.000401281	up
ENSMUSG00000071424	Grid2	glutamate receptor, ionotropic, delta 2 [Source:MGI Symbol;Acc:MGI:95813]	-2.33004	0.000408239	down
ENSMUSG00000078880	Gm14308	predicted gene 14308 [Source:MGI Symbol;Acc:MGI:3782921]	-3.40818	0.000444976	down
ENSMUSG00000020788	Atp2a3	ATPase, Ca++ transporting, ubiquitous [Source:MGI Symbol;Acc:MGI:1194503]	-3.24082	0.000477512	down
ENSMUSG00000096775	Gm5796	predicted gene 5796 [Source:MGI Symbol;Acc:MGI:3779522]	-2.30003	0.000489074	down
ENSMUSG00000014846	Tppp3	tubulin polymerization-promoting protein family member 3 [Source:MGI Symbol;Acc:MGI:1915221]	-1.56194	0.000504647	down
ENSMUSG00000027520	Zdbf2	zinc finger, DBF-type containing 2 [Source:MGI Symbol;Acc:MGI:1921134]	-1.34286	0.000531903	down
ENSMUSG00000034486	Gbx2	gastrulation brain homeobox 2 [Source:MGI Symbol;Acc:MGI:95668]	-2.28013	0.000540634	down
ENSMUSG00000028150	Rorc	RAR-related orphan receptor gamma [Source:MGI Symbol;Acc:MGI:104856]	-2.84668	0.000553159	down
ENSMUSG00000017400	Stac2	SH3 and cysteine rich domain 2 [Source:MGI Symbol;Acc:MGI:2144518]	1.00073	0.000564545	up
ENSMUSG00000070570	Slc17a7	solute carrier family 17 (sodium-dependent inorganic phosphate cotransporter), member 7 [Source:MGI Symbol;Acc:MGI:1920211]	1.2939	0.000573426	up
ENSMUSG00000031789	Cngb1	cyclic nucleotide gated channel beta 1 [Source:MGI Symbol;Acc:MGI:2664102]	-2.41137	0.000632433	down
ENSMUSG00000067786	Nnat	neuronatin [Source:MGI Symbol;Acc:MGI:104716]	-1.36446	0.000638841	down
ENSMUSG00000038257	Glra3	glycine receptor, alpha 3 subunit [Source:MGI Symbol;Acc:MGI:95749]	-1.76682	0.000699919	down
ENSMUSG00000034701	Neurod1	neurogenic differentiation 1 [Source:MGI Symbol;Acc:MGI:1339708]	-3.33136	0.000716822	down
ENSMUSG00000028222	Calb1	calbindin 1 [Source:MGI Symbol;Acc:MGI:88248]	-2.00632	0.000726695	down
ENSMUSG00000000440	Pparg	peroxisome proliferator activated receptor gamma [Source:MGI Symbol;Acc:MGI:97747]	1.50109	0.000736416	up
ENSMUSG00000021647	Cartpt	CART prepropeptide [Source:MGI Symbol;Acc:MGI:1351330]	-1.41156	0.00073717	down
ENSMUSG00000037536	Fbxo34	F-box protein 34 [Source:MGI Symbol;Acc:MGI:1926188]	-1.93701	0.000748586	down
ENSMUSG00000095366	Gm21860	predicted gene, 21860 [Source:MGI Symbol;Acc:MGI:5434024]	-1.69656	0.000758298	down
ENSMUSG00000022053	Ebf2	early B cell factor 2 [Source:MGI Symbol;Acc:MGI:894332]	-2.50413	0.000770203	down
ENSMUSG00000025727	A930017K11Rik	RIKEN cDNA A930017K11 gene [Source:MGI Symbol;Acc:MGI:2442713]	-3.16908	0.000771655	down
ENSMUSG00000063506	Arhgap22	Rho GTPase activating protein 22 [Source:MGI Symbol;Acc:MGI:2443418]	1.42002	0.000832863	up
ENSMUSG00000039954	Stk32a	serine/threonine kinase 32A [Source:MGI Symbol;Acc:MGI:2442403]	-1.32158	0.000881005	down
ENSMUSG00000074939	Chrm5	cholinergic receptor, muscarinic 5 [Source:MGI Symbol;Acc:MGI:109248]	-2.36158	0.000901745	down
ENSMUSG00000032034	Kcnj5	potassium inwardly-rectifying channel, subfamily J, member 5 [Source:MGI Symbol;Acc:MGI:104755]	-1.83826	0.000911154	down
ENSMUSG00000055430	Nap1l5	nucleosome assembly protein 1-like 5 [Source:MGI Symbol;Acc:MGI:1923555]	-1.13683	0.000935697	down
ENSMUSG00000039405	Prss23	protease, serine 23 [Source:MGI Symbol;Acc:MGI:1923703]	1.54431	0.000942755	up
ENSMUSG00000020182	Ddc	dopa decarboxylase [Source:MGI Symbol;Acc:MGI:94876]	-1.52229	0.000979618	down
ENSMUSG00000037206	Islr	immunoglobulin superfamily containing leucine-rich repeat [Source:MGI Symbol;Acc:MGI:1349645]	1.45549	0.00103111	up
ENSMUSG00000067276	Capn6	calpain 6 [Source:MGI Symbol;Acc:MGI:1100850]	1.58252	0.00107789	up
ENSMUSG00000000120	Ngfr	nerve growth factor receptor (TNFR superfamily, member 16) [Source:MGI Symbol;Acc:MGI:97323]	-1.46122	0.00108082	down
ENSMUSG00000052861	Dnah6	dynein, axonemal, heavy chain 6 [Source:MGI Symbol;Acc:MGI:107744]	-3.04603	0.00110299	down
ENSMUSG00000111000	Gm47108	predicted gene, 47108 [Source:MGI Symbol;Acc:MGI:6095846]	2.13388	0.00111037	up
ENSMUSG00000018470	Kcnab3	potassium voltage-gated channel, shaker-related subfamily, beta member 3 [Source:MGI Symbol;Acc:MGI:1336208]	1.07582	0.00113715	up
ENSMUSG00000029697	Fezf1	Fez family zinc finger 1 [Source:MGI Symbol;Acc:MGI:1920441]	-4.60253	0.00114823	down
ENSMUSG00000046415	B430212C06Rik	RIKEN cDNA B430212C06 gene [Source:MGI Symbol;Acc:MGI:2442134]	-3.17198	0.00117717	down
ENSMUSG00000095276	Gfy	golgi-associated olfactory signaling regulator [Source:MGI Symbol;Acc:MGI:2685427]	2.24241	0.00119287	up
ENSMUSG00000031962	Cdh15	cadherin 15 [Source:MGI Symbol;Acc:MGI:106672]	-2.86083	0.00128002	down
ENSMUSG00000061080	Lsamp	limbic system-associated membrane protein [Source:MGI Symbol;Acc:MGI:1261760]	-1.61191	0.00130903	down
ENSMUSG00000019359	Gdpd2	glycerophosphodiester phosphodiesterase domain containing 2 [Source:MGI Symbol;Acc:MGI:1918834]	-1.46734	0.00136676	down
ENSMUSG00000030111	A2m	alpha-2-macroglobulin [Source:MGI Symbol;Acc:MGI:2449119]	-3.2146	0.00136933	down
ENSMUSG00000052446	Zfp961	zinc finger protein 961 [Source:MGI Symbol;Acc:MGI:3583954]	-1.56052	0.00138724	down
ENSMUSG00000090799	Klhl33	kelch-like 33 [Source:MGI Symbol;Acc:MGI:3644593]	-1.8755	0.00149072	down
ENSMUSG00000057777	Mab21l2	mab-21-like 2 [Source:MGI Symbol;Acc:MGI:1346022]	-3.91829	0.00152653	down
ENSMUSG00000020098	Pcbd1	pterin 4 alpha carbinolamine dehydratase/dimerization cofactor of hepatocyte nuclear factor 1 alpha (TCF1) 1 [Source:MGI Symbol;Acc:MGI:94873]	-1.4613	0.0015505	down
ENSMUSG00000002944	Cd36	CD36 molecule [Source:MGI Symbol;Acc:MGI:107899]	-3.58398	0.00164188	down
ENSMUSG00000000214	Th	tyrosine hydroxylase [Source:MGI Symbol;Acc:MGI:98735]	1.63954	0.00171043	up
ENSMUSG00000042793	Lgr6	leucine-rich repeat-containing G protein-coupled receptor 6 [Source:MGI Symbol;Acc:MGI:2441805]	1.93987	0.00178571	up
ENSMUSG00000025504	Eps8l2	EPS8-like 2 [Source:MGI Symbol;Acc:MGI:2138828]	-2.57935	0.00182322	down
ENSMUSG00000003573	Homer3	homer scaffolding protein 3 [Source:MGI Symbol;Acc:MGI:1347359]	-2.68608	0.0018619	down
ENSMUSG00000033863	Klf9	Kruppel-like factor 9 [Source:MGI Symbol;Acc:MGI:1333856]	1.27966	0.00196387	up
ENSMUSG00000048899	Rimkla	ribosomal modification protein rimK-like family member A [Source:MGI Symbol;Acc:MGI:3040686]	-1.17288	0.0020126	down
ENSMUSG00000000263	Glra1	glycine receptor, alpha 1 subunit [Source:MGI Symbol;Acc:MGI:95747]	-3.40938	0.002015	down
ENSMUSG00000047085	Lrrc4b	leucine rich repeat containing 4B [Source:MGI Symbol;Acc:MGI:3027390]	1.19385	0.00207717	up
ENSMUSG00000118608	BX682230	MAGE family member like pseudogene	-1.41665	0.00220495	down
ENSMUSG00000049571	Cfap46	cilia and flagella associated protein 46 [Source:MGI Symbol;Acc:MGI:2444387]	-1.76998	0.00223826	down
ENSMUSG00000024871	Doc2g	double C2, gamma [Source:MGI Symbol;Acc:MGI:1926250]	2.04313	0.00226737	up
ENSMUSG00000027489	Necab3	N-terminal EF-hand calcium binding protein 3 [Source:MGI Symbol;Acc:MGI:1861721]	1.10954	0.00228366	up
ENSMUSG00000055945	Prr18	proline rich 18 [Source:MGI Symbol;Acc:MGI:2443403]	-1.06893	0.00231562	down
ENSMUSG00000032532	Cck	cholecystokinin [Source:MGI Symbol;Acc:MGI:88297]	1.43716	0.00240245	up
ENSMUSG00000027965	Olfm3	olfactomedin 3 [Source:MGI Symbol;Acc:MGI:2387329]	-1.34949	0.00245622	down
ENSMUSG00000038872	Zfhx3	zinc finger homeobox 3 [Source:MGI Symbol;Acc:MGI:99948]	-1.41444	0.00245874	down
ENSMUSG00000026730	Pter	phosphotriesterase related [Source:MGI Symbol;Acc:MGI:107372]	-2.30035	0.00251852	down
ENSMUSG00000074228	Gm10645	predicted gene 10645 [Source:MGI Symbol;Acc:MGI:3704313]	2.00351	0.0025431	up
ENSMUSG00000034107	Ano7	anoctamin 7 [Source:MGI Symbol;Acc:MGI:3052714]	-2.83351	0.00255283	down
ENSMUSG00000074305	Peak1	pseudopodium-enriched atypical kinase 1 [Source:MGI Symbol;Acc:MGI:2442366]	-1.02639	0.00264899	down
ENSMUSG00000072847	A530017D24Rik	RIKEN cDNA A530017D24 gene [Source:MGI Symbol;Acc:MGI:2144320]	1.21505	0.00272242	up
ENSMUSG00000022865	Cxadr	coxsackie virus and adenovirus receptor [Source:MGI Symbol;Acc:MGI:1201679]	1.51696	0.00279242	up
ENSMUSG00000026452	Syt2	synaptotagmin II [Source:MGI Symbol;Acc:MGI:99666]	-1.73586	0.00280816	down
ENSMUSG00000025083	Afap1l2	actin filament associated protein 1-like 2 [Source:MGI Symbol;Acc:MGI:2147658]	-1.6911	0.00281809	down
ENSMUSG00000045288	Ush1g	USH1 protein network component sans [Source:MGI Symbol;Acc:MGI:2450757]	1.82475	0.00295911	up
ENSMUSG00000035273	Hpse	heparanase [Source:MGI Symbol;Acc:MGI:1343124]	1.90687	0.00299341	up
ENSMUSG00000113211	4921525O09Rik	RIKEN cDNA 4921525O09 gene [Source:MGI Symbol;Acc:MGI:1921300]	-3.80882	0.00300636	down
ENSMUSG00000004633	Chn2	chimerin 2 [Source:MGI Symbol;Acc:MGI:1917243]	-1.87028	0.00325518	down
ENSMUSG00000112466	Gm29674	predicted gene, 29674 [Source:MGI Symbol;Acc:MGI:5588833]	2.01642	0.00327867	up
ENSMUSG00000028753	Vwa5b1	von Willebrand factor A domain containing 5B1 [Source:MGI Symbol;Acc:MGI:1922968]	-1.59751	0.00343483	down
ENSMUSG00000059195	Gm12715	predicted gene 12715 [Source:MGI Symbol;Acc:MGI:3650759]	1.14577	0.00345218	up
ENSMUSG00000042099	Kank3	KN motif and ankyrin repeat domains 3 [Source:MGI Symbol;Acc:MGI:1098615]	1.41305	0.00353755	up
ENSMUSG00000082809	Gm14150	predicted gene 14150 [Source:MGI Symbol;Acc:MGI:3651006]	2.08897	0.00354923	up
ENSMUSG00000109868	Gm39244	predicted gene, 39244 [Source:MGI Symbol;Acc:MGI:5622129]	-2.20737	0.00356739	down
ENSMUSG00000021277	Traf3	TNF receptor-associated factor 3 [Source:MGI Symbol;Acc:MGI:108041]	-1.26035	0.00357142	down
ENSMUSG00000024076	Vit	vitrin [Source:MGI Symbol;Acc:MGI:1921449]	-1.4522	0.00371784	down
ENSMUSG00000047654	Tssk6	testis-specific serine kinase 6 [Source:MGI Symbol;Acc:MGI:2148775]	1.62472	0.00372402	up
ENSMUSG00000030317	Timp4	tissue inhibitor of metalloproteinase 4 [Source:MGI Symbol;Acc:MGI:109125]	-1.59533	0.00372651	down
ENSMUSG00000031216	Stard8	START domain containing 8 [Source:MGI Symbol;Acc:MGI:2448556]	1.17158	0.00373314	up
ENSMUSG00000011171	Vipr2	vasoactive intestinal peptide receptor 2 [Source:MGI Symbol;Acc:MGI:107166]	1.56657	0.00374623	up
ENSMUSG00000036779	Tent4b	terminal nucleotidyltransferase 4B [Source:MGI Symbol;Acc:MGI:1917820]	-1.21417	0.00380056	down
ENSMUSG00000027931	Npr1	natriuretic peptide receptor 1 [Source:MGI Symbol;Acc:MGI:97371]	1.35482	0.00386084	up
ENSMUSG00000074872	Ctxn2	cortexin 2 [Source:MGI Symbol;Acc:MGI:2139444]	-1.2396	0.00398822	down
ENSMUSG00000018822	Sfrp5	secreted frizzled-related sequence protein 5 [Source:MGI Symbol;Acc:MGI:1860298]	-1.46478	0.00406435	down
ENSMUSG00000020902	Ntn1	netrin 1 [Source:MGI Symbol;Acc:MGI:105088]	-1.16976	0.00407303	down
ENSMUSG00000031410	Nxf7	nuclear RNA export factor 7 [Source:MGI Symbol;Acc:MGI:2159343]	2.6149	0.00412681	up
ENSMUSG00000031374	Zfp92	zinc finger protein 92 [Source:MGI Symbol;Acc:MGI:108094]	-1.27145	0.00413105	down
ENSMUSG00000078879	Zfp973	zinc finger protein 973 [Source:MGI Symbol;Acc:MGI:3615331]	1.85609	0.00413535	up
ENSMUSG00000027318	Adam33	a disintegrin and metallopeptidase domain 33 [Source:MGI Symbol;Acc:MGI:1341813]	1.6401	0.00415455	up
ENSMUSG00000025927	Tfap2b	transcription factor AP-2 beta [Source:MGI Symbol;Acc:MGI:104672]	-3.20827	0.00416871	down
ENSMUSG00000075316	Scn9a	sodium channel, voltage-gated, type IX, alpha [Source:MGI Symbol;Acc:MGI:107636]	-1.46637	0.00420968	down
ENSMUSG00000032202	Rab27a	RAB27A, member RAS oncogene family [Source:MGI Symbol;Acc:MGI:1861441]	-1.27688	0.00421983	down
ENSMUSG00000070601	Vmn2r84	vomeronasal 2, receptor 84 [Source:MGI Symbol;Acc:MGI:3643367]	1.9122	0.00425073	up
ENSMUSG00000085139	A730046J19Rik	RIKEN cDNA A730046J19 gene [Source:MGI Symbol;Acc:MGI:2442684]	-2.13546	0.00427584	down
ENSMUSG00000024027	Glp1r	glucagon-like peptide 1 receptor [Source:MGI Symbol;Acc:MGI:99571]	-1.36157	0.00431458	down
ENSMUSG00000028661	Epha8	Eph receptor A8 [Source:MGI Symbol;Acc:MGI:109378]	-1.54805	0.00434816	down
ENSMUSG00000005534	Insr	insulin receptor [Source:MGI Symbol;Acc:MGI:96575]	-1.12708	0.00440877	down
ENSMUSG00000050201	Otop2	otopetrin 2 [Source:MGI Symbol;Acc:MGI:2388365]	2.08363	0.00443221	up
ENSMUSG00000097960	A330074K22Rik	RIKEN cDNA A330074K22 gene [Source:MGI Symbol;Acc:MGI:3045392]	-1.48431	0.0044626	down
ENSMUSG00000001120	Pcbp3	poly(rC) binding protein 3 [Source:MGI Symbol;Acc:MGI:1890470]	1.27464	0.00447152	up
ENSMUSG00000058174	Gm5148	predicted gene 5148 [Source:MGI Symbol;Acc:MGI:3646006]	-1.19612	0.00453701	down
ENSMUSG00000051043	Gprc5c	G protein-coupled receptor, family C, group 5, member C [Source:MGI Symbol;Acc:MGI:1917605]	-2.34921	0.00454694	down
ENSMUSG00000028539	Artn	artemin [Source:MGI Symbol;Acc:MGI:1333791]	2.26655	0.0045596	up
ENSMUSG00000003644	Rps6ka1	ribosomal protein S6 kinase polypeptide 1 [Source:MGI Symbol;Acc:MGI:104558]	-1.56986	0.00458999	down
ENSMUSG00000037653	Kctd8	potassium channel tetramerisation domain containing 8 [Source:MGI Symbol;Acc:MGI:2443804]	-1.35105	0.00462846	down
ENSMUSG00000078588	Ccdc24	coiled-coil domain containing 24 [Source:MGI Symbol;Acc:MGI:2685874]	-1.8799	0.00478578	down
ENSMUSG00000091957	Rps2-ps10	ribosomal protein S2, pseudogene 10 [Source:MGI Symbol;Acc:MGI:3645604]	-2.39774	0.00480577	down
ENSMUSG00000038843	Gcnt1	glucosaminyl (N-acetyl) transferase 1, core 2 [Source:MGI Symbol;Acc:MGI:95676]	1.45764	0.00481751	up
ENSMUSG00000028755	Cda	cytidine deaminase [Source:MGI Symbol;Acc:MGI:1919519]	-1.92476	0.00484236	down
ENSMUSG00000103800	Pcdha8	protocadherin alpha 8 [Source:MGI Symbol;Acc:MGI:2681879]	2.01716	0.00486807	up
ENSMUSG00000068587	Mgam	maltase-glucoamylase [Source:MGI Symbol;Acc:MGI:1203495]	2.36992	0.00497407	up
ENSMUSG00000025723	Nmb	neuromedin B [Source:MGI Symbol;Acc:MGI:1915289]	1.82807	0.00500439	up
ENSMUSG00000031557	Plekha2	pleckstrin homology domain-containing, family A (phosphoinositide binding specific) member 2 [Source:MGI Symbol;Acc:MGI:1928144]	1.25948	0.00507613	up
ENSMUSG00000038855	Itpkb	inositol 1,4,5-trisphosphate 3-kinase B [Source:MGI Symbol;Acc:MGI:109235]	-1.21594	0.00509288	down
ENSMUSG00000034157	Cipc	CLOCK interacting protein, circadian [Source:MGI Symbol;Acc:MGI:1919185]	-1.37362	0.0052344	down
ENSMUSG00000024347	Psd2	pleckstrin and Sec7 domain containing 2 [Source:MGI Symbol;Acc:MGI:1921252]	-1.2336	0.00525161	down
ENSMUSG00000026308	Klhl30	kelch-like 30 [Source:MGI Symbol;Acc:MGI:1918038]	2.25505	0.00525431	up
ENSMUSG00000039720	Got1l1	glutamic-oxaloacetic transaminase 1-like 1 [Source:MGI Symbol;Acc:MGI:1923865]	-2.11921	0.00527268	down
ENSMUSG00000044950	Pwwp2a	PWWP domain containing 2A [Source:MGI Symbol;Acc:MGI:1918052]	-1.0395	0.00527796	down
ENSMUSG00000005716	Pvalb	parvalbumin [Source:MGI Symbol;Acc:MGI:97821]	-2.76098	0.00535788	down
ENSMUSG00000050010	Shisa3	shisa family member 3 [Source:MGI Symbol;Acc:MGI:3041225]	2.03376	0.00535812	up
ENSMUSG00000059645	Gm7361	predicted gene 7361 [Source:MGI Symbol;Acc:MGI:3805965]	-1.79893	0.00544702	down
ENSMUSG00000041660	Bbox1	butyrobetaine (gamma), 2-oxoglutarate dioxygenase 1 (gamma-butyrobetaine hydroxylase) [Source:MGI Symbol;Acc:MGI:1891372]	-1.95531	0.00554749	down
ENSMUSG00000010175	Prox1	prospero homeobox 1 [Source:MGI Symbol;Acc:MGI:97772]	-1.43774	0.00554795	down
ENSMUSG00000002228	Ppm1j	protein phosphatase 1J [Source:MGI Symbol;Acc:MGI:1919137]	1.59797	0.00557289	up
ENSMUSG00000026655	Fam107b	family with sequence similarity 107, member B [Source:MGI Symbol;Acc:MGI:1913790]	-2.10985	0.00564974	down
ENSMUSG00000041703	Zic5	zinc finger protein of the cerebellum 5 [Source:MGI Symbol;Acc:MGI:1929518]	-1.98288	0.00570425	down
ENSMUSG00000022092	Ppp3cc	protein phosphatase 3, catalytic subunit, gamma isoform [Source:MGI Symbol;Acc:MGI:107162]	1.00278	0.00579088	up
ENSMUSG00000035582	Gdpd4	glycerophosphodiester phosphodiesterase domain containing 4 [Source:MGI Symbol;Acc:MGI:3606573]	2.06788	0.00579594	up
ENSMUSG00000061086	Myl4	myosin, light polypeptide 4 [Source:MGI Symbol;Acc:MGI:97267]	2.18261	0.00596552	up
ENSMUSG00000021943	Gdf10	growth differentiation factor 10 [Source:MGI Symbol;Acc:MGI:95684]	-2.13077	0.00599091	down
ENSMUSG00000030337	Vamp1	vesicle-associated membrane protein 1 [Source:MGI Symbol;Acc:MGI:1313276]	-1.54976	0.00604906	down
ENSMUSG00000014782	Plekhg4	pleckstrin homology domain containing, family G (with RhoGef domain) member 4 [Source:MGI Symbol;Acc:MGI:2142544]	-1.59558	0.00605896	down
ENSMUSG00000110980	Gm47204	predicted gene, 47204 [Source:MGI Symbol;Acc:MGI:6096003]	1.338	0.00609778	up
ENSMUSG00000023046	Igfbp6	insulin-like growth factor binding protein 6 [Source:MGI Symbol;Acc:MGI:96441]	1.04794	0.00611947	up
ENSMUSG00000038295	Atg9b	autophagy related 9B [Source:MGI Symbol;Acc:MGI:2685420]	-1.13051	0.00629157	down
ENSMUSG00000019312	Grb7	growth factor receptor bound protein 7 [Source:MGI Symbol;Acc:MGI:102683]	-1.5799	0.00632918	down
ENSMUSG00000035105	Egln3	egl-9 family hypoxia-inducible factor 3 [Source:MGI Symbol;Acc:MGI:1932288]	1.1347	0.00653956	up
ENSMUSG00000104148	Pcdha2	protocadherin alpha 2 [Source:MGI Symbol;Acc:MGI:2681880]	-1.51537	0.00654337	down
ENSMUSG00000006154	Eps8l1	EPS8-like 1 [Source:MGI Symbol;Acc:MGI:1914675]	1.6584	0.00655095	up
ENSMUSG00000075224	Lrrc55	leucine rich repeat containing 55 [Source:MGI Symbol;Acc:MGI:2685197]	1.37941	0.00656683	up
ENSMUSG00000028261	Ndufaf4	NADH:ubiquinone oxidoreductase complex assembly factor 4 [Source:MGI Symbol;Acc:MGI:1915743]	-1.43711	0.00663333	down
ENSMUSG00000035948	Acss3	acyl-CoA synthetase short-chain family member 3 [Source:MGI Symbol;Acc:MGI:2685720]	-1.6039	0.00667389	down
ENSMUSG00000076612	Ighg2c	immunoglobulin heavy constant gamma 2C [Source:MGI Symbol;Acc:MGI:2686979]	1.84076	0.00669459	up
ENSMUSG00000045246	Kcng4	potassium voltage-gated channel, subfamily G, member 4 [Source:MGI Symbol;Acc:MGI:1913983]	-2.84762	0.0067485	down
ENSMUSG00000100707	Gm28523	predicted gene 28523 [Source:MGI Symbol;Acc:MGI:5579229]	-2.1303	0.00690018	down
ENSMUSG00000034570	Inpp5j	inositol polyphosphate 5-phosphatase J [Source:MGI Symbol;Acc:MGI:2158663]	1.1683	0.00694375	up
ENSMUSG00000032360	Hcrtr2	hypocretin (orexin) receptor 2 [Source:MGI Symbol;Acc:MGI:2680765]	-1.49802	0.00695208	down
ENSMUSG00000055775	Myh8	myosin, heavy polypeptide 8, skeletal muscle, perinatal [Source:MGI Symbol;Acc:MGI:1339712]	2.02288	0.00714441	up
ENSMUSG00000032908	Sgpp2	sphingosine-1-phosphate phosphotase 2 [Source:MGI Symbol;Acc:MGI:3589109]	-1.48548	0.00727853	down
ENSMUSG00000020334	Slc22a4	solute carrier family 22 (organic cation transporter), member 4 [Source:MGI Symbol;Acc:MGI:1353479]	-1.86401	0.0072874	down
ENSMUSG00000048721	Fndc9	fibronectin type III domain containing 9 [Source:MGI Symbol;Acc:MGI:2443410]	-1.42737	0.00729469	down
ENSMUSG00000020847	Rph3al	rabphilin 3A-like (without C2 domains) [Source:MGI Symbol;Acc:MGI:1923492]	-1.57179	0.00735342	down
ENSMUSG00000030551	Nr2f2	nuclear receptor subfamily 2, group F, member 2 [Source:MGI Symbol;Acc:MGI:1352452]	-1.12642	0.00736713	down
ENSMUSG00000020892	Aloxe3	arachidonate lipoxygenase 3 [Source:MGI Symbol;Acc:MGI:1345140]	-1.2293	0.00737701	down
ENSMUSG00000027843	Ptpn22	protein tyrosine phosphatase, non-receptor type 22 (lymphoid) [Source:MGI Symbol;Acc:MGI:107170]	-3.37822	0.00739825	down
ENSMUSG00000021903	Galnt15	polypeptide N-acetylgalactosaminyltransferase 15 [Source:MGI Symbol;Acc:MGI:1926004]	-2.27854	0.00747722	down
ENSMUSG00000045871	Slitrk6	SLIT and NTRK-like family, member 6 [Source:MGI Symbol;Acc:MGI:2443198]	-1.59646	0.00752981	down
ENSMUSG00000033740	St18	suppression of tumorigenicity 18 [Source:MGI Symbol;Acc:MGI:2446700]	-1.69569	0.00759202	down
ENSMUSG00000026344	Lypd1	Ly6/Plaur domain containing 1 [Source:MGI Symbol;Acc:MGI:1919835]	-1.15791	0.00767602	down
ENSMUSG00000031070	Mrgprf	MAS-related GPR, member F [Source:MGI Symbol;Acc:MGI:2384823]	-2.45913	0.00784796	down
ENSMUSG00000095545	Zfp969	zinc finger protein 969 [Source:MGI Symbol;Acc:MGI:3782422]	-1.40798	0.0079611	down
ENSMUSG00000001435	Col18a1	collagen, type XVIII, alpha 1 [Source:MGI Symbol;Acc:MGI:88451]	-1.90676	0.00797913	down
ENSMUSG00000103332	Pcdhga2	protocadherin gamma subfamily A, 2 [Source:MGI Symbol;Acc:MGI:1935214]	2.72671	0.00805589	up
ENSMUSG00000053441	Adamts19	a disintegrin-like and metallopeptidase (reprolysin type) with thrombospondin type 1 motif, 19 [Source:MGI Symbol;Acc:MGI:2442875]	2.00129	0.00821261	up
ENSMUSG00000021280	Exoc3l4	exocyst complex component 3-like 4 [Source:MGI Symbol;Acc:MGI:1921363]	-1.6692	0.00822146	down
ENSMUSG00000047824	Pygo2	pygopus 2 [Source:MGI Symbol;Acc:MGI:1916161]	-1.45651	0.00826494	down
ENSMUSG00000044707	Ccnjl	cyclin J-like [Source:MGI Symbol;Acc:MGI:2685723]	-1.62686	0.00827099	down
ENSMUSG00000061524	Zic2	zinc finger protein of the cerebellum 2 [Source:MGI Symbol;Acc:MGI:106679]	-1.93662	0.00840804	down
ENSMUSG00000019230	Lhx9	LIM homeobox protein 9 [Source:MGI Symbol;Acc:MGI:1316721]	-2.39493	0.00841051	down
ENSMUSG00000020080	Hkdc1	hexokinase domain containing 1 [Source:MGI Symbol;Acc:MGI:2384910]	1.69776	0.0084476	up
ENSMUSG00000097636	Mirt1	myocardial infarction associated transcript 1 [Source:MGI Symbol;Acc:MGI:1922001]	-2.24911	0.00848307	down
ENSMUSG00000010476	Ebf3	early B cell factor 3 [Source:MGI Symbol;Acc:MGI:894289]	-2.25051	0.00848589	down
ENSMUSG00000093738	AI606473	expressed sequence AI606473 [Source:MGI Symbol;Acc:MGI:2139767]	-3.2644	0.00856956	down
ENSMUSG00000005950	P2rx5	purinergic receptor P2X, ligand-gated ion channel, 5 [Source:MGI Symbol;Acc:MGI:2137026]	-2.76856	0.00866992	down
ENSMUSG00000018566	Slc2a4	solute carrier family 2 (facilitated glucose transporter), member 4 [Source:MGI Symbol;Acc:MGI:95758]	-1.72998	0.00869379	down
ENSMUSG00000019232	Etnppl	ethanolamine phosphate phospholyase [Source:MGI Symbol;Acc:MGI:1919010]	-1.22996	0.00869767	down
ENSMUSG00000027004	Frzb	frizzled-related protein [Source:MGI Symbol;Acc:MGI:892032]	1.33562	0.00870303	up
ENSMUSG00000082896	Gm5844	predicted gene 5844 [Source:MGI Symbol;Acc:MGI:3645252]	1.20487	0.0091648	up
ENSMUSG00000024565	Sall3	spalt like transcription factor 3 [Source:MGI Symbol;Acc:MGI:109295]	1.50587	0.0092249	up
ENSMUSG00000032446	Eomes	eomesodermin [Source:MGI Symbol;Acc:MGI:1201683]	1.36946	0.00925054	up
ENSMUSG00000007030	Vwa7	von Willebrand factor A domain containing 7 [Source:MGI Symbol;Acc:MGI:1306798]	-2.19321	0.00927821	down
ENSMUSG00000085511	Gm11738	predicted gene 11738 [Source:MGI Symbol;Acc:MGI:3650365]	1.61787	0.00928384	up
ENSMUSG00000030669	Calca	calcitonin/calcitonin-related polypeptide, alpha [Source:MGI Symbol;Acc:MGI:2151253]	-1.9485	0.00928573	down
ENSMUSG00000053164	Gpr21	G protein-coupled receptor 21 [Source:MGI Symbol;Acc:MGI:2441890]	1.30288	0.00932116	up
ENSMUSG00000096883	Shisa8	shisa family member 8 [Source:MGI Symbol;Acc:MGI:2146080]	1.39106	0.00938551	up
ENSMUSG00000022122	Ednrb	endothelin receptor type B [Source:MGI Symbol;Acc:MGI:102720]	-1.01078	0.00945773	down
ENSMUSG00000068876	Cgn	cingulin [Source:MGI Symbol;Acc:MGI:1927237]	-1.18504	0.00951961	down
ENSMUSG00000032194	Kank2	KN motif and ankyrin repeat domains 2 [Source:MGI Symbol;Acc:MGI:2384568]	-1.78109	0.00953079	down
ENSMUSG00000054453	Sytl5	synaptotagmin-like 5 [Source:MGI Symbol;Acc:MGI:2668451]	-2.41844	0.00965134	down
ENSMUSG00000030098	Grip2	glutamate receptor interacting protein 2 [Source:MGI Symbol;Acc:MGI:2681173]	1.08876	0.00966769	up
ENSMUSG00000032368	Zic1	zinc finger protein of the cerebellum 1 [Source:MGI Symbol;Acc:MGI:106683]	-1.79415	0.00973391	down
ENSMUSG00000108825	Gm45838	predicted gene 45838 [Source:MGI Symbol;Acc:MGI:5804953]	-2.11016	0.00973506	down
ENSMUSG00000038963	Slco4a1	solute carrier organic anion transporter family, member 4a1 [Source:MGI Symbol;Acc:MGI:1351866]	-1.87331	0.00987988	down
ENSMUSG00000020140	Lgr5	leucine rich repeat containing G protein coupled receptor 5 [Source:MGI Symbol;Acc:MGI:1341817]	1.38273	0.00992886	up
ENSMUSG00000066129	Kndc1	kinase non-catalytic C-lobe domain (KIND) containing 1 [Source:MGI Symbol;Acc:MGI:1923734]	-1.10417	0.010115	down
ENSMUSG00000024985	Tcf7l2	transcription factor 7 like 2, T cell specific, HMG box [Source:MGI Symbol;Acc:MGI:1202879]	-1.28576	0.0102056	down
ENSMUSG00000035279	Ssc5d	scavenger receptor cysteine rich family, 5 domains [Source:MGI Symbol;Acc:MGI:3606211]	1.61669	0.0103708	up
ENSMUSG00000024107	Lhcgr	luteinizing hormone/choriogonadotropin receptor [Source:MGI Symbol;Acc:MGI:96783]	-1.66848	0.0104275	down
ENSMUSG00000038094	Atp13a4	ATPase type 13A4 [Source:MGI Symbol;Acc:MGI:1924456]	-1.18073	0.0104767	down
ENSMUSG00000001507	Itga3	integrin alpha 3 [Source:MGI Symbol;Acc:MGI:96602]	-1.08103	0.0105638	down
ENSMUSG00000067571	Ms4a15	membrane-spanning 4-domains, subfamily A, member 15 [Source:MGI Symbol;Acc:MGI:3617853]	2.18318	0.0105753	up
ENSMUSG00000073542	Cep76	centrosomal protein 76 [Source:MGI Symbol;Acc:MGI:1923401]	-1.93467	0.010608	down
ENSMUSG00000000889	Dbh	dopamine beta hydroxylase [Source:MGI Symbol;Acc:MGI:94864]	-2.32822	0.0106953	down
ENSMUSG00000034825	Nrip3	nuclear receptor interacting protein 3 [Source:MGI Symbol;Acc:MGI:1925843]	1.01708	0.0107471	up
ENSMUSG00000005268	Prlr	prolactin receptor [Source:MGI Symbol;Acc:MGI:97763]	-2.45927	0.0107673	down
ENSMUSG00000061833	Gm6311	predicted gene 6311 [Source:MGI Symbol;Acc:MGI:3644735]	1.13188	0.010873	up
ENSMUSG00000049511	Htr1b	5-hydroxytryptamine (serotonin) receptor 1B [Source:MGI Symbol;Acc:MGI:96274]	-1.03911	0.0108843	down
ENSMUSG00000027360	Hdc	histidine decarboxylase [Source:MGI Symbol;Acc:MGI:96062]	-1.89977	0.0110052	down
ENSMUSG00000026494	Kif26b	kinesin family member 26B [Source:MGI Symbol;Acc:MGI:2447076]	-1.28645	0.0110629	down
ENSMUSG00000080859	Rpl10-ps1	ribosomal protein L10, pseudogene 1 [Source:MGI Symbol;Acc:MGI:3650909]	1.93598	0.0110918	up
ENSMUSG00000060284	Sp7	Sp7 transcription factor 7 [Source:MGI Symbol;Acc:MGI:2153568]	1.73036	0.0111215	up
ENSMUSG00000035238	Kcnk15	potassium channel, subfamily K, member 15 [Source:MGI Symbol;Acc:MGI:2675209]	1.9905	0.0112842	up
ENSMUSG00000046093	Hpcal4	hippocalcin-like 4 [Source:MGI Symbol;Acc:MGI:2157521]	2.20198	0.0113114	up
ENSMUSG00000039057	Myo16	myosin XVI [Source:MGI Symbol;Acc:MGI:2685951]	1.23986	0.0114719	up
ENSMUSG00000025905	Oprk1	opioid receptor, kappa 1 [Source:MGI Symbol;Acc:MGI:97439]	-1.91985	0.0115115	down
ENSMUSG00000026094	Stk17b	serine/threonine kinase 17b (apoptosis-inducing) [Source:MGI Symbol;Acc:MGI:2138162]	-1.67012	0.0115916	down
ENSMUSG00000079550	Mpp4	membrane protein, palmitoylated 4 (MAGUK p55 subfamily member 4) [Source:MGI Symbol;Acc:MGI:2386681]	-1.95053	0.0118148	down
ENSMUSG00000092071	A230065N10Rik	RIKEN cDNA A230065N10 gene [Source:MGI Symbol;Acc:MGI:3642744]	1.39061	0.0119706	up
ENSMUSG00000056313	Tcim	transcriptional and immune response regulator [Source:MGI Symbol;Acc:MGI:1916318]	1.56659	0.0119864	up
ENSMUSG00000027942	4933434E20Rik	RIKEN cDNA 4933434E20 gene [Source:MGI Symbol;Acc:MGI:1914027]	-1.06303	0.0121184	down
ENSMUSG00000021754	Map3k1	mitogen-activated protein kinase kinase kinase 1 [Source:MGI Symbol;Acc:MGI:1346872]	1.12097	0.0121556	up
ENSMUSG00000024747	Aldh1a7	aldehyde dehydrogenase family 1, subfamily A7 [Source:MGI Symbol;Acc:MGI:1347050]	1.43637	0.0123279	up
ENSMUSG00000061859	Patj	PATJ, crumbs cell polarity complex component [Source:MGI Symbol;Acc:MGI:1277960]	-1.83421	0.0124101	down
ENSMUSG00000021303	Gng4	guanine nucleotide binding protein (G protein), gamma 4 [Source:MGI Symbol;Acc:MGI:102703]	1.52522	0.0125129	up
ENSMUSG00000029361	Nos1	nitric oxide synthase 1, neuronal [Source:MGI Symbol;Acc:MGI:97360]	-1.26768	0.0127499	down
ENSMUSG00000053279	Aldh1a1	aldehyde dehydrogenase family 1, subfamily A1 [Source:MGI Symbol;Acc:MGI:1353450]	-1.42053	0.0127506	down
ENSMUSG00000016194	Hsd11b1	hydroxysteroid 11-beta dehydrogenase 1 [Source:MGI Symbol;Acc:MGI:103562]	-1.85901	0.0128113	down
ENSMUSG00000076498	Trbc2	T cell receptor beta, constant 2 [Source:MGI Symbol;Acc:MGI:4835227]	2.79767	0.0128332	up
ENSMUSG00000069053	Uba1y	ubiquitin-activating enzyme, Chr Y [Source:MGI Symbol;Acc:MGI:98891]	2.46798	0.0128554	up
ENSMUSG00000049154	Fam183b	family with sequence similarity 183, member B [Source:MGI Symbol;Acc:MGI:1922679]	-1.5807	0.0128558	down
ENSMUSG00000024957	Kcnk4	potassium channel, subfamily K, member 4 [Source:MGI Symbol;Acc:MGI:1298234]	1.3738	0.0128865	up
ENSMUSG00000092083	Kcnb2	potassium voltage gated channel, Shab-related subfamily, member 2 [Source:MGI Symbol;Acc:MGI:99632]	1.07443	0.0129933	up
ENSMUSG00000025702	March8	membrane-associated ring finger (C3HC4) 8 [Source:MGI Symbol;Acc:MGI:1919029]	-1.15102	0.0130349	down
ENSMUSG00000046982	Tshz1	teashirt zinc finger family member 1 [Source:MGI Symbol;Acc:MGI:1346031]	1.19574	0.0130688	up
ENSMUSG00000090066	1110002E22Rik	RIKEN cDNA 1110002E22 gene [Source:MGI Symbol;Acc:MGI:1915066]	1.5927	0.0131381	up
ENSMUSG00000048489	Depp1	DEPP1 autophagy regulator [Source:MGI Symbol;Acc:MGI:1918730]	1.53174	0.0132817	up
ENSMUSG00000021948	Prkcd	protein kinase C, delta [Source:MGI Symbol;Acc:MGI:97598]	-1.32616	0.013427	down
ENSMUSG00000026167	Wnt10a	wingless-type MMTV integration site family, member 10A [Source:MGI Symbol;Acc:MGI:108071]	1.54811	0.0134723	up
ENSMUSG00000028995	Fam126a	family with sequence similarity 126, member A [Source:MGI Symbol;Acc:MGI:2149839]	1.03584	0.0135903	up
ENSMUSG00000074829	2010315B03Rik	RIKEN cDNA 2010315B03 gene [Source:MGI Symbol;Acc:MGI:1919321]	-1.13762	0.0136087	down
ENSMUSG00000096225	Lhx8	LIM homeobox protein 8 [Source:MGI Symbol;Acc:MGI:1096343]	-2.96099	0.0136616	down
ENSMUSG00000024805	Pcgf5	polycomb group ring finger 5 [Source:MGI Symbol;Acc:MGI:1923505]	-1.42931	0.0136805	down
ENSMUSG00000085151	1110018N20Rik	RIKEN cDNA 1110018N20 gene [Source:MGI Symbol;Acc:MGI:1915753]	1.24406	0.0137067	up
ENSMUSG00000067575	Rpl35a-ps3	ribosomal protein L35A, pseudogene 3 [Source:MGI Symbol;Acc:MGI:3704473]	1.98465	0.0138349	up
ENSMUSG00000090698	Apold1	apolipoprotein L domain containing 1 [Source:MGI Symbol;Acc:MGI:2685921]	1.327	0.0139231	up
ENSMUSG00000050824	Sstr5	somatostatin receptor 5 [Source:MGI Symbol;Acc:MGI:894282]	-2.28353	0.0141942	down
ENSMUSG00000066315	Gm12918	predicted gene 12918 [Source:MGI Symbol;Acc:MGI:3652005]	1.15245	0.0142693	up
ENSMUSG00000042353	Frem3	Fras1 related extracellular matrix protein 3 [Source:MGI Symbol;Acc:MGI:2685641]	-1.63308	0.0144023	down
ENSMUSG00000030406	Gipr	gastric inhibitory polypeptide receptor [Source:MGI Symbol;Acc:MGI:1352753]	1.29622	0.0144592	up
ENSMUSG00000041423	Paqr6	progestin and adipoQ receptor family member VI [Source:MGI Symbol;Acc:MGI:1916207]	-1.27414	0.0144992	down
ENSMUSG00000030107	Usp18	ubiquitin specific peptidase 18 [Source:MGI Symbol;Acc:MGI:1344364]	1.45399	0.0148444	up
ENSMUSG00000027583	Zbtb46	zinc finger and BTB domain containing 46 [Source:MGI Symbol;Acc:MGI:1919397]	-1.54726	0.0149003	down
ENSMUSG00000046321	Hs3st2	heparan sulfate (glucosamine) 3-O-sulfotransferase 2 [Source:MGI Symbol;Acc:MGI:1333802]	1.10268	0.0149058	up
ENSMUSG00000031074	Fgf3	fibroblast growth factor 3 [Source:MGI Symbol;Acc:MGI:95517]	-1.93429	0.0149158	down
ENSMUSG00000101678	Gm29609	predicted gene 29609 [Source:MGI Symbol;Acc:MGI:5580315]	1.45493	0.0149623	up
ENSMUSG00000001444	Tbx21	T-box 21 [Source:MGI Symbol;Acc:MGI:1888984]	2.25352	0.0150796	up
ENSMUSG00000097248	Gm2694	predicted gene 2694 [Source:MGI Symbol;Acc:MGI:3780864]	-2.19848	0.0151525	down
ENSMUSG00000019874	Fabp7	fatty acid binding protein 7, brain [Source:MGI Symbol;Acc:MGI:101916]	1.06367	0.0152119	up
ENSMUSG00000049985	Ankrd55	ankyrin repeat domain 55 [Source:MGI Symbol;Acc:MGI:1924568]	-1.15554	0.0152464	down
ENSMUSG00000032135	Mcam	melanoma cell adhesion molecule [Source:MGI Symbol;Acc:MGI:1933966]	-1.00059	0.0160682	down
ENSMUSG00000041548	Hspb8	heat shock protein 8 [Source:MGI Symbol;Acc:MGI:2135756]	-1.02107	0.016088	down
ENSMUSG00000023032	Slc4a8	solute carrier family 4 (anion exchanger), member 8 [Source:MGI Symbol;Acc:MGI:1928745]	1.00338	0.0161829	up
ENSMUSG00000005871	Apc	APC, WNT signaling pathway regulator [Source:MGI Symbol;Acc:MGI:88039]	1.26352	0.0162209	up
ENSMUSG00000041708	Mpped1	metallophosphoesterase domain containing 1 [Source:MGI Symbol;Acc:MGI:106316]	1.21255	0.0162806	up
ENSMUSG00000031665	Sall1	spalt like transcription factor 1 [Source:MGI Symbol;Acc:MGI:1889585]	1.22961	0.0163631	up
ENSMUSG00000066058	Cldn19	claudin 19 [Source:MGI Symbol;Acc:MGI:3033992]	2.23685	0.0166278	up
ENSMUSG00000108880	Gm44560	predicted gene 44560 [Source:MGI Symbol;Acc:MGI:5753136]	-1.54059	0.0166929	down
ENSMUSG00000117098	Gm49909	predicted gene, 49909 [Source:MGI Symbol;Acc:MGI:6270609]	4.15958	0.0167281	up
ENSMUSG00000015202	Cnksr3	Cnksr family member 3 [Source:MGI Symbol;Acc:MGI:2674130]	-1.68437	0.0170496	down
ENSMUSG00000028369	Svep1	sushi, von Willebrand factor type A, EGF and pentraxin domain containing 1 [Source:MGI Symbol;Acc:MGI:1928849]	-2.2895	0.0170973	down
ENSMUSG00000045648	Vwc2l	von Willebrand factor C domain-containing protein 2-like [Source:MGI Symbol;Acc:MGI:2444069]	-1.08745	0.0171958	down
ENSMUSG00000037708	Spag6	sperm associated antigen 6 [Source:MGI Symbol;Acc:MGI:3040687]	1.37607	0.0174937	up
ENSMUSG00000013766	Ly6g6e	lymphocyte antigen 6 complex, locus G6E [Source:MGI Symbol;Acc:MGI:1917524]	1.41431	0.0175021	up
ENSMUSG00000020396	Nefh	neurofilament, heavy polypeptide [Source:MGI Symbol;Acc:MGI:97309]	-1.18624	0.0176539	down
ENSMUSG00000021337	Scgn	secretagogin, EF-hand calcium binding protein [Source:MGI Symbol;Acc:MGI:2384873]	2.0386	0.0177292	up
ENSMUSG00000048497	Mmgt2	membrane magnesium transporter 2 [Source:MGI Symbol;Acc:MGI:2448491]	1.21371	0.0179456	up
ENSMUSG00000073752	Gm10570	predicted gene 10570 [Source:MGI Symbol;Acc:MGI:3642427]	1.49125	0.018039	up
ENSMUSG00000087119	Atg4a-ps	autophagy related 4A, pseudogene [Source:MGI Symbol;Acc:MGI:3615624]	1.40486	0.0182602	up
ENSMUSG00000108242	9330118I20Rik	RIKEN cDNA 9330118I20 gene [Source:MGI Symbol;Acc:MGI:1924758]	-1.54344	0.0183251	down
ENSMUSG00000002100	Mybpc3	myosin binding protein C, cardiac [Source:MGI Symbol;Acc:MGI:102844]	-3.7713	0.0183465	down
ENSMUSG00000001473	Tubb6	tubulin, beta 6 class V [Source:MGI Symbol;Acc:MGI:1915201]	1.05921	0.0184752	up
ENSMUSG00000037095	Lrg1	leucine-rich alpha-2-glycoprotein 1 [Source:MGI Symbol;Acc:MGI:1924155]	1.54086	0.0185647	up
ENSMUSG00000094152	Slc6a16	solute carrier family 6, member 16 [Source:MGI Symbol;Acc:MGI:2685930]	-1.3917	0.018592	down
ENSMUSG00000041235	Chd7	chromodomain helicase DNA binding protein 7 [Source:MGI Symbol;Acc:MGI:2444748]	-1.58781	0.0186404	down
ENSMUSG00000052387	Trpm3	transient receptor potential cation channel, subfamily M, member 3 [Source:MGI Symbol;Acc:MGI:2443101]	-1.03332	0.0186651	down
ENSMUSG00000024769	Cdc42bpg	CDC42 binding protein kinase gamma (DMPK-like) [Source:MGI Symbol;Acc:MGI:2652845]	-1.45796	0.0188446	down
ENSMUSG00000016664	Pacsin2	protein kinase C and casein kinase substrate in neurons 2 [Source:MGI Symbol;Acc:MGI:1345153]	1.06157	0.0191756	up
ENSMUSG00000055214	Pld5	phospholipase D family, member 5 [Source:MGI Symbol;Acc:MGI:2442056]	-1.2474	0.0192278	down
ENSMUSG00000063935	Zar1	zygote arrest 1 [Source:MGI Symbol;Acc:MGI:2180337]	1.54021	0.01933	up
ENSMUSG00000031654	Cbln1	cerebellin 1 precursor protein [Source:MGI Symbol;Acc:MGI:88281]	-2.48961	0.0194233	down
ENSMUSG00000022636	Alcam	activated leukocyte cell adhesion molecule [Source:MGI Symbol;Acc:MGI:1313266]	-1.14129	0.0195344	down
ENSMUSG00000039662	Icmt	isoprenylcysteine carboxyl methyltransferase [Source:MGI Symbol;Acc:MGI:1888594]	-1.21611	0.0195667	down
ENSMUSG00000113121	Gm35161	predicted gene, 35161 [Source:MGI Symbol;Acc:MGI:5594320]	1.4631	0.0196289	up
ENSMUSG00000029816	Gpnmb	glycoprotein (transmembrane) nmb [Source:MGI Symbol;Acc:MGI:1934765]	1.28019	0.0198155	up
ENSMUSG00000047496	Rnf152	ring finger protein 152 [Source:MGI Symbol;Acc:MGI:2443787]	-1.3151	0.0199759	down
ENSMUSG00000024087	Cyp1b1	cytochrome P450, family 1, subfamily b, polypeptide 1 [Source:MGI Symbol;Acc:MGI:88590]	1.18681	0.0200075	up
ENSMUSG00000020123	Avpr1a	arginine vasopressin receptor 1A [Source:MGI Symbol;Acc:MGI:1859216]	-1.42121	0.0201373	down
ENSMUSG00000024421	Lama3	laminin, alpha 3 [Source:MGI Symbol;Acc:MGI:99909]	1.29956	0.0201819	up
ENSMUSG00000053399	Adamts18	a disintegrin-like and metallopeptidase (reprolysin type) with thrombospondin type 1 motif, 18 [Source:MGI Symbol;Acc:MGI:2442600]	-2.25114	0.0202354	down
ENSMUSG00000016763	Scube1	signal peptide, CUB domain, EGF-like 1 [Source:MGI Symbol;Acc:MGI:1890616]	1.22974	0.0205568	up
ENSMUSG00000033256	Shf	Src homology 2 domain containing F [Source:MGI Symbol;Acc:MGI:3613669]	-1.23673	0.0206635	down
ENSMUSG00000071112	Spx	spexin hormone [Source:MGI Symbol;Acc:MGI:2442262]	1.52769	0.0206681	up
ENSMUSG00000001496	Nkx2-1	NK2 homeobox 1 [Source:MGI Symbol;Acc:MGI:108067]	-2.79584	0.0207046	down
ENSMUSG00000028017	Egf	epidermal growth factor [Source:MGI Symbol;Acc:MGI:95290]	1.16025	0.0207661	up
ENSMUSG00000021200	Asb2	ankyrin repeat and SOCS box-containing 2 [Source:MGI Symbol;Acc:MGI:1929743]	1.22855	0.0208338	up
ENSMUSG00000037568	Vash2	vasohibin 2 [Source:MGI Symbol;Acc:MGI:2444826]	1.048	0.0208449	up
ENSMUSG00000042501	Cpa6	carboxypeptidase A6 [Source:MGI Symbol;Acc:MGI:3045348]	1.86809	0.0212986	up
ENSMUSG00000112666	Gm48485	predicted gene, 48485 [Source:MGI Symbol;Acc:MGI:6098005]	-2.14981	0.0214713	down
ENSMUSG00000066438	Plekhd1	pleckstrin homology domain containing, family D (with coiled-coil domains) member 1 [Source:MGI Symbol;Acc:MGI:3036228]	-1.84331	0.0215348	down
ENSMUSG00000029084	Cd38	CD38 antigen [Source:MGI Symbol;Acc:MGI:107474]	-1.42325	0.0216643	down
ENSMUSG00000028717	Tal1	T cell acute lymphocytic leukemia 1 [Source:MGI Symbol;Acc:MGI:98480]	-1.46366	0.0218715	down
ENSMUSG00000055865	Tafa3	TAFA chemokine like family member 3 [Source:MGI Symbol;Acc:MGI:3046463]	1.65238	0.0220507	up
ENSMUSG00000022479	Vdr	vitamin D (1,25-dihydroxyvitamin D3) receptor [Source:MGI Symbol;Acc:MGI:103076]	1.78158	0.0220612	up
ENSMUSG00000042631	Xkr7	X-linked Kx blood group related 7 [Source:MGI Symbol;Acc:MGI:3526711]	-1.55845	0.0221436	down
ENSMUSG00000034327	Kctd9	potassium channel tetramerisation domain containing 9 [Source:MGI Symbol;Acc:MGI:2145579]	-1.04288	0.0221896	down
ENSMUSG00000025089	Gfra1	glial cell line derived neurotrophic factor family receptor alpha 1 [Source:MGI Symbol;Acc:MGI:1100842]	-1.12979	0.0224462	down
ENSMUSG00000036412	Arsi	arylsulfatase i [Source:MGI Symbol;Acc:MGI:2670959]	2.20602	0.0224719	up
ENSMUSG00000087461	C230014O12Rik	RIKEN cDNA C230014O12 gene [Source:MGI Symbol;Acc:MGI:3045377]	-1.35653	0.0225418	down
ENSMUSG00000026064	Ptp4a1	protein tyrosine phosphatase 4a1 [Source:MGI Symbol;Acc:MGI:1277096]	-1.17075	0.0225786	down
ENSMUSG00000028914	Casp9	caspase 9 [Source:MGI Symbol;Acc:MGI:1277950]	-1.11369	0.0227401	down
ENSMUSG00000068105	Tnfrsf13c	tumor necrosis factor receptor superfamily, member 13c [Source:MGI Symbol;Acc:MGI:1919299]	1.45726	0.0227912	up
ENSMUSG00000021848	Otx2	orthodenticle homeobox 2 [Source:MGI Symbol;Acc:MGI:97451]	-2.37316	0.0230673	down
ENSMUSG00000068452	Duox2	dual oxidase 2 [Source:MGI Symbol;Acc:MGI:3036280]	2.96749	0.0232114	up
ENSMUSG00000033174	Mgll	monoglyceride lipase [Source:MGI Symbol;Acc:MGI:1346042]	1.19616	0.023317	up
ENSMUSG00000073000	Gm10451	predicted gene 10451 [Source:MGI Symbol;Acc:MGI:3641898]	1.77724	0.0235371	up
ENSMUSG00000071748	Gm14698	predicted gene 14698 [Source:MGI Symbol;Acc:MGI:3709613]	-1.23926	0.023624	down
ENSMUSG00000039153	Runx2	runt related transcription factor 2 [Source:MGI Symbol;Acc:MGI:99829]	1.3127	0.0237152	up
ENSMUSG00000039391	Ccdc81	coiled-coil domain containing 81 [Source:MGI Symbol;Acc:MGI:1918134]	-1.5111	0.0237229	down
ENSMUSG00000025958	Creb1	cAMP responsive element binding protein 1 [Source:MGI Symbol;Acc:MGI:88494]	1.58072	0.0237429	up
ENSMUSG00000056411	Gm12500	predicted gene 12500 [Source:MGI Symbol;Acc:MGI:3650304]	1.27491	0.0237672	up
ENSMUSG00000035270	Impg2	interphotoreceptor matrix proteoglycan 2 [Source:MGI Symbol;Acc:MGI:3044955]	-1.37892	0.0237794	down
ENSMUSG00000055639	Dach1	dachshund family transcription factor 1 [Source:MGI Symbol;Acc:MGI:1277991]	-1.22982	0.023856	down
ENSMUSG00000021609	Slc6a3	solute carrier family 6 (neurotransmitter transporter, dopamine), member 3 [Source:MGI Symbol;Acc:MGI:94862]	1.60825	0.023913	up
ENSMUSG00000036214	Znrd1as	zinc ribbon domain containing 1, antisense [Source:MGI Symbol;Acc:MGI:1923666]	-1.46168	0.0239269	down
ENSMUSG00000019890	Nts	neurotensin [Source:MGI Symbol;Acc:MGI:1328351]	-1.3517	0.0239716	down
ENSMUSG00000030543	Mesp2	mesoderm posterior 2 [Source:MGI Symbol;Acc:MGI:1096325]	1.93406	0.0241088	up
ENSMUSG00000031297	Slc7a3	solute carrier family 7 (cationic amino acid transporter, y+ system), member 3 [Source:MGI Symbol;Acc:MGI:1100521]	-1.05309	0.0243788	down
ENSMUSG00000000320	Alox12	arachidonate 12-lipoxygenase [Source:MGI Symbol;Acc:MGI:87998]	1.3298	0.0244168	up
ENSMUSG00000043872	Zmym1	zinc finger, MYM domain containing 1 [Source:MGI Symbol;Acc:MGI:1915560]	-1.20507	0.0244733	down
ENSMUSG00000113258	Gm7446	predicted gene 7446 [Source:MGI Symbol;Acc:MGI:3644947]	-2.22686	0.0245318	down
ENSMUSG00000028197	Col24a1	collagen, type XXIV, alpha 1 [Source:MGI Symbol;Acc:MGI:1918605]	1.68109	0.024545	up
ENSMUSG00000027074	Slc43a3	solute carrier family 43, member 3 [Source:MGI Symbol;Acc:MGI:1931054]	1.327	0.0246798	up
ENSMUSG00000062785	Kcnc3	potassium voltage gated channel, Shaw-related subfamily, member 3 [Source:MGI Symbol;Acc:MGI:96669]	-1.94339	0.0247295	down
ENSMUSG00000038760	Trhr	thyrotropin releasing hormone receptor [Source:MGI Symbol;Acc:MGI:98824]	-1.18483	0.0248322	down
ENSMUSG00000021175	Cdca7l	cell division cycle associated 7 like [Source:MGI Symbol;Acc:MGI:2384982]	1.34014	0.0249488	up
ENSMUSG00000047759	Hs3st3a1	heparan sulfate (glucosamine) 3-O-sulfotransferase 3A1 [Source:MGI Symbol;Acc:MGI:1333861]	1.16998	0.0250171	up
ENSMUSG00000035798	Zdhhc17	zinc finger, DHHC domain containing 17 [Source:MGI Symbol;Acc:MGI:2445110]	-1.00612	0.0251053	down
ENSMUSG00000030110	Ret	ret proto-oncogene [Source:MGI Symbol;Acc:MGI:97902]	-1.3772	0.0251139	down
ENSMUSG00000096351	Samd11	sterile alpha motif domain containing 11 [Source:MGI Symbol;Acc:MGI:2446220]	-1.39711	0.0253236	down
ENSMUSG00000066068	Gm13611	predicted gene 13611 [Source:MGI Symbol;Acc:MGI:3651300]	-1.29408	0.0253598	down
ENSMUSG00000020007	Il20ra	interleukin 20 receptor, alpha [Source:MGI Symbol;Acc:MGI:3605069]	1.53824	0.0255102	up
ENSMUSG00000025094	Slc18a2	solute carrier family 18 (vesicular monoamine), member 2 [Source:MGI Symbol;Acc:MGI:106677]	-1.37432	0.0255118	down
ENSMUSG00000068122	Agtr2	angiotensin II receptor, type 2 [Source:MGI Symbol;Acc:MGI:87966]	-1.69254	0.0257036	down
ENSMUSG00000086233	Gm11816	predicted gene 11816 [Source:MGI Symbol;Acc:MGI:3650294]	2.17715	0.0258918	up
ENSMUSG00000030518	Fam189a1	family with sequence similarity 189, member A1 [Source:MGI Symbol;Acc:MGI:1917888]	1.00679	0.0260303	up
ENSMUSG00000084803	5830444B04Rik	RIKEN cDNA 5830444B04 gene [Source:MGI Symbol;Acc:MGI:3603170]	-1.64276	0.026135	down
ENSMUSG00000063415	Cyp26b1	cytochrome P450, family 26, subfamily b, polypeptide 1 [Source:MGI Symbol;Acc:MGI:2176159]	-1.16829	0.0263236	down
ENSMUSG00000094076	Gm4767	predicted gene 4767 [Source:MGI Symbol;Acc:MGI:3644409]	1.45429	0.0263485	up
ENSMUSG00000025202	Scd3	stearoyl-coenzyme A desaturase 3 [Source:MGI Symbol;Acc:MGI:1353437]	-1.40417	0.0266812	down
ENSMUSG00000026012	Cd28	CD28 antigen [Source:MGI Symbol;Acc:MGI:88327]	1.33509	0.0269018	up
ENSMUSG00000026683	Nuf2	NUF2, NDC80 kinetochore complex component [Source:MGI Symbol;Acc:MGI:1914227]	-1.24251	0.0269815	down
ENSMUSG00000022306	Zfpm2	zinc finger protein, multitype 2 [Source:MGI Symbol;Acc:MGI:1334444]	-1.47398	0.0269875	down
ENSMUSG00000032495	Lrrc2	leucine rich repeat containing 2 [Source:MGI Symbol;Acc:MGI:1921499]	-1.62241	0.0269908	down
ENSMUSG00000007877	Tcap	titin-cap [Source:MGI Symbol;Acc:MGI:1330233]	1.31066	0.0269916	up
ENSMUSG00000085584	Rtl9	retrotransposon Gag like 9 [Source:MGI Symbol;Acc:MGI:2685231]	-1.11321	0.0269925	down
ENSMUSG00000038537	Mc3r	melanocortin 3 receptor [Source:MGI Symbol;Acc:MGI:96929]	-2.04595	0.0270424	down
ENSMUSG00000109517	Gm44763	predicted gene 44763 [Source:MGI Symbol;Acc:MGI:5753339]	1.31602	0.0270667	up
ENSMUSG00000091345	Col6a5	collagen, type VI, alpha 5 [Source:MGI Symbol;Acc:MGI:3648134]	-1.44151	0.0271455	down
ENSMUSG00000044164	Rnf182	ring finger protein 182 [Source:MGI Symbol;Acc:MGI:3045355]	-1.17717	0.0272626	down
ENSMUSG00000036131	Frmd7	FERM domain containing 7 [Source:MGI Symbol;Acc:MGI:2686379]	1.83147	0.0274147	up
ENSMUSG00000055489	Ano5	anoctamin 5 [Source:MGI Symbol;Acc:MGI:3576659]	-1.55416	0.0275051	down
ENSMUSG00000015484	Fam163a	family with sequence similarity 163, member A [Source:MGI Symbol;Acc:MGI:3618859]	1.04547	0.0276345	up
ENSMUSG00000078139	AK157302	cDNA sequence AK157302 [Source:MGI Symbol;Acc:MGI:3574096]	-1.61896	0.0277345	down
ENSMUSG00000047591	Mafa	v-maf musculoaponeurotic fibrosarcoma oncogene family, protein A (avian) [Source:MGI Symbol;Acc:MGI:2673307]	1.19697	0.0278667	up
ENSMUSG00000049685	Cyp2g1	cytochrome P450, family 2, subfamily g, polypeptide 1 [Source:MGI Symbol;Acc:MGI:109612]	2.74042	0.0279717	up
ENSMUSG00000025888	Casp1	caspase 1 [Source:MGI Symbol;Acc:MGI:96544]	1.12681	0.0280636	up
ENSMUSG00000021255	Esrrb	estrogen related receptor, beta [Source:MGI Symbol;Acc:MGI:1346832]	-1.6123	0.0284652	down
ENSMUSG00000021803	Cdhr1	cadherin-related family member 1 [Source:MGI Symbol;Acc:MGI:2157782]	1.90239	0.0286412	up
ENSMUSG00000026312	Cdh7	cadherin 7, type 2 [Source:MGI Symbol;Acc:MGI:2442792]	-1.10058	0.0287814	down
ENSMUSG00000100303	2600014E21Rik	RIKEN cDNA 2600014E21 gene [Source:MGI Symbol;Acc:MGI:1919384]	1.32552	0.0288431	up
ENSMUSG00000000125	Wnt3	wingless-type MMTV integration site family, member 3 [Source:MGI Symbol;Acc:MGI:98955]	-1.62411	0.0292702	down
ENSMUSG00000020887	A230052G05Rik	RIKEN cDNA A230052G05 gene [Source:MGI Symbol;Acc:MGI:3045239]	1.27586	0.0293394	up
ENSMUSG00000042622	Maff	v-maf musculoaponeurotic fibrosarcoma oncogene family, protein F (avian) [Source:MGI Symbol;Acc:MGI:96910]	1.48871	0.029471	up
ENSMUSG00000053930	Shisa6	shisa family member 6 [Source:MGI Symbol;Acc:MGI:2685725]	-1.19302	0.0296087	down
ENSMUSG00000039552	Rsph4a	radial spoke head 4 homolog A (Chlamydomonas) [Source:MGI Symbol;Acc:MGI:3027894]	-1.23364	0.0296235	down
ENSMUSG00000045441	Gprin3	GPRIN family member 3 [Source:MGI Symbol;Acc:MGI:1924785]	-1.06585	0.029836	down
ENSMUSG00000087236	Kif28	kinesin family member 28 [Source:MGI Symbol;Acc:MGI:2686151]	-3.26757	0.0300014	down
ENSMUSG00000099871	Gm21742	predicted gene, 21742 [Source:MGI Symbol;Acc:MGI:5433906]	-2.08805	0.0300226	down
ENSMUSG00000041617	Ccdc74a	coiled-coil domain containing 74A [Source:MGI Symbol;Acc:MGI:1919565]	-1.00247	0.0300884	down
ENSMUSG00000059900	Tmem40	transmembrane protein 40 [Source:MGI Symbol;Acc:MGI:2137870]	1.16153	0.0303787	up
ENSMUSG00000050511	Oprd1	opioid receptor, delta 1 [Source:MGI Symbol;Acc:MGI:97438]	1.111	0.0306145	up
ENSMUSG00000055027	Smyd1	SET and MYND domain containing 1 [Source:MGI Symbol;Acc:MGI:104790]	-1.04933	0.0306223	down
ENSMUSG00000022949	Clic6	chloride intracellular channel 6 [Source:MGI Symbol;Acc:MGI:2146607]	-1.10786	0.030706	down
ENSMUSG00000020905	Usp43	ubiquitin specific peptidase 43 [Source:MGI Symbol;Acc:MGI:2444541]	1.33131	0.0307866	up
ENSMUSG00000096842	Gm10736	predicted gene 10736 [Source:MGI Symbol;Acc:MGI:3704412]	1.27898	0.030986	up
ENSMUSG00000096850	Gm21748	predicted gene, 21748 [Source:MGI Symbol;Acc:MGI:5433912]	-1.35411	0.0309918	down
ENSMUSG00000066800	Rnasel	ribonuclease L (2', 5'-oligoisoadenylate synthetase-dependent) [Source:MGI Symbol;Acc:MGI:1098272]	1.02362	0.0312868	up
ENSMUSG00000037185	Krt80	keratin 80 [Source:MGI Symbol;Acc:MGI:1921377]	1.78473	0.031461	up
ENSMUSG00000051456	Hspb3	heat shock protein 3 [Source:MGI Symbol;Acc:MGI:1928479]	1.35775	0.0317245	up
ENSMUSG00000009281	Rarres2	retinoic acid receptor responder (tazarotene induced) 2 [Source:MGI Symbol;Acc:MGI:1918910]	-1.09923	0.0319059	down
ENSMUSG00000044674	Fzd1	frizzled class receptor 1 [Source:MGI Symbol;Acc:MGI:1196625]	-1.13219	0.0319123	down
ENSMUSG00000029917	Qrfprl	pyroglutamylated RFamide peptide receptor like [Source:MGI Symbol;Acc:MGI:2441881]	-1.78804	0.0319477	down
ENSMUSG00000021636	Marveld2	MARVEL (membrane-associating) domain containing 2 [Source:MGI Symbol;Acc:MGI:2446166]	-2.06173	0.0320886	down
ENSMUSG00000042707	Dnali1	dynein, axonemal, light intermediate polypeptide 1 [Source:MGI Symbol;Acc:MGI:1922813]	-2.06697	0.0323568	down
ENSMUSG00000112117	Rmst	rhabdomyosarcoma 2 associated transcript (non-coding RNA) [Source:MGI Symbol;Acc:MGI:1099806]	-1.19983	0.0324897	down
ENSMUSG00000097467	Gm26737	predicted gene, 26737 [Source:MGI Symbol;Acc:MGI:5477231]	-1.53595	0.0326543	down
ENSMUSG00000049001	Ndnf	neuron-derived neurotrophic factor [Source:MGI Symbol;Acc:MGI:1915419]	1.04161	0.0327565	up
ENSMUSG00000106965	Gm18290	predicted gene, 18290 [Source:MGI Symbol;Acc:MGI:5010475]	-1.45548	0.0329103	down
ENSMUSG00000007279	Scube2	signal peptide, CUB domain, EGF-like 2 [Source:MGI Symbol;Acc:MGI:1928765]	1.20309	0.0332153	up
ENSMUSG00000009376	Met	met proto-oncogene [Source:MGI Symbol;Acc:MGI:96969]	1.00076	0.0332634	up
ENSMUSG00000021214	Akr1c18	aldo-keto reductase family 1, member C18 [Source:MGI Symbol;Acc:MGI:2145420]	1.86007	0.0332978	up
ENSMUSG00000034579	Pla2g3	phospholipase A2, group III [Source:MGI Symbol;Acc:MGI:2444945]	1.10484	0.0336316	up
ENSMUSG00000020566	Atp6v1c2	ATPase, H+ transporting, lysosomal V1 subunit C2 [Source:MGI Symbol;Acc:MGI:1916025]	-1.50145	0.0336946	down
ENSMUSG00000029410	Ppef2	protein phosphatase, EF hand calcium-binding domain 2 [Source:MGI Symbol;Acc:MGI:1342304]	-1.24722	0.0337242	down
ENSMUSG00000041616	Nppa	natriuretic peptide type A [Source:MGI Symbol;Acc:MGI:97367]	1.94319	0.0338552	up
ENSMUSG00000108477	Gm44878	predicted gene 44878 [Source:MGI Symbol;Acc:MGI:5753454]	1.36033	0.0340498	up
ENSMUSG00000057440	Mpp7	membrane protein, palmitoylated 7 (MAGUK p55 subfamily member 7) [Source:MGI Symbol;Acc:MGI:1922989]	-1.11166	0.0340521	down
ENSMUSG00000002108	Nr1h3	nuclear receptor subfamily 1, group H, member 3 [Source:MGI Symbol;Acc:MGI:1352462]	-1.20239	0.0345221	down
ENSMUSG00000044006	Cilp2	cartilage intermediate layer protein 2 [Source:MGI Symbol;Acc:MGI:1915959]	1.33358	0.0345625	up
ENSMUSG00000074001	Klhl40	kelch-like 40 [Source:MGI Symbol;Acc:MGI:1919580]	1.50685	0.0347914	up
ENSMUSG00000010122	Slc47a1	solute carrier family 47, member 1 [Source:MGI Symbol;Acc:MGI:1914723]	1.11697	0.0348181	up
ENSMUSG00000036834	Plch1	phospholipase C, eta 1 [Source:MGI Symbol;Acc:MGI:2683547]	-1.13745	0.0350869	down
ENSMUSG00000036466	Megf11	multiple EGF-like-domains 11 [Source:MGI Symbol;Acc:MGI:1920951]	-1.25547	0.0357229	down
ENSMUSG00000001023	S100a5	S100 calcium binding protein A5 [Source:MGI Symbol;Acc:MGI:1338915]	1.96527	0.0357876	up
ENSMUSG00000014198	Zfp385c	zinc finger protein 385C [Source:MGI Symbol;Acc:MGI:3608347]	-2.25941	0.0358269	down
ENSMUSG00000084826	AI847159	expressed sequence AI847159 [Source:MGI Symbol;Acc:MGI:3528181]	2.13175	0.0359764	up
ENSMUSG00000014603	Alx3	aristaless-like homeobox 3 [Source:MGI Symbol;Acc:MGI:1277097]	1.59843	0.0360119	up
ENSMUSG00000043461	Sptssb	serine palmitoyltransferase, small subunit B [Source:MGI Symbol;Acc:MGI:1913433]	-1.29879	0.0361578	down
ENSMUSG00000071637	Cebpd	CCAAT/enhancer binding protein (C/EBP), delta [Source:MGI Symbol;Acc:MGI:103573]	1.09122	0.0365572	up
ENSMUSG00000027716	Trpc3	transient receptor potential cation channel, subfamily C, member 3 [Source:MGI Symbol;Acc:MGI:109526]	-1.17715	0.0368791	down
ENSMUSG00000079017	Ifi27l2a	interferon, alpha-inducible protein 27 like 2A [Source:MGI Symbol;Acc:MGI:1924183]	1.63127	0.036972	up
ENSMUSG00000099784	Dalir	DNMT1 associated long intergenic non-coding RNA [Source:MGI Symbol;Acc:MGI:5579231]	1.17899	0.0370775	up
ENSMUSG00000045094	Arhgef37	Rho guanine nucleotide exchange factor (GEF) 37 [Source:MGI Symbol;Acc:MGI:3045339]	-1.50463	0.0372737	down
ENSMUSG00000021010	Npas3	neuronal PAS domain protein 3 [Source:MGI Symbol;Acc:MGI:1351610]	-1.00036	0.0374555	down
ENSMUSG00000040146	Rgl3	ral guanine nucleotide dissociation stimulator-like 3 [Source:MGI Symbol;Acc:MGI:1918996]	-1.54716	0.0376045	down
ENSMUSG00000019866	Crybg1	crystallin beta-gamma domain containing 1 [Source:MGI Symbol;Acc:MGI:109544]	1.14998	0.0376807	up
ENSMUSG00000046834	Krt1	keratin 1 [Source:MGI Symbol;Acc:MGI:96698]	-1.04189	0.0377668	down
ENSMUSG00000009356	Lpo	lactoperoxidase [Source:MGI Symbol;Acc:MGI:1923363]	-1.46836	0.038257	down
ENSMUSG00000116557	4933432I09Rik	RIKEN cDNA 4933432I09 gene [Source:MGI Symbol;Acc:MGI:1914029]	1.17386	0.0383623	up
ENSMUSG00000030996	Art1	ADP-ribosyltransferase 1 [Source:MGI Symbol;Acc:MGI:107511]	2.26005	0.0385009	up
ENSMUSG00000005124	Ccn4	cellular communication network factor 4 [Source:MGI Symbol;Acc:MGI:1197008]	1.70583	0.0386956	up
ENSMUSG00000032564	Cpne4	copine IV [Source:MGI Symbol;Acc:MGI:1921270]	1.26079	0.0388148	up
ENSMUSG00000079588	Tmem182	transmembrane protein 182 [Source:MGI Symbol;Acc:MGI:1923725]	1.35227	0.0391382	up
ENSMUSG00000019876	Pkib	protein kinase inhibitor beta, cAMP dependent, testis specific [Source:MGI Symbol;Acc:MGI:101937]	-1.03897	0.0391976	down
ENSMUSG00000001943	Vsig2	V-set and immunoglobulin domain containing 2 [Source:MGI Symbol;Acc:MGI:1928009]	1.14388	0.0393668	up
ENSMUSG00000023052	Npff	neuropeptide FF-amide peptide precursor [Source:MGI Symbol;Acc:MGI:1891708]	-1.29578	0.0393806	down
ENSMUSG00000057967	Fgf18	fibroblast growth factor 18 [Source:MGI Symbol;Acc:MGI:1277980]	-1.50799	0.0394546	down
ENSMUSG00000042817	Flt3	FMS-like tyrosine kinase 3 [Source:MGI Symbol;Acc:MGI:95559]	-1.13691	0.0400587	down
ENSMUSG00000005640	Insrr	insulin receptor-related receptor [Source:MGI Symbol;Acc:MGI:1346037]	-1.29536	0.0402617	down
ENSMUSG00000101013	A630072M18Rik	RIKEN cDNA A630072M18 gene [Source:MGI Symbol;Acc:MGI:2444702]	1.86356	0.0403979	up
ENSMUSG00000024526	Cidea	cell death-inducing DNA fragmentation factor, alpha subunit-like effector A [Source:MGI Symbol;Acc:MGI:1270845]	-1.1228	0.0404776	down
ENSMUSG00000027861	Casq2	calsequestrin 2 [Source:MGI Symbol;Acc:MGI:1309469]	-1.7519	0.040619	down
ENSMUSG00000026315	Serpinb8	serine (or cysteine) peptidase inhibitor, clade B, member 8 [Source:MGI Symbol;Acc:MGI:894657]	1.14881	0.0408931	up
ENSMUSG00000025477	Inpp5a	inositol polyphosphate-5-phosphatase A [Source:MGI Symbol;Acc:MGI:2686961]	-1.01976	0.0409264	down
ENSMUSG00000059325	Hopx	HOP homeobox [Source:MGI Symbol;Acc:MGI:1916782]	-1.20113	0.0409698	down
ENSMUSG00000074006	Omp	olfactory marker protein [Source:MGI Symbol;Acc:MGI:97436]	1.80291	0.0409838	up
ENSMUSG00000086652	Gm14029	predicted gene 14029 [Source:MGI Symbol;Acc:MGI:3650450]	2.05913	0.0412571	up
ENSMUSG00000026604	Ptpn14	protein tyrosine phosphatase, non-receptor type 14 [Source:MGI Symbol;Acc:MGI:102467]	1.0038	0.0413285	up
ENSMUSG00000067028	Cntnap5b	contactin associated protein-like 5B [Source:MGI Symbol;Acc:MGI:3664583]	-1.14364	0.041502	down
ENSMUSG00000029061	Mmp23	matrix metallopeptidase 23 [Source:MGI Symbol;Acc:MGI:1347361]	-1.4673	0.0415108	down
ENSMUSG00000040133	Gpr176	G protein-coupled receptor 176 [Source:MGI Symbol;Acc:MGI:2685858]	-1.45173	0.0415331	down
ENSMUSG00000055809	Dnaaf3	dynein, axonemal assembly factor 3 [Source:MGI Symbol;Acc:MGI:3588207]	-1.59593	0.0415909	down
ENSMUSG00000005087	Cd44	CD44 antigen [Source:MGI Symbol;Acc:MGI:88338]	-1.17728	0.0417122	down
ENSMUSG00000031842	Pde4c	phosphodiesterase 4C, cAMP specific [Source:MGI Symbol;Acc:MGI:99556]	1.16099	0.0419061	up
ENSMUSG00000030223	Ptpro	protein tyrosine phosphatase, receptor type, O [Source:MGI Symbol;Acc:MGI:1097152]	1.27279	0.0419162	up
ENSMUSG00000031285	Dcx	doublecortin [Source:MGI Symbol;Acc:MGI:1277171]	1.10025	0.0422306	up
ENSMUSG00000070407	Hs3st3b1	heparan sulfate (glucosamine) 3-O-sulfotransferase 3B1 [Source:MGI Symbol;Acc:MGI:1333853]	1.1155	0.0423433	up
ENSMUSG00000047415	Gpr68	G protein-coupled receptor 68 [Source:MGI Symbol;Acc:MGI:2441763]	-1.09896	0.0427041	down
ENSMUSG00000020061	Mybpc1	myosin binding protein C, slow-type [Source:MGI Symbol;Acc:MGI:1336213]	-1.78666	0.0435698	down
ENSMUSG00000039518	Cdsn	corneodesmosin [Source:MGI Symbol;Acc:MGI:3505689]	1.63433	0.0437028	up
ENSMUSG00000096856	Gm10778	predicted gene 10778 [Source:MGI Symbol;Acc:MGI:3809656]	-1.03693	0.0437504	down
ENSMUSG00000043336	Filip1l	filamin A interacting protein 1-like [Source:MGI Symbol;Acc:MGI:1925999]	1.08631	0.0439344	up
ENSMUSG00000023267	Gabrr2	gamma-aminobutyric acid (GABA) C receptor, subunit rho 2 [Source:MGI Symbol;Acc:MGI:95626]	-1.2456	0.0447613	down
ENSMUSG00000071398	2410004P03Rik	RIKEN cDNA 2410004P03 gene [Source:MGI Symbol;Acc:MGI:1920917]	-1.14111	0.0451655	down
ENSMUSG00000090207	4930524O07Rik	RIKEN cDNA 4930524O07 gene [Source:MGI Symbol;Acc:MGI:1915514]	1.41568	0.0452775	up
ENSMUSG00000057615	Ldoc1	regulator of NFKB signaling [Source:MGI Symbol;Acc:MGI:2685212]	-1.26929	0.0459366	down
ENSMUSG00000074517	Gm10710	predicted gene 10710 [Source:MGI Symbol;Acc:MGI:3642896]	-1.28995	0.0459671	down
ENSMUSG00000066760	Psg16	pregnancy specific glycoprotein 16 [Source:MGI Symbol;Acc:MGI:1347249]	-1.50883	0.0460349	down
ENSMUSG00000003545	Fosb	FBJ osteosarcoma oncogene B [Source:MGI Symbol;Acc:MGI:95575]	1.22096	0.0460861	up
ENSMUSG00000026024	Als2	alsin Rho guanine nucleotide exchange factor [Source:MGI Symbol;Acc:MGI:1921268]	-1.0652	0.0462781	down
ENSMUSG00000097727	F630040K05Rik	RIKEN cDNA F630040K05 gene [Source:MGI Symbol;Acc:MGI:4437734]	1.11345	0.0462967	up
ENSMUSG00000042834	Nrep	neuronal regeneration related protein [Source:MGI Symbol;Acc:MGI:99444]	-1.41321	0.0463971	down
ENSMUSG00000034324	Tmem132c	transmembrane protein 132C [Source:MGI Symbol;Acc:MGI:2443061]	-1.01129	0.0467191	down
ENSMUSG00000069917	Hba-a2	hemoglobin alpha, adult chain 2 [Source:MGI Symbol;Acc:MGI:96016]	-1.89673	0.0467604	down
ENSMUSG00000043903	Zfp469	zinc finger protein 469 [Source:MGI Symbol;Acc:MGI:2684868]	1.07037	0.0472989	up
ENSMUSG00000022212	Cpne6	copine VI [Source:MGI Symbol;Acc:MGI:1334445]	1.03045	0.0473412	up
ENSMUSG00000022262	Dnah5	dynein, axonemal, heavy chain 5 [Source:MGI Symbol;Acc:MGI:107718]	-1.12703	0.0473424	down
ENSMUSG00000105509	C130013H08Rik	RIKEN cDNA C130013H08 gene [Source:MGI Symbol;Acc:MGI:3697343]	1.06795	0.0473642	up
ENSMUSG00000110148	5830408C22Rik	RIKEN cDNA 5830408C22 gene [Source:MGI Symbol;Acc:MGI:1921994]	1.62866	0.0474629	up
ENSMUSG00000041845	Rhod	ras homolog family member D [Source:MGI Symbol;Acc:MGI:108446]	-1.79663	0.04751	down
ENSMUSG00000038151	Prdm1	PR domain containing 1, with ZNF domain [Source:MGI Symbol;Acc:MGI:99655]	1.36139	0.0477838	up
ENSMUSG00000080242	Atp6v0c-ps2	ATPase, H+ transporting, lysosomal V0 subunit C, pseudogene 2 [Source:MGI Symbol;Acc:MGI:2151816]	-1.17485	0.0479196	down
ENSMUSG00000031543	Ank1	ankyrin 1, erythroid [Source:MGI Symbol;Acc:MGI:88024]	-1.12786	0.0483576	down
ENSMUSG00000103081	Pcdhgb8	protocadherin gamma subfamily B, 8 [Source:MGI Symbol;Acc:MGI:1935200]	-1.36157	0.04869	down
ENSMUSG00000000392	Fap	fibroblast activation protein [Source:MGI Symbol;Acc:MGI:109608]	1.28466	0.0487725	up
ENSMUSG00000003198	Zfp959	zinc finger protein 959 [Source:MGI Symbol;Acc:MGI:2385058]	1.0939	0.0490135	up
ENSMUSG00000042529	Kcnj12	potassium inwardly-rectifying channel, subfamily J, member 12 [Source:MGI Symbol;Acc:MGI:108495]	-1.06871	0.0492958	down
ENSMUSG00000037295	Ldlrap1	low density lipoprotein receptor adaptor protein 1 [Source:MGI Symbol;Acc:MGI:2140175]	-1.32498	0.049665	down
ENSMUSG00000009216	Fam163b	family with sequence similarity 163, member B [Source:MGI Symbol;Acc:MGI:1926106]	1.05011	0.0496654	up
ENSMUSG00000010751	Tnfrsf22	tumor necrosis factor receptor superfamily, member 22 [Source:MGI Symbol;Acc:MGI:1930270]	1.10668	0.0497793	up
