# Supplementary material for: Krill oil treatment ameliorates lipid metabolism imbalance in chronic unpredicted mild stress-induced depression-like behavior in mice
Source: Front Cell Dev Biol. 2023 Jul 26;11:1180483. doi: 10.3389/fcell.2023.1180483 (PMC10411196; doi:10.3389/fcell.2023.1180483)
Supplement: Supplementary file 1 [file DataSheet1.zip › Supplementary Material/Table 19.XLSX]

## Sheet: Sheet1
GO_ID	GO_Term	GO_function	GO_class	pvalue	Gene_ID	Gene_name	Description	FPKM.RMS_O13	FPKM.RMS_O46	FPKM.RMS_O78	FPKM.RMS_W31	FPKM.RMS_W75	FPKM.RMS_W95	fc	log2(fc)	regulation
GO:0007218	neuropeptide signaling pathway	biological_process	6	7.20279e-11	ENSMUSG00000000263	Glra1	glycine receptor, alpha 1 subunit [Source:MGI Symbol;Acc:MGI:95747]	0.0001	0.199707	0.129741	0.342312	0.364639	2.79447	0.0941182	-3.40938	down
GO:0007218	neuropeptide signaling pathway	biological_process	6	7.20279e-11	ENSMUSG00000016150	Tenm1	teneurin transmembrane protein 1 [Source:MGI Symbol;Acc:MGI:1345185]	0.787618	0.718573	0.789117	1.67989	1.62706	3.12407	0.356912	-1.48636	down
GO:0007218	neuropeptide signaling pathway	biological_process	6	7.20279e-11	ENSMUSG00000021647	Cartpt	CART prepropeptide [Source:MGI Symbol;Acc:MGI:1351330]	4.42117	8.56026	11.1163	12.9745	22.353	28.7783	0.375906	-1.41156	down
GO:0007218	neuropeptide signaling pathway	biological_process	6	7.20279e-11	ENSMUSG00000023052	Npff	neuropeptide FF-amide peptide precursor [Source:MGI Symbol;Acc:MGI:1891708]	0.77472	0.916834	0.791469	1.5638	1.04539	3.48687	0.407316	-1.29578	down
GO:0007218	neuropeptide signaling pathway	biological_process	6	7.20279e-11	ENSMUSG00000024027	Glp1r	glucagon-like peptide 1 receptor [Source:MGI Symbol;Acc:MGI:99571]	0.382299	0.24581	0.349363	0.886189	0.871318	0.754243	0.38916	-1.36157	down
GO:0007218	neuropeptide signaling pathway	biological_process	6	7.20279e-11	ENSMUSG00000024553	Galr1	galanin receptor 1 [Source:MGI Symbol;Acc:MGI:1096364]	0.058119	0.057821	0.019462	0.559845	0.545624	0.227917	0.101547	-3.29977	down
GO:0007218	neuropeptide signaling pathway	biological_process	6	7.20279e-11	ENSMUSG00000025723	Nmb	neuromedin B [Source:MGI Symbol;Acc:MGI:1915289]	4.69417	28.9054	33.9203	10.7603	6.18706	2.06892	3.55062	1.82807	up
GO:0007218	neuropeptide signaling pathway	biological_process	6	7.20279e-11	ENSMUSG00000025905	Oprk1	opioid receptor, kappa 1 [Source:MGI Symbol;Acc:MGI:97439]	0.500884	0.323848	0.290863	1.76015	2.36045	0.100619	0.264283	-1.91985	down
GO:0007218	neuropeptide signaling pathway	biological_process	6	7.20279e-11	ENSMUSG00000026247	Ecel1	endothelin converting enzyme-like 1 [Source:MGI Symbol;Acc:MGI:1343461]	2.64198	1.95088	2.47009	12.8842	15.8462	4.76743	0.210848	-2.24573	down
GO:0007218	neuropeptide signaling pathway	biological_process	6	7.20279e-11	ENSMUSG00000029917	Qrfprl	pyroglutamylated RFamide peptide receptor like [Source:MGI Symbol;Acc:MGI:2441881]	0.168715	0.0710809	0.15639	0.404043	0.901577	0.0625908	0.289565	-1.78804	down
GO:0007218	neuropeptide signaling pathway	biological_process	6	7.20279e-11	ENSMUSG00000030406	Gipr	gastric inhibitory polypeptide receptor [Source:MGI Symbol;Acc:MGI:1352753]	0.790134	2.10274	2.11478	1.02707	0.595373	0.416634	2.45584	1.29622	up
GO:0007218	neuropeptide signaling pathway	biological_process	6	7.20279e-11	ENSMUSG00000030669	Calca	calcitonin/calcitonin-related polypeptide, alpha [Source:MGI Symbol;Acc:MGI:2151253]	0.241724	0.473258	0.425762	1.06236	0.381712	2.9589	0.259085	-1.9485	down
GO:0007218	neuropeptide signaling pathway	biological_process	6	7.20279e-11	ENSMUSG00000031212	Pgr15l	G protein-coupled receptor 15-like [Source:MGI Symbol;Acc:MGI:2676330]	0.0001	0.0001	0.021615	0.385045	0.239815	0.344838	0.0224967	-5.47414	down
GO:0007218	neuropeptide signaling pathway	biological_process	6	7.20279e-11	ENSMUSG00000032360	Hcrtr2	hypocretin (orexin) receptor 2 [Source:MGI Symbol;Acc:MGI:2680765]	0.142807	0.147332	0.19313	0.507893	0.27615	0.580977	0.354038	-1.49802	down
GO:0007218	neuropeptide signaling pathway	biological_process	6	7.20279e-11	ENSMUSG00000041616	Nppa	natriuretic peptide type A [Source:MGI Symbol;Acc:MGI:97367]	1.03795	7.33947	9.04355	3.22608	1.20831	0.095773	3.84555	1.94319	up
GO:0007218	neuropeptide signaling pathway	biological_process	6	7.20279e-11	ENSMUSG00000044988	Ucn3	urocortin 3 [Source:MGI Symbol;Acc:MGI:1932970]	0.0001	0.0001	0.0001	1.09221	0.86036	0.0001	0.000153635	-12.6682	down
GO:0007218	neuropeptide signaling pathway	biological_process	6	7.20279e-11	ENSMUSG00000050511	Oprd1	opioid receptor, delta 1 [Source:MGI Symbol;Acc:MGI:97438]	3.20872	5.75536	4.10979	3.16682	2.33921	0.546827	2.15995	1.111	up
GO:0007218	neuropeptide signaling pathway	biological_process	6	7.20279e-11	ENSMUSG00000050824	Sstr5	somatostatin receptor 5 [Source:MGI Symbol;Acc:MGI:894282]	0.14845	0.104207	0.0001	0.480439	0.572136	0.178021	0.205394	-2.28353	down
GO:0017046	peptide hormone binding	molecular_function	6	1.21121e-09	ENSMUSG00000005268	Prlr	prolactin receptor [Source:MGI Symbol;Acc:MGI:97763]	0.170387	0.0134056	0.0037898	0.355883	0.214543	0.461164	0.181838	-2.45927	down
GO:0017046	peptide hormone binding	molecular_function	6	1.21121e-09	ENSMUSG00000011171	Vipr2	vasoactive intestinal peptide receptor 2 [Source:MGI Symbol;Acc:MGI:107166]	1.62736	12.4068	10.5269	3.73652	2.24559	2.30995	2.962	1.56657	up
GO:0017046	peptide hormone binding	molecular_function	6	1.21121e-09	ENSMUSG00000020123	Avpr1a	arginine vasopressin receptor 1A [Source:MGI Symbol;Acc:MGI:1859216]	0.11901	0.158945	0.206843	0.605071	0.3625	0.330771	0.373398	-1.42121	down
GO:0017046	peptide hormone binding	molecular_function	6	1.21121e-09	ENSMUSG00000022122	Ednrb	endothelin receptor type B [Source:MGI Symbol;Acc:MGI:102720]	3.04767	6.77547	3.5094	5.92353	9.12147	11.8201	0.496277	-1.01078	down
GO:0017046	peptide hormone binding	molecular_function	6	1.21121e-09	ENSMUSG00000024027	Glp1r	glucagon-like peptide 1 receptor [Source:MGI Symbol;Acc:MGI:99571]	0.382299	0.24581	0.349363	0.886189	0.871318	0.754243	0.38916	-1.36157	down
GO:0017046	peptide hormone binding	molecular_function	6	1.21121e-09	ENSMUSG00000024107	Lhcgr	luteinizing hormone/choriogonadotropin receptor [Source:MGI Symbol;Acc:MGI:96783]	0.0228156	0.0726242	0.0380207	0.164034	0.1733	0.0869104	0.314584	-1.66848	down
GO:0017046	peptide hormone binding	molecular_function	6	1.21121e-09	ENSMUSG00000024553	Galr1	galanin receptor 1 [Source:MGI Symbol;Acc:MGI:1096364]	0.058119	0.057821	0.019462	0.559845	0.545624	0.227917	0.101547	-3.29977	down
GO:0017046	peptide hormone binding	molecular_function	6	1.21121e-09	ENSMUSG00000027931	Npr1	natriuretic peptide receptor 1 [Source:MGI Symbol;Acc:MGI:97371]	1.40967	6.08998	5.35086	1.9563	1.24186	1.82617	2.55766	1.35482	up
GO:0017046	peptide hormone binding	molecular_function	6	1.21121e-09	ENSMUSG00000029193	Cckar	cholecystokinin A receptor [Source:MGI Symbol;Acc:MGI:99478]	0.0247829	0.0159561	0.0001	0.408769	0.467041	0.253836	0.0361521	-4.78978	down
GO:0017046	peptide hormone binding	molecular_function	6	1.21121e-09	ENSMUSG00000030406	Gipr	gastric inhibitory polypeptide receptor [Source:MGI Symbol;Acc:MGI:1352753]	0.790134	2.10274	2.11478	1.02707	0.595373	0.416634	2.45584	1.29622	up
GO:0017046	peptide hormone binding	molecular_function	6	1.21121e-09	ENSMUSG00000032360	Hcrtr2	hypocretin (orexin) receptor 2 [Source:MGI Symbol;Acc:MGI:2680765]	0.142807	0.147332	0.19313	0.507893	0.27615	0.580977	0.354038	-1.49802	down
GO:0017046	peptide hormone binding	molecular_function	6	1.21121e-09	ENSMUSG00000038537	Mc3r	melanocortin 3 receptor [Source:MGI Symbol;Acc:MGI:96929]	0.267265	0.044797	0.022163	0.573854	0.682658	0.123658	0.242162	-2.04595	down
GO:0005184	neuropeptide hormone activity	molecular_function	8	4.03604e-09	ENSMUSG00000019890	Nts	neurotensin [Source:MGI Symbol;Acc:MGI:1328351]	2.3656	6.25382	7.15365	15.2906	21.9449	3.01926	0.391831	-1.3517	down
GO:0005184	neuropeptide hormone activity	molecular_function	8	4.03604e-09	ENSMUSG00000021647	Cartpt	CART prepropeptide [Source:MGI Symbol;Acc:MGI:1351330]	4.42117	8.56026	11.1163	12.9745	22.353	28.7783	0.375906	-1.41156	down
GO:0005184	neuropeptide hormone activity	molecular_function	8	4.03604e-09	ENSMUSG00000023052	Npff	neuropeptide FF-amide peptide precursor [Source:MGI Symbol;Acc:MGI:1891708]	0.77472	0.916834	0.791469	1.5638	1.04539	3.48687	0.407316	-1.29578	down
GO:0005184	neuropeptide hormone activity	molecular_function	8	4.03604e-09	ENSMUSG00000027301	Oxt	oxytocin [Source:MGI Symbol;Acc:MGI:97453]	0.592327	0.272351	0.720943	20.1757	32.7353	0.391966	0.0297473	-5.0711	down
GO:0005184	neuropeptide hormone activity	molecular_function	8	4.03604e-09	ENSMUSG00000032532	Cck	cholecystokinin [Source:MGI Symbol;Acc:MGI:88297]	215.735	88.4099	128.39	80.2149	61.2027	18.3149	2.70787	1.43716	up
GO:0005184	neuropeptide hormone activity	molecular_function	8	4.03604e-09	ENSMUSG00000037727	Avp	arginine vasopressin [Source:MGI Symbol;Acc:MGI:88121]	1.49284	0.916034	2.09614	32.3214	59.3039	0.185387	0.0490685	-4.34906	down
GO:0005184	neuropeptide hormone activity	molecular_function	8	4.03604e-09	ENSMUSG00000041616	Nppa	natriuretic peptide type A [Source:MGI Symbol;Acc:MGI:97367]	1.03795	7.33947	9.04355	3.22608	1.20831	0.095773	3.84555	1.94319	up
GO:0005184	neuropeptide hormone activity	molecular_function	8	4.03604e-09	ENSMUSG00000044988	Ucn3	urocortin 3 [Source:MGI Symbol;Acc:MGI:1932970]	0.0001	0.0001	0.0001	1.09221	0.86036	0.0001	0.000153635	-12.6682	down
GO:0005184	neuropeptide hormone activity	molecular_function	8	4.03604e-09	ENSMUSG00000071112	Spx	spexin hormone [Source:MGI Symbol;Acc:MGI:2442262]	1.02697	1.44804	1.12388	0.732266	0.0952772	0.420668	2.88324	1.52769	up
GO:0043005	neuron projection	cellular_component	5	3.85457e-08	ENSMUSG00000000214	Th	tyrosine hydroxylase [Source:MGI Symbol;Acc:MGI:98735]	10.4493	56.6383	64.9075	21.1946	12.5099	8.66056	3.11566	1.63954	up
GO:0043005	neuron projection	cellular_component	5	3.85457e-08	ENSMUSG00000000263	Glra1	glycine receptor, alpha 1 subunit [Source:MGI Symbol;Acc:MGI:95747]	0.0001	0.199707	0.129741	0.342312	0.364639	2.79447	0.0941182	-3.40938	down
GO:0043005	neuron projection	cellular_component	5	3.85457e-08	ENSMUSG00000003573	Homer3	homer scaffolding protein 3 [Source:MGI Symbol;Acc:MGI:1347359]	2.28088	3.77603	3.7996	3.60838	2.32784	57.4968	0.155385	-2.68608	down
GO:0043005	neuron projection	cellular_component	5	3.85457e-08	ENSMUSG00000016150	Tenm1	teneurin transmembrane protein 1 [Source:MGI Symbol;Acc:MGI:1345185]	0.787618	0.718573	0.789117	1.67989	1.62706	3.12407	0.356912	-1.48636	down
GO:0043005	neuron projection	cellular_component	5	3.85457e-08	ENSMUSG00000018411	Mapt	microtubule-associated protein tau [Source:MGI Symbol;Acc:MGI:97180]	10.3531	11.7858	10.9466	62.5019	52.4489	64.3788	0.184496	-2.43834	down
GO:0043005	neuron projection	cellular_component	5	3.85457e-08	ENSMUSG00000021032	Ngb	neuroglobin [Source:MGI Symbol;Acc:MGI:2151886]	1.87128	0.542547	0.696572	9.08923	6.06286	6.53432	0.143426	-2.80162	down
GO:0043005	neuron projection	cellular_component	5	3.85457e-08	ENSMUSG00000021337	Scgn	secretagogin, EF-hand calcium binding protein [Source:MGI Symbol;Acc:MGI:2384873]	3.64034	21.9635	22.9532	7.35449	4.28395	0.180332	4.10847	2.0386	up
GO:0043005	neuron projection	cellular_component	5	3.85457e-08	ENSMUSG00000021609	Slc6a3	solute carrier family 6 (neurotransmitter transporter, dopamine), member 3 [Source:MGI Symbol;Acc:MGI:94862]	0.178222	1.63268	1.27146	0.474192	0.369459	0.167349	3.04882	1.60825	up
GO:0043005	neuron projection	cellular_component	5	3.85457e-08	ENSMUSG00000022865	Cxadr	coxsackie virus and adenovirus receptor [Source:MGI Symbol;Acc:MGI:1201679]	4.474	4.87272	4.0817	0.336088	1.85621	2.49989	2.86187	1.51696	up
GO:0043005	neuron projection	cellular_component	5	3.85457e-08	ENSMUSG00000023032	Slc4a8	solute carrier family 4 (anion exchanger), member 8 [Source:MGI Symbol;Acc:MGI:1928745]	6.28903	2.32961	1.63638	1.83798	1.6171	1.66044	2.00468	1.00338	up
GO:0043005	neuron projection	cellular_component	5	3.85457e-08	ENSMUSG00000023192	Grm2	glutamate receptor, metabotropic 2 [Source:MGI Symbol;Acc:MGI:1351339]	11.8174	16.414	23.1392	8.5083	5.77187	4.02416	2.80647	1.48876	up
GO:0043005	neuron projection	cellular_component	5	3.85457e-08	ENSMUSG00000023267	Gabrr2	gamma-aminobutyric acid (GABA) C receptor, subunit rho 2 [Source:MGI Symbol;Acc:MGI:95626]	0.333879	0.169441	0.162908	0.484016	0.445192	0.650533	0.421733	-1.2456	down
GO:0043005	neuron projection	cellular_component	5	3.85457e-08	ENSMUSG00000023964	Calcr	calcitonin receptor [Source:MGI Symbol;Acc:MGI:101950]	0.0693981	0.0750907	0.0001	1.2974	1.29402	0.835646	0.0421903	-4.56695	down
GO:0043005	neuron projection	cellular_component	5	3.85457e-08	ENSMUSG00000025094	Slc18a2	solute carrier family 18 (vesicular monoamine), member 2 [Source:MGI Symbol;Acc:MGI:106677]	0.949596	1.18821	1.1816	1.07593	1.06663	6.46288	0.385734	-1.37432	down
GO:0043005	neuron projection	cellular_component	5	3.85457e-08	ENSMUSG00000025723	Nmb	neuromedin B [Source:MGI Symbol;Acc:MGI:1915289]	4.69417	28.9054	33.9203	10.7603	6.18706	2.06892	3.55062	1.82807	up
GO:0043005	neuron projection	cellular_component	5	3.85457e-08	ENSMUSG00000025888	Casp1	caspase 1 [Source:MGI Symbol;Acc:MGI:96544]	0.535763	1.0293	1.24901	0.495951	0.387704	0.404986	2.18375	1.12681	up
GO:0043005	neuron projection	cellular_component	5	3.85457e-08	ENSMUSG00000025905	Oprk1	opioid receptor, kappa 1 [Source:MGI Symbol;Acc:MGI:97439]	0.500884	0.323848	0.290863	1.76015	2.36045	0.100619	0.264283	-1.91985	down
GO:0043005	neuron projection	cellular_component	5	3.85457e-08	ENSMUSG00000026024	Als2	alsin Rho guanine nucleotide exchange factor [Source:MGI Symbol;Acc:MGI:1921268]	4.95981	4.78763	4.3665	4.84338	3.63788	21.0516	0.477907	-1.0652	down
GO:0043005	neuron projection	cellular_component	5	3.85457e-08	ENSMUSG00000028222	Calb1	calbindin 1 [Source:MGI Symbol;Acc:MGI:88248]	23.2198	7.83652	13.1773	25.4118	26.0966	126.203	0.248907	-2.00632	down
GO:0043005	neuron projection	cellular_component	5	3.85457e-08	ENSMUSG00000028661	Epha8	Eph receptor A8 [Source:MGI Symbol;Acc:MGI:109378]	1.83454	1.31031	1.06841	1.55178	2.71509	8.05358	0.341972	-1.54805	down
GO:0043005	neuron projection	cellular_component	5	3.85457e-08	ENSMUSG00000028995	Fam126a	family with sequence similarity 126, member A [Source:MGI Symbol;Acc:MGI:2149839]	2.15206	7.80661	5.97184	3.67269	2.30095	1.79618	2.05031	1.03584	up
GO:0043005	neuron projection	cellular_component	5	3.85457e-08	ENSMUSG00000030337	Vamp1	vesicle-associated membrane protein 1 [Source:MGI Symbol;Acc:MGI:1313276]	15.8007	8.26727	8.86204	13.022	14.7997	68.5871	0.341567	-1.54976	down
GO:0043005	neuron projection	cellular_component	5	3.85457e-08	ENSMUSG00000030669	Calca	calcitonin/calcitonin-related polypeptide, alpha [Source:MGI Symbol;Acc:MGI:2151253]	0.241724	0.473258	0.425762	1.06236	0.381712	2.9589	0.259085	-1.9485	down
GO:0043005	neuron projection	cellular_component	5	3.85457e-08	ENSMUSG00000031130	Brs3	bombesin-like receptor 3 [Source:MGI Symbol;Acc:MGI:1100501]	0.0001	0.021195	0.0001	0.358783	0.322513	0.090005	0.0277388	-5.17195	down
GO:0043005	neuron projection	cellular_component	5	3.85457e-08	ENSMUSG00000031285	Dcx	doublecortin [Source:MGI Symbol;Acc:MGI:1277171]	3.4654	9.8874	8.70209	5.32022	4.18766	0.779318	2.14392	1.10025	up
GO:0043005	neuron projection	cellular_component	5	3.85457e-08	ENSMUSG00000031340	Gabre	gamma-aminobutyric acid (GABA) A receptor, subunit epsilon [Source:MGI Symbol;Acc:MGI:1330235]	0.0289009	0.102321	0.0975651	1.32627	0.87336	0.709481	0.0786451	-3.6685	down
GO:0043005	neuron projection	cellular_component	5	3.85457e-08	ENSMUSG00000031344	Gabrq	gamma-aminobutyric acid (GABA) A receptor, subunit theta [Source:MGI Symbol;Acc:MGI:1888498]	0.208479	0.574287	0.470426	2.63585	2.44295	2.4653	0.166116	-2.58974	down
GO:0043005	neuron projection	cellular_component	5	3.85457e-08	ENSMUSG00000031543	Ank1	ankyrin 1, erythroid [Source:MGI Symbol;Acc:MGI:88024]	3.12061	4.42964	4.29856	3.22856	3.33444	19.3307	0.457594	-1.12786	down
GO:0043005	neuron projection	cellular_component	5	3.85457e-08	ENSMUSG00000036131	Frmd7	FERM domain containing 7 [Source:MGI Symbol;Acc:MGI:2686379]	4.29964	30.3736	24.3209	10.3768	5.88025	0.319018	3.55898	1.83147	up
GO:0043005	neuron projection	cellular_component	5	3.85457e-08	ENSMUSG00000044674	Fzd1	frizzled class receptor 1 [Source:MGI Symbol;Acc:MGI:1196625]	2.17713	2.6711	2.59318	2.71607	2.4485	11.1464	0.456222	-1.13219	down
GO:0043005	neuron projection	cellular_component	5	3.85457e-08	ENSMUSG00000044988	Ucn3	urocortin 3 [Source:MGI Symbol;Acc:MGI:1932970]	0.0001	0.0001	0.0001	1.09221	0.86036	0.0001	0.000153635	-12.6682	down
GO:0043005	neuron projection	cellular_component	5	3.85457e-08	ENSMUSG00000050511	Oprd1	opioid receptor, delta 1 [Source:MGI Symbol;Acc:MGI:97438]	3.20872	5.75536	4.10979	3.16682	2.33921	0.546827	2.15995	1.111	up
GO:0043005	neuron projection	cellular_component	5	3.85457e-08	ENSMUSG00000050824	Sstr5	somatostatin receptor 5 [Source:MGI Symbol;Acc:MGI:894282]	0.14845	0.104207	0.0001	0.480439	0.572136	0.178021	0.205394	-2.28353	down
GO:0043005	neuron projection	cellular_component	5	3.85457e-08	ENSMUSG00000059005	Hnrnpa3	heterogeneous nuclear ribonucleoprotein A3 [Source:MGI Symbol;Acc:MGI:1917171]	0.178269	0.231169	0.169528	26.67	0.233005	0.275306	0.0213024	-5.55284	down
GO:0043005	neuron projection	cellular_component	5	3.85457e-08	ENSMUSG00000070570	Slc17a7	solute carrier family 17 (sodium-dependent inorganic phosphate cotransporter), member 7 [Source:MGI Symbol;Acc:MGI:1920211]	163.565	204.745	238.98	106.059	100.121	41.5012	2.4519	1.2939	up
GO:0043005	neuron projection	cellular_component	5	3.85457e-08	ENSMUSG00000075316	Scn9a	sodium channel, voltage-gated, type IX, alpha [Source:MGI Symbol;Acc:MGI:107636]	0.192636	0.0861895	0.127394	0.418523	0.306636	0.397329	0.361892	-1.46637	down
GO:0007204	positive regulation of cytosolic calcium ion concentration	biological_process	13	1.1967e-06	ENSMUSG00000002944	Cd36	CD36 molecule [Source:MGI Symbol;Acc:MGI:107899]	0.0821024	0.0001	0.0001	0.3463	0.188703	0.451953	0.0833901	-3.58398	down
GO:0007204	positive regulation of cytosolic calcium ion concentration	biological_process	13	1.1967e-06	ENSMUSG00000020123	Avpr1a	arginine vasopressin receptor 1A [Source:MGI Symbol;Acc:MGI:1859216]	0.11901	0.158945	0.206843	0.605071	0.3625	0.330771	0.373398	-1.42121	down
GO:0007204	positive regulation of cytosolic calcium ion concentration	biological_process	13	1.1967e-06	ENSMUSG00000022122	Ednrb	endothelin receptor type B [Source:MGI Symbol;Acc:MGI:102720]	3.04767	6.77547	3.5094	5.92353	9.12147	11.8201	0.496277	-1.01078	down
GO:0007204	positive regulation of cytosolic calcium ion concentration	biological_process	13	1.1967e-06	ENSMUSG00000023052	Npff	neuropeptide FF-amide peptide precursor [Source:MGI Symbol;Acc:MGI:1891708]	0.77472	0.916834	0.791469	1.5638	1.04539	3.48687	0.407316	-1.29578	down
GO:0007204	positive regulation of cytosolic calcium ion concentration	biological_process	13	1.1967e-06	ENSMUSG00000023964	Calcr	calcitonin receptor [Source:MGI Symbol;Acc:MGI:101950]	0.0693981	0.0750907	0.0001	1.2974	1.29402	0.835646	0.0421903	-4.56695	down
GO:0007204	positive regulation of cytosolic calcium ion concentration	biological_process	13	1.1967e-06	ENSMUSG00000024027	Glp1r	glucagon-like peptide 1 receptor [Source:MGI Symbol;Acc:MGI:99571]	0.382299	0.24581	0.349363	0.886189	0.871318	0.754243	0.38916	-1.36157	down
GO:0007204	positive regulation of cytosolic calcium ion concentration	biological_process	13	1.1967e-06	ENSMUSG00000024553	Galr1	galanin receptor 1 [Source:MGI Symbol;Acc:MGI:1096364]	0.058119	0.057821	0.019462	0.559845	0.545624	0.227917	0.101547	-3.29977	down
GO:0007204	positive regulation of cytosolic calcium ion concentration	biological_process	13	1.1967e-06	ENSMUSG00000025723	Nmb	neuromedin B [Source:MGI Symbol;Acc:MGI:1915289]	4.69417	28.9054	33.9203	10.7603	6.18706	2.06892	3.55062	1.82807	up
GO:0007204	positive regulation of cytosolic calcium ion concentration	biological_process	13	1.1967e-06	ENSMUSG00000027301	Oxt	oxytocin [Source:MGI Symbol;Acc:MGI:97453]	0.592327	0.272351	0.720943	20.1757	32.7353	0.391966	0.0297473	-5.0711	down
GO:0007204	positive regulation of cytosolic calcium ion concentration	biological_process	13	1.1967e-06	ENSMUSG00000027765	P2ry1	purinergic receptor P2Y, G-protein coupled 1 [Source:MGI Symbol;Acc:MGI:105049]	0.428964	0.646228	0.602745	2.0485	2.07076	1.97389	0.275381	-1.8605	down
GO:0007204	positive regulation of cytosolic calcium ion concentration	biological_process	13	1.1967e-06	ENSMUSG00000029084	Cd38	CD38 antigen [Source:MGI Symbol;Acc:MGI:107474]	0.757294	1.13547	1.00386	1.19492	0.945469	5.62804	0.37287	-1.42325	down
GO:0007204	positive regulation of cytosolic calcium ion concentration	biological_process	13	1.1967e-06	ENSMUSG00000029193	Cckar	cholecystokinin A receptor [Source:MGI Symbol;Acc:MGI:99478]	0.0247829	0.0159561	0.0001	0.408769	0.467041	0.253836	0.0361521	-4.78978	down
GO:0007204	positive regulation of cytosolic calcium ion concentration	biological_process	13	1.1967e-06	ENSMUSG00000030406	Gipr	gastric inhibitory polypeptide receptor [Source:MGI Symbol;Acc:MGI:1352753]	0.790134	2.10274	2.11478	1.02707	0.595373	0.416634	2.45584	1.29622	up
GO:0007204	positive regulation of cytosolic calcium ion concentration	biological_process	13	1.1967e-06	ENSMUSG00000030669	Calca	calcitonin/calcitonin-related polypeptide, alpha [Source:MGI Symbol;Acc:MGI:2151253]	0.241724	0.473258	0.425762	1.06236	0.381712	2.9589	0.259085	-1.9485	down
GO:0007204	positive regulation of cytosolic calcium ion concentration	biological_process	13	1.1967e-06	ENSMUSG00000031980	Agt	angiotensinogen (serpin peptidase inhibitor, clade A, member 8) [Source:MGI Symbol;Acc:MGI:87963]	3.24675	4.05613	8.2383	20.5311	19.963	63.7524	0.149081	-2.74583	down
GO:0007204	positive regulation of cytosolic calcium ion concentration	biological_process	13	1.1967e-06	ENSMUSG00000037727	Avp	arginine vasopressin [Source:MGI Symbol;Acc:MGI:88121]	1.49284	0.916034	2.09614	32.3214	59.3039	0.185387	0.0490685	-4.34906	down
GO:0007204	positive regulation of cytosolic calcium ion concentration	biological_process	13	1.1967e-06	ENSMUSG00000038760	Trhr	thyrotropin releasing hormone receptor [Source:MGI Symbol;Acc:MGI:98824]	0.419823	0.354642	0.391685	1.37037	0.690191	0.590529	0.439876	-1.18483	down
GO:0051930	regulation of sensory perception of pain	biological_process	9	1.69565e-06	ENSMUSG00000022122	Ednrb	endothelin receptor type B [Source:MGI Symbol;Acc:MGI:102720]	3.04767	6.77547	3.5094	5.92353	9.12147	11.8201	0.496277	-1.01078	down
GO:0051930	regulation of sensory perception of pain	biological_process	9	1.69565e-06	ENSMUSG00000023052	Npff	neuropeptide FF-amide peptide precursor [Source:MGI Symbol;Acc:MGI:1891708]	0.77472	0.916834	0.791469	1.5638	1.04539	3.48687	0.407316	-1.29578	down
GO:0051930	regulation of sensory perception of pain	biological_process	9	1.69565e-06	ENSMUSG00000025905	Oprk1	opioid receptor, kappa 1 [Source:MGI Symbol;Acc:MGI:97439]	0.500884	0.323848	0.290863	1.76015	2.36045	0.100619	0.264283	-1.91985	down
GO:0051930	regulation of sensory perception of pain	biological_process	9	1.69565e-06	ENSMUSG00000027301	Oxt	oxytocin [Source:MGI Symbol;Acc:MGI:97453]	0.592327	0.272351	0.720943	20.1757	32.7353	0.391966	0.0297473	-5.0711	down
GO:0051930	regulation of sensory perception of pain	biological_process	9	1.69565e-06	ENSMUSG00000029361	Nos1	nitric oxide synthase 1, neuronal [Source:MGI Symbol;Acc:MGI:97360]	1.03184	3.4949	3.80216	4.50128	3.416	12.1366	0.415327	-1.26768	down
GO:0051930	regulation of sensory perception of pain	biological_process	9	1.69565e-06	ENSMUSG00000032532	Cck	cholecystokinin [Source:MGI Symbol;Acc:MGI:88297]	215.735	88.4099	128.39	80.2149	61.2027	18.3149	2.70787	1.43716	up
GO:0051930	regulation of sensory perception of pain	biological_process	9	1.69565e-06	ENSMUSG00000033174	Mgll	monoglyceride lipase [Source:MGI Symbol;Acc:MGI:1346042]	47.6134	23.4953	8.65993	7.8606	20.4105	6.54266	2.29129	1.19616	up
GO:0051930	regulation of sensory perception of pain	biological_process	9	1.69565e-06	ENSMUSG00000050511	Oprd1	opioid receptor, delta 1 [Source:MGI Symbol;Acc:MGI:97438]	3.20872	5.75536	4.10979	3.16682	2.33921	0.546827	2.15995	1.111	up
GO:0051930	regulation of sensory perception of pain	biological_process	9	1.69565e-06	ENSMUSG00000071112	Spx	spexin hormone [Source:MGI Symbol;Acc:MGI:2442262]	1.02697	1.44804	1.12388	0.732266	0.0952772	0.420668	2.88324	1.52769	up
GO:0030424	axon	cellular_component	6	2.04986e-06	ENSMUSG00000000214	Th	tyrosine hydroxylase [Source:MGI Symbol;Acc:MGI:98735]	10.4493	56.6383	64.9075	21.1946	12.5099	8.66056	3.11566	1.63954	up
GO:0030424	axon	cellular_component	6	2.04986e-06	ENSMUSG00000000889	Dbh	dopamine beta hydroxylase [Source:MGI Symbol;Acc:MGI:94864]	0.289744	0.294236	0.336013	0.149735	0.430231	4.0401	0.19913	-2.32822	down
GO:0030424	axon	cellular_component	6	2.04986e-06	ENSMUSG00000005534	Insr	insulin receptor [Source:MGI Symbol;Acc:MGI:96575]	1.89258	1.22531	1.16106	3.79178	3.87107	1.68309	0.457841	-1.12708	down
GO:0030424	axon	cellular_component	6	2.04986e-06	ENSMUSG00000005640	Insrr	insulin receptor-related receptor [Source:MGI Symbol;Acc:MGI:1346037]	0.0554684	0.0616553	0.109135	0.20616	0.123236	0.225928	0.407436	-1.29536	down
GO:0030424	axon	cellular_component	6	2.04986e-06	ENSMUSG00000005716	Pvalb	parvalbumin [Source:MGI Symbol;Acc:MGI:97821]	38.0811	9.73071	14.9299	12.13	17.0636	396.104	0.147524	-2.76098	down
GO:0030424	axon	cellular_component	6	2.04986e-06	ENSMUSG00000018411	Mapt	microtubule-associated protein tau [Source:MGI Symbol;Acc:MGI:97180]	10.3531	11.7858	10.9466	62.5019	52.4489	64.3788	0.184496	-2.43834	down
GO:0030424	axon	cellular_component	6	2.04986e-06	ENSMUSG00000020182	Ddc	dopa decarboxylase [Source:MGI Symbol;Acc:MGI:94876]	1.4347	2.07815	1.61462	2.72809	3.19306	8.80734	0.348133	-1.52229	down
GO:0030424	axon	cellular_component	6	2.04986e-06	ENSMUSG00000020396	Nefh	neurofilament, heavy polypeptide [Source:MGI Symbol;Acc:MGI:97309]	13.562	14.6441	14.2766	14.3977	15.9184	66.3569	0.439447	-1.18624	down
GO:0030424	axon	cellular_component	6	2.04986e-06	ENSMUSG00000021609	Slc6a3	solute carrier family 6 (neurotransmitter transporter, dopamine), member 3 [Source:MGI Symbol;Acc:MGI:94862]	0.178222	1.63268	1.27146	0.474192	0.369459	0.167349	3.04882	1.60825	up
GO:0030424	axon	cellular_component	6	2.04986e-06	ENSMUSG00000022212	Cpne6	copine VI [Source:MGI Symbol;Acc:MGI:1334445]	28.6549	75.0519	66.6284	41.1594	35.1596	7.06998	2.04266	1.03045	up
GO:0030424	axon	cellular_component	6	2.04986e-06	ENSMUSG00000022636	Alcam	activated leukocyte cell adhesion molecule [Source:MGI Symbol;Acc:MGI:1313266]	6.20474	6.08017	4.88589	16.07	18.4907	3.31429	0.453354	-1.14129	down
GO:0030424	axon	cellular_component	6	2.04986e-06	ENSMUSG00000023064	Sncg	synuclein, gamma [Source:MGI Symbol;Acc:MGI:1298397]	2.45116	1.39796	1.5524	7.1899	7.23014	56.0369	0.0766641	-3.7053	down
GO:0030424	axon	cellular_component	6	2.04986e-06	ENSMUSG00000023192	Grm2	glutamate receptor, metabotropic 2 [Source:MGI Symbol;Acc:MGI:1351339]	11.8174	16.414	23.1392	8.5083	5.77187	4.02416	2.80647	1.48876	up
GO:0030424	axon	cellular_component	6	2.04986e-06	ENSMUSG00000023267	Gabrr2	gamma-aminobutyric acid (GABA) C receptor, subunit rho 2 [Source:MGI Symbol;Acc:MGI:95626]	0.333879	0.169441	0.162908	0.484016	0.445192	0.650533	0.421733	-1.2456	down
GO:0030424	axon	cellular_component	6	2.04986e-06	ENSMUSG00000023945	Slc5a7	solute carrier family 5 (choline transporter), member 7 [Source:MGI Symbol;Acc:MGI:1927126]	0.825144	0.336279	0.351007	1.91918	2.49463	2.04806	0.234054	-2.09509	down
GO:0030424	axon	cellular_component	6	2.04986e-06	ENSMUSG00000023964	Calcr	calcitonin receptor [Source:MGI Symbol;Acc:MGI:101950]	0.0693981	0.0750907	0.0001	1.2974	1.29402	0.835646	0.0421903	-4.56695	down
GO:0030424	axon	cellular_component	6	2.04986e-06	ENSMUSG00000025089	Gfra1	glial cell line derived neurotrophic factor family receptor alpha 1 [Source:MGI Symbol;Acc:MGI:1100842]	4.53933	1.39887	6.4655	9.85467	12.0578	5.23015	0.456983	-1.12979	down
GO:0030424	axon	cellular_component	6	2.04986e-06	ENSMUSG00000025958	Creb1	cAMP responsive element binding protein 1 [Source:MGI Symbol;Acc:MGI:88494]	2.53546	0.223429	2.55012	0.365824	1.13814	0.270917	2.9912	1.58072	up
GO:0030424	axon	cellular_component	6	2.04986e-06	ENSMUSG00000026024	Als2	alsin Rho guanine nucleotide exchange factor [Source:MGI Symbol;Acc:MGI:1921268]	4.95981	4.78763	4.3665	4.84338	3.63788	21.0516	0.477907	-1.0652	down
GO:0030424	axon	cellular_component	6	2.04986e-06	ENSMUSG00000028072	Ntrk1	neurotrophic tyrosine kinase, receptor, type 1 [Source:MGI Symbol;Acc:MGI:97383]	0.56564	0.352642	0.47344	2.19223	3.11975	1.06042	0.218398	-2.19497	down
GO:0030424	axon	cellular_component	6	2.04986e-06	ENSMUSG00000028222	Calb1	calbindin 1 [Source:MGI Symbol;Acc:MGI:88248]	23.2198	7.83652	13.1773	25.4118	26.0966	126.203	0.248907	-2.00632	down
GO:0030424	axon	cellular_component	6	2.04986e-06	ENSMUSG00000030110	Ret	ret proto-oncogene [Source:MGI Symbol;Acc:MGI:97902]	0.604627	1.25115	1.66964	1.41926	1.07443	6.66409	0.384964	-1.3772	down
GO:0030424	axon	cellular_component	6	2.04986e-06	ENSMUSG00000030669	Calca	calcitonin/calcitonin-related polypeptide, alpha [Source:MGI Symbol;Acc:MGI:2151253]	0.241724	0.473258	0.425762	1.06236	0.381712	2.9589	0.259085	-1.9485	down
GO:0030424	axon	cellular_component	6	2.04986e-06	ENSMUSG00000031285	Dcx	doublecortin [Source:MGI Symbol;Acc:MGI:1277171]	3.4654	9.8874	8.70209	5.32022	4.18766	0.779318	2.14392	1.10025	up
GO:0030424	axon	cellular_component	6	2.04986e-06	ENSMUSG00000032532	Cck	cholecystokinin [Source:MGI Symbol;Acc:MGI:88297]	215.735	88.4099	128.39	80.2149	61.2027	18.3149	2.70787	1.43716	up
GO:0030424	axon	cellular_component	6	2.04986e-06	ENSMUSG00000033174	Mgll	monoglyceride lipase [Source:MGI Symbol;Acc:MGI:1346042]	47.6134	23.4953	8.65993	7.8606	20.4105	6.54266	2.29129	1.19616	up
GO:0030424	axon	cellular_component	6	2.04986e-06	ENSMUSG00000037295	Ldlrap1	low density lipoprotein receptor adaptor protein 1 [Source:MGI Symbol;Acc:MGI:2140175]	0.587603	0.662176	0.543278	0.535776	0.460403	3.49594	0.399156	-1.32498	down
GO:0030424	axon	cellular_component	6	2.04986e-06	ENSMUSG00000044988	Ucn3	urocortin 3 [Source:MGI Symbol;Acc:MGI:1932970]	0.0001	0.0001	0.0001	1.09221	0.86036	0.0001	0.000153635	-12.6682	down
GO:0030424	axon	cellular_component	6	2.04986e-06	ENSMUSG00000074006	Omp	olfactory marker protein [Source:MGI Symbol;Acc:MGI:97436]	3.68397	21.8966	31.4705	12.386	3.68787	0.276641	3.48924	1.80291	up
GO:0030424	axon	cellular_component	6	2.04986e-06	ENSMUSG00000075316	Scn9a	sodium channel, voltage-gated, type IX, alpha [Source:MGI Symbol;Acc:MGI:107636]	0.192636	0.0861895	0.127394	0.418523	0.306636	0.397329	0.361892	-1.46637	down
GO:0045777	positive regulation of blood pressure	biological_process	6	2.20948e-06	ENSMUSG00000020123	Avpr1a	arginine vasopressin receptor 1A [Source:MGI Symbol;Acc:MGI:1859216]	0.11901	0.158945	0.206843	0.605071	0.3625	0.330771	0.373398	-1.42121	down
GO:0045777	positive regulation of blood pressure	biological_process	6	2.20948e-06	ENSMUSG00000021647	Cartpt	CART prepropeptide [Source:MGI Symbol;Acc:MGI:1351330]	4.42117	8.56026	11.1163	12.9745	22.353	28.7783	0.375906	-1.41156	down
GO:0045777	positive regulation of blood pressure	biological_process	6	2.20948e-06	ENSMUSG00000023052	Npff	neuropeptide FF-amide peptide precursor [Source:MGI Symbol;Acc:MGI:1891708]	0.77472	0.916834	0.791469	1.5638	1.04539	3.48687	0.407316	-1.29578	down
GO:0045777	positive regulation of blood pressure	biological_process	6	2.20948e-06	ENSMUSG00000024027	Glp1r	glucagon-like peptide 1 receptor [Source:MGI Symbol;Acc:MGI:99571]	0.382299	0.24581	0.349363	0.886189	0.871318	0.754243	0.38916	-1.36157	down
GO:0045777	positive regulation of blood pressure	biological_process	6	2.20948e-06	ENSMUSG00000027301	Oxt	oxytocin [Source:MGI Symbol;Acc:MGI:97453]	0.592327	0.272351	0.720943	20.1757	32.7353	0.391966	0.0297473	-5.0711	down
GO:0045777	positive regulation of blood pressure	biological_process	6	2.20948e-06	ENSMUSG00000028172	Tacr3	tachykinin receptor 3 [Source:MGI Symbol;Acc:MGI:892968]	0.388907	0.324668	0.415458	1.33614	2.29689	1.75821	0.20942	-2.25553	down
GO:0045777	positive regulation of blood pressure	biological_process	6	2.20948e-06	ENSMUSG00000030098	Grip2	glutamate receptor interacting protein 2 [Source:MGI Symbol;Acc:MGI:2681173]	3.5626	12.1257	12.2864	6.05466	4.09134	3.00668	2.12691	1.08876	up
GO:0045777	positive regulation of blood pressure	biological_process	6	2.20948e-06	ENSMUSG00000031980	Agt	angiotensinogen (serpin peptidase inhibitor, clade A, member 8) [Source:MGI Symbol;Acc:MGI:87963]	3.24675	4.05613	8.2383	20.5311	19.963	63.7524	0.149081	-2.74583	down
GO:0007275	multicellular organism development	biological_process	4	2.48673e-06	ENSMUSG00000000120	Ngfr	nerve growth factor receptor (TNFR superfamily, member 16) [Source:MGI Symbol;Acc:MGI:97323]	0.714909	1.49343	1.49981	3.68469	4.09966	2.42572	0.363185	-1.46122	down
GO:0007275	multicellular organism development	biological_process	4	2.48673e-06	ENSMUSG00000000125	Wnt3	wingless-type MMTV integration site family, member 3 [Source:MGI Symbol;Acc:MGI:98955]	0.489105	0.93237	0.62575	0.49689	0.755212	5.05853	0.324409	-1.62411	down
GO:0007275	multicellular organism development	biological_process	4	2.48673e-06	ENSMUSG00000002108	Nr1h3	nuclear receptor subfamily 1, group H, member 3 [Source:MGI Symbol;Acc:MGI:1352462]	0.767835	0.944351	0.697319	1.10985	1.02935	3.40555	0.434556	-1.20239	down
GO:0007275	multicellular organism development	biological_process	4	2.48673e-06	ENSMUSG00000005534	Insr	insulin receptor [Source:MGI Symbol;Acc:MGI:96575]	1.89258	1.22531	1.16106	3.79178	3.87107	1.68309	0.457841	-1.12708	down
GO:0007275	multicellular organism development	biological_process	4	2.48673e-06	ENSMUSG00000005640	Insrr	insulin receptor-related receptor [Source:MGI Symbol;Acc:MGI:1346037]	0.0554684	0.0616553	0.109135	0.20616	0.123236	0.225928	0.407436	-1.29536	down
GO:0007275	multicellular organism development	biological_process	4	2.48673e-06	ENSMUSG00000007279	Scube2	signal peptide, CUB domain, EGF-like 2 [Source:MGI Symbol;Acc:MGI:1928765]	0.360159	0.954029	1.2103	0.5104	0.365466	0.220634	2.30232	1.20309	up
GO:0007275	multicellular organism development	biological_process	4	2.48673e-06	ENSMUSG00000010175	Prox1	prospero homeobox 1 [Source:MGI Symbol;Acc:MGI:97772]	1.13741	0.755838	0.805465	1.38959	1.16563	4.75551	0.369144	-1.43774	down
GO:0007275	multicellular organism development	biological_process	4	2.48673e-06	ENSMUSG00000010476	Ebf3	early B cell factor 3 [Source:MGI Symbol;Acc:MGI:894289]	0.0915996	0.400643	0.257535	0.280173	0.225629	3.06201	0.21015	-2.25051	down
GO:0007275	multicellular organism development	biological_process	4	2.48673e-06	ENSMUSG00000014603	Alx3	aristaless-like homeobox 3 [Source:MGI Symbol;Acc:MGI:1277097]	0.677774	2.0793	2.75761	1.29279	0.414066	0.11429	3.02814	1.59843	up
GO:0007275	multicellular organism development	biological_process	4	2.48673e-06	ENSMUSG00000018822	Sfrp5	secreted frizzled-related sequence protein 5 [Source:MGI Symbol;Acc:MGI:1860298]	0.891038	1.1884	1.66313	2.59394	2.31244	5.42388	0.362292	-1.46478	down
GO:0007275	multicellular organism development	biological_process	4	2.48673e-06	ENSMUSG00000019913	Sim1	single-minded family bHLH transcription factor 1 [Source:MGI Symbol;Acc:MGI:98306]	0.0001	0.0001	0.0001	0.140523	0.193888	0.00600361	0.000881279	-10.1481	down
GO:0007275	multicellular organism development	biological_process	4	2.48673e-06	ENSMUSG00000021685	Otp	orthopedia homeobox [Source:MGI Symbol;Acc:MGI:99835]	0.0790697	0.0218389	0.0201786	1.56126	1.35551	1.06988	0.0303731	-5.04106	down
GO:0007275	multicellular organism development	biological_process	4	2.48673e-06	ENSMUSG00000021848	Otx2	orthodenticle homeobox 2 [Source:MGI Symbol;Acc:MGI:97451]	0.730407	0.104781	0.199799	0.262945	0.223756	4.87532	0.193022	-2.37316	down
GO:0007275	multicellular organism development	biological_process	4	2.48673e-06	ENSMUSG00000022053	Ebf2	early B cell factor 2 [Source:MGI Symbol;Acc:MGI:894332]	0.0619793	0.0823964	0.137115	0.201312	0.224057	1.17155	0.176271	-2.50413	down
GO:0007275	multicellular organism development	biological_process	4	2.48673e-06	ENSMUSG00000022479	Vdr	vitamin D (1,25-dihydroxyvitamin D3) receptor [Source:MGI Symbol;Acc:MGI:103076]	0.0952412	0.649163	0.873959	0.296711	0.0616766	0.112339	3.43801	1.78158	up
GO:0007275	multicellular organism development	biological_process	4	2.48673e-06	ENSMUSG00000022996	Wnt10b	wingless-type MMTV integration site family, member 10B [Source:MGI Symbol;Acc:MGI:108061]	0.548662	1.31603	1.05806	0.266802	0.222569	0.0953144	4.99884	2.32159	up
GO:0007275	multicellular organism development	biological_process	4	2.48673e-06	ENSMUSG00000024420	Zfp521	zinc finger protein 521 [Source:MGI Symbol;Acc:MGI:95459]	0.819562	0.543724	0.613243	1.21514	1.46592	7.81844	0.18825	-2.40928	down
GO:0007275	multicellular organism development	biological_process	4	2.48673e-06	ENSMUSG00000026064	Ptp4a1	protein tyrosine phosphatase 4a1 [Source:MGI Symbol;Acc:MGI:1277096]	1.04264	1.06284	2.0268	3.62575	1.0545	4.62269	0.444191	-1.17075	down
GO:0007275	multicellular organism development	biological_process	4	2.48673e-06	ENSMUSG00000026167	Wnt10a	wingless-type MMTV integration site family, member 10A [Source:MGI Symbol;Acc:MGI:108071]	4.34971	1.36061	2.0259	0.863028	1.5225	0.259938	2.92433	1.54811	up
GO:0007275	multicellular organism development	biological_process	4	2.48673e-06	ENSMUSG00000026312	Cdh7	cadherin 7, type 2 [Source:MGI Symbol;Acc:MGI:2442792]	0.760809	0.319952	0.329979	0.779191	0.842479	1.40353	0.46633	-1.10058	down
GO:0007275	multicellular organism development	biological_process	4	2.48673e-06	ENSMUSG00000026494	Kif26b	kinesin family member 26B [Source:MGI Symbol;Acc:MGI:2447076]	0.725028	1.09329	1.20555	1.25986	1.1872	4.92897	0.409959	-1.28645	down
GO:0007275	multicellular organism development	biological_process	4	2.48673e-06	ENSMUSG00000027004	Frzb	frizzled-related protein [Source:MGI Symbol;Acc:MGI:892032]	8.15036	15.3665	18.7672	8.0973	7.18834	1.46821	2.52384	1.33562	up
GO:0007275	multicellular organism development	biological_process	4	2.48673e-06	ENSMUSG00000028072	Ntrk1	neurotrophic tyrosine kinase, receptor, type 1 [Source:MGI Symbol;Acc:MGI:97383]	0.56564	0.352642	0.47344	2.19223	3.11975	1.06042	0.218398	-2.19497	down
GO:0007275	multicellular organism development	biological_process	4	2.48673e-06	ENSMUSG00000028150	Rorc	RAR-related orphan receptor gamma [Source:MGI Symbol;Acc:MGI:104856]	0.259874	0.239435	0.376095	0.703053	0.350932	5.24318	0.139016	-2.84668	down
GO:0007275	multicellular organism development	biological_process	4	2.48673e-06	ENSMUSG00000028661	Epha8	Eph receptor A8 [Source:MGI Symbol;Acc:MGI:109378]	1.83454	1.31031	1.06841	1.55178	2.71509	8.05358	0.341972	-1.54805	down
GO:0007275	multicellular organism development	biological_process	4	2.48673e-06	ENSMUSG00000028717	Tal1	T cell acute lymphocytic leukemia 1 [Source:MGI Symbol;Acc:MGI:98480]	0.318008	0.30827	0.322851	0.346731	0.477886	1.79315	0.362572	-1.46366	down
GO:0007275	multicellular organism development	biological_process	4	2.48673e-06	ENSMUSG00000029546	Uncx	UNC homeobox [Source:MGI Symbol;Acc:MGI:108013]	0.0216169	0.0468359	0.0001	0.363182	0.192978	6.70764	0.0094376	-6.72736	down
GO:0007275	multicellular organism development	biological_process	4	2.48673e-06	ENSMUSG00000029697	Fezf1	Fez family zinc finger 1 [Source:MGI Symbol;Acc:MGI:1920441]	0.037879	0.024388	0.0001	0.821207	0.693844	0.0001	0.0411622	-4.60253	down
GO:0007275	multicellular organism development	biological_process	4	2.48673e-06	ENSMUSG00000030110	Ret	ret proto-oncogene [Source:MGI Symbol;Acc:MGI:97902]	0.604627	1.25115	1.66964	1.41926	1.07443	6.66409	0.384964	-1.3772	down
GO:0007275	multicellular organism development	biological_process	4	2.48673e-06	ENSMUSG00000031285	Dcx	doublecortin [Source:MGI Symbol;Acc:MGI:1277171]	3.4654	9.8874	8.70209	5.32022	4.18766	0.779318	2.14392	1.10025	up
GO:0007275	multicellular organism development	biological_process	4	2.48673e-06	ENSMUSG00000031962	Cdh15	cadherin 15 [Source:MGI Symbol;Acc:MGI:106672]	0.663683	0.690569	0.541991	0.695607	0.682238	12.3971	0.137659	-2.86083	down
GO:0007275	multicellular organism development	biological_process	4	2.48673e-06	ENSMUSG00000032368	Zic1	zinc finger protein of the cerebellum 1 [Source:MGI Symbol;Acc:MGI:106683]	4.70466	11.4889	10.0012	10.7487	6.14336	73.9545	0.288341	-1.79415	down
GO:0007275	multicellular organism development	biological_process	4	2.48673e-06	ENSMUSG00000032446	Eomes	eomesodermin [Source:MGI Symbol;Acc:MGI:1201683]	2.64285	17.0169	17.0447	6.52794	2.80143	4.87656	2.58374	1.36946	up
GO:0007275	multicellular organism development	biological_process	4	2.48673e-06	ENSMUSG00000034701	Neurod1	neurogenic differentiation 1 [Source:MGI Symbol;Acc:MGI:1339708]	2.62074	2.20957	2.64405	2.44561	1.891	70.8974	0.099348	-3.33136	down
GO:0007275	multicellular organism development	biological_process	4	2.48673e-06	ENSMUSG00000035279	Ssc5d	scavenger receptor cysteine rich family, 5 domains [Source:MGI Symbol;Acc:MGI:3606211]	0.701126	2.94649	2.57602	1.1385	0.686835	0.204083	3.06672	1.61669	up
GO:0007275	multicellular organism development	biological_process	4	2.48673e-06	ENSMUSG00000037348	Paqr7	progestin and adipoQ receptor family member VII [Source:MGI Symbol;Acc:MGI:1919154]	6.56812	4.77936	4.97717	16.4565	15.2654	21.5804	0.306265	-1.70715	down
GO:0007275	multicellular organism development	biological_process	4	2.48673e-06	ENSMUSG00000038151	Prdm1	PR domain containing 1, with ZNF domain [Source:MGI Symbol;Acc:MGI:99655]	0.325552	1.31704	0.824703	0.456111	0.438205	0.0659732	2.56933	1.36139	up
GO:0007275	multicellular organism development	biological_process	4	2.48673e-06	ENSMUSG00000039095	En2	engrailed 2 [Source:MGI Symbol;Acc:MGI:95390]	0.045031	0.262026	0.107181	0.132649	0.146111	23.5109	0.0174126	-5.84373	down
GO:0007275	multicellular organism development	biological_process	4	2.48673e-06	ENSMUSG00000044674	Fzd1	frizzled class receptor 1 [Source:MGI Symbol;Acc:MGI:1196625]	2.17713	2.6711	2.59318	2.71607	2.4485	11.1464	0.456222	-1.13219	down
GO:0007275	multicellular organism development	biological_process	4	2.48673e-06	ENSMUSG00000045648	Vwc2l	von Willebrand factor C domain-containing protein 2-like [Source:MGI Symbol;Acc:MGI:2444069]	0.718021	0.404264	0.438456	1.11794	1.28952	0.909082	0.470593	-1.08745	down
GO:0007275	multicellular organism development	biological_process	4	2.48673e-06	ENSMUSG00000046982	Tshz1	teashirt zinc finger family member 1 [Source:MGI Symbol;Acc:MGI:1346031]	7.11886	29.0582	24.6303	12.8423	9.51591	4.18795	2.29063	1.19574	up
GO:0007275	multicellular organism development	biological_process	4	2.48673e-06	ENSMUSG00000047654	Tssk6	testis-specific serine kinase 6 [Source:MGI Symbol;Acc:MGI:2148775]	0.854691	1.19342	0.909787	0.307146	0.276665	0.375357	3.08382	1.62472	up
GO:0007275	multicellular organism development	biological_process	4	2.48673e-06	ENSMUSG00000048540	Nhlh2	nescient helix loop helix 2 [Source:MGI Symbol;Acc:MGI:97324]	0.0547329	0.0876184	0.120522	0.130605	0.212314	2.54885	0.0909042	-3.45951	down
GO:0007275	multicellular organism development	biological_process	4	2.48673e-06	ENSMUSG00000050010	Shisa3	shisa family member 3 [Source:MGI Symbol;Acc:MGI:3041225]	1.39138	11.1144	10.3356	3.56876	1.66637	0.343143	4.0947	2.03376	up
GO:0007275	multicellular organism development	biological_process	4	2.48673e-06	ENSMUSG00000055639	Dach1	dachshund family transcription factor 1 [Source:MGI Symbol;Acc:MGI:1277991]	1.97623	0.525261	0.451473	2.07929	2.34811	2.4984	0.426372	-1.22982	down
GO:0007275	multicellular organism development	biological_process	4	2.48673e-06	ENSMUSG00000056947	Mab21l1	mab-21-like 1 [Source:MGI Symbol;Acc:MGI:1333773]	0.540695	0.721656	0.581963	0.927082	0.954457	18.3982	0.0909436	-3.45888	down
GO:0007275	multicellular organism development	biological_process	4	2.48673e-06	ENSMUSG00000057098	Ebf1	early B cell factor 1 [Source:MGI Symbol;Acc:MGI:95275]	0.212358	0.275966	0.304904	0.485102	0.510383	3.78877	0.1658	-2.59249	down
GO:0007275	multicellular organism development	biological_process	4	2.48673e-06	ENSMUSG00000057777	Mab21l2	mab-21-like 2 [Source:MGI Symbol;Acc:MGI:1346022]	0.140671	0.396012	0.0190661	0.131852	0.40845	7.86207	0.0661419	-3.91829	down
GO:0007275	multicellular organism development	biological_process	4	2.48673e-06	ENSMUSG00000059325	Hopx	HOP homeobox [Source:MGI Symbol;Acc:MGI:1916782]	9.03032	10.6012	10.8158	12.3597	6.24973	51.3948	0.434936	-1.20113	down
GO:0007275	multicellular organism development	biological_process	4	2.48673e-06	ENSMUSG00000063506	Arhgap22	Rho GTPase activating protein 22 [Source:MGI Symbol;Acc:MGI:2443418]	2.5171	6.00266	6.69022	2.26507	2.18374	1.23527	2.67589	1.42002	up
GO:0007275	multicellular organism development	biological_process	4	2.48673e-06	ENSMUSG00000063935	Zar1	zygote arrest 1 [Source:MGI Symbol;Acc:MGI:2180337]	0.207175	1.18358	0.924522	0.240857	0.354276	0.200938	2.90837	1.54021	up
GO:0007275	multicellular organism development	biological_process	4	2.48673e-06	ENSMUSG00000067786	Nnat	neuronatin [Source:MGI Symbol;Acc:MGI:104716]	10.1446	17.8048	18.9305	63.4132	35.8762	21.4174	0.388378	-1.36446	down
GO:0042593	glucose homeostasis	biological_process	8	3.38804e-06	ENSMUSG00000000120	Ngfr	nerve growth factor receptor (TNFR superfamily, member 16) [Source:MGI Symbol;Acc:MGI:97323]	0.714909	1.49343	1.49981	3.68469	4.09966	2.42572	0.363185	-1.46122	down
GO:0042593	glucose homeostasis	biological_process	8	3.38804e-06	ENSMUSG00000000440	Pparg	peroxisome proliferator activated receptor gamma [Source:MGI Symbol;Acc:MGI:97747]	1.51939	2.53048	2.12749	0.820042	0.64295	0.719382	2.83057	1.50109	up
GO:0042593	glucose homeostasis	biological_process	8	3.38804e-06	ENSMUSG00000000889	Dbh	dopamine beta hydroxylase [Source:MGI Symbol;Acc:MGI:94864]	0.289744	0.294236	0.336013	0.149735	0.430231	4.0401	0.19913	-2.32822	down
GO:0042593	glucose homeostasis	biological_process	8	3.38804e-06	ENSMUSG00000002944	Cd36	CD36 molecule [Source:MGI Symbol;Acc:MGI:107899]	0.0821024	0.0001	0.0001	0.3463	0.188703	0.451953	0.0833901	-3.58398	down
GO:0042593	glucose homeostasis	biological_process	8	3.38804e-06	ENSMUSG00000005124	Ccn4	cellular communication network factor 4 [Source:MGI Symbol;Acc:MGI:1197008]	1.21085	3.95687	2.02036	1.36427	0.810371	0.0288311	3.26216	1.70583	up
GO:0042593	glucose homeostasis	biological_process	8	3.38804e-06	ENSMUSG00000005534	Insr	insulin receptor [Source:MGI Symbol;Acc:MGI:96575]	1.89258	1.22531	1.16106	3.79178	3.87107	1.68309	0.457841	-1.12708	down
GO:0042593	glucose homeostasis	biological_process	8	3.38804e-06	ENSMUSG00000018566	Slc2a4	solute carrier family 2 (facilitated glucose transporter), member 4 [Source:MGI Symbol;Acc:MGI:95758]	0.126223	0.337216	0.288061	0.505631	0.470116	1.51716	0.301455	-1.72998	down
GO:0042593	glucose homeostasis	biological_process	8	3.38804e-06	ENSMUSG00000020847	Rph3al	rabphilin 3A-like (without C2 domains) [Source:MGI Symbol;Acc:MGI:1923492]	0.32095	0.155148	0.359087	0.587752	0.68588	1.20915	0.336391	-1.57179	down
GO:0042593	glucose homeostasis	biological_process	8	3.38804e-06	ENSMUSG00000024985	Tcf7l2	transcription factor 7 like 2, T cell specific, HMG box [Source:MGI Symbol;Acc:MGI:1202879]	0.305139	0.511949	0.536797	0.642804	0.816942	1.84117	0.410154	-1.28576	down
GO:0042593	glucose homeostasis	biological_process	8	3.38804e-06	ENSMUSG00000025094	Slc18a2	solute carrier family 18 (vesicular monoamine), member 2 [Source:MGI Symbol;Acc:MGI:106677]	0.949596	1.18821	1.1816	1.07593	1.06663	6.46288	0.385734	-1.37432	down
GO:0042593	glucose homeostasis	biological_process	8	3.38804e-06	ENSMUSG00000025723	Nmb	neuromedin B [Source:MGI Symbol;Acc:MGI:1915289]	4.69417	28.9054	33.9203	10.7603	6.18706	2.06892	3.55062	1.82807	up
GO:0042593	glucose homeostasis	biological_process	8	3.38804e-06	ENSMUSG00000025927	Tfap2b	transcription factor AP-2 beta [Source:MGI Symbol;Acc:MGI:104672]	0.158497	0.159996	0.311174	0.107223	0.11217	5.60026	0.108197	-3.20827	down
GO:0042593	glucose homeostasis	biological_process	8	3.38804e-06	ENSMUSG00000034701	Neurod1	neurogenic differentiation 1 [Source:MGI Symbol;Acc:MGI:1339708]	2.62074	2.20957	2.64405	2.44561	1.891	70.8974	0.099348	-3.33136	down
GO:0042593	glucose homeostasis	biological_process	8	3.38804e-06	ENSMUSG00000050824	Sstr5	somatostatin receptor 5 [Source:MGI Symbol;Acc:MGI:894282]	0.14845	0.104207	0.0001	0.480439	0.572136	0.178021	0.205394	-2.28353	down
GO:0042593	glucose homeostasis	biological_process	8	3.38804e-06	ENSMUSG00000053164	Gpr21	G protein-coupled receptor 21 [Source:MGI Symbol;Acc:MGI:2441890]	1.35579	2.14747	1.63328	0.450569	1.16733	0.464022	2.46721	1.30288	up
GO:0045893	positive regulation of transcription, DNA-templated	biological_process	9	3.87133e-06	ENSMUSG00000000440	Pparg	peroxisome proliferator activated receptor gamma [Source:MGI Symbol;Acc:MGI:97747]	1.51939	2.53048	2.12749	0.820042	0.64295	0.719382	2.83057	1.50109	up
GO:0045893	positive regulation of transcription, DNA-templated	biological_process	9	3.87133e-06	ENSMUSG00000001444	Tbx21	T-box 21 [Source:MGI Symbol;Acc:MGI:1888984]	1.49305	8.64377	8.01351	2.49996	1.27585	0.030512	4.76846	2.25352	up
GO:0045893	positive regulation of transcription, DNA-templated	biological_process	9	3.87133e-06	ENSMUSG00000001496	Nkx2-1	NK2 homeobox 1 [Source:MGI Symbol;Acc:MGI:108067]	0.246841	0.0914132	0.0890746	1.37456	1.59286	0.0001	0.144002	-2.79584	down
GO:0045893	positive regulation of transcription, DNA-templated	biological_process	9	3.87133e-06	ENSMUSG00000002108	Nr1h3	nuclear receptor subfamily 1, group H, member 3 [Source:MGI Symbol;Acc:MGI:1352462]	0.767835	0.944351	0.697319	1.10985	1.02935	3.40555	0.434556	-1.20239	down
GO:0045893	positive regulation of transcription, DNA-templated	biological_process	9	3.87133e-06	ENSMUSG00000003644	Rps6ka1	ribosomal protein S6 kinase polypeptide 1 [Source:MGI Symbol;Acc:MGI:104558]	2.50558	2.56697	2.69881	2.9642	3.46637	16.6408	0.336841	-1.56986	down
GO:0045893	positive regulation of transcription, DNA-templated	biological_process	9	3.87133e-06	ENSMUSG00000005534	Insr	insulin receptor [Source:MGI Symbol;Acc:MGI:96575]	1.89258	1.22531	1.16106	3.79178	3.87107	1.68309	0.457841	-1.12708	down
GO:0045893	positive regulation of transcription, DNA-templated	biological_process	9	3.87133e-06	ENSMUSG00000010175	Prox1	prospero homeobox 1 [Source:MGI Symbol;Acc:MGI:97772]	1.13741	0.755838	0.805465	1.38959	1.16563	4.75551	0.369144	-1.43774	down
GO:0045893	positive regulation of transcription, DNA-templated	biological_process	9	3.87133e-06	ENSMUSG00000010476	Ebf3	early B cell factor 3 [Source:MGI Symbol;Acc:MGI:894289]	0.0915996	0.400643	0.257535	0.280173	0.225629	3.06201	0.21015	-2.25051	down
GO:0045893	positive regulation of transcription, DNA-templated	biological_process	9	3.87133e-06	ENSMUSG00000020098	Pcbd1	pterin 4 alpha carbinolamine dehydratase/dimerization cofactor of hepatocyte nuclear factor 1 alpha (TCF1) 1 [Source:MGI Symbol;Acc:MGI:94873]	4.20167	2.6558	5.48498	10.8028	8.8399	14.343	0.363166	-1.4613	down
GO:0045893	positive regulation of transcription, DNA-templated	biological_process	9	3.87133e-06	ENSMUSG00000021255	Esrrb	estrogen related receptor, beta [Source:MGI Symbol;Acc:MGI:1346832]	0.421511	0.234762	0.268159	0.255894	0.363101	2.20736	0.327075	-1.6123	down
GO:0045893	positive regulation of transcription, DNA-templated	biological_process	9	3.87133e-06	ENSMUSG00000022053	Ebf2	early B cell factor 2 [Source:MGI Symbol;Acc:MGI:894332]	0.0619793	0.0823964	0.137115	0.201312	0.224057	1.17155	0.176271	-2.50413	down
GO:0045893	positive regulation of transcription, DNA-templated	biological_process	9	3.87133e-06	ENSMUSG00000022306	Zfpm2	zinc finger protein, multitype 2 [Source:MGI Symbol;Acc:MGI:1334444]	1.28116	0.466399	0.56409	0.871183	0.731124	4.81913	0.359989	-1.47398	down
GO:0045893	positive regulation of transcription, DNA-templated	biological_process	9	3.87133e-06	ENSMUSG00000024985	Tcf7l2	transcription factor 7 like 2, T cell specific, HMG box [Source:MGI Symbol;Acc:MGI:1202879]	0.305139	0.511949	0.536797	0.642804	0.816942	1.84117	0.410154	-1.28576	down
GO:0045893	positive regulation of transcription, DNA-templated	biological_process	9	3.87133e-06	ENSMUSG00000025083	Afap1l2	actin filament associated protein 1-like 2 [Source:MGI Symbol;Acc:MGI:2147658]	1.37409	1.46779	1.56562	2.31213	1.68079	10.239	0.309692	-1.6911	down
GO:0045893	positive regulation of transcription, DNA-templated	biological_process	9	3.87133e-06	ENSMUSG00000025927	Tfap2b	transcription factor AP-2 beta [Source:MGI Symbol;Acc:MGI:104672]	0.158497	0.159996	0.311174	0.107223	0.11217	5.60026	0.108197	-3.20827	down
GO:0045893	positive regulation of transcription, DNA-templated	biological_process	9	3.87133e-06	ENSMUSG00000025958	Creb1	cAMP responsive element binding protein 1 [Source:MGI Symbol;Acc:MGI:88494]	2.53546	0.223429	2.55012	0.365824	1.13814	0.270917	2.9912	1.58072	up
GO:0045893	positive regulation of transcription, DNA-templated	biological_process	9	3.87133e-06	ENSMUSG00000028017	Egf	epidermal growth factor [Source:MGI Symbol;Acc:MGI:95290]	0.172804	0.413576	0.418214	0.14937	0.163233	0.136889	2.23496	1.16025	up
GO:0045893	positive regulation of transcription, DNA-templated	biological_process	9	3.87133e-06	ENSMUSG00000028150	Rorc	RAR-related orphan receptor gamma [Source:MGI Symbol;Acc:MGI:104856]	0.259874	0.239435	0.376095	0.703053	0.350932	5.24318	0.139016	-2.84668	down
GO:0045893	positive regulation of transcription, DNA-templated	biological_process	9	3.87133e-06	ENSMUSG00000028717	Tal1	T cell acute lymphocytic leukemia 1 [Source:MGI Symbol;Acc:MGI:98480]	0.318008	0.30827	0.322851	0.346731	0.477886	1.79315	0.362572	-1.46366	down
GO:0045893	positive regulation of transcription, DNA-templated	biological_process	9	3.87133e-06	ENSMUSG00000029084	Cd38	CD38 antigen [Source:MGI Symbol;Acc:MGI:107474]	0.757294	1.13547	1.00386	1.19492	0.945469	5.62804	0.37287	-1.42325	down
GO:0045893	positive regulation of transcription, DNA-templated	biological_process	9	3.87133e-06	ENSMUSG00000029361	Nos1	nitric oxide synthase 1, neuronal [Source:MGI Symbol;Acc:MGI:97360]	1.03184	3.4949	3.80216	4.50128	3.416	12.1366	0.415327	-1.26768	down
GO:0045893	positive regulation of transcription, DNA-templated	biological_process	9	3.87133e-06	ENSMUSG00000029595	Lhx5	LIM homeobox protein 5 [Source:MGI Symbol;Acc:MGI:107792]	0.144041	0.085845	0.2546	0.413742	0.696672	4.68469	0.0836026	-3.58031	down
GO:0045893	positive regulation of transcription, DNA-templated	biological_process	9	3.87133e-06	ENSMUSG00000029697	Fezf1	Fez family zinc finger 1 [Source:MGI Symbol;Acc:MGI:1920441]	0.037879	0.024388	0.0001	0.821207	0.693844	0.0001	0.0411622	-4.60253	down
GO:0045893	positive regulation of transcription, DNA-templated	biological_process	9	3.87133e-06	ENSMUSG00000030110	Ret	ret proto-oncogene [Source:MGI Symbol;Acc:MGI:97902]	0.604627	1.25115	1.66964	1.41926	1.07443	6.66409	0.384964	-1.3772	down
GO:0045893	positive regulation of transcription, DNA-templated	biological_process	9	3.87133e-06	ENSMUSG00000030551	Nr2f2	nuclear receptor subfamily 2, group F, member 2 [Source:MGI Symbol;Acc:MGI:1352452]	0.830555	0.817951	1.24787	3.30143	1.47437	1.54744	0.458052	-1.12642	down
GO:0045893	positive regulation of transcription, DNA-templated	biological_process	9	3.87133e-06	ENSMUSG00000031665	Sall1	spalt like transcription factor 1 [Source:MGI Symbol;Acc:MGI:1889585]	6.16032	25.7048	22.0663	12.4037	7.54197	3.05251	2.34503	1.22961	up
GO:0045893	positive regulation of transcription, DNA-templated	biological_process	9	3.87133e-06	ENSMUSG00000031980	Agt	angiotensinogen (serpin peptidase inhibitor, clade A, member 8) [Source:MGI Symbol;Acc:MGI:87963]	3.24675	4.05613	8.2383	20.5311	19.963	63.7524	0.149081	-2.74583	down
GO:0045893	positive regulation of transcription, DNA-templated	biological_process	9	3.87133e-06	ENSMUSG00000032368	Zic1	zinc finger protein of the cerebellum 1 [Source:MGI Symbol;Acc:MGI:106683]	4.70466	11.4889	10.0012	10.7487	6.14336	73.9545	0.288341	-1.79415	down
GO:0045893	positive regulation of transcription, DNA-templated	biological_process	9	3.87133e-06	ENSMUSG00000032446	Eomes	eomesodermin [Source:MGI Symbol;Acc:MGI:1201683]	2.64285	17.0169	17.0447	6.52794	2.80143	4.87656	2.58374	1.36946	up
GO:0045893	positive regulation of transcription, DNA-templated	biological_process	9	3.87133e-06	ENSMUSG00000034701	Neurod1	neurogenic differentiation 1 [Source:MGI Symbol;Acc:MGI:1339708]	2.62074	2.20957	2.64405	2.44561	1.891	70.8974	0.099348	-3.33136	down
GO:0045893	positive regulation of transcription, DNA-templated	biological_process	9	3.87133e-06	ENSMUSG00000038872	Zfhx3	zinc finger homeobox 3 [Source:MGI Symbol;Acc:MGI:99948]	0.139098	0.0847112	0.122279	0.353501	0.247217	0.321806	0.375154	-1.41444	down
GO:0045893	positive regulation of transcription, DNA-templated	biological_process	9	3.87133e-06	ENSMUSG00000039153	Runx2	runt related transcription factor 2 [Source:MGI Symbol;Acc:MGI:99829]	0.931183	1.61669	1.79435	1.01642	0.603301	0.128312	2.48407	1.3127	up
GO:0045893	positive regulation of transcription, DNA-templated	biological_process	9	3.87133e-06	ENSMUSG00000044674	Fzd1	frizzled class receptor 1 [Source:MGI Symbol;Acc:MGI:1196625]	2.17713	2.6711	2.59318	2.71607	2.4485	11.1464	0.456222	-1.13219	down
GO:0045893	positive regulation of transcription, DNA-templated	biological_process	9	3.87133e-06	ENSMUSG00000047591	Mafa	v-maf musculoaponeurotic fibrosarcoma oncogene family, protein A (avian) [Source:MGI Symbol;Acc:MGI:2673307]	1.05556	2.03385	1.9893	0.856905	1.05659	0.301791	2.29258	1.19697	up
GO:0045893	positive regulation of transcription, DNA-templated	biological_process	9	3.87133e-06	ENSMUSG00000057098	Ebf1	early B cell factor 1 [Source:MGI Symbol;Acc:MGI:95275]	0.212358	0.275966	0.304904	0.485102	0.510383	3.78877	0.1658	-2.59249	down
GO:0045893	positive regulation of transcription, DNA-templated	biological_process	9	3.87133e-06	ENSMUSG00000068122	Agtr2	angiotensin II receptor, type 2 [Source:MGI Symbol;Acc:MGI:87966]	0.255868	0.21717	0.0906072	0.440569	0.174367	1.20691	0.309381	-1.69254	down
GO:0043195	terminal bouton	cellular_component	6	3.98444e-06	ENSMUSG00000000214	Th	tyrosine hydroxylase [Source:MGI Symbol;Acc:MGI:98735]	10.4493	56.6383	64.9075	21.1946	12.5099	8.66056	3.11566	1.63954	up
GO:0043195	terminal bouton	cellular_component	6	3.98444e-06	ENSMUSG00000000889	Dbh	dopamine beta hydroxylase [Source:MGI Symbol;Acc:MGI:94864]	0.289744	0.294236	0.336013	0.149735	0.430231	4.0401	0.19913	-2.32822	down
GO:0043195	terminal bouton	cellular_component	6	3.98444e-06	ENSMUSG00000021337	Scgn	secretagogin, EF-hand calcium binding protein [Source:MGI Symbol;Acc:MGI:2384873]	3.64034	21.9635	22.9532	7.35449	4.28395	0.180332	4.10847	2.0386	up
GO:0043195	terminal bouton	cellular_component	6	3.98444e-06	ENSMUSG00000025094	Slc18a2	solute carrier family 18 (vesicular monoamine), member 2 [Source:MGI Symbol;Acc:MGI:106677]	0.949596	1.18821	1.1816	1.07593	1.06663	6.46288	0.385734	-1.37432	down
GO:0043195	terminal bouton	cellular_component	6	3.98444e-06	ENSMUSG00000027301	Oxt	oxytocin [Source:MGI Symbol;Acc:MGI:97453]	0.592327	0.272351	0.720943	20.1757	32.7353	0.391966	0.0297473	-5.0711	down
GO:0043195	terminal bouton	cellular_component	6	3.98444e-06	ENSMUSG00000028222	Calb1	calbindin 1 [Source:MGI Symbol;Acc:MGI:88248]	23.2198	7.83652	13.1773	25.4118	26.0966	126.203	0.248907	-2.00632	down
GO:0043195	terminal bouton	cellular_component	6	3.98444e-06	ENSMUSG00000029193	Cckar	cholecystokinin A receptor [Source:MGI Symbol;Acc:MGI:99478]	0.0247829	0.0159561	0.0001	0.408769	0.467041	0.253836	0.0361521	-4.78978	down
GO:0043195	terminal bouton	cellular_component	6	3.98444e-06	ENSMUSG00000030669	Calca	calcitonin/calcitonin-related polypeptide, alpha [Source:MGI Symbol;Acc:MGI:2151253]	0.241724	0.473258	0.425762	1.06236	0.381712	2.9589	0.259085	-1.9485	down
GO:0043195	terminal bouton	cellular_component	6	3.98444e-06	ENSMUSG00000031789	Cngb1	cyclic nucleotide gated channel beta 1 [Source:MGI Symbol;Acc:MGI:2664102]	0.0202692	0.0125606	0.0681134	0.186747	0.129586	0.220664	0.187977	-2.41137	down
GO:0043195	terminal bouton	cellular_component	6	3.98444e-06	ENSMUSG00000032532	Cck	cholecystokinin [Source:MGI Symbol;Acc:MGI:88297]	215.735	88.4099	128.39	80.2149	61.2027	18.3149	2.70787	1.43716	up
GO:0043195	terminal bouton	cellular_component	6	3.98444e-06	ENSMUSG00000062151	Unc13c	unc-13 homolog C [Source:MGI Symbol;Acc:MGI:2149021]	2.32822	0.981288	1.29	5.10265	6.18112	10.5831	0.210341	-2.2492	down
GO:0043025	neuronal cell body	cellular_component	5	4.14095e-06	ENSMUSG00000000214	Th	tyrosine hydroxylase [Source:MGI Symbol;Acc:MGI:98735]	10.4493	56.6383	64.9075	21.1946	12.5099	8.66056	3.11566	1.63954	up
GO:0043025	neuronal cell body	cellular_component	5	4.14095e-06	ENSMUSG00000000263	Glra1	glycine receptor, alpha 1 subunit [Source:MGI Symbol;Acc:MGI:95747]	0.0001	0.199707	0.129741	0.342312	0.364639	2.79447	0.0941182	-3.40938	down
GO:0043025	neuronal cell body	cellular_component	5	4.14095e-06	ENSMUSG00000000889	Dbh	dopamine beta hydroxylase [Source:MGI Symbol;Acc:MGI:94864]	0.289744	0.294236	0.336013	0.149735	0.430231	4.0401	0.19913	-2.32822	down
GO:0043025	neuronal cell body	cellular_component	5	4.14095e-06	ENSMUSG00000001023	S100a5	S100 calcium binding protein A5 [Source:MGI Symbol;Acc:MGI:1338915]	18.4928	95.8158	128.133	43.4577	18.1913	0.437979	3.90486	1.96527	up
GO:0043025	neuronal cell body	cellular_component	5	4.14095e-06	ENSMUSG00000001444	Tbx21	T-box 21 [Source:MGI Symbol;Acc:MGI:1888984]	1.49305	8.64377	8.01351	2.49996	1.27585	0.030512	4.76846	2.25352	up
GO:0043025	neuronal cell body	cellular_component	5	4.14095e-06	ENSMUSG00000005534	Insr	insulin receptor [Source:MGI Symbol;Acc:MGI:96575]	1.89258	1.22531	1.16106	3.79178	3.87107	1.68309	0.457841	-1.12708	down
GO:0043025	neuronal cell body	cellular_component	5	4.14095e-06	ENSMUSG00000005716	Pvalb	parvalbumin [Source:MGI Symbol;Acc:MGI:97821]	38.0811	9.73071	14.9299	12.13	17.0636	396.104	0.147524	-2.76098	down
GO:0043025	neuronal cell body	cellular_component	5	4.14095e-06	ENSMUSG00000018411	Mapt	microtubule-associated protein tau [Source:MGI Symbol;Acc:MGI:97180]	10.3531	11.7858	10.9466	62.5019	52.4489	64.3788	0.184496	-2.43834	down
GO:0043025	neuronal cell body	cellular_component	5	4.14095e-06	ENSMUSG00000019874	Fabp7	fatty acid binding protein 7, brain [Source:MGI Symbol;Acc:MGI:101916]	16.7906	46.1787	79.5122	30.3401	18.9078	18.9171	2.09024	1.06367	up
GO:0043025	neuronal cell body	cellular_component	5	4.14095e-06	ENSMUSG00000019890	Nts	neurotensin [Source:MGI Symbol;Acc:MGI:1328351]	2.3656	6.25382	7.15365	15.2906	21.9449	3.01926	0.391831	-1.3517	down
GO:0043025	neuronal cell body	cellular_component	5	4.14095e-06	ENSMUSG00000020182	Ddc	dopa decarboxylase [Source:MGI Symbol;Acc:MGI:94876]	1.4347	2.07815	1.61462	2.72809	3.19306	8.80734	0.348133	-1.52229	down
GO:0043025	neuronal cell body	cellular_component	5	4.14095e-06	ENSMUSG00000021609	Slc6a3	solute carrier family 6 (neurotransmitter transporter, dopamine), member 3 [Source:MGI Symbol;Acc:MGI:94862]	0.178222	1.63268	1.27146	0.474192	0.369459	0.167349	3.04882	1.60825	up
GO:0043025	neuronal cell body	cellular_component	5	4.14095e-06	ENSMUSG00000022636	Alcam	activated leukocyte cell adhesion molecule [Source:MGI Symbol;Acc:MGI:1313266]	6.20474	6.08017	4.88589	16.07	18.4907	3.31429	0.453354	-1.14129	down
GO:0043025	neuronal cell body	cellular_component	5	4.14095e-06	ENSMUSG00000023064	Sncg	synuclein, gamma [Source:MGI Symbol;Acc:MGI:1298397]	2.45116	1.39796	1.5524	7.1899	7.23014	56.0369	0.0766641	-3.7053	down
GO:0043025	neuronal cell body	cellular_component	5	4.14095e-06	ENSMUSG00000023945	Slc5a7	solute carrier family 5 (choline transporter), member 7 [Source:MGI Symbol;Acc:MGI:1927126]	0.825144	0.336279	0.351007	1.91918	2.49463	2.04806	0.234054	-2.09509	down
GO:0043025	neuronal cell body	cellular_component	5	4.14095e-06	ENSMUSG00000023964	Calcr	calcitonin receptor [Source:MGI Symbol;Acc:MGI:101950]	0.0693981	0.0750907	0.0001	1.2974	1.29402	0.835646	0.0421903	-4.56695	down
GO:0043025	neuronal cell body	cellular_component	5	4.14095e-06	ENSMUSG00000024347	Psd2	pleckstrin and Sec7 domain containing 2 [Source:MGI Symbol;Acc:MGI:1921252]	9.12618	10.3716	10.0215	13.9661	11.9958	43.4537	0.425254	-1.2336	down
GO:0043025	neuronal cell body	cellular_component	5	4.14095e-06	ENSMUSG00000025089	Gfra1	glial cell line derived neurotrophic factor family receptor alpha 1 [Source:MGI Symbol;Acc:MGI:1100842]	4.53933	1.39887	6.4655	9.85467	12.0578	5.23015	0.456983	-1.12979	down
GO:0043025	neuronal cell body	cellular_component	5	4.14095e-06	ENSMUSG00000025094	Slc18a2	solute carrier family 18 (vesicular monoamine), member 2 [Source:MGI Symbol;Acc:MGI:106677]	0.949596	1.18821	1.1816	1.07593	1.06663	6.46288	0.385734	-1.37432	down
GO:0043025	neuronal cell body	cellular_component	5	4.14095e-06	ENSMUSG00000025905	Oprk1	opioid receptor, kappa 1 [Source:MGI Symbol;Acc:MGI:97439]	0.500884	0.323848	0.290863	1.76015	2.36045	0.100619	0.264283	-1.91985	down
GO:0043025	neuronal cell body	cellular_component	5	4.14095e-06	ENSMUSG00000026024	Als2	alsin Rho guanine nucleotide exchange factor [Source:MGI Symbol;Acc:MGI:1921268]	4.95981	4.78763	4.3665	4.84338	3.63788	21.0516	0.477907	-1.0652	down
GO:0043025	neuronal cell body	cellular_component	5	4.14095e-06	ENSMUSG00000027360	Hdc	histidine decarboxylase [Source:MGI Symbol;Acc:MGI:96062]	0.189544	0.140445	0.0446648	0.242423	0.211994	0.943622	0.267985	-1.89977	down
GO:0043025	neuronal cell body	cellular_component	5	4.14095e-06	ENSMUSG00000028072	Ntrk1	neurotrophic tyrosine kinase, receptor, type 1 [Source:MGI Symbol;Acc:MGI:97383]	0.56564	0.352642	0.47344	2.19223	3.11975	1.06042	0.218398	-2.19497	down
GO:0043025	neuronal cell body	cellular_component	5	4.14095e-06	ENSMUSG00000028222	Calb1	calbindin 1 [Source:MGI Symbol;Acc:MGI:88248]	23.2198	7.83652	13.1773	25.4118	26.0966	126.203	0.248907	-2.00632	down
GO:0043025	neuronal cell body	cellular_component	5	4.14095e-06	ENSMUSG00000030110	Ret	ret proto-oncogene [Source:MGI Symbol;Acc:MGI:97902]	0.604627	1.25115	1.66964	1.41926	1.07443	6.66409	0.384964	-1.3772	down
GO:0043025	neuronal cell body	cellular_component	5	4.14095e-06	ENSMUSG00000030669	Calca	calcitonin/calcitonin-related polypeptide, alpha [Source:MGI Symbol;Acc:MGI:2151253]	0.241724	0.473258	0.425762	1.06236	0.381712	2.9589	0.259085	-1.9485	down
GO:0043025	neuronal cell body	cellular_component	5	4.14095e-06	ENSMUSG00000031130	Brs3	bombesin-like receptor 3 [Source:MGI Symbol;Acc:MGI:1100501]	0.0001	0.021195	0.0001	0.358783	0.322513	0.090005	0.0277388	-5.17195	down
GO:0043025	neuronal cell body	cellular_component	5	4.14095e-06	ENSMUSG00000031285	Dcx	doublecortin [Source:MGI Symbol;Acc:MGI:1277171]	3.4654	9.8874	8.70209	5.32022	4.18766	0.779318	2.14392	1.10025	up
GO:0043025	neuronal cell body	cellular_component	5	4.14095e-06	ENSMUSG00000032532	Cck	cholecystokinin [Source:MGI Symbol;Acc:MGI:88297]	215.735	88.4099	128.39	80.2149	61.2027	18.3149	2.70787	1.43716	up
GO:0043025	neuronal cell body	cellular_component	5	4.14095e-06	ENSMUSG00000036131	Frmd7	FERM domain containing 7 [Source:MGI Symbol;Acc:MGI:2686379]	4.29964	30.3736	24.3209	10.3768	5.88025	0.319018	3.55898	1.83147	up
GO:0043025	neuronal cell body	cellular_component	5	4.14095e-06	ENSMUSG00000042529	Kcnj12	potassium inwardly-rectifying channel, subfamily J, member 12 [Source:MGI Symbol;Acc:MGI:108495]	3.78289	3.67128	3.68785	3.44987	3.65252	16.2687	0.476744	-1.06871	down
GO:0043025	neuronal cell body	cellular_component	5	4.14095e-06	ENSMUSG00000066129	Kndc1	kinase non-catalytic C-lobe domain (KIND) containing 1 [Source:MGI Symbol;Acc:MGI:1923734]	7.60575	4.45215	5.03712	8.41229	7.04845	21.2894	0.465169	-1.10417	down
GO:0043025	neuronal cell body	cellular_component	5	4.14095e-06	ENSMUSG00000074006	Omp	olfactory marker protein [Source:MGI Symbol;Acc:MGI:97436]	3.68397	21.8966	31.4705	12.386	3.68787	0.276641	3.48924	1.80291	up
GO:0043025	neuronal cell body	cellular_component	5	4.14095e-06	ENSMUSG00000092083	Kcnb2	potassium voltage gated channel, Shab-related subfamily, member 2 [Source:MGI Symbol;Acc:MGI:99632]	1.44875	3.44073	2.89748	1.83055	1.31105	0.556123	2.10588	1.07443	up
GO:0032024	positive regulation of insulin secretion	biological_process	11	4.27956e-06	ENSMUSG00000020847	Rph3al	rabphilin 3A-like (without C2 domains) [Source:MGI Symbol;Acc:MGI:1923492]	0.32095	0.155148	0.359087	0.587752	0.68588	1.20915	0.336391	-1.57179	down
GO:0032024	positive regulation of insulin secretion	biological_process	11	4.27956e-06	ENSMUSG00000020848	Doc2b	double C2, beta [Source:MGI Symbol;Acc:MGI:1100497]	7.06573	6.58624	7.25073	16.4404	17.6876	19.924	0.386714	-1.37066	down
GO:0032024	positive regulation of insulin secretion	biological_process	11	4.27956e-06	ENSMUSG00000024027	Glp1r	glucagon-like peptide 1 receptor [Source:MGI Symbol;Acc:MGI:99571]	0.382299	0.24581	0.349363	0.886189	0.871318	0.754243	0.38916	-1.36157	down
GO:0032024	positive regulation of insulin secretion	biological_process	11	4.27956e-06	ENSMUSG00000024985	Tcf7l2	transcription factor 7 like 2, T cell specific, HMG box [Source:MGI Symbol;Acc:MGI:1202879]	0.305139	0.511949	0.536797	0.642804	0.816942	1.84117	0.410154	-1.28576	down
GO:0032024	positive regulation of insulin secretion	biological_process	11	4.27956e-06	ENSMUSG00000029084	Cd38	CD38 antigen [Source:MGI Symbol;Acc:MGI:107474]	0.757294	1.13547	1.00386	1.19492	0.945469	5.62804	0.37287	-1.42325	down
GO:0032024	positive regulation of insulin secretion	biological_process	11	4.27956e-06	ENSMUSG00000030406	Gipr	gastric inhibitory polypeptide receptor [Source:MGI Symbol;Acc:MGI:1352753]	0.790134	2.10274	2.11478	1.02707	0.595373	0.416634	2.45584	1.29622	up
GO:0032024	positive regulation of insulin secretion	biological_process	11	4.27956e-06	ENSMUSG00000044988	Ucn3	urocortin 3 [Source:MGI Symbol;Acc:MGI:1932970]	0.0001	0.0001	0.0001	1.09221	0.86036	0.0001	0.000153635	-12.6682	down
GO:0032024	positive regulation of insulin secretion	biological_process	11	4.27956e-06	ENSMUSG00000047415	Gpr68	G protein-coupled receptor 68 [Source:MGI Symbol;Acc:MGI:2441763]	0.938527	0.520241	0.532399	0.929946	0.774787	2.56036	0.466852	-1.09896	down
GO:0032024	positive regulation of insulin secretion	biological_process	11	4.27956e-06	ENSMUSG00000067786	Nnat	neuronatin [Source:MGI Symbol;Acc:MGI:104716]	10.1446	17.8048	18.9305	63.4132	35.8762	21.4174	0.388378	-1.36446	down
GO:0043235	receptor complex	cellular_component	4	4.42522e-06	ENSMUSG00000001507	Itga3	integrin alpha 3 [Source:MGI Symbol;Acc:MGI:96602]	2.60436	2.84627	3.35483	4.06143	3.70135	10.8656	0.472691	-1.08103	down
GO:0043235	receptor complex	cellular_component	4	4.42522e-06	ENSMUSG00000002108	Nr1h3	nuclear receptor subfamily 1, group H, member 3 [Source:MGI Symbol;Acc:MGI:1352462]	0.767835	0.944351	0.697319	1.10985	1.02935	3.40555	0.434556	-1.20239	down
GO:0043235	receptor complex	cellular_component	4	4.42522e-06	ENSMUSG00000002944	Cd36	CD36 molecule [Source:MGI Symbol;Acc:MGI:107899]	0.0821024	0.0001	0.0001	0.3463	0.188703	0.451953	0.0833901	-3.58398	down
GO:0043235	receptor complex	cellular_component	4	4.42522e-06	ENSMUSG00000005268	Prlr	prolactin receptor [Source:MGI Symbol;Acc:MGI:97763]	0.170387	0.0134056	0.0037898	0.355883	0.214543	0.461164	0.181838	-2.45927	down
GO:0043235	receptor complex	cellular_component	4	4.42522e-06	ENSMUSG00000005534	Insr	insulin receptor [Source:MGI Symbol;Acc:MGI:96575]	1.89258	1.22531	1.16106	3.79178	3.87107	1.68309	0.457841	-1.12708	down
GO:0043235	receptor complex	cellular_component	4	4.42522e-06	ENSMUSG00000005640	Insrr	insulin receptor-related receptor [Source:MGI Symbol;Acc:MGI:1346037]	0.0554684	0.0616553	0.109135	0.20616	0.123236	0.225928	0.407436	-1.29536	down
GO:0043235	receptor complex	cellular_component	4	4.42522e-06	ENSMUSG00000022479	Vdr	vitamin D (1,25-dihydroxyvitamin D3) receptor [Source:MGI Symbol;Acc:MGI:103076]	0.0952412	0.649163	0.873959	0.296711	0.0616766	0.112339	3.43801	1.78158	up
GO:0043235	receptor complex	cellular_component	4	4.42522e-06	ENSMUSG00000024107	Lhcgr	luteinizing hormone/choriogonadotropin receptor [Source:MGI Symbol;Acc:MGI:96783]	0.0228156	0.0726242	0.0380207	0.164034	0.1733	0.0869104	0.314584	-1.66848	down
GO:0043235	receptor complex	cellular_component	4	4.42522e-06	ENSMUSG00000025089	Gfra1	glial cell line derived neurotrophic factor family receptor alpha 1 [Source:MGI Symbol;Acc:MGI:1100842]	4.53933	1.39887	6.4655	9.85467	12.0578	5.23015	0.456983	-1.12979	down
GO:0043235	receptor complex	cellular_component	4	4.42522e-06	ENSMUSG00000027931	Npr1	natriuretic peptide receptor 1 [Source:MGI Symbol;Acc:MGI:97371]	1.40967	6.08998	5.35086	1.9563	1.24186	1.82617	2.55766	1.35482	up
GO:0043235	receptor complex	cellular_component	4	4.42522e-06	ENSMUSG00000028017	Egf	epidermal growth factor [Source:MGI Symbol;Acc:MGI:95290]	0.172804	0.413576	0.418214	0.14937	0.163233	0.136889	2.23496	1.16025	up
GO:0043235	receptor complex	cellular_component	4	4.42522e-06	ENSMUSG00000028072	Ntrk1	neurotrophic tyrosine kinase, receptor, type 1 [Source:MGI Symbol;Acc:MGI:97383]	0.56564	0.352642	0.47344	2.19223	3.11975	1.06042	0.218398	-2.19497	down
GO:0043235	receptor complex	cellular_component	4	4.42522e-06	ENSMUSG00000028661	Epha8	Eph receptor A8 [Source:MGI Symbol;Acc:MGI:109378]	1.83454	1.31031	1.06841	1.55178	2.71509	8.05358	0.341972	-1.54805	down
GO:0043235	receptor complex	cellular_component	4	4.42522e-06	ENSMUSG00000030110	Ret	ret proto-oncogene [Source:MGI Symbol;Acc:MGI:97902]	0.604627	1.25115	1.66964	1.41926	1.07443	6.66409	0.384964	-1.3772	down
GO:0043235	receptor complex	cellular_component	4	4.42522e-06	ENSMUSG00000031344	Gabrq	gamma-aminobutyric acid (GABA) A receptor, subunit theta [Source:MGI Symbol;Acc:MGI:1888498]	0.208479	0.574287	0.470426	2.63585	2.44295	2.4653	0.166116	-2.58974	down
GO:0043235	receptor complex	cellular_component	4	4.42522e-06	ENSMUSG00000035270	Impg2	interphotoreceptor matrix proteoglycan 2 [Source:MGI Symbol;Acc:MGI:3044955]	0.0356898	0.0443181	0.0450974	0.114665	0.0753643	0.135337	0.384506	-1.37892	down
GO:0043235	receptor complex	cellular_component	4	4.42522e-06	ENSMUSG00000036357	Gpr101	G protein-coupled receptor 101 [Source:MGI Symbol;Acc:MGI:2685211]	0.5414	0.610339	0.402313	3.96575	3.36319	2.08778	0.165031	-2.59919	down
GO:0043235	receptor complex	cellular_component	4	4.42522e-06	ENSMUSG00000037653	Kctd8	potassium channel tetramerisation domain containing 8 [Source:MGI Symbol;Acc:MGI:2443804]	2.40771	1.16417	1.43106	2.95385	2.97469	6.83388	0.392006	-1.35105	down
GO:0042755	eating behavior	biological_process	5	5.27911e-06	ENSMUSG00000000214	Th	tyrosine hydroxylase [Source:MGI Symbol;Acc:MGI:98735]	10.4493	56.6383	64.9075	21.1946	12.5099	8.66056	3.11566	1.63954	up
GO:0042755	eating behavior	biological_process	5	5.27911e-06	ENSMUSG00000002944	Cd36	CD36 molecule [Source:MGI Symbol;Acc:MGI:107899]	0.0821024	0.0001	0.0001	0.3463	0.188703	0.451953	0.0833901	-3.58398	down
GO:0042755	eating behavior	biological_process	5	5.27911e-06	ENSMUSG00000025905	Oprk1	opioid receptor, kappa 1 [Source:MGI Symbol;Acc:MGI:97439]	0.500884	0.323848	0.290863	1.76015	2.36045	0.100619	0.264283	-1.91985	down
GO:0042755	eating behavior	biological_process	5	5.27911e-06	ENSMUSG00000027301	Oxt	oxytocin [Source:MGI Symbol;Acc:MGI:97453]	0.592327	0.272351	0.720943	20.1757	32.7353	0.391966	0.0297473	-5.0711	down
GO:0042755	eating behavior	biological_process	5	5.27911e-06	ENSMUSG00000027765	P2ry1	purinergic receptor P2Y, G-protein coupled 1 [Source:MGI Symbol;Acc:MGI:105049]	0.428964	0.646228	0.602745	2.0485	2.07076	1.97389	0.275381	-1.8605	down
GO:0042755	eating behavior	biological_process	5	5.27911e-06	ENSMUSG00000029193	Cckar	cholecystokinin A receptor [Source:MGI Symbol;Acc:MGI:99478]	0.0247829	0.0159561	0.0001	0.408769	0.467041	0.253836	0.0361521	-4.78978	down
GO:0042755	eating behavior	biological_process	5	5.27911e-06	ENSMUSG00000032532	Cck	cholecystokinin [Source:MGI Symbol;Acc:MGI:88297]	215.735	88.4099	128.39	80.2149	61.2027	18.3149	2.70787	1.43716	up
GO:0042755	eating behavior	biological_process	5	5.27911e-06	ENSMUSG00000050511	Oprd1	opioid receptor, delta 1 [Source:MGI Symbol;Acc:MGI:97438]	3.20872	5.75536	4.10979	3.16682	2.33921	0.546827	2.15995	1.111	up
GO:0042423	catecholamine biosynthetic process	biological_process	9	6.06705e-06	ENSMUSG00000000214	Th	tyrosine hydroxylase [Source:MGI Symbol;Acc:MGI:98735]	10.4493	56.6383	64.9075	21.1946	12.5099	8.66056	3.11566	1.63954	up
GO:0042423	catecholamine biosynthetic process	biological_process	9	6.06705e-06	ENSMUSG00000000889	Dbh	dopamine beta hydroxylase [Source:MGI Symbol;Acc:MGI:94864]	0.289744	0.294236	0.336013	0.149735	0.430231	4.0401	0.19913	-2.32822	down
GO:0042423	catecholamine biosynthetic process	biological_process	9	6.06705e-06	ENSMUSG00000020182	Ddc	dopa decarboxylase [Source:MGI Symbol;Acc:MGI:94876]	1.4347	2.07815	1.61462	2.72809	3.19306	8.80734	0.348133	-1.52229	down
GO:0042423	catecholamine biosynthetic process	biological_process	9	6.06705e-06	ENSMUSG00000027360	Hdc	histidine decarboxylase [Source:MGI Symbol;Acc:MGI:96062]	0.189544	0.140445	0.0446648	0.242423	0.211994	0.943622	0.267985	-1.89977	down
GO:0007263	nitric oxide mediated signal transduction	biological_process	7	1.16035e-05	ENSMUSG00000002944	Cd36	CD36 molecule [Source:MGI Symbol;Acc:MGI:107899]	0.0821024	0.0001	0.0001	0.3463	0.188703	0.451953	0.0833901	-3.58398	down
GO:0007263	nitric oxide mediated signal transduction	biological_process	7	1.16035e-05	ENSMUSG00000029361	Nos1	nitric oxide synthase 1, neuronal [Source:MGI Symbol;Acc:MGI:97360]	1.03184	3.4949	3.80216	4.50128	3.416	12.1366	0.415327	-1.26768	down
GO:0007263	nitric oxide mediated signal transduction	biological_process	7	1.16035e-05	ENSMUSG00000034701	Neurod1	neurogenic differentiation 1 [Source:MGI Symbol;Acc:MGI:1339708]	2.62074	2.20957	2.64405	2.44561	1.891	70.8974	0.099348	-3.33136	down
GO:0007263	nitric oxide mediated signal transduction	biological_process	7	1.16035e-05	ENSMUSG00000047591	Mafa	v-maf musculoaponeurotic fibrosarcoma oncogene family, protein A (avian) [Source:MGI Symbol;Acc:MGI:2673307]	1.05556	2.03385	1.9893	0.856905	1.05659	0.301791	2.29258	1.19697	up
GO:0007263	nitric oxide mediated signal transduction	biological_process	7	1.16035e-05	ENSMUSG00000049001	Ndnf	neuron-derived neurotrophic factor [Source:MGI Symbol;Acc:MGI:1915419]	2.01313	8.41992	7.07409	4.33619	2.86395	1.30454	2.05853	1.04161	up
GO:0007631	feeding behavior	biological_process	4	1.32091e-05	ENSMUSG00000001496	Nkx2-1	NK2 homeobox 1 [Source:MGI Symbol;Acc:MGI:108067]	0.246841	0.0914132	0.0890746	1.37456	1.59286	0.0001	0.144002	-2.79584	down
GO:0007631	feeding behavior	biological_process	4	1.32091e-05	ENSMUSG00000024027	Glp1r	glucagon-like peptide 1 receptor [Source:MGI Symbol;Acc:MGI:99571]	0.382299	0.24581	0.349363	0.886189	0.871318	0.754243	0.38916	-1.36157	down
GO:0007631	feeding behavior	biological_process	4	1.32091e-05	ENSMUSG00000029193	Cckar	cholecystokinin A receptor [Source:MGI Symbol;Acc:MGI:99478]	0.0247829	0.0159561	0.0001	0.408769	0.467041	0.253836	0.0361521	-4.78978	down
GO:0007631	feeding behavior	biological_process	4	1.32091e-05	ENSMUSG00000030669	Calca	calcitonin/calcitonin-related polypeptide, alpha [Source:MGI Symbol;Acc:MGI:2151253]	0.241724	0.473258	0.425762	1.06236	0.381712	2.9589	0.259085	-1.9485	down
GO:0007631	feeding behavior	biological_process	4	1.32091e-05	ENSMUSG00000032360	Hcrtr2	hypocretin (orexin) receptor 2 [Source:MGI Symbol;Acc:MGI:2680765]	0.142807	0.147332	0.19313	0.507893	0.27615	0.580977	0.354038	-1.49802	down
GO:0007631	feeding behavior	biological_process	4	1.32091e-05	ENSMUSG00000042761	Mrap2	melanocortin 2 receptor accessory protein 2 [Source:MGI Symbol;Acc:MGI:3609239]	3.20879	1.71514	2.14177	7.13522	6.48553	11.687	0.279191	-1.84067	down
GO:0007631	feeding behavior	biological_process	4	1.32091e-05	ENSMUSG00000049511	Htr1b	5-hydroxytryptamine (serotonin) receptor 1B [Source:MGI Symbol;Acc:MGI:96274]	3.69148	2.12804	1.53671	5.27286	5.70996	4.13397	0.486626	-1.03911	down
GO:0032809	neuronal cell body membrane	cellular_component	6	1.32091e-05	ENSMUSG00000000120	Ngfr	nerve growth factor receptor (TNFR superfamily, member 16) [Source:MGI Symbol;Acc:MGI:97323]	0.714909	1.49343	1.49981	3.68469	4.09966	2.42572	0.363185	-1.46122	down
GO:0032809	neuronal cell body membrane	cellular_component	6	1.32091e-05	ENSMUSG00000005534	Insr	insulin receptor [Source:MGI Symbol;Acc:MGI:96575]	1.89258	1.22531	1.16106	3.79178	3.87107	1.68309	0.457841	-1.12708	down
GO:0032809	neuronal cell body membrane	cellular_component	6	1.32091e-05	ENSMUSG00000021609	Slc6a3	solute carrier family 6 (neurotransmitter transporter, dopamine), member 3 [Source:MGI Symbol;Acc:MGI:94862]	0.178222	1.63268	1.27146	0.474192	0.369459	0.167349	3.04882	1.60825	up
GO:0032809	neuronal cell body membrane	cellular_component	6	1.32091e-05	ENSMUSG00000023032	Slc4a8	solute carrier family 4 (anion exchanger), member 8 [Source:MGI Symbol;Acc:MGI:1928745]	6.28903	2.32961	1.63638	1.83798	1.6171	1.66044	2.00468	1.00338	up
GO:0032809	neuronal cell body membrane	cellular_component	6	1.32091e-05	ENSMUSG00000028172	Tacr3	tachykinin receptor 3 [Source:MGI Symbol;Acc:MGI:892968]	0.388907	0.324668	0.415458	1.33614	2.29689	1.75821	0.20942	-2.25553	down
GO:0032809	neuronal cell body membrane	cellular_component	6	1.32091e-05	ENSMUSG00000042671	Rgs8	regulator of G-protein signaling 8 [Source:MGI Symbol;Acc:MGI:108408]	11.3079	5.93013	6.85279	11.3888	15.3952	82.1116	0.221228	-2.17639	down
GO:0032809	neuronal cell body membrane	cellular_component	6	1.32091e-05	ENSMUSG00000092083	Kcnb2	potassium voltage gated channel, Shab-related subfamily, member 2 [Source:MGI Symbol;Acc:MGI:99632]	1.44875	3.44073	2.89748	1.83055	1.31105	0.556123	2.10588	1.07443	up
