# Supplementary material for: Krill oil treatment ameliorates lipid metabolism imbalance in chronic unpredicted mild stress-induced depression-like behavior in mice
Source: Front Cell Dev Biol. 2023 Jul 26;11:1180483. doi: 10.3389/fcell.2023.1180483 (PMC10411196; doi:10.3389/fcell.2023.1180483)
Supplement: Supplementary file 1 [file DataSheet1.zip › Supplementary Material/Table 20.XLSX]

## Sheet: Sheet1
pathway_id	pathway_name	Gene_ID	Gene_name	KO_ENTRY	EC	Description	fc	log2(fc)	regulation
ko04080	Neuroactive ligand-receptor interaction	ENSMUSG00000000263	Glra1	K05193	NA	glycine receptor, alpha 1 subunit [Source:MGI Symbol;Acc:MGI:95747]	0.0941182	-3.40938	down
ko04080	Neuroactive ligand-receptor interaction	ENSMUSG00000005268	Prlr	K05081	NA	prolactin receptor [Source:MGI Symbol;Acc:MGI:97763]	0.181838	-2.45927	down
ko04080	Neuroactive ligand-receptor interaction	ENSMUSG00000005950	P2rx5	K05219	NA	purinergic receptor P2X, ligand-gated ion channel, 5 [Source:MGI Symbol;Acc:MGI:2137026]	0.146751	-2.76856	down
ko04080	Neuroactive ligand-receptor interaction	ENSMUSG00000011171	Vipr2	K04590	NA	vasoactive intestinal peptide receptor 2 [Source:MGI Symbol;Acc:MGI:107166]	2.962	1.56657	up
ko04080	Neuroactive ligand-receptor interaction	ENSMUSG00000019890	Nts	K05235	NA	neurotensin [Source:MGI Symbol;Acc:MGI:1328351]	0.391831	-1.3517	down
ko04080	Neuroactive ligand-receptor interaction	ENSMUSG00000020123	Avpr1a	K04226	NA	arginine vasopressin receptor 1A [Source:MGI Symbol;Acc:MGI:1859216]	0.373398	-1.42121	down
ko04080	Neuroactive ligand-receptor interaction	ENSMUSG00000022122	Ednrb	K04198	NA	endothelin receptor type B [Source:MGI Symbol;Acc:MGI:102720]	0.496277	-1.01078	down
ko04080	Neuroactive ligand-receptor interaction	ENSMUSG00000023052	Npff	K05247	NA	neuropeptide FF-amide peptide precursor [Source:MGI Symbol;Acc:MGI:1891708]	0.407316	-1.29578	down
ko04080	Neuroactive ligand-receptor interaction	ENSMUSG00000023267	Gabrr2	K05190	NA	gamma-aminobutyric acid (GABA) C receptor, subunit rho 2 [Source:MGI Symbol;Acc:MGI:95626]	0.421733	-1.2456	down
ko04080	Neuroactive ligand-receptor interaction	ENSMUSG00000023964	Calcr	K04576	NA	calcitonin receptor [Source:MGI Symbol;Acc:MGI:101950]	0.0421903	-4.56695	down
ko04080	Neuroactive ligand-receptor interaction	ENSMUSG00000024107	Lhcgr	K04248	NA	luteinizing hormone/choriogonadotropin receptor [Source:MGI Symbol;Acc:MGI:96783]	0.314584	-1.66848	down
ko04080	Neuroactive ligand-receptor interaction	ENSMUSG00000024553	Galr1	K04230	NA	galanin receptor 1 [Source:MGI Symbol;Acc:MGI:1096364]	0.101547	-3.29977	down
ko04080	Neuroactive ligand-receptor interaction	ENSMUSG00000025723	Nmb	K05223	NA	neuromedin B [Source:MGI Symbol;Acc:MGI:1915289]	3.55062	1.82807	up
ko04080	Neuroactive ligand-receptor interaction	ENSMUSG00000025905	Oprk1	K04214	NA	opioid receptor, kappa 1 [Source:MGI Symbol;Acc:MGI:97439]	0.264283	-1.91985	down
ko04080	Neuroactive ligand-receptor interaction	ENSMUSG00000027301	Oxt	K05243	NA	oxytocin [Source:MGI Symbol;Acc:MGI:97453]	0.0297473	-5.0711	down
ko04080	Neuroactive ligand-receptor interaction	ENSMUSG00000027765	P2ry1	K04270	NA	purinergic receptor P2Y, G-protein coupled 1 [Source:MGI Symbol;Acc:MGI:105049]	0.275381	-1.8605	down
ko04080	Neuroactive ligand-receptor interaction	ENSMUSG00000028172	Tacr3	NA	NA	tachykinin receptor 3 [Source:MGI Symbol;Acc:MGI:892968]	0.20942	-2.25553	down
ko04080	Neuroactive ligand-receptor interaction	ENSMUSG00000029193	Cckar	K04194	NA	cholecystokinin A receptor [Source:MGI Symbol;Acc:MGI:99478]	0.0361521	-4.78978	down
ko04080	Neuroactive ligand-receptor interaction	ENSMUSG00000030406	Gipr	K04580	NA	gastric inhibitory polypeptide receptor [Source:MGI Symbol;Acc:MGI:1352753]	2.45584	1.29622	up
ko04080	Neuroactive ligand-receptor interaction	ENSMUSG00000030669	Calca	K12332	NA	calcitonin/calcitonin-related polypeptide, alpha [Source:MGI Symbol;Acc:MGI:2151253]	0.259085	-1.9485	down
ko04080	Neuroactive ligand-receptor interaction	ENSMUSG00000031130	Brs3	K04170	NA	bombesin-like receptor 3 [Source:MGI Symbol;Acc:MGI:1100501]	0.0277388	-5.17195	down
ko04080	Neuroactive ligand-receptor interaction	ENSMUSG00000031340	Gabre	K05185	NA	gamma-aminobutyric acid (GABA) A receptor, subunit epsilon [Source:MGI Symbol;Acc:MGI:1330235]	0.0786451	-3.6685	down
ko04080	Neuroactive ligand-receptor interaction	ENSMUSG00000031344	Gabrq	K05192	NA	gamma-aminobutyric acid (GABA) A receptor, subunit theta [Source:MGI Symbol;Acc:MGI:1888498]	0.166116	-2.58974	down
ko04080	Neuroactive ligand-receptor interaction	ENSMUSG00000031980	Agt	K09821	NA	angiotensinogen (serpin peptidase inhibitor, clade A, member 8) [Source:MGI Symbol;Acc:MGI:87963]	0.149081	-2.74583	down
ko04080	Neuroactive ligand-receptor interaction	ENSMUSG00000032360	Hcrtr2	K04239	NA	hypocretin (orexin) receptor 2 [Source:MGI Symbol;Acc:MGI:2680765]	0.354038	-1.49802	down
ko04080	Neuroactive ligand-receptor interaction	ENSMUSG00000032532	Cck	K05226	NA	cholecystokinin [Source:MGI Symbol;Acc:MGI:88297]	2.70787	1.43716	up
ko04080	Neuroactive ligand-receptor interaction	ENSMUSG00000037727	Avp	K05242	NA	arginine vasopressin [Source:MGI Symbol;Acc:MGI:88121]	0.0490685	-4.34906	down
ko04080	Neuroactive ligand-receptor interaction	ENSMUSG00000038257	Glra3	K05195	NA	glycine receptor, alpha 3 subunit [Source:MGI Symbol;Acc:MGI:95749]	0.293855	-1.76682	down
ko04080	Neuroactive ligand-receptor interaction	ENSMUSG00000038537	Mc3r	K04201	NA	melanocortin 3 receptor [Source:MGI Symbol;Acc:MGI:96929]	0.242162	-2.04595	down
ko04080	Neuroactive ligand-receptor interaction	ENSMUSG00000038760	Trhr	K04282	NA	thyrotropin releasing hormone receptor [Source:MGI Symbol;Acc:MGI:98824]	0.439876	-1.18483	down
ko04080	Neuroactive ligand-receptor interaction	ENSMUSG00000044988	Ucn3	K05257	NA	urocortin 3 [Source:MGI Symbol;Acc:MGI:1932970]	0.000153635	-12.6682	down
ko04080	Neuroactive ligand-receptor interaction	ENSMUSG00000049511	Htr1b	K04153	NA	5-hydroxytryptamine (serotonin) receptor 1B [Source:MGI Symbol;Acc:MGI:96274]	0.486626	-1.03911	down
ko04080	Neuroactive ligand-receptor interaction	ENSMUSG00000050511	Oprd1	K04213	NA	opioid receptor, delta 1 [Source:MGI Symbol;Acc:MGI:97438]	2.15995	1.111	up
ko04080	Neuroactive ligand-receptor interaction	ENSMUSG00000050824	Sstr5	K04221	NA	somatostatin receptor 5 [Source:MGI Symbol;Acc:MGI:894282]	0.205394	-2.28353	down
ko04080	Neuroactive ligand-receptor interaction	ENSMUSG00000068122	Agtr2	K04167	NA	angiotensin II receptor, type 2 [Source:MGI Symbol;Acc:MGI:87966]	0.309381	-1.69254	down
ko04080	Neuroactive ligand-receptor interaction	ENSMUSG00000071424	Grid2	K05207	NA	glutamate receptor, ionotropic, delta 2 [Source:MGI Symbol;Acc:MGI:95813]	0.198878	-2.33004	down
ko04080	Neuroactive ligand-receptor interaction	ENSMUSG00000074939	Chrm5	K04133	NA	cholinergic receptor, muscarinic 5 [Source:MGI Symbol;Acc:MGI:109248]	0.194578	-2.36158	down
ko05030	Cocaine addiction	ENSMUSG00000000214	Th	NA	NA	tyrosine hydroxylase [Source:MGI Symbol;Acc:MGI:98735]	3.11566	1.63954	up
ko05030	Cocaine addiction	ENSMUSG00000003545	Fosb	K09029	NA	FBJ osteosarcoma oncogene B [Source:MGI Symbol;Acc:MGI:95575]	2.33102	1.22096	up
ko05030	Cocaine addiction	ENSMUSG00000020182	Ddc	K01593	4.1.1.105;EC:4.1.1.28	dopa decarboxylase [Source:MGI Symbol;Acc:MGI:94876]	0.348133	-1.52229	down
ko05030	Cocaine addiction	ENSMUSG00000021609	Slc6a3	K05036	NA	solute carrier family 6 (neurotransmitter transporter, dopamine), member 3 [Source:MGI Symbol;Acc:MGI:94862]	3.04882	1.60825	up
ko05030	Cocaine addiction	ENSMUSG00000025094	Slc18a2	K08155	NA	solute carrier family 18 (vesicular monoamine), member 2 [Source:MGI Symbol;Acc:MGI:106677]	0.385734	-1.37432	down
ko05030	Cocaine addiction	ENSMUSG00000025958	Creb1	K05870	NA	cAMP responsive element binding protein 1 [Source:MGI Symbol;Acc:MGI:88494]	2.9912	1.58072	up
ko04721	Synaptic vesicle cycle	ENSMUSG00000005357	Slc1a6	K05617	NA	solute carrier family 1 (high affinity aspartate/glutamate transporter), member 6 [Source:MGI Symbol;Acc:MGI:1096331]	0.154038	-2.69864	down
ko04721	Synaptic vesicle cycle	ENSMUSG00000020566	Atp6v1c2	K02148	NA	ATPase, H+ transporting, lysosomal V1 subunit C2 [Source:MGI Symbol;Acc:MGI:1916025]	0.353197	-1.50145	down
ko04721	Synaptic vesicle cycle	ENSMUSG00000021609	Slc6a3	K05036	NA	solute carrier family 6 (neurotransmitter transporter, dopamine), member 3 [Source:MGI Symbol;Acc:MGI:94862]	3.04882	1.60825	up
ko04721	Synaptic vesicle cycle	ENSMUSG00000025094	Slc18a2	K08155	NA	solute carrier family 18 (vesicular monoamine), member 2 [Source:MGI Symbol;Acc:MGI:106677]	0.385734	-1.37432	down
ko04721	Synaptic vesicle cycle	ENSMUSG00000030500	Slc17a6	K12302	NA	solute carrier family 17 (sodium-dependent inorganic phosphate cotransporter), member 6 [Source:MGI Symbol;Acc:MGI:2156052]	0.28016	-1.83568	down
ko04721	Synaptic vesicle cycle	ENSMUSG00000062151	Unc13c	K15293	NA	unc-13 homolog C [Source:MGI Symbol;Acc:MGI:2149021]	0.210341	-2.2492	down
ko04721	Synaptic vesicle cycle	ENSMUSG00000070570	Slc17a7	K12302	NA	solute carrier family 17 (sodium-dependent inorganic phosphate cotransporter), member 7 [Source:MGI Symbol;Acc:MGI:1920211]	2.4519	1.2939	up
ko04721	Synaptic vesicle cycle	ENSMUSG00000100241	Slc18a3	K14636	NA	solute carrier family 18 (vesicular monoamine), member 3 [Source:MGI Symbol;Acc:MGI:1101061]	0.204626	-2.28894	down
ko04930	Type II diabetes mellitus	ENSMUSG00000005534	Insr	K04527	EC:2.7.10.1	insulin receptor [Source:MGI Symbol;Acc:MGI:96575]	0.457841	-1.12708	down
ko04930	Type II diabetes mellitus	ENSMUSG00000018566	Slc2a4	K07191	NA	solute carrier family 2 (facilitated glucose transporter), member 4 [Source:MGI Symbol;Acc:MGI:95758]	0.301455	-1.72998	down
ko04930	Type II diabetes mellitus	ENSMUSG00000020080	Hkdc1	K00844	EC:2.7.1.1	hexokinase domain containing 1 [Source:MGI Symbol;Acc:MGI:2384910]	3.24397	1.69776	up
ko04930	Type II diabetes mellitus	ENSMUSG00000021948	Prkcd	K06068	EC:2.7.11.13	protein kinase C, delta [Source:MGI Symbol;Acc:MGI:97598]	0.398828	-1.32616	down
ko04930	Type II diabetes mellitus	ENSMUSG00000047591	Mafa	K07595	NA	v-maf musculoaponeurotic fibrosarcoma oncogene family, protein A (avian) [Source:MGI Symbol;Acc:MGI:2673307]	2.29258	1.19697	up
ko04930	Type II diabetes mellitus	ENSMUSG00000054667	Irs4	K17446	NA	insulin receptor substrate 4 [Source:MGI Symbol;Acc:MGI:1338009]	0.0466931	-4.42065	down
ko05031	Amphetamine addiction	ENSMUSG00000000214	Th	NA	NA	tyrosine hydroxylase [Source:MGI Symbol;Acc:MGI:98735]	3.11566	1.63954	up
ko05031	Amphetamine addiction	ENSMUSG00000003545	Fosb	K09029	NA	FBJ osteosarcoma oncogene B [Source:MGI Symbol;Acc:MGI:95575]	2.33102	1.22096	up
ko05031	Amphetamine addiction	ENSMUSG00000020182	Ddc	K01593	4.1.1.105;EC:4.1.1.28	dopa decarboxylase [Source:MGI Symbol;Acc:MGI:94876]	0.348133	-1.52229	down
ko05031	Amphetamine addiction	ENSMUSG00000021609	Slc6a3	K05036	NA	solute carrier family 6 (neurotransmitter transporter, dopamine), member 3 [Source:MGI Symbol;Acc:MGI:94862]	3.04882	1.60825	up
ko05031	Amphetamine addiction	ENSMUSG00000022092	Ppp3cc	K04348	EC:3.1.3.16	protein phosphatase 3, catalytic subunit, gamma isoform [Source:MGI Symbol;Acc:MGI:107162]	2.00385	1.00278	up
ko05031	Amphetamine addiction	ENSMUSG00000025094	Slc18a2	K08155	NA	solute carrier family 18 (vesicular monoamine), member 2 [Source:MGI Symbol;Acc:MGI:106677]	0.385734	-1.37432	down
ko05031	Amphetamine addiction	ENSMUSG00000025958	Creb1	K05870	NA	cAMP responsive element binding protein 1 [Source:MGI Symbol;Acc:MGI:88494]	2.9912	1.58072	up
ko04020	Calcium signaling pathway	ENSMUSG00000005950	P2rx5	K05219	NA	purinergic receptor P2X, ligand-gated ion channel, 5 [Source:MGI Symbol;Acc:MGI:2137026]	0.146751	-2.76856	down
ko04020	Calcium signaling pathway	ENSMUSG00000020123	Avpr1a	K04226	NA	arginine vasopressin receptor 1A [Source:MGI Symbol;Acc:MGI:1859216]	0.373398	-1.42121	down
ko04020	Calcium signaling pathway	ENSMUSG00000020788	Atp2a3	K05853	EC:7.2.2.10	ATPase, Ca++ transporting, ubiquitous [Source:MGI Symbol;Acc:MGI:1194503]	0.105783	-3.24082	down
ko04020	Calcium signaling pathway	ENSMUSG00000022092	Ppp3cc	K04348	EC:3.1.3.16	protein phosphatase 3, catalytic subunit, gamma isoform [Source:MGI Symbol;Acc:MGI:107162]	2.00385	1.00278	up
ko04020	Calcium signaling pathway	ENSMUSG00000022122	Ednrb	K04198	NA	endothelin receptor type B [Source:MGI Symbol;Acc:MGI:102720]	0.496277	-1.01078	down
ko04020	Calcium signaling pathway	ENSMUSG00000024107	Lhcgr	K04248	NA	luteinizing hormone/choriogonadotropin receptor [Source:MGI Symbol;Acc:MGI:96783]	0.314584	-1.66848	down
ko04020	Calcium signaling pathway	ENSMUSG00000028172	Tacr3	NA	NA	tachykinin receptor 3 [Source:MGI Symbol;Acc:MGI:892968]	0.20942	-2.25553	down
ko04020	Calcium signaling pathway	ENSMUSG00000029084	Cd38	K01242	2.4.99.20;EC:3.2.2.6	CD38 antigen [Source:MGI Symbol;Acc:MGI:107474]	0.37287	-1.42325	down
ko04020	Calcium signaling pathway	ENSMUSG00000029193	Cckar	K04194	NA	cholecystokinin A receptor [Source:MGI Symbol;Acc:MGI:99478]	0.0361521	-4.78978	down
ko04020	Calcium signaling pathway	ENSMUSG00000029361	Nos1	K13240	EC:1.14.13.39	nitric oxide synthase 1, neuronal [Source:MGI Symbol;Acc:MGI:97360]	0.415327	-1.26768	down
ko04020	Calcium signaling pathway	ENSMUSG00000038760	Trhr	K04282	NA	thyrotropin releasing hormone receptor [Source:MGI Symbol;Acc:MGI:98824]	0.439876	-1.18483	down
ko04020	Calcium signaling pathway	ENSMUSG00000038855	Itpkb	K00911	EC:2.7.1.127	inositol 1,4,5-trisphosphate 3-kinase B [Source:MGI Symbol;Acc:MGI:109235]	0.430492	-1.21594	down
ko04020	Calcium signaling pathway	ENSMUSG00000074939	Chrm5	K04133	NA	cholinergic receptor, muscarinic 5 [Source:MGI Symbol;Acc:MGI:109248]	0.194578	-2.36158	down
ko05216	Thyroid cancer	ENSMUSG00000000440	Pparg	K08530	NA	peroxisome proliferator activated receptor gamma [Source:MGI Symbol;Acc:MGI:97747]	2.83057	1.50109	up
ko05216	Thyroid cancer	ENSMUSG00000024985	Tcf7l2	NA	NA	transcription factor 7 like 2, T cell specific, HMG box [Source:MGI Symbol;Acc:MGI:1202879]	0.410154	-1.28576	down
ko05216	Thyroid cancer	ENSMUSG00000028072	Ntrk1	K03176	EC:2.7.10.1	neurotrophic tyrosine kinase, receptor, type 1 [Source:MGI Symbol;Acc:MGI:97383]	0.218398	-2.19497	down
ko05216	Thyroid cancer	ENSMUSG00000030110	Ret	K05126	EC:2.7.10.1	ret proto-oncogene [Source:MGI Symbol;Acc:MGI:97902]	0.384964	-1.3772	down
ko05216	Thyroid cancer	ENSMUSG00000056234	Ncoa4	K09289	NA	nuclear receptor coactivator 4 [Source:MGI Symbol;Acc:MGI:1350932]	0.291394	-1.77896	down
ko05014	Amyotrophic lateral sclerosis (ALS)	ENSMUSG00000020396	Nefh	K04574	NA	neurofilament, heavy polypeptide [Source:MGI Symbol;Acc:MGI:97309]	0.439447	-1.18624	down
ko05014	Amyotrophic lateral sclerosis (ALS)	ENSMUSG00000022092	Ppp3cc	K04348	EC:3.1.3.16	protein phosphatase 3, catalytic subunit, gamma isoform [Source:MGI Symbol;Acc:MGI:107162]	2.00385	1.00278	up
ko05014	Amyotrophic lateral sclerosis (ALS)	ENSMUSG00000025888	Casp1	K01370	EC:3.4.22.36	caspase 1 [Source:MGI Symbol;Acc:MGI:96544]	2.18375	1.12681	up
ko05014	Amyotrophic lateral sclerosis (ALS)	ENSMUSG00000026024	Als2	K04575	NA	alsin Rho guanine nucleotide exchange factor [Source:MGI Symbol;Acc:MGI:1921268]	0.477907	-1.0652	down
ko05014	Amyotrophic lateral sclerosis (ALS)	ENSMUSG00000028914	Casp9	K04399	EC:3.4.22.62	caspase 9 [Source:MGI Symbol;Acc:MGI:1277950]	0.462111	-1.11369	down
ko05014	Amyotrophic lateral sclerosis (ALS)	ENSMUSG00000029361	Nos1	K13240	EC:1.14.13.39	nitric oxide synthase 1, neuronal [Source:MGI Symbol;Acc:MGI:97360]	0.415327	-1.26768	down
ko05033	Nicotine addiction	ENSMUSG00000023267	Gabrr2	K05190	NA	gamma-aminobutyric acid (GABA) C receptor, subunit rho 2 [Source:MGI Symbol;Acc:MGI:95626]	0.421733	-1.2456	down
ko05033	Nicotine addiction	ENSMUSG00000030500	Slc17a6	K12302	NA	solute carrier family 17 (sodium-dependent inorganic phosphate cotransporter), member 6 [Source:MGI Symbol;Acc:MGI:2156052]	0.28016	-1.83568	down
ko05033	Nicotine addiction	ENSMUSG00000031340	Gabre	K05185	NA	gamma-aminobutyric acid (GABA) A receptor, subunit epsilon [Source:MGI Symbol;Acc:MGI:1330235]	0.0786451	-3.6685	down
ko05033	Nicotine addiction	ENSMUSG00000031344	Gabrq	K05192	NA	gamma-aminobutyric acid (GABA) A receptor, subunit theta [Source:MGI Symbol;Acc:MGI:1888498]	0.166116	-2.58974	down
ko05033	Nicotine addiction	ENSMUSG00000070570	Slc17a7	K12302	NA	solute carrier family 17 (sodium-dependent inorganic phosphate cotransporter), member 7 [Source:MGI Symbol;Acc:MGI:1920211]	2.4519	1.2939	up
ko04152	AMPK signaling pathway	ENSMUSG00000000440	Pparg	K08530	NA	peroxisome proliferator activated receptor gamma [Source:MGI Symbol;Acc:MGI:97747]	2.83057	1.50109	up
ko04152	AMPK signaling pathway	ENSMUSG00000002944	Cd36	K06259	NA	CD36 molecule [Source:MGI Symbol;Acc:MGI:107899]	0.0833901	-3.58398	down
ko04152	AMPK signaling pathway	ENSMUSG00000005534	Insr	K04527	EC:2.7.10.1	insulin receptor [Source:MGI Symbol;Acc:MGI:96575]	0.457841	-1.12708	down
ko04152	AMPK signaling pathway	ENSMUSG00000018566	Slc2a4	K07191	NA	solute carrier family 2 (facilitated glucose transporter), member 4 [Source:MGI Symbol;Acc:MGI:95758]	0.301455	-1.72998	down
ko04152	AMPK signaling pathway	ENSMUSG00000025202	Scd3	K00507	EC:1.14.19.1	stearoyl-coenzyme A desaturase 3 [Source:MGI Symbol;Acc:MGI:1353437]	0.377835	-1.40417	down
ko04152	AMPK signaling pathway	ENSMUSG00000025203	Scd2	K00507	EC:1.14.19.1	stearoyl-Coenzyme A desaturase 2 [Source:MGI Symbol;Acc:MGI:98240]	0.228428	-2.13019	down
ko04152	AMPK signaling pathway	ENSMUSG00000025958	Creb1	K05870	NA	cAMP responsive element binding protein 1 [Source:MGI Symbol;Acc:MGI:88494]	2.9912	1.58072	up
ko04152	AMPK signaling pathway	ENSMUSG00000054667	Irs4	K17446	NA	insulin receptor substrate 4 [Source:MGI Symbol;Acc:MGI:1338009]	0.0466931	-4.42065	down
ko04152	AMPK signaling pathway	ENSMUSG00000077450	Rab11b	K07905	NA	RAB11B, member RAS oncogene family [Source:MGI Symbol;Acc:MGI:99425]	2.53186	1.3402	up
ko04931	Insulin resistance	ENSMUSG00000002108	Nr1h3	K08536	NA	nuclear receptor subfamily 1, group H, member 3 [Source:MGI Symbol;Acc:MGI:1352462]	0.434556	-1.20239	down
ko04931	Insulin resistance	ENSMUSG00000002944	Cd36	K06259	NA	CD36 molecule [Source:MGI Symbol;Acc:MGI:107899]	0.0833901	-3.58398	down
ko04931	Insulin resistance	ENSMUSG00000003644	Rps6ka1	K04373	EC:2.7.11.1	ribosomal protein S6 kinase polypeptide 1 [Source:MGI Symbol;Acc:MGI:104558]	0.336841	-1.56986	down
ko04931	Insulin resistance	ENSMUSG00000005534	Insr	K04527	EC:2.7.10.1	insulin receptor [Source:MGI Symbol;Acc:MGI:96575]	0.457841	-1.12708	down
ko04931	Insulin resistance	ENSMUSG00000018566	Slc2a4	K07191	NA	solute carrier family 2 (facilitated glucose transporter), member 4 [Source:MGI Symbol;Acc:MGI:95758]	0.301455	-1.72998	down
ko04931	Insulin resistance	ENSMUSG00000021948	Prkcd	K06068	EC:2.7.11.13	protein kinase C, delta [Source:MGI Symbol;Acc:MGI:97598]	0.398828	-1.32616	down
ko04931	Insulin resistance	ENSMUSG00000025958	Creb1	K05870	NA	cAMP responsive element binding protein 1 [Source:MGI Symbol;Acc:MGI:88494]	2.9912	1.58072	up
ko04931	Insulin resistance	ENSMUSG00000031980	Agt	K09821	NA	angiotensinogen (serpin peptidase inhibitor, clade A, member 8) [Source:MGI Symbol;Acc:MGI:87963]	0.149081	-2.74583	down
ko04310	Wnt signaling pathway	ENSMUSG00000000125	Wnt3	K00312	NA	wingless-type MMTV integration site family, member 3 [Source:MGI Symbol;Acc:MGI:98955]	0.324409	-1.62411	down
ko04310	Wnt signaling pathway	ENSMUSG00000005124	Ccn4	NA	NA	cellular communication network factor 4 [Source:MGI Symbol;Acc:MGI:1197008]	3.26216	1.70583	up
ko04310	Wnt signaling pathway	ENSMUSG00000005871	Apc	K02085	NA	APC, WNT signaling pathway regulator [Source:MGI Symbol;Acc:MGI:88039]	2.4008	1.26352	up
ko04310	Wnt signaling pathway	ENSMUSG00000018822	Sfrp5	K02222	NA	secreted frizzled-related sequence protein 5 [Source:MGI Symbol;Acc:MGI:1860298]	0.362292	-1.46478	down
ko04310	Wnt signaling pathway	ENSMUSG00000020140	Lgr5	K04308	NA	leucine rich repeat containing G protein coupled receptor 5 [Source:MGI Symbol;Acc:MGI:1341817]	2.60761	1.38273	up
ko04310	Wnt signaling pathway	ENSMUSG00000022092	Ppp3cc	K04348	EC:3.1.3.16	protein phosphatase 3, catalytic subunit, gamma isoform [Source:MGI Symbol;Acc:MGI:107162]	2.00385	1.00278	up
ko04310	Wnt signaling pathway	ENSMUSG00000022996	Wnt10b	NA	NA	wingless-type MMTV integration site family, member 10B [Source:MGI Symbol;Acc:MGI:108061]	4.99884	2.32159	up
ko04310	Wnt signaling pathway	ENSMUSG00000024985	Tcf7l2	NA	NA	transcription factor 7 like 2, T cell specific, HMG box [Source:MGI Symbol;Acc:MGI:1202879]	0.410154	-1.28576	down
ko04310	Wnt signaling pathway	ENSMUSG00000042793	Lgr6	K08399	NA	leucine-rich repeat-containing G protein-coupled receptor 6 [Source:MGI Symbol;Acc:MGI:2441805]	3.8367	1.93987	up
ko04310	Wnt signaling pathway	ENSMUSG00000044674	Fzd1	K02432	NA	frizzled class receptor 1 [Source:MGI Symbol;Acc:MGI:1196625]	0.456222	-1.13219	down
ko04923	Regulation of lipolysis in adipocytes	ENSMUSG00000005534	Insr	K04527	EC:2.7.10.1	insulin receptor [Source:MGI Symbol;Acc:MGI:96575]	0.457841	-1.12708	down
ko04923	Regulation of lipolysis in adipocytes	ENSMUSG00000027931	Npr1	K12323	EC:4.6.1.2	natriuretic peptide receptor 1 [Source:MGI Symbol;Acc:MGI:97371]	2.55766	1.35482	up
ko04923	Regulation of lipolysis in adipocytes	ENSMUSG00000033174	Mgll	K01054	EC:3.1.1.23	monoglyceride lipase [Source:MGI Symbol;Acc:MGI:1346042]	2.29129	1.19616	up
ko04923	Regulation of lipolysis in adipocytes	ENSMUSG00000041616	Nppa	K12334	NA	natriuretic peptide type A [Source:MGI Symbol;Acc:MGI:97367]	3.84555	1.94319	up
ko04923	Regulation of lipolysis in adipocytes	ENSMUSG00000054667	Irs4	K17446	NA	insulin receptor substrate 4 [Source:MGI Symbol;Acc:MGI:1338009]	0.0466931	-4.42065	down
ko04022	cGMP-PKG signaling pathway	ENSMUSG00000005534	Insr	K04527	EC:2.7.10.1	insulin receptor [Source:MGI Symbol;Acc:MGI:96575]	0.457841	-1.12708	down
ko04022	cGMP-PKG signaling pathway	ENSMUSG00000020788	Atp2a3	K05853	EC:7.2.2.10	ATPase, Ca++ transporting, ubiquitous [Source:MGI Symbol;Acc:MGI:1194503]	0.105783	-3.24082	down
ko04022	cGMP-PKG signaling pathway	ENSMUSG00000022092	Ppp3cc	K04348	EC:3.1.3.16	protein phosphatase 3, catalytic subunit, gamma isoform [Source:MGI Symbol;Acc:MGI:107162]	2.00385	1.00278	up
ko04022	cGMP-PKG signaling pathway	ENSMUSG00000022122	Ednrb	K04198	NA	endothelin receptor type B [Source:MGI Symbol;Acc:MGI:102720]	0.496277	-1.01078	down
ko04022	cGMP-PKG signaling pathway	ENSMUSG00000025958	Creb1	K05870	NA	cAMP responsive element binding protein 1 [Source:MGI Symbol;Acc:MGI:88494]	2.9912	1.58072	up
ko04022	cGMP-PKG signaling pathway	ENSMUSG00000027931	Npr1	K12323	EC:4.6.1.2	natriuretic peptide receptor 1 [Source:MGI Symbol;Acc:MGI:97371]	2.55766	1.35482	up
ko04022	cGMP-PKG signaling pathway	ENSMUSG00000031789	Cngb1	K04952	NA	cyclic nucleotide gated channel beta 1 [Source:MGI Symbol;Acc:MGI:2664102]	0.187977	-2.41137	down
ko04022	cGMP-PKG signaling pathway	ENSMUSG00000041616	Nppa	K12334	NA	natriuretic peptide type A [Source:MGI Symbol;Acc:MGI:97367]	3.84555	1.94319	up
ko04022	cGMP-PKG signaling pathway	ENSMUSG00000050511	Oprd1	K04213	NA	opioid receptor, delta 1 [Source:MGI Symbol;Acc:MGI:97438]	2.15995	1.111	up
ko04022	cGMP-PKG signaling pathway	ENSMUSG00000054667	Irs4	K17446	NA	insulin receptor substrate 4 [Source:MGI Symbol;Acc:MGI:1338009]	0.0466931	-4.42065	down
ko00534	Glycosaminoglycan biosynthesis - heparan sulfate / heparin	ENSMUSG00000046321	Hs3st2	K07808	EC:2.8.2.29	heparan sulfate (glucosamine) 3-O-sulfotransferase 2 [Source:MGI Symbol;Acc:MGI:1333802]	2.14753	1.10268	up
ko00534	Glycosaminoglycan biosynthesis - heparan sulfate / heparin	ENSMUSG00000047759	Hs3st3a1	K07809	EC:2.8.2.30	heparan sulfate (glucosamine) 3-O-sulfotransferase 3A1 [Source:MGI Symbol;Acc:MGI:1333861]	2.25008	1.16998	up
ko00534	Glycosaminoglycan biosynthesis - heparan sulfate / heparin	ENSMUSG00000070407	Hs3st3b1	NA	NA	heparan sulfate (glucosamine) 3-O-sulfotransferase 3B1 [Source:MGI Symbol;Acc:MGI:1333853]	2.16671	1.1155	up
ko05217	Basal cell carcinoma	ENSMUSG00000000125	Wnt3	K00312	NA	wingless-type MMTV integration site family, member 3 [Source:MGI Symbol;Acc:MGI:98955]	0.324409	-1.62411	down
ko05217	Basal cell carcinoma	ENSMUSG00000005871	Apc	K02085	NA	APC, WNT signaling pathway regulator [Source:MGI Symbol;Acc:MGI:88039]	2.4008	1.26352	up
ko05217	Basal cell carcinoma	ENSMUSG00000022996	Wnt10b	NA	NA	wingless-type MMTV integration site family, member 10B [Source:MGI Symbol;Acc:MGI:108061]	4.99884	2.32159	up
ko05217	Basal cell carcinoma	ENSMUSG00000024985	Tcf7l2	NA	NA	transcription factor 7 like 2, T cell specific, HMG box [Source:MGI Symbol;Acc:MGI:1202879]	0.410154	-1.28576	down
ko05217	Basal cell carcinoma	ENSMUSG00000044674	Fzd1	K02432	NA	frizzled class receptor 1 [Source:MGI Symbol;Acc:MGI:1196625]	0.456222	-1.13219	down
ko03320	PPAR signaling pathway	ENSMUSG00000000440	Pparg	K08530	NA	peroxisome proliferator activated receptor gamma [Source:MGI Symbol;Acc:MGI:97747]	2.83057	1.50109	up
ko03320	PPAR signaling pathway	ENSMUSG00000002108	Nr1h3	K08536	NA	nuclear receptor subfamily 1, group H, member 3 [Source:MGI Symbol;Acc:MGI:1352462]	0.434556	-1.20239	down
ko03320	PPAR signaling pathway	ENSMUSG00000002944	Cd36	K06259	NA	CD36 molecule [Source:MGI Symbol;Acc:MGI:107899]	0.0833901	-3.58398	down
ko03320	PPAR signaling pathway	ENSMUSG00000019874	Fabp7	K08756	NA	fatty acid binding protein 7, brain [Source:MGI Symbol;Acc:MGI:101916]	2.09024	1.06367	up
ko03320	PPAR signaling pathway	ENSMUSG00000025202	Scd3	K00507	EC:1.14.19.1	stearoyl-coenzyme A desaturase 3 [Source:MGI Symbol;Acc:MGI:1353437]	0.377835	-1.40417	down
ko03320	PPAR signaling pathway	ENSMUSG00000025203	Scd2	K00507	EC:1.14.19.1	stearoyl-Coenzyme A desaturase 2 [Source:MGI Symbol;Acc:MGI:98240]	0.228428	-2.13019	down
ko05230	Central carbon metabolism in cancer	ENSMUSG00000009376	Met	K05099	EC:2.7.10.1	met proto-oncogene [Source:MGI Symbol;Acc:MGI:96969]	2.00106	1.00076	up
ko05230	Central carbon metabolism in cancer	ENSMUSG00000020080	Hkdc1	K00844	EC:2.7.1.1	hexokinase domain containing 1 [Source:MGI Symbol;Acc:MGI:2384910]	3.24397	1.69776	up
ko05230	Central carbon metabolism in cancer	ENSMUSG00000028072	Ntrk1	K03176	EC:2.7.10.1	neurotrophic tyrosine kinase, receptor, type 1 [Source:MGI Symbol;Acc:MGI:97383]	0.218398	-2.19497	down
ko05230	Central carbon metabolism in cancer	ENSMUSG00000030110	Ret	K05126	EC:2.7.10.1	ret proto-oncogene [Source:MGI Symbol;Acc:MGI:97902]	0.384964	-1.3772	down
ko05230	Central carbon metabolism in cancer	ENSMUSG00000042817	Flt3	K05092	EC:2.7.10.1	FMS-like tyrosine kinase 3 [Source:MGI Symbol;Acc:MGI:95559]	0.454733	-1.13691	down
ko04728	Dopaminergic synapse	ENSMUSG00000000214	Th	NA	NA	tyrosine hydroxylase [Source:MGI Symbol;Acc:MGI:98735]	3.11566	1.63954	up
ko04728	Dopaminergic synapse	ENSMUSG00000020182	Ddc	K01593	4.1.1.105;EC:4.1.1.28	dopa decarboxylase [Source:MGI Symbol;Acc:MGI:94876]	0.348133	-1.52229	down
ko04728	Dopaminergic synapse	ENSMUSG00000021303	Gng4	K04541	NA	guanine nucleotide binding protein (G protein), gamma 4 [Source:MGI Symbol;Acc:MGI:102703]	2.8783	1.52522	up
ko04728	Dopaminergic synapse	ENSMUSG00000021609	Slc6a3	K05036	NA	solute carrier family 6 (neurotransmitter transporter, dopamine), member 3 [Source:MGI Symbol;Acc:MGI:94862]	3.04882	1.60825	up
ko04728	Dopaminergic synapse	ENSMUSG00000022092	Ppp3cc	K04348	EC:3.1.3.16	protein phosphatase 3, catalytic subunit, gamma isoform [Source:MGI Symbol;Acc:MGI:107162]	2.00385	1.00278	up
ko04728	Dopaminergic synapse	ENSMUSG00000025094	Slc18a2	K08155	NA	solute carrier family 18 (vesicular monoamine), member 2 [Source:MGI Symbol;Acc:MGI:106677]	0.385734	-1.37432	down
ko04728	Dopaminergic synapse	ENSMUSG00000025958	Creb1	K05870	NA	cAMP responsive element binding protein 1 [Source:MGI Symbol;Acc:MGI:88494]	2.9912	1.58072	up
ko04728	Dopaminergic synapse	ENSMUSG00000032034	Kcnj5	K04999	NA	potassium inwardly-rectifying channel, subfamily J, member 5 [Source:MGI Symbol;Acc:MGI:104755]	0.279659	-1.83826	down
ko04270	Vascular smooth muscle contraction	ENSMUSG00000020123	Avpr1a	K04226	NA	arginine vasopressin receptor 1A [Source:MGI Symbol;Acc:MGI:1859216]	0.373398	-1.42121	down
ko04270	Vascular smooth muscle contraction	ENSMUSG00000021948	Prkcd	K06068	EC:2.7.11.13	protein kinase C, delta [Source:MGI Symbol;Acc:MGI:97598]	0.398828	-1.32616	down
ko04270	Vascular smooth muscle contraction	ENSMUSG00000027931	Npr1	K12323	EC:4.6.1.2	natriuretic peptide receptor 1 [Source:MGI Symbol;Acc:MGI:97371]	2.55766	1.35482	up
ko04270	Vascular smooth muscle contraction	ENSMUSG00000030669	Calca	K12332	NA	calcitonin/calcitonin-related polypeptide, alpha [Source:MGI Symbol;Acc:MGI:2151253]	0.259085	-1.9485	down
ko04270	Vascular smooth muscle contraction	ENSMUSG00000031980	Agt	K09821	NA	angiotensinogen (serpin peptidase inhibitor, clade A, member 8) [Source:MGI Symbol;Acc:MGI:87963]	0.149081	-2.74583	down
ko04270	Vascular smooth muscle contraction	ENSMUSG00000034579	Pla2g3	K01047	EC:3.1.1.4	phospholipase A2, group III [Source:MGI Symbol;Acc:MGI:2444945]	2.15075	1.10484	up
ko04270	Vascular smooth muscle contraction	ENSMUSG00000037727	Avp	K05242	NA	arginine vasopressin [Source:MGI Symbol;Acc:MGI:88121]	0.0490685	-4.34906	down
ko04270	Vascular smooth muscle contraction	ENSMUSG00000041616	Nppa	K12334	NA	natriuretic peptide type A [Source:MGI Symbol;Acc:MGI:97367]	3.84555	1.94319	up
