# Supplementary material for: Krill oil treatment ameliorates lipid metabolism imbalance in chronic unpredicted mild stress-induced depression-like behavior in mice
Source: Front Cell Dev Biol. 2023 Jul 26;11:1180483. doi: 10.3389/fcell.2023.1180483 (PMC10411196; doi:10.3389/fcell.2023.1180483)
Supplement: Supplementary file 1 [file DataSheet1.zip › Supplementary Material/Table 9.XLS]

## Sheet: pos-MS_W vs C_W significant
ID	ratio	t.test_p.value	wilcox.test_p.value	t.test_p.value_BHcorrect	wilcox.test_p.value_BHcorrect	roc	lowROC	upROC	VIP	sample	rawCV	cv	regulated	C_O_3	C_O_7	C_O_12	C_O_16	C_O_21	C_O_25	C_W_2	C_W_6	C_W_11	C_W_15	C_W_20	C_W_24	MS_O_5	MS_O_9	MS_O_14	MS_O_18	MS_O_23	MS_O_27	MS_W_26	MS_W_4	MS_W_8	MS_W_13	MS_W_17	MS_W_22	QC_1	QC_10	QC_19	QC_28	IsAnnotated	IsMS2ident	MS2Metabolite	MS2superclass	MS2class	MS2lipidmaps	MS2lipidmapsclass	MS2kegg
M1150T307	1.63028	0.0309399	0.0411255	0.354804	0.368107	0.861111	0.56875	1	1.60584	MS_W:C_W	0.238226	0.229081	up	10268.7	7142.82	8048.38	6330.61	6051.93	6731.86	7768.48	5007.5	2976.7	6360.39	2784.1	3734.24	10656.7	6991.52	10875.9	10064	5029.5	7632.35	9788.66	8914.37	7169.71	9484.61	4558.46	6761.36	8261.27	6664.1	10814.4	7030.08	1	0	-	-	-	-	-	-
M1154T290	0.416854	0.0291852	0.0411255	0.354804	0.368107	0.861111	0.56875	1	2.09327	MS_W:C_W	0.136096	0.135733	down	4043.02	6657.82	6174.56	3502.52	5017.25	6282.51	6263.1	21977	11425.7	4640.13	17379.6	15164.4	5328.85	5884.82	4503.66	4995.16	4105.78	4335.95	4418.81	6328.3	5178.75	5366.65	6135.24	4607.41	7913.96	6874.89	9248.15	7169.09	0	0	-	-	-	-	-	-
M1155T290	0.424953	0.0177585	0.0151515	0.354804	0.3022	0.916667	0.666667	1	2.13824	MS_W:C_W	0.118386	0.118475	down	3894.99	5091.69	4698.5	3463.44	3437.65	4427.11	5101.19	14945.8	11286.4	4042.13	14336	9345.37	3973.02	3530.62	3253.62	3437.39	3929.06	3663.5	3898.73	4126.04	3465.81	5027.44	5083.78	3494.6	5649.15	7132.52	5546.73	6143.07	0	0	-	-	-	-	-	-
M1156T290	0.433627	0.0159838	0.025974	0.354804	0.322314	0.888889	0.666667	1	2.10654	MS_W:C_W	0.167192	0.142331	down	1346.83	1632.77	976.479	1162.49	2450.43	1981.83	1955.49	5978.43	3897.29	2422.16	6380.05	4695.6	1009.63	1686.24	1411.78	1120.09	1630.66	1343.46	1469.72	2380.65	721.446	2406.48	2891.38	1113.66	2830.68	2800.86	3565.53	2611.84	0	0	-	-	-	-	-	-
M1165T436	1.52982	0.0119474	0.025974	0.354804	0.322314	0.888889	0.666667	1	1.28553	MS_W:C_W	0.202834	0.0314001	up	1273.42	1185.5	607.204	535.312	1492.02	2049.79	983.526	935.956	1597.02	1704.97	1261.53	905.535	2011.86	1692	517.589	1451.35	562.973	1992.29	2291.97	1745.03	1393.48	1995.35	2303.02	1574.24	1723.53	1842.47	1726.64	1761.24	0	0	-	-	-	-	-	-
M1178T439	1.86902	0.0336353	0.0649351	0.35512	0.405195	0.833333	0.555556	1	1.98671	MS_W:C_W	0.071767	5.83118e-09	up	2988.5	3841.56	3949.07	2730.28	1696.17	2488.46	1217.7	2583.24	533.827	3324.08	1159.77	1060.97	3654.49	3731.54	1896.45	3747.88	707.118	803.258	2446.68	3491.03	3803.17	2305.97	3976.05	2442.26	3870.89	3870.89	3870.89	3870.89	0	0	-	-	-	-	-	-
M1192T441	2.06832	0.0124602	0.025974	0.354804	0.322314	0.888889	0.638889	1	2.19054	MS_W:C_W	0.496721	0.258736	up	1809.67	2944.77	2009.62	2926.6	2236.04	5394.37	1528.77	2553.19	970.456	3637.52	1007.5	1585.81	3167.77	2001.3	2825.99	4414.32	3879.92	6357.06	5961.82	2224.59	3105.92	4388.98	4260.3	3395.7	3329.6	3806.22	2115.2	4049.85	0	0	-	-	-	-	-	-
M1229T288	0.588021	0.0365004	0.0930736	0.356616	0.445285	0.805556	0.444444	1	1.67551	MS_W:C_W	0.112911	0.0194971	down	20137.9	27506.7	27578.8	26669.9	30862.7	29916.9	23046	57835.7	45118.7	29586.6	68000.7	46491.7	23060.3	24318.4	29008.4	27804.8	26287.8	24513.4	24453.8	25599.6	29609.4	23798	29320.5	26031.1	24850.3	25194.1	24167.8	25197.2	0	0	-	-	-	-	-	-
M1232T288	0.620666	0.0475558	0.0411255	0.368348	0.368107	0.861111	0.56875	1	1.48603	MS_W:C_W	0.138501	0.0785319	down	3898.53	5250.36	5258.7	4291.13	6425.27	6912.24	3878.37	10520	8304.22	5457.48	9820.9	8286.85	4417.56	4543.09	3029.38	4111.64	5487.71	2695.25	7341.54	5331.66	3226.38	3386.06	5590.05	3841.17	4563.98	5081.15	4230.75	4851.3	0	0	-	-	-	-	-	-
M1269T436	1.50667	0.0241597	0.0411255	0.354804	0.368107	0.861111	0.624306	1	1.51757	MS_W:C_W	0.163946	0.0716514	up	599.314	454.419	471.323	596.46	659.026	396.172	369.145	327.14	532.056	401.331	316.344	407.8	432.842	498.515	574.622	658.434	587.763	787.413	734.839	549.607	524.65	564.874	819.312	353.143	573.395	673.343	595.204	597.463	0	0	-	-	-	-	-	-
M1454T282	0.659492	0.0227002	0.025974	0.354804	0.322314	0.888889	0.666667	1	1.41458	MS_W:C_W	0.11759	0.0865569	down	3704.88	4774.48	4229.01	3977.68	4426.63	3806.99	4979.11	8094.24	4939.91	3539.84	6586.02	6478.74	3789.59	1971.88	3197.75	3578.13	4337.47	3864.5	3994.87	4444.15	3277.36	2739.52	4814.12	3560.17	3964.92	4185.79	3475.4	4218.51	0	0	-	-	-	-	-	-
M1475T260	0.590129	0.0149419	0.025974	0.354804	0.322314	0.888889	0.666667	1	1.56279	MS_W:C_W	0.155722	0.142524	down	3119.17	3014.38	4586.19	4308.85	1279.22	2927.86	3650.73	6788.59	3331.87	3647.73	6701.99	3462.67	3717.36	3257.95	2522.65	4335.05	3210.77	2126.71	2283.96	3097.21	2044.48	3664.48	2768.9	2418.85	2984.32	2317.08	3240.74	2668.57	1	0	-	-	-	-	-	-
M1482T284	0.41646	0.0178527	0.025974	0.354804	0.322314	0.888889	0.638889	1	2.19587	MS_W:C_W	0.230706	1.04423e-13	down	3917.13	3897.1	4598.18	7252.24	5438.42	6065.4	3358.13	13558	9527.87	4917.95	13178.2	7219.75	3145.66	2628.58	2679.88	3253.67	3834.7	2402.74	2794.78	3692.86	3131.83	3902.07	6495.19	1539.23	3322.06	3322.06	3322.06	3322.06	0	0	-	-	-	-	-	-
M1541T263	0.463655	0.0178225	0.025974	0.354804	0.322314	0.888889	0.624306	1	2.05749	MS_W:C_W	0.312267	0.143791	down	8255.36	4209.49	4949.89	3995.99	4501.41	3555.87	7804.21	15021.1	5373.18	6834.95	12635.2	4062.4	4827.6	3889.66	4376.13	4104.2	3262.27	3475.17	4084.04	5806.62	4270.91	3611.67	3406.54	2805.6	6819.85	5053	7055.91	6101.56	0	0	-	-	-	-	-	-
M1569T301	0.497149	0.0075015	0.0151515	0.313178	0.3022	0.916667	0.693056	1	2.0859	MS_W:C_W	0.235156	0.139578	down	13823.9	6588.26	7466.66	9937.78	7764.15	8651.16	11565	8694.14	9756.76	5801.09	15679.4	16645.1	7150.24	4089.82	5292.58	11885.8	6674.7	9113.65	7211.23	6371.32	4561.75	4128.24	5219.32	6384.55	7244.16	9782.4	7598.58	7880.6	1	0	-	-	-	-	-	-
M1630T264	0.626717	0.0165005	0.00865801	0.354804	0.252121	0.944444	0.777778	1	1.66718	MS_W:C_W	0.152391	1.44071e-08	down	4941.33	5009.58	2719.01	5061.58	2410.25	4552.34	5044.4	7362.33	5836.21	4197.22	5323	6470.16	4412.23	3121.95	3269.04	2999.16	3002.1	3517.97	1748.46	4177.49	4222.72	3177.67	4269.91	3858.35	4576.51	4576.51	4576.51	4576.51	0	0	-	-	-	-	-	-
M1774T222	0.435759	0.0342626	0.0151515	0.35512	0.3022	0.916667	0.722222	1	2.04078	MS_W:C_W	0.0555194	0.0510738	down	945.341	1125.28	1002.62	1139.1	889.039	875.994	884.189	3582.37	1955	774.88	2783.26	2179.72	707.63	752.68	967.847	540.241	666.6	513.016	732.624	738.013	814.412	662.912	1586.13	764.488	792.202	884.93	800.147	819.248	0	0	-	-	-	-	-	-
M1775T222	0.389885	0.0397477	0.0930736	0.360947	0.445285	0.805556	0.485417	1	2.12961	MS_W:C_W	0.225425	0.214481	down	1110.07	1184.92	781.641	1124.37	902.619	2015.9	897.626	3280.59	1713.85	822.793	4717.55	2301.49	800.036	653.225	838.475	681.089	972.266	1192.25	883.556	829.226	452.511	1056.08	1277.77	855.489	737.002	1135.07	746.647	847.431	0	0	-	-	-	-	-	-
M1792T222	0.490768	0.0274927	0.025974	0.354804	0.322314	0.888889	0.624306	1	1.89979	MS_W:C_W	0.0941736	0.0291055	down	1393.26	1828.7	1592.29	1344.02	1534.71	1792.98	1750.01	5031.94	2695.12	1454.71	4619.01	3656.75	1153.16	1285.83	1330.77	1094.27	996.541	1458.17	1480.52	1425.45	1575.41	1269.73	2584.96	1090.39	1457.6	1552.08	1463.06	1486.59	0	0	-	-	-	-	-	-
M221T133	0.455665	0.0265283	0.00865801	0.354804	0.252121	0.944444	0.75	1	1.99649	MS_W:C_W	0.265388	0.215425	down	1154.72	957.451	947.129	945.058	1142.47	866.688	1017.9	1767.99	3268.76	802.487	1165.36	2437.49	1236.44	814.123	1132.63	882.226	604.851	806.447	693.822	976.616	929.295	798.667	568.219	799.626	1774.2	1024.96	1536.87	1550.1	1	0	-	-	-	-	-	-
M228T129	0.447119	0.022413	0.004329	0.354804	0.22782	0.972222	0.859722	1	1.84488	MS_W:C_W	0.245105	0.230096	down	952.331	2546.24	1446.39	744.933	1281.1	1222.88	1751.14	2155.58	6877.42	1830.93	3655.57	2952.41	3589.06	1208.8	2378.03	3869.27	1132.13	2023.55	1283.08	1636.65	1670.71	1583.78	1826.17	594.599	4200.02	2326.8	3588.72	3635.17	1	0	-	-	-	-	-	-
M228T49	0.518311	0.00157831	0.0021645	0.22484	0.19295	1	1	1	2.15978	MS_W:C_W	0.114587	0.0814395	down	599.156	730.206	780.936	487.971	798.492	898.2	1022.58	1294.33	1496.17	1451.14	2069.22	1035.18	1096.15	637.546	1147.87	1283.04	701.447	1069.34	761.225	653.779	717.57	728.428	790.735	685.806	1070.92	1061.46	1224.16	1021.2	1	0	-	-	-	-	-	-
M244T134	0.359429	0.000639809	0.0021645	0.201227	0.19295	1	1	1	2.98231	MS_W:C_W	0.130923	0.07769	down	984.89	1652.41	963.408	1551.77	1210.13	1243.74	2114.83	2504.18	4671.55	2157.5	2322.37	4181.16	2279.42	1053.3	1856.34	1855.65	965.833	1369.19	874.698	1154.08	1105.41	1102.39	1195.59	1020.16	1858.25	1549.57	1805.57	1765.91	1	0	-	-	-	-	-	-
M245T106	2.20427	0.0299492	0.0151515	0.354804	0.3022	0.916667	0.666667	1	2.13122	MS_W:C_W	0.184692	0.10395	up	1485.28	3895.59	3262.86	1802.78	5477.6	1244.84	1305.6	1024.03	1399.96	978.739	1601.57	1319.9	1379.5	1087.23	1406.47	1275.17	1257.73	1193.11	1839.37	3779.45	1341.67	3402.64	5041.51	1413.45	1735.84	1797.7	1457.36	1861.63	0	0	-	-	-	-	-	-
M247T125	1.72763	0.0450065	0.0930736	0.365106	0.445285	0.805556	0.555556	1	1.61147	MS_W:C_W	0.118116	0.0909336	up	2746.44	6569.16	4564.86	2139.1	7501.96	5300.36	2051.17	2200.1	2547.16	2392.74	2471.17	3201.88	2035.98	1976.64	2597.46	2288.13	2237.06	2204.72	4266.15	6801.93	2403.32	4490.73	5457.2	2260.51	3803.93	4338.61	3508.54	4082.95	1	0	-	-	-	-	-	-
M247T57	1.54187	0.0060858	0.00865801	0.301508	0.252121	0.944444	0.777778	1	1.61512	MS_W:C_W	0.157482	2.82548e-09	up	1390.42	1241.83	869.163	1469.68	1316.47	1516.33	605.339	912.285	956.235	1117.37	593.206	868.356	508.227	1410.82	978.391	1167.29	1916.94	1692.17	1491.22	1010.56	1394.15	1401.17	1389.28	1104.37	1283.65	1283.65	1283.65	1283.65	0	0	-	-	-	-	-	-
M254T96	3.62929	0.00524357	0.0151515	0.295968	0.3022	0.916667	0.666667	1	3.52462	MS_W:C_W	0.189481	0.178741	up	1248.09	6879.79	4723.59	2444.33	5388.13	3715.03	935.349	2238.25	1737.91	846.85	1723.95	1167	2341.26	1645.36	2340.77	862.098	2184.67	1790.22	4674.2	6941.91	2612.03	6586.38	9001.43	1574.88	3533.75	3662.26	2558.09	3982.72	1	0	-	-	-	-	-	-
M263T105	2.17416	0.00844617	0.0021645	0.324324	0.19295	1	1	1	2.29156	MS_W:C_W	0.0662501	0.0390335	up	5524.83	14051.9	8946.98	5799.37	12321.2	10002.3	4844.13	5061.91	3727.53	4001.57	4402.3	3844.68	4620.75	3742.44	4325.05	4553.86	4045.76	3718.37	9827.81	14085.7	5154.87	8976.81	12910.2	5316.56	6492.1	6428.39	6913.55	6336.54	1	0	-	-	-	-	-	-
M265T124	1.90473	0.0218673	0.0411255	0.354804	0.368107	0.861111	0.583333	1	2.05654	MS_W:C_W	0.211907	0.170354	up	6197.21	15474.3	10953	8250.33	20192.9	13073.9	4822.03	6032.57	6501.85	6199.38	8017.88	6237.34	6231.11	4829.85	5974.26	7253.31	6277.44	6333.99	12609.5	15810.4	6159.09	11265.7	19003.4	7171.64	8169.21	11430.1	8041.09	9185.28	1	0	-	-	-	-	-	-
M266T124	1.93149	0.0303556	0.0411255	0.354804	0.368107	0.861111	0.5	1	1.93541	MS_W:C_W	0.138132	0.0384807	up	1439.73	3214.01	2673.79	1273.41	4181.23	2882.9	1017	1415.37	1209.96	1341.27	1300.33	1202.54	1341.86	1234.04	1486.43	850.299	1811.99	1408.35	2657.03	3668.52	1071.92	1874.12	3507.97	1680.43	2231.1	2048.6	2219.19	2172.4	0	0	-	-	-	-	-	-
M268T111	2.1593	0.000571309	0.0021645	0.201227	0.19295	1	1	1	2.50043	MS_W:C_W	0.0296545	0.0146487	up	3236.46	2473.86	3271.31	3376.14	2614.03	2957.32	1598.49	997.052	1420.74	1860.86	1591.75	1691.83	1294.13	2000.92	2106.54	2432.77	2276.04	2449.11	2266.15	2913.07	2314.59	4074.42	4053.25	4159.23	2407.19	2398.13	2465.2	2385.16	1	0	-	-	-	-	-	-
M272T87	1.8872	0.0333438	0.0649351	0.35512	0.405195	0.833333	0.540972	1	1.69452	MS_W:C_W	0.0455641	0.0276352	up	17473.7	18543.6	43268	17542.6	12209	42459.8	19250.9	7379.32	16028.3	17903.6	7996.22	22908.8	32339.9	17201	24735.1	41733.2	23888.8	19811.4	40071.9	32929.3	13997.4	39774.6	27651.6	18192.2	12390.8	12542.7	11863.6	12622.8	1	0	-	-	-	-	-	-
M280T105	2.39863	0.0170599	0.0021645	0.354804	0.19295	1	1	1	2.37081	MS_W:C_W	0.062404	1.35044e-14	up	32152.2	77216.8	47306.3	30756.4	79338.8	55766.7	23554.4	23111	21488.3	19757	22856.4	22722.7	26898	20484.9	19885	25896.2	20417.4	26027	59680.1	87071.5	25835.4	48434.3	74775	24396.1	36596.3	36596.3	36596.3	36596.3	1	0	-	-	-	-	-	-
M282T124	2.0203	0.0198922	0.00865801	0.354804	0.252121	0.944444	0.777778	1	2.16541	MS_W:C_W	0.074285	0.0573458	up	259153	560700	448235	251183	649014	431293	185737	219853	216843	205053	245876	229184	205814	187199	215296	258723	195537	218410	455383	583171	242713	399838	718671	231760	314118	349451	307231	327893	1	0	-	-	-	-	-	-
M283T125	1.86618	0.0435432	0.0930736	0.363624	0.445285	0.805556	0.444444	1	1.86309	MS_W:C_W	0.157304	0.144233	up	46438.7	117947	80851.5	52794.8	138202	93150.6	35465.6	41577.5	49800.7	42700.5	48721.5	50963.4	40879.4	34452.9	41147.4	56100.4	44704.2	42856.6	82584.3	113748	41956.3	84505.6	136848	42787.9	56811.9	76875	58287.9	62302.9	0	0	-	-	-	-	-	-
M284T124	2.1452	0.0222743	0.00865801	0.354804	0.252121	0.944444	0.777778	1	2.15682	MS_W:C_W	0.0804271	0.0801356	up	5720.79	12526.2	8438.61	5046.29	12264.4	8595.14	4293.68	4083.4	4020.83	4081.31	4792.3	3995.24	3858.81	3812.6	4593.24	4631.85	3719.8	3654.85	8995.15	12097.4	4388.14	10416.9	13894.8	4409.78	6298.33	7021.07	5824.14	6703.2	0	0	-	-	-	-	-	-
M286T122	1.52125	0.0329795	0.0649351	0.35512	0.405195	0.833333	0.5	1	1.68644	MS_W:C_W	0.0965624	2.58992e-09	up	11360.8	9368.53	10118.7	9324.63	8658.9	12646.4	9585.62	3637.78	5570.84	8630.64	3761.04	5415.65	9424.8	8673.3	9739.86	8325.74	9425.17	9173.44	10320.1	11356.5	8951.14	8556.59	7359.94	9135.86	8302	8302	8302	8302	1	0	-	-	-	-	-	-
M287T78	2.60984	0.00261864	0.00865801	0.250123	0.252121	0.944444	0.777778	1	2.86315	MS_W:C_W	0.26909	0.230059	up	3418.58	1722.41	6446.57	3410.6	4952.2	7816.97	1307.39	3185.34	908.51	3211.44	1734.45	1565.12	4230.07	2712.81	6124.67	5601.01	6885.93	6680.38	2911.23	4852.03	6054.38	4716.24	7791.59	4763.59	4301.2	6143.66	3585.43	5146.97	0	0	-	-	-	-	-	-
M296T67	1.65342	0.0144817	0.025974	0.354804	0.322314	0.888889	0.666667	1	2.0351	MS_W:C_W	0.163121	0.0403457	up	3622.41	4130.5	3721.65	3204.89	4012.71	2577.3	1705.68	2510.77	2434.8	2798.69	2967.39	1513.59	1864.92	4419.84	2754.05	2469.21	2167.66	2451.24	2691.06	5243.05	2891.82	4141.67	5143.4	2922.6	3042.34	2786.58	3036.63	2956.43	1	0	-	-	-	-	-	-
M298T180	0.377181	0.00153513	0.0021645	0.22484	0.19295	1	1	1	2.64757	MS_W:C_W	0.334716	0.237941	down	1281.57	1181.98	1387.88	1527.4	1804.14	1081.15	1654.01	3831.07	3158.49	1743.22	4505.42	3342.29	1387.37	1298.71	1353.43	1309.88	1327.64	934.864	968.771	1258.04	1519.32	1198.25	622.175	1311.17	1638.3	1714.43	1049.13	1929.71	1	0	-	-	-	-	-	-
M304T125	1.96988	0.0257769	0.0411255	0.354804	0.368107	0.861111	0.596528	1	1.95448	MS_W:C_W	0.0838327	2.04028e-10	up	7670.3	27968.4	15208.3	10969.9	7583.78	16394.4	5913.63	7042.74	7208.29	10204.9	9505.02	6205.29	6777.73	6239.81	9749.4	7785.75	6998.13	6007.18	15334.5	20784.6	9899.39	15835	22624.7	6293.71	11031.1	11031.1	11031.1	11031.1	1	0	-	-	-	-	-	-
M304T74	1.5253	0.00293628	0.00865801	0.261748	0.252121	0.944444	0.763194	1	1.4886	MS_W:C_W	0.246074	0.23019	up	10354	7146.54	7014.18	11635.4	9865.44	9878.78	8002.67	5156.1	4795.16	6381.01	5289.33	6730.97	11624.4	11665.8	8127.93	6241.71	12343.2	12800.9	7904.84	11945.2	10880.6	8837.22	8035.33	7849.3	7308.28	9049.07	5233.3	8771.85	1	0	-	-	-	-	-	-
M305T124	1.79046	0.0292463	0.0649351	0.354804	0.405195	0.833333	0.5	1	1.75624	MS_W:C_W	0.232677	0.159877	up	1413.04	5320.18	3291.65	2411.9	6954.37	3754.4	1706.78	1597.05	1218.94	1468.84	2619.47	1681.54	1093.48	1234.55	1805.34	1804.81	1654.03	1667.46	3358.34	4351.09	1389.39	3112.32	4065.45	2151.99	2382.13	3343.97	2492	2627.47	0	0	-	-	-	-	-	-
M318T67	1.77432	0.0202588	0.025974	0.354804	0.322314	0.888889	0.666667	1	2.55462	MS_W:C_W	0.227418	0.0969568	up	3328.46	4892.88	4075.64	3332.62	5362.72	2677.59	2118.19	3802.81	3280.16	1631.14	2969.28	2695.04	4867.83	2824.69	3537.74	3307.47	2788.51	2143.37	4038.09	6659.19	2991.08	6214.09	6365.09	3002.76	3846.2	3799.74	3218.02	4065.25	1	0	-	-	-	-	-	-
M321T187	0.634675	0.00174398	0.004329	0.22484	0.22782	0.972222	0.888889	1	1.4523	MS_W:C_W	0.0786211	0.0313189	down	3555.42	9443.64	6996.04	3797.01	9316.39	5121.72	4735.33	6513.09	7905.83	5104.7	6546.8	7478.22	5100.77	3728.3	4453.86	5718.32	3295.28	3849.13	3759.97	5065.46	3864.12	4040.36	4146.46	3421.52	7728.02	7305.98	7854.15	7543.88	1	0	-	-	-	-	-	-
M322T187	0.609206	0.000821475	0.0021645	0.207868	0.19295	1	1	1	1.54262	MS_W:C_W	0.0805041	6.80901e-14	down	1456.83	3851.53	2674.27	1153.74	2671.6	1978.63	2279.24	2312.34	2608.69	1751.49	2858.72	3027.82	2764.63	1156.26	1764.45	2064.08	855.915	1378.85	1382.87	1584.93	1735.95	1161.3	1697.02	1477.5	2643.34	2643.34	2643.34	2643.34	0	0	-	-	-	-	-	-
M333T74	1.82359	0.029402	0.025974	0.354804	0.322314	0.888889	0.583333	1	1.98706	MS_W:C_W	0.251497	0.204905	up	5637.77	4676.11	4363.73	5962.05	10551	5667.82	6404.5	1916.43	3668.68	11025.4	3588.57	5752.65	6035.44	11064	11634.9	9847.05	7635.16	13373.9	9077.53	8097.73	12629.1	8211.89	9148.26	11839.9	9843.84	9801.1	13693.2	8805.49	0	0	-	-	-	-	-	-
M338T187	0.657391	0.027112	0.0411255	0.354804	0.368107	0.861111	0.583333	1	1.19378	MS_W:C_W	0.0556418	0.0500303	down	146617	334056	244368	147444	377513	222759	171281	261277	344391	181541	255725	351765	243135	123585	178964	243565	123477	172104	173187	165999	166352	158450	183015	182458	329398	345733	308953	341983	0	0	-	-	-	-	-	-
M339T187	0.639327	0.0189544	0.0151515	0.354804	0.3022	0.916667	0.666667	1	1.27839	MS_W:C_W	0.0570358	0.0267228	down	35127	90179.7	57880.9	35689.2	90393	53539.9	40479.4	64655.8	86362.6	44598.5	63322.9	77376.5	59371.3	31255.7	43361.8	58413.5	28714.2	38448.5	38291	41214.5	39796.8	36732.2	42865.6	41995.8	77494	78205.3	74214	78859	0	0	-	-	-	-	-	-
M341T305	0.457782	0.0336061	0.0649351	0.35512	0.405195	0.833333	0.526389	1	2.06334	MS_W:C_W	0.238763	0.22454	down	6976.24	5654.89	7147.96	6837.05	7169.63	7024.82	6407.72	21418	15952.8	5601.6	20308.6	14214.5	5361.29	6508.89	10463.7	7192.64	5676.64	7390.88	4482.03	5429.46	7465.92	4319.83	8682.69	8029.49	9638.08	6375.85	10909.7	8058.09	1	0	-	-	-	-	-	-
M341T322	0.619695	0.03426	0.0411255	0.35512	0.368107	0.861111	0.583333	1	1.30898	MS_W:C_W	0.117112	0.0867281	down	5255.2	11252	2775.94	9291.4	5078.38	5125.95	3995.89	12077.9	7693.08	7274.85	6988.63	9430.54	4484.3	3914.92	4833.64	4755.68	4922.16	13260.6	4677.79	5414.43	4988.02	4644.7	3988.82	5697.5	5748.8	6541.73	5343.9	6149.72	1	0	-	-	-	-	-	-
M344T119	1.52124	0.0317286	0.0411255	0.354804	0.368107	0.861111	0.513194	1	1.79705	MS_W:C_W	0.0471132	3.28443e-13	up	1062.97	1111.82	2248.11	2433.09	1491.97	1111.08	1115.5	1250.44	1584.09	730.39	1060.14	884.106	2171.37	1052.02	1508.38	1491.97	1090.59	1048.49	1232.83	2475.63	1360.75	2237.05	1475.11	1296.33	1133.13	1133.13	1133.13	1133.13	1	0	-	-	-	-	-	-
M344T133	2.14253	0.00344413	0.0151515	0.26716	0.3022	0.916667	0.722222	1	2.46554	MS_W:C_W	0.269614	0.225915	up	17761.3	8511.84	9982.01	13992.4	22217	21424	6285.03	7811.63	6922.9	10808.2	12153.7	9409.49	16429.9	10793.1	18525.4	17895.6	22512.2	21283.8	23423.3	8622.51	17453.2	22515.5	21459.1	20917.9	13497.2	10206.4	16912.2	11406	1	0	-	-	-	-	-	-
M345T131	1.64229	0.0462261	0.0649351	0.367425	0.405195	0.833333	0.527778	1	1.59758	MS_W:C_W	0.412733	1.42771e-08	up	3486.5	3136.08	3111.54	3970.4	5718.93	2087.92	1197.08	914.569	3684.39	2550.85	1535.81	1515.24	3481.56	5382.27	5533.14	3217.21	4975.15	4149.92	3017.37	1916.3	2591.35	3096.73	3188.75	4908.2	2261.85	2261.85	2261.85	2261.85	1	0	-	-	-	-	-	-
M362T133	0.406907	0.00595722	0.025974	0.301508	0.322314	0.888889	0.666667	1	2.19652	MS_W:C_W	0.2874	1.17118e-08	down	1814.96	1150.74	653.71	878.838	1265.48	813.056	2898.65	2877.31	3413.55	943.64	2063.43	3168.38	3005.07	882.135	742.538	1763.59	599.996	1473.69	1002.47	1495.45	1066.49	769.233	1042.18	876.281	2184.45	2184.45	2184.45	2184.45	1	0	-	-	-	-	-	-
M362T187	0.605962	0.0218711	0.025974	0.354804	0.322314	0.888889	0.666667	1	1.5813	MS_W:C_W	0.252271	0.173314	down	576.648	1101.05	982.565	747.021	637.698	743.41	879.219	1148.77	769.957	578.358	854.607	1174.73	1191.77	787.328	638.876	572.275	396.608	271.231	294.351	870.732	720.684	523.757	449.072	417.018	840.473	1212.07	882.272	934.326	1	0	-	-	-	-	-	-
M366T125	2.01777	0.0389439	0.025974	0.358919	0.322314	0.888889	0.666667	1	1.95568	MS_W:C_W	0.209339	2.6496e-14	up	1839	2928.78	2354.62	1629.45	2232.87	2135.76	1690.3	1321.92	972.715	1046.64	1100.2	1114.72	1426.63	902.918	1151.75	1100.97	1094.43	1277.21	2117.54	4394.03	1278.33	2246.06	3458.54	1127.26	1613.29	1613.29	1613.29	1613.29	1	0	-	-	-	-	-	-
M396T241	0.581317	0.0339632	0.0930736	0.35512	0.445285	0.805556	0.472222	1	1.65404	MS_W:C_W	0.0853488	0.0272132	down	3365.67	4154.14	5368.48	4987.71	4719.64	5209.57	4459.23	9395.26	8435.87	4945.22	13412.2	8144.11	4338.63	5988.55	5306.49	4810.88	5736.5	3110.3	4089.32	5288.62	5147.28	4885.14	3228.88	5724.28	5405.05	5489.03	5187.46	5507.82	0	0	-	-	-	-	-	-
M399T174	0.655992	0.0133301	0.00865801	0.354804	0.252121	0.944444	0.75	1	1.53366	MS_W:C_W	0.0648749	0.0595958	down	1092.74	1469.53	1155.02	948.413	1741	1261.83	1222.4	1991.87	1461.33	1203.68	2150.22	1873.64	1083.64	1742.03	1234.62	1073.64	1882.7	1311.44	1103.64	1039.73	1459.34	736.69	992.432	1164.55	1246.63	1245.88	1378.81	1205.21	1	0	-	-	-	-	-	-
M404T247	0.558666	0.0349389	0.0649351	0.355516	0.405195	0.833333	0.5	1	1.4134	MS_W:C_W	0.311307	7.20482e-13	down	2165.74	995.724	4555.06	4621.3	3674.46	3195.53	3544.54	8108.89	7791.33	5296.57	5511.86	2602.26	3687.5	4833.11	3513.27	4710.35	4299.49	1017.94	2385.16	2909.3	3867.84	3232.78	2706.87	3253.28	3300.74	3300.74	3300.74	3300.74	1	0	-	-	-	-	-	-
M408T127	0.24872	0.000241853	0.0021645	0.150775	0.19295	1	1	1	3.40635	MS_W:C_W	0.217638	9.07459e-09	down	6833.6	6151.17	6602.11	3616.73	7435.07	6829.98	14799.8	16790.3	26034.7	10406.1	13812.5	23421.5	15157.6	2372.1	4658.1	11840.4	2139.58	6799.81	2215.37	7524.65	4799.77	2997.84	6037.79	2606.03	13147	13147	13147	13147	1	1	Acylcarnitine 17:3	Fatty Acyls	AcylCarnitine	-	-	-
M409T127	0.347065	0.00250952	0.00865801	0.250123	0.252121	0.944444	0.777778	1	2.51034	MS_W:C_W	0.0829429	0.04572	down	831.567	371.959	1044.28	912.32	1376.12	2308.62	2479.24	2310.31	5109.89	1339.48	3517.66	2883.41	1488.84	1047.43	1214.17	2815.21	680.758	2183.75	511.849	903.779	864.204	1765.72	1460.73	615.927	3382.87	3139.91	3492.38	3265.01	1	0	-	-	-	-	-	-
M414T207	1.52797	0.0166464	0.004329	0.354804	0.22782	0.972222	0.833333	1	1.66858	MS_W:C_W	0.0481419	0.0465861	up	15121.6	13601.5	14117	16953.1	12526.6	13818.3	12075.7	5743.55	8452.18	11600	5659.8	7911.09	10889.1	14703.4	11495.7	13620.3	14180.8	13444.3	12919.6	14046.1	13593.4	12083.9	12051.9	13907.5	10513.4	9445.5	10347.8	10198.5	0	0	-	-	-	-	-	-
M424T130	0.448663	0.00163816	0.00865801	0.22484	0.252121	0.944444	0.777778	1	2.42941	MS_W:C_W	0.290367	6.44923e-09	down	1236.16	763.329	856.676	737.032	776.191	1268.74	2208.35	2149.57	1265.68	1154.07	1844.78	2798.74	658.242	645.826	1051.2	1084.92	711.013	1050.98	846.058	1334.5	824.089	723.407	548.333	847.885	1503.31	1503.31	1503.31	1503.31	1	0	-	-	-	-	-	-
M425T264	0.372966	0.00638502	0.00865801	0.301508	0.252121	0.944444	0.777778	1	2.44432	MS_W:C_W	0.160256	4.07788e-14	down	1863.41	2490.9	1974.76	2526.56	1779.21	2302.89	2760.79	7431.11	7003.49	2357.8	7322.35	6248.68	1920.99	1776.37	1862.14	3709.69	2998.01	1651.67	1466.58	2506.67	1538.41	2252.67	2211.76	2378.09	2143.6	2143.6	2143.6	2143.6	0	0	-	-	-	-	-	-
M427T220	1.71874	0.0417341	0.0649351	0.360979	0.405195	0.833333	0.5	1	2.01558	MS_W:C_W	0.12291	1.6397e-13	up	1492.75	1341.05	1538.18	1377.18	737.434	969.648	1779.28	669.831	644.46	975.698	375.259	311.557	1049.55	1203.53	820.672	1446.1	1031.9	1035.55	1019.42	1569.27	1473.2	1240.9	1630.09	1241.58	1110.71	1110.71	1110.71	1110.71	0	0	-	-	-	-	-	-
M431T133	0.220152	0.00454036	0.0021645	0.279328	0.19295	1	1	1	3.20301	MS_W:C_W	0.252625	0.0768932	down	2752.27	4294.16	7344	3241.99	9335.98	5337.56	4748	8177.39	23582.6	11610	11580.6	32912.3	6001.22	2003.24	9398.91	8055.95	3448.75	6490.2	4058.13	2857.5	2543.99	2908.11	4139.6	3881.14	10384.5	11298	9468.82	11014.2	1	0	-	-	-	-	-	-
M432T134	0.378945	0.0020075	0.004329	0.22484	0.22782	0.972222	0.833333	1	2.48367	MS_W:C_W	0.323773	0.106325	down	1369.02	1830.93	3049.38	1098.16	1125.34	1249.49	2165.1	3794.92	4958.9	5096.08	3325.56	7651.26	5017.99	1072.42	2141.45	4573.77	845.607	1271.71	1006.76	1232.4	2500.44	1609.16	1944.82	1934.83	2894.35	3010.74	2423.71	3111.34	1	0	-	-	-	-	-	-
M442T228	1.61892	0.00951618	0.0021645	0.346389	0.19295	1	1	1	1.76195	MS_W:C_W	0.113225	0.0186977	up	7695.98	8383.31	7745.93	9554.3	11594.1	9213.21	6971.22	2964.49	4834.85	6760.57	5074.4	5999.54	6647.26	7061.21	8760.83	6583.45	10166.6	7391.41	7576.93	10406.7	7505.45	7666.3	11517.2	8112.31	6897.23	6605.48	6833.91	6819.51	0	0	-	-	-	-	-	-
M444T135	0.307076	0.00056743	0.0021645	0.201227	0.19295	1	1	1	2.91466	MS_W:C_W	0.190506	3.11568e-11	down	1428.77	1869.98	2891.82	1763.48	2005.01	2331.06	2987.07	4165.29	7509.04	3737.27	5937.43	9086.41	4067.97	1332.43	2774.38	4991.65	1673.95	2042.06	1133.11	1639.23	1571.76	1657.56	2080.89	2180.7	4813.49	4813.49	4813.49	4813.49	0	0	-	-	-	-	-	-
M445T135	0.407694	0.000276145	0.0021645	0.150775	0.19295	1	1	1	2.48602	MS_W:C_W	0.2673	3.4496e-07	down	938.645	778.04	731.564	350.101	714.073	749.717	1226.47	1998.12	1521.31	1186.92	1032.4	2153.71	1155.55	513.985	575.204	1101.4	474.59	955.48	764.994	704.353	594.57	484.932	567.105	601.787	1636.83	1636.83	1636.83	1636.83	0	0	-	-	-	-	-	-
M445T199	0.604496	0.0209907	0.0151515	0.354804	0.3022	0.916667	0.666667	1	1.61822	MS_W:C_W	0.149008	0.0981171	down	1056.42	1219.76	1059.78	973.678	1249.56	1062.77	1013.87	2231.05	1565.65	1152.1	2338.7	1289.88	563.532	994.745	1191.08	982.704	1258.4	839.324	798.754	1051.62	1100.69	978.701	1051.96	816.136	1097.95	1302.57	1041.8	1182.82	1	0	-	-	-	-	-	-
M453T305	1.60328	0.0361011	0.0649351	0.355516	0.405195	0.833333	0.540972	1	1.60752	MS_W:C_W	0.209424	0.111085	up	3293.89	2589.77	2953.9	2333.16	4814.15	4066.01	2504.14	1493.47	1486.52	3225.98	876.938	2044.67	2869.95	1745.78	2218.78	2795.59	4707.98	4845.62	2743.72	4536.38	2748.12	2393.9	3114.34	3112.4	2515.87	2450.38	2996.65	2352.63	0	0	-	-	-	-	-	-
M467T241	1.555	0.0438761	0.0411255	0.363624	0.368107	0.861111	0.596528	1	1.42624	MS_W:C_W	0.44127	0.266977	up	2567.79	1748.37	2795.87	1956.48	5922.9	3769.9	2562.11	1768.67	1270.71	2360.16	2330.89	3995.56	2330.37	5205.52	3449.26	2606.91	4863.89	5613.15	4562.94	2902.65	2346.55	3016.88	4328.99	5059.93	2853.03	2192.57	3865.71	2361.64	0	0	-	-	-	-	-	-
M473T130	0.239892	0.000229785	0.0021645	0.150775	0.19295	1	1	1	3.22159	MS_W:C_W	0.316605	2.10128e-08	down	242.426	1062.49	1507.89	822.98	2082.65	1896.86	3020.27	4260.08	6094.2	2723.87	3571.98	7145.38	4027.69	983.129	1852.84	1411.76	622.328	2346.02	1187.15	2046.02	1121.31	504.31	923.935	650.17	3742.3	3742.3	3742.3	3742.3	1	0	-	-	-	-	-	-
M482T270	0.614497	0.00177868	0.004329	0.22484	0.22782	0.972222	0.833333	1	1.66193	MS_W:C_W	0.167739	0.0869552	down	5096.47	3650.25	5137.29	4266.63	1834.02	3041.64	5071.35	6481.06	5226.72	5377.7	6412.38	4220.92	4512.27	2981.88	4740.49	1871.31	3336.02	1972.01	3389.02	4651.61	2630.44	2504.8	3707.11	3266.46	4755.98	3860.69	4492.45	4521.69	1	0	-	-	-	-	-	-
M483T113	0.621315	0.0247862	0.0411255	0.354804	0.368107	0.861111	0.583333	1	1.67819	MS_W:C_W	0.0273327	0.0261482	down	7924.19	7077.32	6777.71	6837.69	7349.47	7641.23	6664.42	15950.3	10816.2	7987.81	15084.4	10998.1	8600.24	10433.9	8740.12	7906.04	9365.34	8881.1	7586.41	7302.52	8029.28	6093.24	5241.44	7686.63	8566.1	8061.56	8452.5	8431.94	1	0	-	-	-	-	-	-
M487T131	0.297219	0.000227312	0.0021645	0.150775	0.19295	1	1	1	3.08104	MS_W:C_W	0.268345	0.0676517	down	1085.39	1291.82	961.1	741.304	931.056	1130.95	1530.19	2762.27	2540.39	1592.13	2314.81	4078.07	2427.42	623.414	656.246	1806.35	578.582	1132.55	1120.56	921.583	476.551	887.49	535.399	462.566	1970.79	2272.14	1979.55	2063.46	1	0	-	-	-	-	-	-
M496T242	1.68042	0.0456743	0.025974	0.366102	0.322314	0.888889	0.666667	1	1.47931	MS_W:C_W	0.299567	6.05276e-13	up	1055.73	2046.27	3216.3	1977.64	2194.44	2073.92	2163.85	1414.14	1864.77	2154.81	2175.25	1062.73	1446.11	4071.92	1906.88	4328.17	3729.51	2680.29	2262.04	1633.15	2532.46	2696.6	5360.25	3723.82	2333.46	2333.46	2333.46	2333.46	0	0	-	-	-	-	-	-
M503T297	1.61185	0.00151211	0.0021645	0.22484	0.19295	1	1	1	1.85071	MS_W:C_W	0.0935785	0.0736833	up	3377.67	2404.85	2691.59	3254.89	3526.89	2836.89	2251.65	1516.01	2553.47	2810.55	2074.28	1982.98	2459.76	2647.96	2975.1	3573.4	3280.65	2004.3	3057.39	3090.74	3997.18	3062.49	3684.33	4366.44	3541.5	3713.63	3170.41	3733.2	1	0	-	-	-	-	-	-
M509T326	0.0530928	0.0123006	0.0021645	0.354804	0.19295	1	1	1	3.86633	MS_W:C_W	0.0491364	0.0286267	down	1526.8	1223.01	1438.44	1243.95	1251.09	1540.96	1946.54	46850.2	23617.9	1945.56	48965.3	25725.1	1212.58	1318.71	1154.37	1364.53	1328.06	1151.74	1454.11	885.572	976.274	1458.23	1789.05	1350.28	7213.51	7630.72	7162.87	7367.26	0	0	-	-	-	-	-	-
M514T63	1.74622	0.0203475	0.0151515	0.354804	0.3022	0.916667	0.722222	1	2.14148	MS_W:C_W	0.2713	0.202933	up	2082.28	1836.02	871.075	2140.29	2130.13	4152.28	608.652	1467.24	874.011	1308.28	1700.15	1134.17	817.517	2434.59	2316.21	2023.29	1789.24	2160.22	3195.9	1196.54	1710.35	1984.79	1843.08	2454.44	1486.99	1936.61	1193.44	1747.38	0	0	-	-	-	-	-	-
M521T268	0.627412	0.0131172	0.004329	0.354804	0.22782	0.972222	0.888889	1	1.62276	MS_W:C_W	0.0406125	0.034923	down	36647.3	39462.2	34960.5	39202.4	32505.4	35516.8	41991.4	78584.2	53774.2	37650.8	74059.3	52247.5	33812.5	32901.4	30682.6	27182.6	34723.1	30038.4	36506.8	41586.6	31484	36974.6	36673.9	29032.2	41414.8	38154.8	40498.4	40600.1	1	0	-	-	-	-	-	-
M522T269	0.658259	0.0245794	0.0649351	0.354804	0.405195	0.833333	0.555556	1	1.4456	MS_W:C_W	0.126214	0.0237389	down	10927.5	16111.8	15750	15096.6	18315.4	16525	16683.3	27827.2	23466.9	16864	36532.2	25726.7	13714.8	14216.4	14545.5	15275.5	13314.2	13965.1	17017.9	17796.7	13252.1	14806.9	19165	14791.3	17196.7	17490	16624	17490.3	0	0	-	-	-	-	-	-
M523T268	0.560173	0.0218575	0.025974	0.354804	0.322314	0.888889	0.583333	1	1.75097	MS_W:C_W	0.313812	0.263343	down	4988.8	5118.51	3880.34	3778.55	3289.82	5134.58	6000.97	11288.2	7128.81	3710.65	9158.17	7105.38	3307.15	3393.59	5157.07	4541.43	3468.94	3306.24	4137.46	3289.11	2245.7	5236.53	5767	4191.49	4398.7	5354.59	2870.77	5414.6	0	0	-	-	-	-	-	-
M523T355	0.243463	0.00422938	0.004329	0.27629	0.22782	0.972222	0.833333	1	2.95516	MS_W:C_W	0.271734	0.154773	down	3330.05	3205.92	2401.22	1827.23	2065.23	1186.49	3752.96	13598.9	7068.82	2423.3	13234.6	7321.58	1605.54	1143.47	3162.95	1332.45	2161.67	1491.08	607.347	2274.2	2125.45	1593.87	1863.81	3075.5	3174.36	3707.09	2585.34	3579.55	1	0	-	-	-	-	-	-
M526T115	1.93277	0.020018	0.025974	0.354804	0.322314	0.888889	0.666667	1	1.94168	MS_W:C_W	0.180234	1.93314e-13	up	7325.35	6665.97	3620.48	5889	6170.34	3637.39	5367.06	1858.9	4808.96	6443.88	2557.78	3820.9	5933.81	4468.24	12285.4	5142.88	9653.92	7714.87	7411.77	5638.65	11573.6	4457.19	11197.4	7765.15	6180.23	6180.23	6180.23	6180.23	1	0	-	-	-	-	-	-
M531T288	0.600616	0.0230908	0.0411255	0.354804	0.368107	0.861111	0.638889	1	1.71645	MS_W:C_W	0.0818982	0.0109411	down	15186.7	15805.5	14806.8	14096.4	13331.9	17545.8	14052	31221.8	25089	15347.3	32209.2	26186.8	12744.7	14684.4	11774.5	13939.6	15948	16366.8	13498.3	16666.1	12780.5	13487.8	15540.5	14579.2	15930.3	16299.4	15923.5	16054.7	0	0	-	-	-	-	-	-
M532T289	0.618067	0.0354977	0.0649351	0.355516	0.405195	0.833333	0.596528	1	1.52093	MS_W:C_W	0.293648	5.88331e-14	down	7372.61	7075.1	3137.25	5011.87	7599.54	8060.02	7455.52	12483	8381.43	5430.42	12065.3	12395.2	5566.16	4757.2	5293.6	4583.17	6640.16	7583.39	7721.09	7701.86	3211.33	4605.59	6556.46	6181.91	6937.58	6937.58	6937.58	6937.58	1	0	-	-	-	-	-	-
M534T367	0.066439	0.0208008	0.025974	0.354804	0.322314	0.888889	0.666667	1	3.5802	MS_W:C_W	0.13425	0.0406313	down	235.093	187.779	221.734	200.965	101.462	248.981	204.76	6280.97	3363.28	205.559	5052.12	2706.73	356.257	293.607	147.553	197.95	187.149	149.619	166.616	144.069	239.167	359.227	154.367	120.059	1096.77	1200.51	1112.18	1125.07	1	0	-	-	-	-	-	-
M535T278	0.623062	0.0482611	0.0649351	0.368632	0.405195	0.833333	0.56875	1	1.4665	MS_W:C_W	0.280674	1.10066e-08	down	2506.64	2833.34	3318.21	4075.51	4486.18	4794.9	3799.04	7548.51	5712.25	4521.37	8165.11	9770.25	2404.58	3419.25	2608.95	4137.62	4944.92	4296.05	6966.93	4158.91	2735.03	2478.29	4457.67	3824.45	4417.07	4417.07	4417.07	4417.07	0	0	-	-	-	-	-	-
M537T249	0.586361	0.00788843	0.025974	0.315221	0.322314	0.888889	0.666667	1	1.7445	MS_W:C_W	0.153832	9.74226e-13	down	5084.83	6007.74	6033.71	5854.94	6823.02	6823.36	6830.94	12708.8	11923.5	7985.63	13018.2	7894.5	5804.98	7254.49	7084.01	3333.64	7044.71	4004.98	5380.47	5500.66	4692.5	8016.24	7744.65	4059.15	7097.93	7097.93	7097.93	7097.93	1	1	Cer[NS] 34:2; Cer[NS](d18:2/16:0)	Sphingolipids	Cer_NS	LMSP02010024	LMSP02010000	-
M537T342	0.0673904	0.0225571	0.025974	0.354804	0.322314	0.888889	0.666667	1	3.54178	MS_W:C_W	0.106393	0.105914	down	1033.52	877.79	782.304	1050.03	1032.2	1500.5	1042.07	31680.6	18167	1561.03	33940.8	18251.7	1532.66	1035.34	1030.93	1068.81	1198.88	1118.84	1003.55	1219.82	1440.15	1159.39	987.305	1241.73	5622.16	5983.44	4766.09	6065.02	0	0	-	-	-	-	-	-
M538T121	2.83404	0.0271451	0.025974	0.354804	0.322314	0.888889	0.666667	1	2.64121	MS_W:C_W	0.0463936	0.0419118	up	2404.37	9539.93	5294.99	2619.18	9507.69	5493.03	1745.06	2381.72	1870.92	1550	2827.54	1790.72	2099.95	1789.35	2128.07	2975.18	2003.25	1985.13	5259.65	9703.77	2165.95	5817.32	9608.59	1923.47	2519.35	2630.79	2392.83	2600.24	0	0	-	-	-	-	-	-
M538T249	0.665739	0.0381821	0.025974	0.357966	0.322314	0.888889	0.583333	1	1.23887	MS_W:C_W	0.161041	2.38029e-08	down	1824.34	1491.61	1776.8	1244.69	2000.11	2230.23	2195.78	3042.69	2380.39	2320.21	4717.61	3292.62	2625.14	1065.41	1319.65	815.427	1703.2	1656.05	1922.14	3230.71	1264.03	1768.29	1739.01	2025.37	2378.09	2378.09	2378.09	2378.09	0	0	-	-	-	-	-	-
M539T121	3.00238	0.042023	0.132035	0.36133	0.485461	0.777778	0.444444	1	2.43764	MS_W:C_W	0.15084	0.148261	up	933.223	3843.92	2064.57	635.824	4102.52	1701.5	577.775	897.26	831.628	739.471	848.746	639.528	686.907	558.207	1021.01	967.421	719.828	540.001	2069.55	3612.6	677.442	2064.53	4475.07	714.806	1010.39	1254.33	885.683	1134.67	0	0	-	-	-	-	-	-
M539T268	0.650953	0.0239628	0.0649351	0.354804	0.405195	0.833333	0.485417	1	1.53823	MS_W:C_W	0.0953112	0.0347253	down	23090.1	24329.5	25744.3	26384.1	28166.8	28271.8	27135.9	43928.7	39273.5	23840.9	53467.9	41478.4	19161.3	21855.6	23466	26172.9	24820.4	26128.3	25582	24275.2	21818.6	24516.6	28634.2	24323.2	29597.1	31812.3	29560.3	30330.4	1	1	Cer[NS] 34:1; Cer[NS](d18:1/16:0)	Sphingolipids	Cer_NS	LMSP02010004	LMSP02010000	-
M540T268	0.626731	0.0146519	0.0151515	0.354804	0.3022	0.916667	0.722222	1	1.63493	MS_W:C_W	0.0731821	0.0207411	down	14568.7	14874.6	14071.8	13147.7	12603	11857.4	14854.3	27267.8	21457	11856.1	22422.4	17372.3	10288.8	9839.84	12166.6	10709.6	11177	11042.8	10816.4	13089.6	10291.8	14347.8	13108.3	10564.2	13781.7	14207.8	13539.3	14004.9	0	0	-	-	-	-	-	-
M541T269	0.58154	0.0482985	0.0411255	0.368632	0.368107	0.861111	0.611111	1	1.63007	MS_W:C_W	0.0883494	0.00985852	down	4097.24	3406.33	3983.87	2474.18	4023.06	3602.22	4465.51	12947.7	5094.98	3970.56	6452.14	6446.34	4356.52	4260.26	3222.69	3437.29	3539.94	3948.01	3913.88	4881.64	3010.8	3932.64	5178.1	1982.35	3740.85	3818.62	3738.91	3767.24	0	0	-	-	-	-	-	-
M549T288	0.481692	0.0147621	0.004329	0.354804	0.22782	0.972222	0.888889	1	2.05928	MS_W:C_W	0.0190416	0.017542	down	471627	463573	434130	450212	462108	435155	495931	1.38248e+06	873581	505746	1.33255e+06	922680	395658	419340	384530	407723	410019	380945	446195	492324	384675	444264	497526	390571	482822	501280	483364	488715	1	0	-	-	-	-	-	-
M549T52	1.56562	0.01527	0.00865801	0.354804	0.252121	0.944444	0.75	1	1.71912	MS_W:C_W	0.159436	0.0915644	up	1422.76	3285.91	1625.73	2066.03	1826.4	2110.07	1487.74	1181.1	2080.51	857.758	1373.35	2033.95	2272.56	1106.38	855.632	3140.51	1237.26	1855.72	2871.43	2312.29	2446.38	2360.23	1721.12	2401.68	1085.53	875.728	1051.6	1021.29	0	0	-	-	-	-	-	-
M550T288	0.482419	0.012653	0.00865801	0.354804	0.252121	0.944444	0.75	1	2.0833	MS_W:C_W	0.0333484	2.18502e-10	down	197356	191557	182145	190273	187163	173251	213405	540878	373363	201606	549096	360961	156572	170566	171323	173301	176534	154355	179235	202401	164316	173664	205240	155431	193870	193870	193870	193870	1	0	-	-	-	-	-	-
M551T288	0.546674	0.00793812	0.00865801	0.315221	0.252121	0.944444	0.75	1	1.95356	MS_W:C_W	0.0381865	0.00975999	down	42623.4	38294.9	36369.8	35962.8	35043.2	40107.1	44475.5	93613.7	67871.8	41001.6	87251.8	66090.1	34680.7	34805.7	35928.9	36115	37081.3	32288.1	32777.6	42721.5	32694.5	35525.6	41767.5	33349.4	43992.3	44955.5	44099	44275.3	0	0	-	-	-	-	-	-
M551T369	0.364915	0.0478482	0.309524	0.368348	0.649376	0.694444	0.31875	1	2.29358	MS_W:C_W	0.129295	3.69352e-10	down	3471.4	3007.72	3026.35	2464.65	2246.06	2638.15	2586.42	13796.2	7681.12	2194.36	10678.3	8291.55	2952.85	2839.09	2856.8	2650.17	3170.76	2850.86	2602.45	3370.65	2964.19	2607.1	2699.95	2260	4040.87	4040.87	4040.87	4040.87	0	0	-	-	-	-	-	-
M552T289	0.629388	0.0347194	0.0649351	0.355516	0.405195	0.833333	0.56875	1	1.40553	MS_W:C_W	0.249606	0.167864	down	6948.67	8917.15	10693.7	8602.96	9150.98	10964.8	9637.33	17306.3	15190.1	9537.86	20471.4	21587.3	6897.88	6352.62	9201.88	12934.4	7344.12	9974.72	12367.6	9245.45	7724.33	8707.1	10642.2	10306.1	8286.53	7671.29	10563.7	7448.31	0	0	-	-	-	-	-	-
M552T369	0.324179	0.0268781	0.0649351	0.354804	0.405195	0.833333	0.540972	1	2.47843	MS_W:C_W	0.260153	0.184134	down	1216.77	1269.74	1167.13	1230.64	1715.76	1593.64	1449.76	5480.89	3858.94	1144.61	7481.37	5576.99	1132.03	1559.1	1703.05	1420.3	1878.79	1890.49	2121.13	979.73	576.032	1420.24	1278.54	1726.4	1837.77	1795.47	2458.63	1654.95	0	0	-	-	-	-	-	-
M556T320	1.67218	0.0184507	0.004329	0.354804	0.22782	0.972222	0.888889	1	1.93938	MS_W:C_W	0.288646	0.292846	up	17014	18700.6	12112.8	18777.3	15611.3	17482.8	16534.5	7218.86	11615.7	18494.8	7300.6	7845.71	16548.8	14806.5	17311.1	15935.9	18191	14993.9	21770.2	19139.7	17281.9	19469.6	19053.9	18681.7	13451.6	16688	8263.5	17002.8	0	0	-	-	-	-	-	-
M557T63	0.607915	0.0199406	0.0649351	0.354804	0.405195	0.833333	0.555556	1	1.6244	MS_W:C_W	0.18254	0.0313791	down	1930.23	3641.64	2238.25	2139.34	2103.03	1727.7	2215.87	4417.79	4185.5	3376.46	4252.62	2436.52	2721.78	1624.09	1611.97	3472.88	2536.41	1518.22	1877.97	2918.05	2581.32	1473.82	2540.39	1304.62	2092.24	1952.43	2084.25	2047.17	0	0	-	-	-	-	-	-
M563T297	0.515165	0.00630137	0.0151515	0.301508	0.3022	0.916667	0.722222	1	2.07017	MS_W:C_W	0.210448	0.183219	down	911.021	2776.23	1373.29	2284.19	2022.79	2770.99	3033.25	2910.29	4411.8	2932.22	6282.92	3195.66	1550.6	1735.05	1773.54	1616.13	2070.67	2529.28	3144.8	1438.63	1989.43	1244.67	1428.58	2482.2	2239	2154.4	2973.05	2011.08	0	0	-	-	-	-	-	-
M564T125	4.18506	0.0303129	0.0649351	0.354804	0.405195	0.833333	0.555556	1	2.98372	MS_W:C_W	0.101753	0.101113	up	12968	88963.8	41751.4	14050.4	97286.5	39752.8	7505.08	13295.7	10541.8	7623.7	16140.9	12214.1	11032	8276.12	9702.08	12758.3	9578.28	8742.79	38697.6	84482.5	10923.7	42777.8	93993	10869	16212.9	18821.8	14863	17540.6	0	0	-	-	-	-	-	-
M565T125	4.2776	0.026668	0.0411255	0.354804	0.368107	0.861111	0.555556	1	2.98275	MS_W:C_W	0.0734884	0.0565218	up	5126.32	34288.6	16592	5673.43	37137.6	16826.6	3275.8	4909.88	3985.23	3062.13	5742.41	4332.61	4120.43	3216.52	4495.99	5386.35	4566.16	3507.35	16186.3	32341.8	4193.32	16574.2	34595.7	4366.42	6966.39	7612.2	6675.6	7278.04	0	0	-	-	-	-	-	-
M565T153	1.5416	0.0449319	0.132035	0.365106	0.485461	0.777778	0.444444	1	1.66322	MS_W:C_W	0.267083	0.250307	up	1950.52	3190.17	3568.76	4040.29	4131.96	3946.91	3853.9	1428.53	1365.05	2948.84	1822.53	3972.94	1926	3439.25	3820.72	3781.24	3834.55	2589.32	4523.14	3677.05	3685.63	3828.19	4183.73	3830.25	3306.72	2272.2	4063.17	2724.32	1	0	-	-	-	-	-	-
M566T124	4.05094	0.0227876	0.025974	0.354804	0.322314	0.888889	0.666667	1	2.94653	MS_W:C_W	0.188606	0.184861	up	1021.07	7696.46	4324.2	1600.42	7565.25	4444.21	1103.56	1676.88	747.811	832.565	1478.49	1005.65	1052.43	925.562	716.321	1378.75	1344.79	996.043	3466.44	9034.46	1353.83	4303.64	8452.04	1118.13	1647.96	2432.71	1736.96	1843.8	0	0	-	-	-	-	-	-
M567T288	0.492616	0.0262387	0.025974	0.354804	0.322314	0.888889	0.666667	1	1.97404	MS_W:C_W	0.0468404	8.49761e-13	down	284080	320612	315062	325050	359692	329715	330323	958792	670018	329176	990632	656352	280022	311840	296740	290652	283694	294380	315021	341631	298247	312705	388198	282786	347250	347250	347250	347250	1	1	Cer[NS] 36:1; Cer[NS](d18:1/18:0)	Sphingolipids	Cer_NS	LMSP02010006	LMSP02010000	-
M568T288	0.494742	0.0285657	0.025974	0.354804	0.322314	0.888889	0.666667	1	1.9655	MS_W:C_W	0.0636502	1.00416e-12	down	110114	124439	124675	130416	150281	122499	122562	353922	251879	130026	398962	262485	108613	114493	121609	120745	118543	109471	120850	130395	111286	121710	151159	116526	139185	139185	139185	139185	0	0	-	-	-	-	-	-
M569T246	1.51612	0.0290267	0.025974	0.354804	0.322314	0.888889	0.583333	1	1.39375	MS_W:C_W	0.161785	0.155896	up	2183.25	2761.94	2048.93	4268.08	2529.84	2830.69	1693.07	1273.25	1928.66	1694	1435.02	2409.5	2525.65	1763.42	2633.51	4820.9	1938.63	2595.14	2101.69	2299.06	2033.43	2957.67	4363.67	2062.9	2298.83	1904.44	2699.83	2046.37	1	0	-	-	-	-	-	-
M569T288	0.565986	0.0215134	0.0411255	0.354804	0.368107	0.861111	0.583333	1	1.78333	MS_W:C_W	0.0894577	3.95194e-12	down	32552.1	38306.4	36513	34348.5	38087	33667.6	41930	87616.7	65388.8	32735.1	82037.9	65444.3	40949.4	32626.8	25702.7	31037.4	33204.4	36677.5	35835.7	39896.8	35553	33629.7	36949.2	30466.8	39205.4	39205.4	39205.4	39205.4	0	0	-	-	-	-	-	-
M570T290	0.495349	0.0120212	0.0411255	0.354804	0.368107	0.861111	0.596528	1	1.83551	MS_W:C_W	0.252684	2.44272e-13	down	4970.94	7300.24	3352.48	3744.56	9293.65	10861.5	7280	14732	9856.01	6198.06	15922.7	16761.6	3843.6	6783.33	6379.12	5124.74	8799.35	11090.4	7285.1	6196.17	4017.89	7284.53	3846.23	6416.2	9631.84	9631.84	9631.84	9631.84	1	0	-	-	-	-	-	-
M577T306	0.600915	0.0346281	0.0649351	0.355516	0.405195	0.833333	0.5	1	1.71937	MS_W:C_W	0.0634454	4.35694e-14	down	18486.9	20228.7	21061.5	21503.2	21688.2	21345.8	17005.5	45407.8	33900.8	21620.9	43449.9	34236.2	18699.3	23212.1	18891.2	24029.7	21473.2	19396.1	21688.2	19571.6	16513.4	22283.7	20528	16966.9	23651.2	23651.2	23651.2	23651.2	1	0	-	-	-	-	-	-
M578T307	0.666431	0.0304286	0.025974	0.354804	0.322314	0.888889	0.666667	1	1.40438	MS_W:C_W	0.197774	0.154284	down	9710.2	9778.98	9888.61	11958.5	10532.4	11477.5	11480.8	19323.5	15796.7	9817.98	20732.6	18283.2	6743.47	9857.89	13431.1	8641.39	8540.4	11480	15462.6	8819.29	9086.11	10704.7	8570.3	10957.7	11099.8	11055.8	14281.1	10192	1	0	-	-	-	-	-	-
M583T175	0.570368	0.0405962	0.025974	0.360947	0.322314	0.888889	0.638889	1	1.72915	MS_W:C_W	0.252964	0.0433219	down	1800.05	1571.95	1484.7	3930.06	3619.16	804.069	5369.37	2966.55	2732.24	1769.79	2960.86	3828.48	3799.6	3127.65	1503.57	1645.29	2249.97	603.577	2453.74	2909.64	727.058	1513.77	1949.44	1641.12	2136.71	2337.95	2134.31	2202.61	1	0	-	-	-	-	-	-
M583T222	0.547514	0.0265107	0.025974	0.354804	0.322314	0.888889	0.583333	1	1.78756	MS_W:C_W	0.0901997	0.0839381	down	3212.02	3218.22	2983.66	2959.41	2889.51	4121.31	2419.61	7185.2	4055.6	3302.05	7040.13	5199.44	2363.23	2432.47	2486.76	2319.76	2425.33	2884.6	2595.76	3290.87	1976.97	2398.37	2838.03	2888.51	2443.38	2675.59	2206.26	2605.62	1	0	-	-	-	-	-	-
M584T337	1.76644	0.0236275	0.0411255	0.354804	0.368107	0.861111	0.5	1	2.11797	MS_W:C_W	0.147131	0.0738525	up	6917.58	4227.77	7920.69	5233.12	2404.6	5543.45	1407.17	3100.21	1402.18	5468.26	2023.9	2903.41	5467.52	3746.09	3853.03	4706.2	4497.1	5653	4751.07	5502.71	4541.78	4484.72	5050.94	4470.85	4741.93	5555.1	4803.7	4977.29	0	0	-	-	-	-	-	-
M586T124	3.19967	0.0317954	0.0649351	0.354804	0.405195	0.833333	0.56875	1	2.75161	MS_W:C_W	0.16528	0.148163	up	885.684	4911.59	2874.24	1133.68	5140.98	3728.15	598.06	1023.63	912.278	733.807	1318.54	1097.72	839.197	1088.33	773.022	1106	916.855	1048.42	2906.16	5363.53	804.659	2751.59	5329.53	1031.58	1436.41	1845.08	1315.21	1608	0	0	-	-	-	-	-	-
M589T290	0.655317	0.000644959	0.0021645	0.201227	0.19295	1	1	1	1.65995	MS_W:C_W	0.0422469	0.0348463	down	44242.9	43166.4	47288.3	44072.5	41676.9	45632.8	54625	74946.8	65670.3	48963.7	69204.9	66510.7	37710.1	36675.2	41163	37358.7	37750.1	43903	42157.9	40825.3	40542.6	47557.3	39916.3	37969.6	61724.6	58332.1	63256.1	60079.6	1	1	Cer[NS] 38:4; Cer[NS](d20:3/18:1)	Sphingolipids	Cer_NS	-	LMSP02010000	-
M590T290	0.616381	9.1501e-05	0.0021645	0.150775	0.19295	1	1	1	1.88511	MS_W:C_W	0.0671912	0.0483404	down	21036.8	19557.4	19435.7	17096.8	17348.3	18580.8	25362.5	33918.8	31475.1	22827.4	29115.2	27912.4	17180.1	19264.9	19179.9	16294.2	14373.6	19778	15855.9	20906.4	18351.7	17254	17226.8	15566.8	26150.8	26239.6	28424.3	25462.9	1	0	-	-	-	-	-	-
M591T290	0.660717	0.00222474	0.00865801	0.242942	0.252121	0.944444	0.763194	1	1.47477	MS_W:C_W	0.162244	0.157376	down	4886.73	3055.49	4292.98	5272.07	3849.29	5387.43	5411.58	8035.24	6813.22	6065.28	7476.11	5790.46	5168.07	4005.01	4338.72	5155.38	3675.49	3279.22	3514.8	4484.55	3816.28	6014.61	3761.21	4567.57	6942.91	8971.71	6239.99	7836.2	0	0	-	-	-	-	-	-
M592T305	0.517877	0.000972658	0.0021645	0.223609	0.19295	1	1	1	2.10876	MS_W:C_W	0.276466	0.276252	down	6304.4	7290.59	7810.24	7463.76	6830.35	6142.64	7675.24	13487.7	10116.3	7138.56	12164.5	8029.8	6195.49	10928.2	8529.64	8897.65	5244.46	5259.8	4456.95	5549.83	3369.2	5258.05	5756.65	5963.16	7063.95	3420.22	6075.55	5832.72	0	0	-	-	-	-	-	-
M593T246	1.72971	0.0390035	0.0649351	0.358919	0.405195	0.833333	0.583333	1	1.56458	MS_W:C_W	0.161143	0.0383734	up	3390.55	6139.87	3525.69	7102.63	3142.49	3840.8	2561.01	998.064	1345.25	2300.03	1718.97	3111.23	3292.95	6366.79	2926.47	3473.22	3161.69	2608.28	1937.86	2899.64	5093.78	3823.6	2354.09	4707.3	2967.84	2731.18	2964.66	2887.79	1	0	-	-	-	-	-	-
M595T307	0.629412	0.00817569	0.0021645	0.318852	0.19295	1	1	1	1.61577	MS_W:C_W	0.07652	0.076574	down	15660.1	14181.2	15913	17715	17068.2	16841	20217.1	38222.6	29627.4	21089.3	35083.7	25579.9	15401.7	16612.9	17276.3	16015.5	17566.5	14937.5	19045.8	17662.3	17637	19066	15396.1	18079.4	21505.6	21718.9	18818.5	22558.1	1	1	Cer[NS] 38:1; Cer[NS](d20:1/18:0)	Sphingolipids	Cer_NS	-	LMSP02010000	-
M596T307	0.654418	0.0334634	0.025974	0.35512	0.322314	0.888889	0.666667	1	1.41965	MS_W:C_W	0.207595	0.0269202	down	9585.17	10172.8	8944.75	9633.35	9907.05	8761.33	9670.32	21650	17716.9	12794.6	20887.6	12071.1	10448	10776.7	9464.64	8214.61	9017.17	6525.41	8845.45	11822.8	11869.2	11399.4	10385.1	7710.62	11013.6	10399	11018.8	10803.1	0	0	-	-	-	-	-	-
M603T222	0.489934	0.0374517	0.0411255	0.357966	0.368107	0.861111	0.555556	1	1.86155	MS_W:C_W	0.170776	0.127087	down	1591.18	1377.97	1460.48	1623.42	1134.65	1591.3	1575.7	4411.72	1855.39	1228.88	4171.01	3071.26	1482.86	1068.3	892.949	1058.38	1061.29	1474.54	1376.38	1672.76	1035.36	1306.08	1222.99	1379.2	1146.12	1514.47	1216.86	1232.83	0	0	-	-	-	-	-	-
M603T309	0.626382	0.0181673	0.0411255	0.354804	0.368107	0.861111	0.583333	1	1.43236	MS_W:C_W	0.0347642	0.0243524	down	6751.53	7287.39	6804.38	9201.82	6794.55	6547.08	10679.4	15024.4	11391.9	6871.89	16116.4	14501.6	7563.13	8631.38	3126.37	7057.36	7952.55	7942.13	8297.74	7301.54	8051.49	6450.66	7606.95	9010.63	8931.92	8439.73	8811.95	8804.34	1	0	-	-	-	-	-	-
M606T324	0.491117	0.0422456	0.0151515	0.36133	0.3022	0.916667	0.722222	1	1.71468	MS_W:C_W	0.131793	0.0103477	down	12541.9	7793.61	3758.42	7197.18	5964.81	7114	9538.24	28854	10191.8	5908.78	14246.7	9048.02	11315.4	5466.22	6371.47	5846.68	4276.67	4573.22	6254.15	7556.68	7974.55	5726.41	5761.62	4929.37	6327.49	6468.15	6328.97	6373.54	0	0	-	-	-	-	-	-
M611T247	1.64919	0.00354746	0.0021645	0.26716	0.19295	1	1	1	1.97178	MS_W:C_W	0.129548	0.120062	up	3189.48	5560.3	6129.24	6393.3	5775.29	5513.83	4548.75	3149.39	4852.47	3767.88	3868.1	2310.58	5305.21	5767.84	6286.32	6834.81	4992.35	4076.26	6889.21	7281.31	4942.65	5717.87	5450.62	6820.42	4905.97	5068.31	3988.5	5313.85	1	0	-	-	-	-	-	-
M611T277	0.657663	0.0438828	0.0649351	0.363624	0.405195	0.833333	0.527778	1	1.64125	MS_W:C_W	0.300809	0.163833	down	4219.92	3959.76	3194.81	3332.54	2665.85	3031.71	4389.93	5407.33	4060.08	2929.71	4064.98	3945.12	5055.37	3345.21	3722.22	2846.58	3070.91	3049.29	1776.64	4629.16	3587.73	2321.11	2588.01	1405.53	4244.73	4061.67	5456.52	3846.92	1	0	-	-	-	-	-	-
M614T304	0.515442	0.0130508	0.0151515	0.354804	0.3022	0.916667	0.666667	1	1.85366	MS_W:C_W	0.322967	0.041731	down	11446.6	15236.9	20496.1	10978.8	11116.5	6187.34	9948.95	32296.8	22866.7	17351.8	25024.9	17021	10874.3	12225.5	10421.9	7936.56	11327.3	6353.63	6822.5	12025.1	12341.3	7917.01	9443.05	15629	13729	12507.2	13632	13340.5	1	0	-	-	-	-	-	-
M615T286	0.490821	0.0213045	0.0151515	0.354804	0.3022	0.916667	0.666667	1	2.30834	MS_W:C_W	0.463567	0.147341	down	4028.66	12677	3018.12	5986.53	3419.2	3479.3	17428.5	10366.8	8259.14	8953.15	6481.79	9120.27	3338.18	9545.51	6976.99	8434.91	3339.88	1227.38	2037.21	6583.15	8207.95	2540.48	3166.77	7212.95	8610.01	11654.8	8701.78	9490.79	1	0	-	-	-	-	-	-
M615T356	1.57625	0.040881	0.0151515	0.360947	0.3022	0.916667	0.666667	1	2.15716	MS_W:C_W	0.153123	0.15348	up	3380.19	2077.81	3052.23	4076.86	3536.02	2910.95	1600.91	3349.96	2275.04	3320.78	3195.33	1065.59	3565.48	2502.21	4163.27	3338.08	2979.46	3183.19	4156.87	3396.75	4349.27	3945.98	4631.03	2860.63	3120.75	2683.32	3736.99	2794.53	0	0	-	-	-	-	-	-
M620T309	0.603475	0.00141879	0.0021645	0.22484	0.19295	1	1	1	1.8302	MS_W:C_W	0.071873	0.0399075	down	3640.23	5182.71	4407.23	5188.32	4904.39	5788.3	5281.62	8110.35	8006.14	5611.53	8936.66	6270.61	4513.49	4220.2	6530.77	3194.43	5493.2	6583.97	3465.18	4915.73	3494.1	4662.35	4228.5	4710.97	4770.83	4744.32	5096.76	4658.23	0	0	-	-	-	-	-	-
M624T324	0.529816	0.00107419	0.00865801	0.22484	0.252121	0.944444	0.777778	1	2.05616	MS_W:C_W	0.11564	6.14482e-14	down	6868.14	4533.49	4736.64	6147.63	7745.1	6389.75	10346.3	14396.7	11800.1	7273.18	14528.3	13228.5	6352.46	6599.36	4674.91	6774.6	6772.93	5723.05	7869.09	6123.9	4937.97	7472.28	6390.94	5126.41	6483.7	6483.7	6483.7	6483.7	0	0	-	-	-	-	-	-
M625T295	0.617858	0.00969425	0.0151515	0.348434	0.3022	0.916667	0.694444	1	1.4984	MS_W:C_W	0.249942	0.243107	down	4415.44	2967	3271.07	2272.29	2255.16	3541.61	5214.32	7255.99	4058.89	3530.72	6424.57	4385.1	3086.95	2945.45	3667.45	2644.68	2310.77	2326.2	2160.73	4069.76	3781.19	3244.79	2904.78	2911.78	4283.47	6800.57	4103.7	5068.97	0	0	-	-	-	-	-	-
M625T347	0.526977	0.0223947	0.025974	0.354804	0.322314	0.888889	0.622917	1	1.80712	MS_W:C_W	0.375958	0.166191	down	11705.5	6991.02	6071.09	8031.75	5468.07	7189.98	11521	18635.7	14494.1	10995	10591.1	4960.29	9167.99	8681.42	15040	13615.1	4248.32	2945.79	5954.76	10485.7	6654.75	4510.51	5227.82	4685.75	6660.64	5749.86	8167.97	5925.13	1	0	-	-	-	-	-	-
M627T123	1.75794	0.000405448	0.0021645	0.196777	0.19295	1	1	1	2.26781	MS_W:C_W	0.264936	0.252576	up	2634.89	4035.58	3565.47	2584.88	2800.83	3764.15	1873.68	2090.46	1330.51	1822.93	2061.97	1385.47	2208.48	2670.21	2468.81	2557.69	2164.91	2576.92	3580.21	3355.9	2396.25	3345.19	3430.95	2464.2	2073.02	3497.3	2230.95	2408.16	0	0	-	-	-	-	-	-
M629T129	1.7373	0.0097319	0.00865801	0.348434	0.252121	0.944444	0.75	1	1.93143	MS_W:C_W	0.559679	0.225808	up	3055.07	2953.32	5346.99	4897.99	5314.43	5338.69	3085.4	3455.91	3864.07	5303.47	4541.9	4561.17	3222.92	3933.47	4937.44	4512.64	5099.61	5118.71	10990.9	7004.75	8974.53	4553.53	5310.22	6271.81	5885.26	3310.59	5235.33	5051.48	1	0	-	-	-	-	-	-
M631T323	0.45237	0.0317846	0.0930736	0.354804	0.445285	0.805556	0.472222	1	2.10285	MS_W:C_W	0.0650339	0.0604693	down	53700.2	51110.6	50636	50222.7	52316.1	52158.3	49300.8	160959	104641	47210.3	172821	104635	41837.2	51702.7	45398.1	44928.2	49908.2	46560.6	50660.9	47481.7	47708.7	49069.9	52047.5	42352.6	54571.3	62578.1	56592.3	56431.2	1	0	-	-	-	-	-	-
M632T323	0.482327	0.0368452	0.0649351	0.357318	0.405195	0.833333	0.555556	1	1.81256	MS_W:C_W	0.207744	0.0928582	down	27279	24511.8	28476.8	28272.1	28887.4	23655.9	24770.6	75599.7	107299	39286.6	87851.5	45324.2	19700	28841	50517.4	23225	22372	19314.1	52695.6	24010.3	26541.2	26768.2	29299.9	24032.5	30015	30999.8	25708.3	31947.2	0	0	-	-	-	-	-	-
M634T340	0.507164	0.0033912	0.0021645	0.26716	0.19295	1	1	1	2.14948	MS_W:C_W	0.123729	1.64604e-13	down	7434.82	5891.38	5887.28	4741.51	4865.84	5789.04	7348.83	13890.5	9775.55	5408.11	11070.4	7897.42	5270.82	5706.52	5433.87	3569.98	4835.6	4948.84	5342.86	5109.58	4794.1	4561.34	4952.06	3332.3	6033.9	6033.9	6033.9	6033.9	0	0	-	-	-	-	-	-
M635T286	0.40728	0.0178463	0.0151515	0.354804	0.3022	0.916667	0.666667	1	2.26862	MS_W:C_W	0.149942	0.0820469	down	13750.5	10899.8	12136.9	13632.8	8378.58	10111.9	13625.8	44363.5	25841.7	11189.6	41705.9	23585.2	13165.1	13541.1	12790.2	10865.4	11138.1	8925	8645.38	12587.1	11868.6	10790.8	9201.62	12198.2	13651.9	11905	14417.2	12807.8	1	1	DG 36:4; DG(16:0/20:4)	Glycerolipids	DAG	LMGL02010070	LMGL02010000	-
M637T278	0.635797	0.00199308	0.004329	0.22484	0.22782	0.972222	0.833333	1	1.78505	MS_W:C_W	0.276508	0.175123	down	5165.69	7280.4	6066.23	4027.16	4803.08	3579.67	6545.06	7354.92	6798.12	5381.9	6178.61	4879.52	6218.94	6309.76	6438.36	3735.71	3658.29	3874.57	2993.83	5340.16	3907.91	3251.87	4540.19	3578.36	5672.27	3673.93	5187.77	5056	1	0	-	-	-	-	-	-
M637T73	1.53812	0.0493868	0.0411255	0.370897	0.368107	0.861111	0.56875	1	1.43989	MS_W:C_W	0.142003	0.142243	up	4804.04	3832.09	4822.38	6614.23	3215.64	2712.84	4427.8	1462.35	3298.99	4218.35	3447.84	3253.76	4496.93	4430.02	6112.5	3153.67	2688.03	2969.19	5050.43	4833.4	7186.07	5918.15	4889.73	3052.43	3110.93	2944.52	3846.9	2845.71	1	0	-	-	-	-	-	-
M639T277	0.615105	0.00675127	0.0151515	0.301508	0.3022	0.916667	0.722222	1	1.67995	MS_W:C_W	0.0770431	0.0722432	down	5905.35	4622.88	4461.41	3491.35	5613.6	3043.21	4786.25	7504.49	5385.53	3722.92	7071.31	6839.02	5915.19	5172.47	3613.4	4539.84	3203.44	4584.53	3227.55	3669.88	3784.3	3889.65	2954.12	4193.56	5072.6	5320.74	4554.46	5342.48	1	0	-	-	-	-	-	-
M646T304	0.480849	0.0218756	0.025974	0.354804	0.322314	0.888889	0.666667	1	1.73459	MS_W:C_W	0.0420322	0.0287823	down	11366.8	8818.17	8571.08	11217.6	2018.94	7050.76	9021.39	28841.5	18246.3	10300.2	27570.7	20258.1	7320.3	7853.39	8122.25	8259.92	8545.57	8327.67	9817.87	10290.6	7508.15	10170.6	8055.05	9089.03	11185.5	10603.5	11327.8	10941.8	1	0	-	-	-	-	-	-
M649T323	0.430964	0.0409867	0.0649351	0.360947	0.405195	0.833333	0.555556	1	1.99717	MS_W:C_W	0.39572	0.0523649	down	57339.8	55715.9	52564.5	52350.8	51214.8	33777.1	56961.1	167195	120484	48800	246978	85633.3	53847.7	56375.6	48463.7	44365.5	41874	28808.9	34985.8	58624.9	53791.7	55271.8	64164.2	46063.3	62495.4	64711.9	57853.3	64873.5	1	1	Cer[NS] 42:2; Cer[NS](d18:1/24:1)	Sphingolipids	Cer_NS	LMSP02010009	LMSP02010000	-
M649T81	1.65254	0.041308	0.025974	0.360979	0.322314	0.888889	0.666667	1	1.52286	MS_W:C_W	0.25091	0.250552	up	2265.03	2840.26	4432.42	2944.08	2146.93	2903.15	2814.55	1666	820.426	2055.07	1779.61	1860.15	2401.52	3546.4	2990.54	3549.78	1704.52	2804.85	3829.37	3149.29	2824.31	1934.56	4503.6	1929.93	1969.21	1034.59	1760.66	1649.39	0	0	-	-	-	-	-	-
M650T323	0.456769	0.0270995	0.0411255	0.354804	0.368107	0.861111	0.5	1	2.01488	MS_W:C_W	0.150651	0.11746	down	31980	30661.4	30519.2	31464.1	31751.6	61702.4	34317.8	88195.1	57024.6	29411.8	87695.2	106630	28552.2	31630.2	28185.6	30119.7	33045.2	25191.7	26065.5	31185.8	32225.1	31617.8	31635.4	31473.6	33452.7	33515.1	27030.5	35938.5	0	0	-	-	-	-	-	-
M652T245	0.53934	0.0430431	0.0930736	0.363624	0.445285	0.805556	0.5	1	1.82179	MS_W:C_W	0.21059	0.1978	down	34380.4	28781.7	29427.6	30676.9	27428	28464.9	25602.2	76212.3	49958	23106.9	66395.1	44085.8	24404.5	27570.1	23717.9	24630.5	23602.4	24076.9	19971.3	32063.7	24468.4	28153.2	27273.3	21976.4	20642.7	31386.8	22130.2	23192.8	0	0	-	-	-	-	-	-
M652T373	0.622573	0.0336779	0.0649351	0.35512	0.405195	0.833333	0.555556	1	1.38378	MS_W:C_W	0.316669	0.0448561	down	1980.23	1159.01	1814.97	1533.26	973.936	748.629	2072.91	3427.13	2982.67	1485.76	3111.22	1832.22	2706.93	890.491	1500.15	1699.18	965.44	946.902	1129.66	2118.08	2251.76	983.001	1352.46	1448.8	1437.9	1524.84	1374.3	1488.59	0	0	-	-	-	-	-	-
M652T505	0.556769	0.0239937	0.0649351	0.354804	0.405195	0.833333	0.5	1	1.81706	MS_W:C_W	0.0530949	0.024937	down	7334.79	7245.66	6256.33	6888.62	7296.65	6370.58	7021.55	14603.5	10256.5	4959.34	13762.9	8533.6	5429.19	5555.16	5170.28	5010.72	5340.69	4450.36	4571	7191.94	5102.9	5673.96	5312.33	5073.72	5654.63	5974.61	5690.04	5747.37	1	0	-	-	-	-	-	-
M653T505	0.601543	0.00307476	0.0021645	0.263344	0.19295	1	1	1	1.83237	MS_W:C_W	0.199303	0.198126	down	2977.7	2892.39	2951.63	3419.76	2731.56	3003.19	3791.5	6630.34	4114.53	3575.41	5182.52	3762.89	3479.23	2709.62	2227.06	2922.3	2867.98	2259.17	1949.72	2418.71	3289.83	2622.7	3292.09	2703	2879.21	2871.59	3966.34	2585.34	0	0	-	-	-	-	-	-
M656T504	0.459266	0.0291198	0.0649351	0.354804	0.405195	0.833333	0.555556	1	2.05117	MS_W:C_W	0.044489	1.54609e-13	down	1674.76	1367.1	1575.78	1396.24	1671.24	1095.99	1126.24	3418.49	2206.38	976.358	2889.87	3341.97	1096.21	1177.52	1087.57	900.94	1005.14	959.986	1016.21	1125.51	1126.91	1353.91	970.844	817.663	1148.89	1148.89	1148.89	1148.89	1	0	-	-	-	-	-	-
M660T264	1.54413	0.00528514	0.0151515	0.295968	0.3022	0.916667	0.722222	1	1.57128	MS_W:C_W	0.301903	0.261648	up	34428.5	35687.5	22405.5	26704.2	39968.6	20450	27517.7	20801.6	22065.3	33825.4	22846.2	18859	39275.2	26494.9	34987.6	33087.7	22692.7	20317	36185.1	44654.5	43821.9	42636.3	26098.1	31916.5	29443.2	27696.5	43622.2	25306.1	1	0	-	-	-	-	-	-
M663T304	0.455214	0.0446344	0.24026	0.365106	0.592577	0.722222	0.333333	1	2.04678	MS_W:C_W	0.0569032	2.55089e-08	down	44400.8	35106.1	39913.5	48074.3	39443.4	48030.2	34871.6	135275	88652.1	39172.9	137169	98868.3	35691.5	37960.2	42813.4	37736.1	44635.6	49180.3	43672.5	36054.2	40019.2	42453.5	39048.1	41840.5	56378.9	56378.9	56378.9	56378.9	1	1	DG 38:4; DG(18:0/20:4)	Glycerolipids	DAG	LMGL02010111	LMGL02010000	-
M664T304	0.405877	0.00763806	0.0021645	0.313178	0.19295	1	1	1	2.43304	MS_W:C_W	0.0549448	1.08305e-09	down	27576.6	18974.9	22805.4	24659.9	19978.3	19551.7	23154	69424	49672.2	23015.2	63452.6	44331.8	19050.7	20009.7	21871.1	22041.3	16654	22719.3	17308.2	18242.2	19426.6	22905.9	18023.3	14918.5	26188.8	26188.8	26188.8	26188.8	1	0	-	-	-	-	-	-
M665T304	0.518493	0.0334221	0.0930736	0.35512	0.445285	0.805556	0.5	1	1.86041	MS_W:C_W	0.104507	0.104251	down	7880.29	7573.4	8180.5	6993.89	5201.29	8148.64	6325.03	20550.6	16129.4	8608.34	21942.9	13860.5	7400.84	8298.97	6241.16	7510.54	8684.35	8922.72	6508.55	4829.66	9508.8	9487.75	8366.32	6623.85	9760.68	11641.8	9166.24	10570.4	0	0	-	-	-	-	-	-
M671T324	0.602571	0.00690266	0.0021645	0.301508	0.19295	1	1	1	1.79068	MS_W:C_W	0.0466886	3.24207e-14	down	32599	30572.5	34160.5	30159.3	29582.1	32771.1	38693.8	65859.8	56737.4	33209.7	60325.2	52736.2	30841.4	29733.2	36098.7	27298.9	28923.4	27968.9	29699.5	29430.8	30376.8	32388.8	32663.1	30769.1	40197.8	40197.8	40197.8	40197.8	1	0	-	-	-	-	-	-
M689T242	1.78215	0.00443686	0.0021645	0.279328	0.19295	1	1	1	2.07711	MS_W:C_W	0.229276	0.185767	up	7215.87	8684.57	8502.1	9105.74	12766.4	10536.6	8456.12	6512.45	7413.38	7964.21	7389.2	8234.2	12482.8	7370.71	9818.37	11833.5	10093.7	11893.8	8866.98	15509.8	12039.9	20713.2	11427.6	13366.9	7906.22	7099.17	10217.4	7002.57	0	0	-	-	-	-	-	-
M698T187	0.530508	0.0183859	0.025974	0.354804	0.322314	0.888889	0.666667	1	1.50304	MS_W:C_W	0.177202	0.142854	down	476.036	1471.94	1281.75	414.342	1410.59	864.31	562.924	990.982	1660.56	632.312	1024.24	1352.38	733.699	384.433	626.277	889.467	400.779	398.53	494.627	678.484	543.262	516.929	419.059	649.197	1383.9	1558.36	1126.24	1542.12	0	0	-	-	-	-	-	-
M710T227	0.627299	0.00767171	0.0151515	0.313178	0.3022	0.916667	0.694444	1	1.80815	MS_W:C_W	0.106465	0.0737546	down	1376.91	1435.8	1333.12	828.067	776.403	1236.54	1235.61	1799.64	1424.41	1530.44	986.053	1062.79	1220.66	628.129	1213.7	1008.45	1071.44	632.923	607.652	1096.79	1009.97	591.534	809.999	926.89	1206.7	1198.22	1363.03	1155.96	1	0	-	-	-	-	-	-
M730T275_2	1.51447	0.00236211	0.004329	0.250123	0.22782	0.972222	0.833333	1	1.87717	MS_W:C_W	0.144215	0.070538	up	39202.9	46567.8	41309.5	82071.8	44064	43783.8	22076.2	30433.9	31622.3	23417.9	25561.7	34467.5	44721.1	46199.8	46362.6	46267.3	49542.1	50064	48402.9	35350.6	42962	40542.5	33506.5	53029.5	41442.6	35031.7	39559.4	39797	1	1	SM 36:2; SM(d14:0/22:2)	Sphingolipids	SM	-	LMSP03010000	-
M730T300	0.448622	0.0309758	0.025974	0.354804	0.322314	0.888889	0.666667	1	1.95274	MS_W:C_W	0.377123	0.0809549	down	21915.2	76701.4	85345.6	103953	26819.7	102735	73146.1	122399	133058	38634.7	177595	146212	55165.7	118129	110276	58527.5	51093.2	31240.7	28986.3	60571.7	35053.1	21110.2	105674	58622.8	40722.3	33951	40337.6	38448.5	0	0	-	-	-	-	-	-
M732T299	1.73962	0.00269134	0.004329	0.250123	0.22782	0.972222	0.888889	1	1.95339	MS_W:C_W	0.0334535	9.60978e-14	up	462887	507951	481504	475261	524759	459720	296233	184973	355914	387272	220180	246235	465739	587232	537874	562049	602380	592948	555282	383210	495305	509810	413038	584723	442803	442803	442803	442803	1	1	SM 36:1; SM(d14:0/22:1)	Sphingolipids	SM	-	LMSP03010000	-
M733T300	1.65947	0.00685225	0.0021645	0.301508	0.19295	1	1	1	2.12571	MS_W:C_W	0.0537615	0.0445023	up	185775	229856	231270	222173	233873	200881	138688	191750	80466.5	154335	101933	151398	217331	232156	236210	226280	245219	218105	215632	193797	255897	233706	203961	255404	218673	196880	212194	213281	1	0	-	-	-	-	-	-
M734T221	1.54189	0.0215679	0.00865801	0.354804	0.252121	0.944444	0.777778	1	1.68176	MS_W:C_W	0.0965675	0.0880967	up	1760.29	1559.18	1404.41	1339.01	2052.86	796.722	1694.62	609.7	1162.07	1418.69	868.632	1000.33	1521.46	1200.7	1669.25	1418.08	1652.11	1383.56	1432.8	1780.11	1624.96	1727.78	1883.56	1964.77	1631.45	1332.81	1601.07	1534.71	1	0	-	-	-	-	-	-
M743T353	1.76803	0.019923	0.0411255	0.354804	0.368107	0.861111	0.624306	1	1.68834	MS_W:C_W	0.295623	0.263102	up	5564.22	13828.8	16731.2	12181.7	1987.34	6368.33	12148.3	8908.77	8698.07	4791.23	5184.29	4658.81	5797.41	8678.11	14845.4	5386.57	5895.49	12696.6	14862.2	16209	18037.4	7303.8	11694.1	10375.4	13727.3	7621.21	14420.9	11098.5	1	0	-	-	-	-	-	-
M747T434	0.123888	0.042271	0.24026	0.36133	0.592577	0.722222	0.333333	1	3.06376	MS_W:C_W	0.137585	0.0996497	down	222.757	313.018	314.597	287.766	327.655	285.857	254.564	4329.47	2189.25	192.218	4281.51	2206.92	300.219	219.731	217.382	174.531	198.425	375.817	297.861	259.864	317.249	233.507	216.869	341.425	757.209	943.281	791.194	802.913	0	0	-	-	-	-	-	-
M750T324	0.507699	0.00195477	0.004329	0.22484	0.22782	0.972222	0.888889	1	2.36097	MS_W:C_W	0.283669	0.240311	down	4016.23	5355.39	5881.34	7061.37	5753.62	7641.93	6892.54	10587.2	5895.89	7858.47	10784.9	9707.31	7412.16	5810.23	4838.6	5640.71	7418.46	6685.8	6254.28	2786.81	4856.01	5110.75	3008.43	4245.07	6558.78	3741.39	6597.98	5428.71	0	0	-	-	-	-	-	-
M752T353	1.5775	0.00896101	0.0151515	0.334544	0.3022	0.916667	0.722222	1	1.66741	MS_W:C_W	0.282798	3.88313e-14	up	19501.4	13027.6	8319.94	18955.7	20589.5	32916.3	10154.3	12213	10485.2	11646.9	12385.1	18189.1	15989.2	10058.5	14300.8	10342.6	25839.3	25352.4	28000.6	16009.1	16742.8	14277.1	18950.1	24449.3	15396.8	15396.8	15396.8	15396.8	0	0	-	-	-	-	-	-
M758T314	1.66384	0.0170862	0.0151515	0.354804	0.3022	0.916667	0.722222	1	1.56095	MS_W:C_W	0.0596239	0.0589904	up	167313	167273	66601.8	170561	60494	179565	98411.5	65642	159550	101942	51717.2	65338.4	179693	174607	176943	42785.1	160194	147735	171625	121161	158699	117994	162266	171058	190178	188814	209629	183663	1	0	-	-	-	-	-	-
M764T505	0.507967	0.0126457	0.00865801	0.354804	0.252121	0.944444	0.777778	1	2.04706	MS_W:C_W	0.143089	0.142722	down	1735.18	2085.99	1898.56	2097.01	1940.41	2104.32	2018.65	4732.5	3067.06	1469.4	2527.78	1883.87	1570.41	1486.46	1421.16	1668.46	1832.02	1409.25	1568.71	1317.42	1635.21	1089.04	1046.16	1318.17	1476.11	1873.93	1350.92	1646.24	1	0	-	-	-	-	-	-
M789T507	0.443817	0.0218947	0.0411255	0.354804	0.368107	0.861111	0.583333	1	1.9517	MS_W:C_W	0.505696	1.23528e-12	down	4567.26	5085.1	5452.76	7219.43	7398.64	6044.69	3733.31	16341	14687.6	12904.3	16128.8	11521.8	2250.55	10245.1	10358.8	10934.2	7250.73	3294.26	2818.3	5300.94	7957.48	6630.78	4878.67	5840.71	5240.26	5240.26	5240.26	5240.26	1	1	PS 36:2; PS(18:1/18:1)	Glycerophospholipids	PS	LMGP03010030	LMGP03010000	-
M792T505	0.318374	0.0256625	0.0151515	0.354804	0.3022	0.916667	0.722222	1	2.47794	MS_W:C_W	0.251921	0.11001	down	14761.9	16437.5	11383.1	11678.7	11670.3	10323.5	10825.3	58146	22351	8789.4	42424.2	22356.2	10804	9952.13	8139.63	7376.76	10149.4	7796.35	7269.2	11199.5	9396.02	8323.52	8213.49	8095.59	8466.28	10746.8	8777.38	9057.27	1	0	-	-	-	-	-	-
M793T272	1.50274	0.0252848	0.00865801	0.354804	0.252121	0.944444	0.777778	1	1.7296	MS_W:C_W	0.0193469	2.02827e-14	up	1.31754e+06	1.10054e+06	1.22144e+06	1.40789e+06	1.13304e+06	1.22166e+06	1.1721e+06	542325	756228	1.23176e+06	539304	825920	1.24484e+06	1.33722e+06	1.27388e+06	1.29947e+06	1.33742e+06	1.27504e+06	1.24002e+06	1.19664e+06	1.35287e+06	1.27246e+06	1.22386e+06	1.32949e+06	1.12846e+06	1.12846e+06	1.12846e+06	1.12846e+06	1	0	-	-	-	-	-	-
M804T276	0.613832	0.0378245	0.0151515	0.357966	0.3022	0.916667	0.666667	1	1.65895	MS_W:C_W	0.100833	3.45934e-14	down	15969.4	7608.67	6952.77	4500.07	6338.33	7055.19	5638.56	11244.1	7213.95	8118.69	8035.12	8582.57	8952.63	7155.83	5709.81	5230.18	4471.81	7347.22	1848.48	4372.26	5736.07	5466.27	6449.49	6102.66	8464.83	8464.83	8464.83	8464.83	1	0	-	-	-	-	-	-
M806T366	0.416285	0.00187872	0.00865801	0.22484	0.252121	0.944444	0.75	1	2.52147	MS_W:C_W	0.301228	0.280085	down	8277.91	5066.26	14074.8	5881.89	3677.97	13302.4	17390.7	14418.2	23510.1	9286.1	19491.9	16846.9	10744	7672.89	11698	13557.2	19129.6	6240.11	5230.37	5736.42	4664.47	11174	4455.74	10760.4	12287.4	8632.25	16152.3	9971.44	1	0	-	-	-	-	-	-
M813T288	0.42246	0.0352661	0.0649351	0.355516	0.405195	0.833333	0.5	1	1.86263	MS_W:C_W	0.948717	0.122075	down	20403.1	83814.6	17202.8	20997.6	9546.53	7456.45	36110.8	32974.7	96166.4	18516.3	19530.3	38129.2	19729.4	59125.7	19343.3	83252.4	11442.4	5652.36	6071.03	21043.8	23121.5	22428.4	18493.5	10835.2	19098.9	20747.9	15861	20887.7	1	0	-	-	-	-	-	-
M813T505	0.468239	0.0382222	0.0930736	0.357966	0.445285	0.805556	0.5	1	1.9707	MS_W:C_W	0.157196	0.104888	down	12127.3	12931.5	10859.7	10977	10066.2	9535.71	9093.77	33285.8	16308.6	7537.94	23393.7	19196.3	7884.25	9867.05	6929.1	7944.92	7651.59	6137.23	6383.68	9788.3	8620.22	8365.11	8583.01	9211.63	7510.46	9488.32	7981.77	7956.03	1	1	PS 38:4; PS(19:2/19:2)	Glycerophospholipids	PS	-	LMGP03010000	-
M814T505	0.472115	0.0170355	0.00865801	0.354804	0.252121	0.944444	0.777778	1	2.01354	MS_W:C_W	0.181873	0.129342	down	6482.19	5274.2	5293.98	4779.44	4118.38	3331.15	5044.1	14232.7	8542.24	4403.03	12841.9	6748.32	4052.51	3577.65	3536.05	3489.24	3763.45	3571.7	2755.5	4982.44	4444.51	3968.49	3982.18	4328.22	3616.81	4702.38	3610.24	3949.9	1	0	-	-	-	-	-	-
M819T340	1.50513	0.0437337	0.0151515	0.363624	0.3022	0.916667	0.722222	1	1.56603	MS_W:C_W	0.163151	3.03872e-08	up	4395.34	4455.7	4646.03	3577.61	5152.63	2584.07	5230.01	2994.54	1563.62	4044.19	4099.21	3231.02	4665.83	3545.82	4846.22	5158.01	5980.93	5790.65	5348.35	4870.94	4134.96	5361.23	4927.61	7209.35	3724.72	3724.72	3724.72	3724.72	1	0	-	-	-	-	-	-
M826T318	0.454499	0.0383268	0.0649351	0.357966	0.405195	0.833333	0.5	1	1.90717	MS_W:C_W	0.247435	0.126444	down	8692.7	8644.14	11918	12938.8	14018.9	12359.9	10620.2	30026.7	16213.8	7640.31	23637.1	33175.9	9744.39	11710.4	12491	11326.1	32935.3	13202.8	11091.3	8412.45	7227.4	8438.04	9983.97	9984	9178.26	10289.8	7710.55	10104.9	1	0	-	-	-	-	-	-
M835T505	0.613312	0.0241177	0.0411255	0.354804	0.368107	0.861111	0.56875	1	1.57687	MS_W:C_W	0.228274	0.194336	down	4017.21	4314.68	3755.35	3801.16	3175.62	2508.77	4089.53	7100.61	5709.63	2663.5	5767.22	5567.83	3118.96	2825.91	2581.32	2596.4	2976.83	2939.47	2017.74	3635.12	3560.75	3380.19	3158.49	3198	2629.95	3853.18	2588.93	3002.71	1	0	-	-	-	-	-	-
M836T247	0.537826	0.0336582	0.0151515	0.35512	0.3022	0.916667	0.666667	1	1.7263	MS_W:C_W	0.237539	0.230371	down	6267.95	8115.34	8539.69	15064.2	5929.85	5659.01	9014.72	18507.9	15100.5	6264.37	21046.5	10154.3	8982.78	5602.63	8029.51	7220.17	8417.1	7268.65	8876.45	5781.45	5982.95	6221.51	8329.47	7881.77	7478.41	12286.5	8589.9	8426.03	1	0	-	-	-	-	-	-
M836T505	0.542189	0.0225943	0.025974	0.354804	0.322314	0.888889	0.652083	1	1.83699	MS_W:C_W	0.0856854	0.0432126	down	1312.43	1928	1599.86	1662.29	1329.92	1390.91	1634.52	2768.33	2744.24	1281.06	4193.79	2354.41	1222.59	1780.28	1117.97	1137.72	1595.24	1347.56	1152.54	1178.77	1479.37	1653.93	1418.07	1237.33	1441.32	1587.52	1465.95	1480.11	1	0	-	-	-	-	-	-
M837T188	0.556647	0.0313531	0.0649351	0.354804	0.405195	0.833333	0.5	1	1.52464	MS_W:C_W	0.208773	0.206923	down	774.019	2842.62	1563.23	916.492	2545.83	1637.1	718.132	1490.19	2362.38	1231.85	1920.93	2048.83	1535.15	890.039	864.876	1311.98	1106.19	994.841	800.675	805.692	1078.91	937.337	954.369	862.74	1391.84	2001.61	1260.95	1623.62	1	0	-	-	-	-	-	-
M837T259	0.500039	0.0103123	0.0151515	0.354804	0.3022	0.916667	0.666667	1	1.89667	MS_W:C_W	0.523073	0.199766	down	294219	238213	145213	317334	108847	104014	245455	450935	474519	271543	221974	175772	477384	135825	117029	232965	107435	77651.3	164107	269982	141509	118443	125050	101080	200923	157275	245839	173127	1	1	PS 40:6; PS(18:0/22:6)	Glycerophospholipids	PS	LMGP03010040;LMGP03010827	LMGP03010000	-;-
M837T505	0.548908	0.0184319	0.00865801	0.354804	0.252121	0.944444	0.777778	1	1.83457	MS_W:C_W	0.0843737	0.0431447	down	79754.6	83123.6	72181.7	77156.3	67465.4	60617.6	74969.2	163229	102001	61006.7	158870	101819	50785.5	54590.5	59675.1	47440.2	60114.4	53278	51295.9	66743.3	55649.4	58600.9	70034.2	60995.4	65579.1	72265.1	66868.9	67297.7	1	1	PS 40:6; PS(18:0/22:6)	Glycerophospholipids	PS	LMGP03010040;LMGP03010827	LMGP03010000	-;-
M838T319_1	0.469324	0.00749329	0.0021645	0.313178	0.19295	1	1	1	2.13168	MS_W:C_W	0.198292	9.67515e-14	down	38032.8	68538.6	38053.4	18000.7	40803.3	34456.3	55530.7	99129.2	34193.4	43030.7	86410.1	44210.6	33991.6	39467.3	38004.2	62511.2	30526	31123.1	33978.5	25955.2	26881.3	33408.6	17551.4	32357.2	34325	34325	34325	34325	1	0	-	-	-	-	-	-
M838T505	0.57172	0.0292571	0.0411255	0.354804	0.368107	0.861111	0.624306	1	1.73507	MS_W:C_W	0.0165544	0.0129953	down	39172	36035.7	32358.2	38762.7	33329.8	42895.4	33840.3	78745.5	50592.9	30044.4	79780.5	53915.4	24533.1	28367.4	27625.4	27536.7	28877.5	28096.8	26528.6	28514.3	27483.7	33980.2	38609.2	31790.2	31996.1	32343.1	31440.1	32299.5	1	0	-	-	-	-	-	-
M839T506	0.618772	0.0269515	0.0411255	0.354804	0.368107	0.861111	0.5	1	1.57203	MS_W:C_W	0.0984573	6.43793e-09	down	14494.6	11878.1	11092.4	11945.5	11063.8	10104.9	12404.4	27359	15837.7	9809.93	17781.9	16918.9	7839.85	10231.7	9040.3	8359.11	9177.91	9843.23	9950.2	10446.1	11005	11048.6	8288.8	11207.8	10412.7	10412.7	10412.7	10412.7	1	0	-	-	-	-	-	-
M841T505	0.587092	0.0468135	0.24026	0.367772	0.592577	0.722222	0.333333	1	1.68734	MS_W:C_W	0.0782032	0.074022	down	9717.55	9574.37	8990.98	9774.08	10427	12458.8	8589.97	21355	14699	7718.62	20714.1	15739.5	7045.58	7328.9	7837.13	8956.7	7917.32	8112.29	8980.15	9119.63	8832.09	9378.37	8600.97	7232.06	9318.49	9346.82	10568	8944.76	1	1	PS 40:4; PS(20:2/20:2)	Glycerophospholipids	PS	LMGP03010579	LMGP03010000	-
M841T53	1.61378	0.0360492	0.0649351	0.355516	0.405195	0.833333	0.555556	1	1.73739	MS_W:C_W	0.195462	0.195515	up	1197.04	1624.28	1291.26	1517.99	891.214	942.387	1739.46	577.571	1029.09	1476.18	698.112	635.537	1741.97	1320.54	1478.42	907.252	1013.56	1982.96	2102.82	1196.39	2021.67	1721.97	1187.93	1703.56	1303.3	1782.41	1133.09	1515.75	1	0	-	-	-	-	-	-
M842T505	0.511518	0.0205436	0.0411255	0.354804	0.368107	0.861111	0.583333	1	1.91961	MS_W:C_W	0.155836	0.0786582	down	5443.75	5887.08	4635.24	5234.57	4450.49	3844.92	5854.34	12516.8	7174.57	3769.25	11069.6	5960.03	3696.79	4281.4	3559.88	3469.56	3724.05	3133.85	3103.23	4442.86	3919.95	4210.9	3926.68	4102.48	4407.11	4754.11	3978.25	4676.78	1	0	-	-	-	-	-	-
M856T261	2.48427	0.0066078	0.025974	0.301508	0.322314	0.888889	0.583333	1	2.50853	MS_W:C_W	0.3017	0.116815	up	10445.9	11398.7	14861.8	15191.7	12310.3	42932.8	10937.3	8906.6	12134.8	13465	11914.7	14595.1	9734.35	12900	13871.2	17485	12089.4	19849.8	44452.7	27128.7	25602.5	31553.1	11232.8	38781.9	19074.7	15505.5	20390.8	17410.4	1	0	-	-	-	-	-	-
M859T188	0.540176	0.00354051	0.0021645	0.26716	0.19295	1	1	1	1.97816	MS_W:C_W	0.160653	0.131793	down	886.238	1606.24	1286.44	626.195	1537.76	796.141	825.095	1289.27	1219.18	1017.62	925.714	958.63	1481.1	621.323	755.201	892.919	1052.75	455.035	537.107	464.787	809.444	316.608	734.324	506.007	1174.99	1565.98	1243.09	1269.01	1	0	-	-	-	-	-	-
M859T504	0.645002	0.0193189	0.0411255	0.354804	0.368107	0.861111	0.583333	1	1.4546	MS_W:C_W	0.0352337	0.00954102	down	10570.8	9908.54	8586.28	10790.5	9421.47	6875.94	8725.87	16236.9	14568.8	8997.45	16381.5	15596.8	5940.5	6561.78	7069.04	7105.08	7874.2	6673.15	8774.15	7684.44	8255.24	8608.09	9535.72	9069.66	8837.24	8891.26	8715.09	8896.39	1	0	-	-	-	-	-	-
M861T505	0.585226	0.0451893	0.025974	0.365106	0.322314	0.888889	0.638889	1	1.60584	MS_W:C_W	0.134904	0.0430808	down	2529.73	1954.23	1946.47	2541.18	2117.11	1898.81	1989.4	4739.7	3075.21	2079.16	4582.97	1805.39	1389.73	1705.89	1830.65	1520.59	1643.84	1612.45	1535.83	1602.08	2195.21	1676.78	1776.26	1906.98	1819.05	1861.61	1702.51	1874.04	1	0	-	-	-	-	-	-
M863T503	0.573732	0.0167425	0.0411255	0.354804	0.368107	0.861111	0.526389	1	1.70705	MS_W:C_W	0.187167	0.0420058	down	2829.76	2330.11	1851.04	1910.68	1954	1740.85	2551.82	5086.95	2945.4	1732.38	3669.44	3455.29	1859.84	1389.65	1506.85	1480.09	1658.44	1711.91	1751.73	2243.49	2006.97	1941.05	1734.32	1476.51	1766.33	1932.37	1774.23	1817.33	1	0	-	-	-	-	-	-
M869T354	1.9698	0.0260786	0.0411255	0.354804	0.368107	0.861111	0.583333	1	1.88158	MS_W:C_W	0.506018	2.91381e-09	up	4446.14	5160.12	4402.99	3306.11	4668.55	7307.58	5806.22	4195.33	3963.28	5097.44	4223.89	11802.5	6194.2	4363.5	4974.44	5199.14	9830.47	22421.1	10147.7	24756.1	9562.07	9343.42	9110.12	6198.45	6411.14	6411.14	6411.14	6411.14	1	0	-	-	-	-	-	-
M880T222	0.638789	0.0476407	0.025974	0.368348	0.322314	0.888889	0.666667	1	1.47816	MS_W:C_W	0.07434	1.46129e-13	down	15709.3	15348.3	13045.2	15852.2	13587	14324.9	13316.1	27501.9	16136.3	11916.6	29355.3	17249.4	11000.3	11778.4	11302.7	10454.7	11850.3	10623	9752.89	15686.8	10509	11211	15115	11489.9	10249.8	10249.8	10249.8	10249.8	0	0	-	-	-	-	-	-
M881T222	0.61351	0.0235345	0.00865801	0.354804	0.252121	0.944444	0.777778	1	1.63458	MS_W:C_W	0.0863448	0.053066	down	6573.44	6177.68	5759.42	6724	5734.02	6529.82	6005.02	13980.7	7446.75	6017.71	11514.2	8580.24	4943.23	4518.51	6249.35	4738.52	5368.23	5285.64	5326.95	5756	5035.29	5144.2	6980.22	4607.48	5209.42	5148.77	5675.74	5042.93	1	0	-	-	-	-	-	-
M882T504	0.543705	0.0217489	0.025974	0.354804	0.322314	0.888889	0.583333	1	1.87646	MS_W:C_W	0.0946533	0.0734191	down	2458.03	1798.52	1629.67	1890.17	1290.16	1182	1199.36	3489.83	2748.22	1840.7	3282.07	2264.51	1504.21	1133.59	1392.54	1437.43	1365.92	1546.48	1080.44	1795.92	1477.41	1785.18	701.856	1219.46	1558.83	1429.71	1686.78	1475.24	1	0	-	-	-	-	-	-
M886T247	0.664851	0.0251238	0.0411255	0.354804	0.368107	0.861111	0.596528	1	1.17826	MS_W:C_W	0.245	0.232834	down	7384.99	3308.09	4882.16	7145.42	3569.66	12395.2	6671.94	11692.8	8922.33	6368.64	12237.2	8897.33	3413.83	5593	5365.51	3733.37	14708.7	7121.01	5827	4809.67	6824.02	8313.75	6629.55	4023.36	8262.75	4542.14	7005.69	7151.46	1	0	-	-	-	-	-	-
M886T374	1.73545	0.0330518	0.00865801	0.35512	0.252121	0.944444	0.777778	1	2.42062	MS_W:C_W	0.143858	0.104027	up	1745.17	3282.65	3339.58	2433.34	2066.18	3274.49	2528.07	1871.98	1324.6	620.033	1976.4	2737.02	4415.24	1716.74	2464.01	2772.2	1130.49	2512.04	2851.64	3479.78	3313.33	3796.16	3301.84	2448.01	3400.96	2710.42	3417.06	3148.21	1	0	-	-	-	-	-	-
[rac];TG(i-18:0/a-13:0/a-21:0)[rac];TG(i-18:0/a-13:0/i-21:0)[rac];TG(18:0/a-13:0/21:0)[rac];TG(i-18:0/a-13:0/21:0)[rac];TG(18:0/a-13:0/i-21:0)[rac];TG(18:0/i-13:0/21:0);TG(i-18:0/13:0/i-21:0);TG(i-18:0/i-13:0/a-21:0)[rac];TG(18:0/i-13:0/a-21:0)[rac];TG(18:0/i-13:0/i-21:0);TG(i-18:0/i-13:0/21:0);TG(i-18:0/13:0/a-21:0)[rac];TG(i-18:0/i-13:0/i-21:0);TG(i-18:0/13:0/21:0);TG(18:0/13:0/21:0);TG(18:0/13…	HMDB0005453;HMDB0010457;HMDB0031108;HMDB0045100;HMDB0045289;HMDB0045871;HMDB0048699;HMDB0049261;HMDB0049282;HMDB0050433;HMDB0005389;HMDB0005405;HMDB0005439;HMDB0005444;HMDB0010447;HMDB0010452;HMDB0042193;HMDB0042199;HMDB0042227;HMDB0042234;HMDB0042351;HMDB0042381;HMDB0042408;HMDB0042425;HMDB0042466;HMDB0042524;HMDB0042546;HMDB0042582;HMDB0042605;HMDB0042670;HMDB0042671;HMDB0042756;HMDB0043923;HMD…	Lipids and lipid-like molecules;Lipids and lipid-like molecules;Lipids and lipid-like molecules;Lipids and lipid-like molecules;Lipids and lipid-like molecules;Lipids and lipid-like molecules;Lipids and lipid-like molecules;Lipids and lipid-like molecules;Lipids and lipid-like molecules;Lipids and lipid-like molecules;Lipids and lipid-like molecules;Lipids and lipid-like molecules;Lipids and lipi…
;Lipids and lipid-like molecules;Lipids and lipid-like molecules;Lipids and lipid-like molecules;Lipids and lipid-like molecules;Lipids and lipid-like molecules;Lipids and lipid-like molecules;Lipids and lipid-like molecules;Lipids and lipid-like molecules;Lipids and lipid-like molecules;Lipids and lipid-like molecules;Lipids and lipid-like molecules;Lipids and lipid-like molecules;Lipids and lip…	-;-;-;-;-;-;-;-;-;-;C00422;C00422;C00422;C00422;-;-;-;-;-;-;-;-;-;-;-;-;-;-;-;-;-;-;-;-;-;-;-;-;-;-;-;-;-;-;-;-;-;-;-;-;-;-;-;-;-;-;-;-;-;-;-;-;-;-;-;-;-;-;-;-;-;-;-;-;-;-;-;-;-;-;-;-;-;-;-;-;-;-;-;-;-;-;-;-;-;-;-;-;-;-;-;-;-;-;-;-;C00422;C00422;-;-;-;-;-;-;-;-;-;-;-;-;-;-;-;-;-;-;-;-;-;-;-;-;-;-;-;-;-;-;-;-;-;-;-;-;-;-;-;-;-;-;-;-;-;-;-;-;-;-;-;-;-;-;-;-;-;-;-;-;-;-;-;-;-;-;-;-;-;-;-;-;-;-;-;-;-…	-;-;-;-;-;-;-;-;-;-;Triacylglycerols;Triacylglycerols;Triacylglycerols;Triacylglycerols;-;-;-;-;-;-;-;-;-;-;-;-;-;-;-;-;-;-;-;-;-;-;-;-;-;-;-;-;-;-;-;-;-;-;-;-;-;-;-;-;-;-;-;-;-;-;-;-;-;-;-;-;-;-;-;-;-;-;-;-;-;-;-;-;-;-;-;-;-;-;-;-;-;-;-;-;-;-;-;-;-;-;-;-;-;-;-;-;-;-;-;-;Triacylglycerols;Triacylglycerols;-;-;-;-;-;-;-;-;-;-;-;-;-;-;-;-;-;-;-;-;-;-;-;-;-;-;-;-;-;-;-;-;-;-;-;-;-;-;-;-;-;-;-;-;-;-;-…	5497163;53480521;5810914;-;-;-;-;-;-;-;9544231;9544216;9544232;9544227;53480511;53480516;-;-;-;-;-;-;-;-;-;-;-;-;-;-;-;-;-;-;-;-;-;-;-;-;-;-;-;-;-;-;-;-;-;-;-;-;-;-;-;-;-;-;-;-;-;-;-;-;-;-;-;-;-;-;-;-;-;-;-;-;-;-;-;-;-;-;-;-;-;-;-;-;-;-;-;-;-;-;-;-;-;-;-;-;-;-;-;-;545567;-;9544047;-;-;-;-;-;-;-;-;-;-;-;-;-;-;-;-;-;-;-;-;-;-;-;-;-;-;-;-;-;-;-;-;-;-;-;-;-;-;-;-;-;-;-;-;-;-;-;-;-;-;-;-;-;-;-;-;-;-;-…	0	-	-	82	TG(17:1(9Z)/17:2(9Z,12Z)/20:0)[iso6];TG(17:0/17:2(9Z,12Z)/20:1(11Z))[iso6];TG(17:1(9Z)/17:1(9Z)/20:1(11Z))[iso3];TG(17:0/17:1(9Z)/20:2(11Z,14Z))[iso6];TG(17:0/17:0/20:3(8Z,11Z,14Z))[iso3];TG(18:1(9Z)/18:1(9Z)/18:1(9Z));TG(18:0/18:1(9Z)/18:2(9Z,12Z))[iso6];TG(18:0/18:0/18:3(9Z,12Z,15Z))[iso3];TG(16:0/18:3(9Z,12Z,15Z)/20:0)[iso6];TG(16:1(9Z)/18:2(9Z,12Z)/20:0)[iso6];TG(16:0/18:2(9Z,12Z)/20:1(11Z))[…	1-(9Z-heptadecenoyl)-2-(9Z,12Z-heptadecadienoyl)-3-eicosanoyl-sn-glycerol;1-heptadecanoyl-2-(9Z,12Z-heptadecadienoyl)-3-(11Z-eicosenoyl)-sn-glycerol;1,2-di-(9Z-heptadecenoyl)-3-(11Z-eicosenoyl)-sn-glycerol;1-heptadecanoyl-2-(9Z-heptadecenoyl)-3-(11Z,14Z-eicosadienoyl)-sn-glycerol;1,2-diheptadecanoyl-3-(8Z,11Z,14Z-eicosatrienoyl)-sn-glycerol;1,2,3-tri-(9Z-octadecenoyl)-glycerol;1-octadecanoyl-2-(9…	LMGL03010233;LMGL03010236;LMGL03010237;LMGL03010240;LMGL03010243;LMGL03010250;LMGL03010252;LMGL03010256;LMGL03010262;LMGL03010263;LMGL03010267;LMGL03010268;LMGL03010271;LMGL03010272;LMGL03010275;LMGL03010293;LMGL03010294;LMGL03010295;LMGL03010326;LMGL03010368;LMGL03010408;LMGL03010417;LMGL03012612;LMGL03012613;LMGL03012858;LMGL03012992;LMGL03012995;LMGL03013021;LMGL03013590;LMGL03013601;LMGL03013…	Triradylglycerols [GL03]	level 2 Unique class	-;-;-;-;-;-;-;-;-;-;-;-;-;-;-;-;-;-;-;-;-;-;-;-;-;-;-;-;-;-;-;-;-;-;-;-;-;-;-;-;-;-;-;-;-;-;-;-;-;-;-;-;-;-;-;-;-;-;-;-;-;-;-;-;-;-;-;-;-;-;-;-;-;-;-;-;-;-;-;-;-;-
M888T222	0.539025	0.0469709	0.0930736	0.368346	0.445285	0.805556	0.5	1	1.81846	MS_W:C_W	0.0679013	0.00818744	down	55201.8	55226.9	48058.6	55925.9	50470.9	50161.5	46994	141328	71610.8	42446.7	125172	85606.7	44247.4	46756.8	41938	41439.7	45895.5	42652.1	43266.6	53080	38482.4	43835.3	54742.2	43199.1	43078	43824.9	43066.9	43329.2	1	0	-	-	-	-	-	-
M889T222	0.535984	0.0448222	0.0649351	0.365106	0.405195	0.833333	0.555556	1	1.83395	MS_W:C_W	0.058472	0.0420193	down	27935.4	30341.2	26469	31188.9	26221.6	27928.6	24376.4	78832.3	42798	23803.3	65631.3	43643.2	23377.1	25651.8	23901.3	22972.9	23837.6	24373.3	22906.7	29057.5	21271	25481.4	29242	21626.3	22197.9	24419.9	22716	22739.6	1	0	-	-	-	-	-	-
M890T222	0.55361	0.0440916	0.0411255	0.363624	0.368107	0.861111	0.583333	1	1.76176	MS_W:C_W	0.0518356	0.0473089	down	9067.89	9185.33	8355.57	11344.5	8271.08	10106.5	8098.19	22668	12879.3	7655.39	22140.1	14629	7924.05	8517.52	7468.14	6819.8	7148.15	7180.27	7137.02	9101.83	6847	7653.69	10036.6	7980.29	7330.58	8033.49	7235.45	7590.76	1	0	-	-	-	-	-	-
M902T222	0.635646	0.0387381	0.0649351	0.358491	0.405195	0.833333	0.555556	1	1.48374	MS_W:C_W	0.040399	0.0351227	down	4429.38	3362.19	3419.4	4111.15	2870.59	4152.7	3336.28	7309.62	4235.58	3480.24	7641.06	5239.75	2829.71	3158.81	3147.71	2336.82	2679.77	3313.28	2988.07	3780.21	2764.15	3526.84	3983.12	2816.8	3060.05	3069.55	3252.69	3001.51	1	0	-	-	-	-	-	-
M905T222	0.557057	0.0498169	0.0649351	0.370897	0.405195	0.833333	0.583333	1	1.78015	MS_W:C_W	0.0346972	0.0199792	down	188218	191366	166739	196330	180189	171677	161834	493359	248658	148986	397725	269165	149042	173409	159698	156410	172550	151079	185808	169095	138507	146124	175090	143361	149847	156759	151054	151710	1	0	-	-	-	-	-	-
M906T222	0.562677	0.0217682	0.0151515	0.354804	0.3022	0.916667	0.666667	1	1.80069	MS_W:C_W	0.0472152	0.0449725	down	90097.1	97028.3	84872.4	92541.6	83554	100753	78026.5	224356	119379	104553	193999	130867	69538.4	81961.1	78654	72989.8	81119.9	77420.5	87324.5	83047.9	71006.6	69725	94308.1	73528.1	75684.6	82824.2	75133.9	78183.4	1	0	-	-	-	-	-	-
M907T222	0.558453	0.0415913	0.0649351	0.360979	0.405195	0.833333	0.555556	1	1.77332	MS_W:C_W	0.0376572	1.05315e-10	down	25130.9	24235.3	21244.1	25996.7	24052.9	25497.8	22910.9	63146	33685.3	20671.5	56569.7	37776	19235.5	21175.2	21369.5	19248.4	23218.7	22275.9	24668.5	23696.6	19207.2	19907.9	24642.4	18979.4	20755.5	20755.5	20755.5	20755.5	1	0	-	-	-	-	-	-
M908T222	0.555965	0.0296293	0.025974	0.354804	0.322314	0.888889	0.666667	1	1.78105	MS_W:C_W	0.0769463	0.0769717	down	6237.95	6829.01	5596.81	7291.84	5921	7406.47	6063.8	16495.5	9297.87	5951.65	14511	10025.7	5120.83	5712.52	5790.92	4811.93	5828.08	5761.29	6187.79	5658.66	5306.06	4907.22	6833.71	5768.5	5123.89	5944.92	5022.6	5420.08	0	0	-	-	-	-	-	-
M910T222	0.65327	0.0229132	0.00865801	0.354804	0.252121	0.944444	0.777778	1	1.58357	MS_W:C_W	0.0304869	9.44323e-15	down	16106.6	16025.4	14705.2	16986.6	14370.7	16696	15762.4	33652.2	21048.4	16766.3	28920.5	21083	14928.4	15053.7	14383.4	13320.1	14073.6	15340.2	14554.6	16414.5	13597.1	14802.3	15787.3	14494.5	15863.1	15863.1	15863.1	15863.1	1	0	-	-	-	-	-	-
M911T222	0.637104	0.0291029	0.025974	0.354804	0.322314	0.888889	0.666667	1	1.59178	MS_W:C_W	0.019829	5.07496e-15	down	8530.89	9185.96	8322.82	9747.6	8133.36	8534.45	8406.02	16900.9	11033.6	8616.38	18855.1	12289.5	8579.53	7282.94	7670.09	6740.74	7585.04	8576.66	7726.03	9019.7	6559.29	7915.1	9787.39	7477.02	8808.79	8808.79	8808.79	8808.79	1	0	-	-	-	-	-	-
M912T222	0.630549	0.0285258	0.0930736	0.354804	0.445285	0.805556	0.5	1	1.57344	MS_W:C_W	0.0271454	0.0180603	down	5338.45	5420.23	5089.15	6094.33	5186.27	6270.72	4259.14	10327.2	7249.47	4825.69	8869.09	7130.45	4488.4	4306.83	3916.43	4336.01	3765.94	3975.88	4271.3	4859.35	3183.57	4725.66	5043.54	4816.42	4393.76	4448.51	4281.09	4450.3	1	0	-	-	-	-	-	-
M923T370	0.416296	0.00596512	0.00865801	0.301508	0.252121	0.944444	0.763194	1	2.62626	MS_W:C_W	0.330866	5.23962e-13	down	2251.26	2501.06	1659.01	2567.78	1158.72	4181.96	5219.39	5745.83	5211.13	4091.41	4848.15	1740.56	947.447	2119.65	2199.07	1763.39	1800.74	3631.99	1119.43	1510.22	1938.66	1623.8	1112.9	3875.22	2437.54	2437.54	2437.54	2437.54	0	0	-	-	-	-	-	-
M932T222_2	0.485792	0.0276095	0.0411255	0.354804	0.368107	0.861111	0.583333	1	1.963	MS_W:C_W	0.151501	1.68944e-07	down	1374.48	1208.47	1139.24	1338.68	673.587	1020.8	1275	3096.8	2226.16	866.298	2707.77	2956.96	1269.09	965.31	1080.5	1368.12	1286.62	1855.73	1238.76	1211.51	757.581	863.556	1355.1	951.459	1200.54	1200.54	1200.54	1200.54	1	0	-	-	-	-	-	-
M933T222_2	0.58057	0.0459064	0.0411255	0.36658	0.368107	0.861111	0.624306	1	1.67845	MS_W:C_W	0.0119474	2.59522e-13	down	3962.14	4583.85	4204.73	4312.38	3431.2	4456.21	3516.55	11241.7	5201.84	4448.48	8944.8	5645.1	3433.14	3602.88	4006.88	3083.2	3413.96	3648.88	3453.03	3712.22	3228.72	3728.96	4705.24	3813.21	3875.28	3875.28	3875.28	3875.28	1	0	-	-	-	-	-	-
M935T222	0.571578	0.0188484	0.0021645	0.354804	0.19295	1	1	1	1.74372	MS_W:C_W	0.250422	0.250577	down	1200.39	1228.83	877.149	993.435	876.473	1006.68	1253.21	2704.85	1383.43	1138.72	2205.07	1120.68	1135.19	1103.43	1387.4	807.613	935.951	868.317	782.826	1073.85	1015.53	786.75	1065.46	880.465	892.781	1529.32	1043.38	1014.14	0	0	-	-	-	-	-	-
M970T365	0.648401	0.0476615	0.0930736	0.368348	0.445285	0.805556	0.485417	1	1.39776	MS_W:C_W	0.248613	0.220599	down	2016.59	3052.42	3212.29	1816.03	2776.38	3705.55	2377.3	4653.37	4068.33	2023.01	4718.4	2872.96	3444.87	3590.89	3311.28	2329.71	3913.5	3556.67	2387.67	2224.06	2256.08	2263.21	1842.07	2457.47	2982.72	1853.88	3139.12	2502.48	0	0	-	-	-	-	-	-
[truncated: 19 more columns]

## Sheet: neg-MS_W vs C_W significant
ID	ratio	t.test_p.value	wilcox.test_p.value	t.test_p.value_BHcorrect	wilcox.test_p.value_BHcorrect	roc	lowROC	upROC	VIP	sample	rawCV	cv	regulated	C_O_3	C_O_7	C_O_12	C_O_16	C_O_21	C_O_25	C_W_2	C_W_6	C_W_11	C_W_15	C_W_20	C_W_24	MS_O_5	MS_O_9	MS_O_14	MS_O_18	MS_O_23	MS_O_27	MS_W_26	MS_W_4	MS_W_8	MS_W_13	MS_W_17	MS_W_22	QC_1	QC_10	QC_19	QC_28	IsAnnotated	IsMS2ident	MS2Metabolite	MS2superclass	MS2class	MS2lipidmaps	MS2lipidmapsclass	MS2kegg
M1027T323	0.520881	0.0121205	0.025974	0.266912	0.27835	0.888889	0.583333	1	1.78632	MS_W:C_W	0.26868	1.37709e-07	down	611.215	890.172	599.149	355.848	734.03	841.813	880.388	1402.52	962.083	434.907	1108.16	1103.39	931.845	1372.46	963.003	1130.77	1096.55	1415.3	573.693	714.108	359.827	455.912	376.932	588.268	900.609	900.609	900.609	900.609	0	0	-	-	-	-	-	-
M1042T262	1.63597	0.0233411	0.025974	0.278677	0.27835	0.888889	0.666667	1	1.7443	MS_W:C_W	0.206847	0.020809	up	3499.07	2721.65	3435.74	3899.03	2765.94	3026.02	2700.65	1093.78	1803.53	3276.3	1759.89	2365.23	2352.46	2519.14	3922.72	3595.13	3232.23	2973.64	3802.31	2234.31	3367.21	3635.19	4999.29	3228.3	2883.02	2981.21	2840.68	2929.8	0	0	-	-	-	-	-	-
M1266T287	0.543863	0.00787129	0.0151515	0.250201	0.250762	0.916667	0.722222	1	1.93122	MS_W:C_W	0.149544	0.104077	down	1902.05	2246.04	1733.76	1803.69	2253.82	1922.88	2207.57	4625.69	3848.3	1923.87	3879.89	3418.66	1817.01	1621.81	2069.85	1550.33	1762.79	1772.93	1448.47	2204.04	1572.9	1516.97	2074	2008.65	2061.53	2262.99	1788.13	2229.9	0	0	-	-	-	-	-	-
M1267T287	0.619634	0.0358752	0.0411255	0.298699	0.330541	0.861111	0.611111	1	1.44135	MS_W:C_W	0.146679	0.0677764	down	1948.92	1915.25	1996.78	1421.72	1503.17	1911.41	2111.4	4544.4	2408.85	1751.52	4020.16	2770.93	1698.86	2122.56	1442.52	1371.7	956.343	1273.79	1533.34	2047.69	1963.19	1527.11	2426.95	1411.78	1809.46	2007.3	1714.45	1907.12	0	0	-	-	-	-	-	-
M1292T287	0.596133	0.0285124	0.0930736	0.291149	0.406126	0.805556	0.5	1	1.61478	MS_W:C_W	0.116465	0.0172006	down	3287.93	3134.74	3271.99	3192.02	3245.51	2955.39	3060.44	6898.08	5830.09	3274.98	6672.15	6709.12	2689.71	3454.91	2725.74	2647.95	3535.6	2403.71	2782.76	3226.51	3232.58	3402.49	3556.86	3140.24	3053.22	3089.79	2978.83	3090.67	0	0	-	-	-	-	-	-
M1293T287	0.577731	0.0115435	0.0151515	0.266912	0.250762	0.916667	0.666667	1	1.69983	MS_W:C_W	0.113388	0.0548144	down	3028.68	2274.24	2653.31	3224.85	3670.68	2621.18	2764.83	6563.8	5859.29	3541.47	5242.44	4442.85	2258.78	2798.97	3105.01	2314.71	2786.82	1630.36	2767.21	2580.19	2730.8	2495.33	2929.87	2912.65	2847.54	2901.22	2602.69	2952.49	0	0	-	-	-	-	-	-
M1310T289	0.547981	0.0461277	0.0930736	0.314175	0.406126	0.805556	0.513194	1	1.74157	MS_W:C_W	0.09458	0.0932076	down	2420.15	2468.63	1576.17	2323.62	2793.17	2111.68	1815.07	5951.37	4386.34	2052.56	5036.06	3498.51	2025.32	1766.27	1659.82	1829.9	2107.74	1990.78	1662.5	2209.99	1680.83	2031.24	2514.07	2362.4	2065.64	2520.3	2102.26	2194.37	0	0	-	-	-	-	-	-
M1316T287	0.58257	0.0434005	0.132035	0.310463	0.447095	0.777778	0.429861	1	1.53539	MS_W:C_W	0.117425	0.0238986	down	2107.25	2233.81	1555.85	1669.82	1849.65	2411.07	2045.56	4258.91	2625.94	1423.24	3772.7	4008.68	1243.04	1197.13	1160.45	1973.67	1412.34	1510.3	1896.17	1493.73	1577.55	1448.72	2093.35	2055.39	1750.48	1721.48	1810.2	1721.4	0	0	-	-	-	-	-	-
M1317T287	0.504016	0.00752767	0.00865801	0.250201	0.224226	0.944444	0.735417	1	1.96419	MS_W:C_W	0.201395	0.202179	down	1958.48	1454.11	1535.85	1898.17	1395.83	1211.36	1765.56	4008.03	2276.93	2167.78	3940.08	3908	1281.93	1301.36	1651.32	1172.74	994.529	1014.58	1212.25	1188.53	1540.19	2152.92	2075.73	936.118	1660.84	1040.2	1657.39	1421.97	1	0	-	-	-	-	-	-
M1318T287	0.549601	0.0368026	0.0649351	0.298699	0.376812	0.833333	0.5	1	1.65694	MS_W:C_W	0.179566	0.0965887	down	1573.04	1479.15	1363.2	1238.42	1455.59	1400.42	1625.68	3135.54	2269.89	923.015	2420.24	3090.91	843.089	815.276	1179.65	1120.52	874.272	1174.56	1235.47	1121.57	1002.12	1354.97	1590.38	1096.02	1395.91	1118.13	1369.43	1304.69	0	0	-	-	-	-	-	-
M1475T281	1.55335	0.0311	0.132035	0.29129	0.447095	0.777778	0.444444	1	1.82399	MS_W:C_W	0.242385	8.77373e-13	up	1063.84	1080.77	1143.66	1283.14	1287.1	1383.13	788.762	1241.27	859.967	1063.79	1210.18	1080.92	783.861	1652.24	763.591	706.38	2056.14	1434.59	2063.41	2230.76	1053.12	1621.96	1009.98	1721.29	1251.92	1251.92	1251.92	1251.92	0	0	-	-	-	-	-	-
M1498T270	0.611423	0.0156294	0.0151515	0.266912	0.250762	0.916667	0.666667	1	1.70532	MS_W:C_W	0.0259764	0.00485126	down	2499.19	1355.85	1190.06	1734.19	1317.38	1993.8	2944.05	2358.06	4920.67	1964.27	2910.26	2933.68	2381.84	2953.97	1920.97	2668.85	2272.67	2187.66	1660.51	1589.33	1640.96	2655.51	2181.13	1297.12	1952.86	1974.9	1959.02	1958.12	0	0	-	-	-	-	-	-
M1522T343	0.635079	0.00297845	0.00865801	0.227228	0.224226	0.944444	0.777778	1	1.59713	MS_W:C_W	0.16356	0.162472	down	3066.12	1482	1524.34	790.784	1573.77	2496.74	2576.04	1953.05	3577.88	2314.78	2763.05	2099.05	1040.83	1857.11	1214.74	1169.69	1268.44	1139.71	1366.1	2197.48	1611.54	1421.07	1528.53	1581.74	1634.63	1125.52	1620.07	1447.75	0	0	-	-	-	-	-	-
M1529T279	0.538659	0.020347	0.025974	0.27493	0.27835	0.888889	0.622917	1	1.59136	MS_W:C_W	0.288642	0.275171	down	2039.56	1438.44	2100.77	1894.83	1591.84	1343.91	1665.28	3771.23	2494.03	1803.82	4265.35	4096.17	1065.96	1831.73	1308.57	2589.04	714.525	1388.6	1632.17	1911.3	1123	2089.05	1541.18	1450.82	1322.15	1452.73	793.008	1617.76	0	0	-	-	-	-	-	-
M1549T269	0.65618	0.0144967	0.0151515	0.266912	0.250762	0.916667	0.666667	1	1.54759	MS_W:C_W	0.160201	0.125776	down	3824.48	6617.54	5461.59	5419.86	5671.63	4321.25	4265.71	8162.21	9051.41	6566.55	6159.53	7266.68	6072.43	6275.08	4517.03	6591.6	4997.3	7364.5	3276.13	3861.33	5373.71	5535.86	5157.22	4008.93	4800.38	4821.46	3820.2	5187.68	1	0	-	-	-	-	-	-
M1615T300_2	0.617363	0.0319251	0.0411255	0.293841	0.330541	0.861111	0.611111	1	1.54171	MS_W:C_W	0.244101	0.154471	down	1456.41	2329.64	2057.72	2678.83	1820.44	2191.01	1644.34	2864.47	2336.07	1580.95	3707.51	2296	987.337	2404.47	1476.23	1293.87	1998.24	2270.39	2161.42	830.35	1308.9	1642.62	1839.69	1125.16	2039.45	1549.37	2230.34	1806.24	0	0	-	-	-	-	-	-
M239T87	1.70294	0.0384031	0.025974	0.300037	0.27835	0.888889	0.666667	1	1.5439	MS_W:C_W	0.197639	0.122675	up	6196.99	5528.37	6620.01	5007.56	6893.76	4503.86	6475.96	3934	4086.3	4980.71	3868.75	3723.85	5954.3	3606.58	5576.54	10998.9	4858.28	3234.4	10740.5	5564.77	8203.69	11962.6	4195.27	5430.93	4764.31	4714.2	5817.16	4441.87	1	0	-	-	-	-	-	-
M269T63	1.73641	0.00582722	0.004329	0.250201	0.212425	0.972222	0.888889	1	2.38824	MS_W:C_W	0.147914	0.14301	up	1982.49	1326.12	2153.46	2116.5	1700.28	1238.3	794.516	1379.89	1100.81	1330.74	1405.72	680.637	1512.7	2334.17	1572.21	1454.98	1072.91	2086.48	2398.07	2280.45	1829.71	1455.8	2257.71	1398.86	1382.73	1031.63	1439.84	1237.3	0	0	-	-	-	-	-	-
M302T85	1.72842	0.030548	0.0411255	0.29129	0.330541	0.861111	0.583333	1	1.68858	MS_W:C_W	0.292075	0.0623034	up	1345.75	1034.91	1287.19	785.477	1614.27	527.339	1297.8	524.144	649.541	861.337	357.495	535.362	762.812	807.244	768.614	1459.9	898.084	545.056	1186.98	1670.92	1401.5	764.473	1520.12	759.76	782.569	685.24	786.009	747.586	1	0	-	-	-	-	-	-
M366T138	1.6997	0.0212456	0.025974	0.277718	0.27835	0.888889	0.622917	1	1.72702	MS_W:C_W	0.199584	9.77694e-10	up	3298.5	3668.13	2575.85	3932.6	2737.67	2855.25	3486.86	1968.35	2061.43	3077.61	2239.5	2234.56	3260.24	2724.3	2277.21	4656.19	2571.64	3404.82	6324.4	5361.48	3574.95	2785.25	4962.96	2602.5	2689.29	2689.29	2689.29	2689.29	1	0	-	-	-	-	-	-
M375T51	1.53046	0.0310411	0.025974	0.29129	0.27835	0.888889	0.622917	1	1.75139	MS_W:C_W	0.0750442	2.36159e-12	up	6551.91	6005.31	6692.5	6585.29	7538.46	5963.97	6831.09	3391.95	4897.34	9278.24	3247.96	4947.7	7852.02	6128.67	8198.43	9270.77	7393.01	6368.36	7786.57	6925.5	9767.03	9087.29	6925.01	9392.78	6203.88	6203.88	6203.88	6203.88	0	0	-	-	-	-	-	-
M410T51	1.68466	0.0165947	0.00865801	0.266912	0.224226	0.944444	0.777778	1	1.97176	MS_W:C_W	0.0983837	0.042874	up	7954.51	7920.22	8033.77	7495.8	9457.49	8439.16	8920.18	3504.35	5846.91	9721.16	3986.07	6523.37	10236.1	8330.66	9265.6	11269	7425.49	7616.24	10393.1	9143.31	13118.1	11140.5	9032.48	12035.5	7536.16	6820.43	7388.04	7338	0	0	-	-	-	-	-	-
M411T51	1.81693	0.00805768	0.0021645	0.250201	0.163625	1	1	1	2.11028	MS_W:C_W	0.188948	0.0311861	up	2082.23	2090.9	2147.68	2236.43	2400.48	1864.03	2445.33	1092.67	1519.72	2405.2	937.104	1490.06	3371.33	2105.7	2317.11	3059.03	1988.18	2080.73	2864.33	2718.58	3869.54	2721.3	2452.2	3343.63	1868.44	1953.23	1816.71	1914.12	1	0	-	-	-	-	-	-
M412T51	1.63841	0.0191504	0.025974	0.266912	0.27835	0.888889	0.624306	1	1.90019	MS_W:C_W	0.183147	0.0290257	up	2752.15	2710.86	2819.75	2550.91	2938.52	2778.07	3288.11	1380.86	1931.47	3043.4	1202.44	2101.03	3759.57	2991.49	3391.6	3427.18	2545.79	2323.79	2912.67	3070.47	4328.77	4001.48	3212.38	3687.23	2571.62	2572.78	2444.48	2615.84	1	0	-	-	-	-	-	-
M420T51	1.52402	0.0334552	0.0930736	0.293841	0.406126	0.805556	0.5	1	1.80129	MS_W:C_W	0.0108838	0.00998782	up	39768.9	38455.8	39631.2	37341.8	43565.3	39250.9	45462.4	20002.5	27045.7	52320	18987.5	28621.6	47522.9	44088.5	48143	50441.3	42803.6	44290.4	47817.6	43571.3	56972.5	49281.7	44773.5	50866.1	37543.7	37574.2	38206.4	37335.5	1	0	-	-	-	-	-	-
M425T102	1.59659	0.0360017	0.0649351	0.298699	0.376812	0.833333	0.555556	1	1.52842	MS_W:C_W	0.168338	0.0486738	up	1255.92	1816.13	942.429	896.758	890.645	1018.1	1007.09	729.544	618.796	665.583	523.399	814.33	974.337	1120.87	982.962	903.698	881.326	554.79	718.886	1316.28	1303.07	1268.75	1670.2	681.924	790.287	787.015	724.264	812.481	1	0	-	-	-	-	-	-
M429T177	1.5244	0.0186053	0.0411255	0.266912	0.330541	0.861111	0.611111	1	1.6236	MS_W:C_W	0.172251	0.119032	up	1397.51	1224.45	2194.15	1262.73	1407.01	1629.71	1713.97	1380.71	950.085	1072.1	862.005	1399.15	1739.67	1344.36	1323.25	1860.41	2042.91	1447.09	1379.38	2962.98	1693.12	1705.39	1730.57	1775.57	1372.12	1403.4	1113.31	1482.23	1	0	-	-	-	-	-	-
M437T51	1.56143	0.0194673	0.0411255	0.266912	0.330541	0.861111	0.624306	1	1.78802	MS_W:C_W	0.141455	2.59224e-13	up	10154.8	9446.07	8726.84	7861.94	9835.33	10321.8	11166.3	4610.62	6708.75	9655.62	4684.72	6969.2	10826.3	7725.21	10455.6	11327.9	7538.92	8799.25	11048	10244.4	13755.2	11045.5	9139.32	13150.9	9191.92	9191.92	9191.92	9191.92	1	0	-	-	-	-	-	-
M438T51	1.58395	0.0188917	0.025974	0.266912	0.27835	0.888889	0.666667	1	1.79823	MS_W:C_W	0.201523	7.64727e-14	up	3037.8	2326.05	2237.33	2070.38	2297.65	2479.15	2812.01	1263.27	1768.85	2238.14	1008.82	1654.21	2822.1	2178.72	2615.49	2908.5	1825.86	2183.56	2629.7	2651.77	3264.17	2906.58	2201.31	3366.53	2303.85	2303.85	2303.85	2303.85	1	0	-	-	-	-	-	-
M443T137	1.58331	0.0421339	0.0649351	0.308742	0.376812	0.833333	0.555556	1	1.64865	MS_W:C_W	0.15584	4.96179e-10	up	735.912	1140.71	1466.78	1497.34	1074.28	764.942	699.978	511.674	876.424	1789.74	528.878	1006.74	1578.08	1175.54	1544.71	1514.29	1257.48	1143.34	1261.88	1295.49	1712.13	2055.47	1003.21	1242.96	1042.27	1042.27	1042.27	1042.27	0	0	-	-	-	-	-	-
M449T311	2.11541	0.00709361	0.00865801	0.250201	0.224226	0.944444	0.763194	1	1.98056	MS_W:C_W	0.199938	0.0361245	up	17344.4	5428.5	56192.8	25297.5	20638.5	36250.1	23843.6	30221.8	13132.3	22541.8	14398.5	17369.9	37068.8	32402.5	41614.2	66576.9	21629.8	16068.6	66036.2	26846.4	26536.7	62155.2	32191.2	43272.9	24572.4	23989.5	25861.5	23964.6	1	0	-	-	-	-	-	-
M451T138	1.72536	0.00813343	0.00865801	0.250201	0.224226	0.944444	0.777778	1	1.8822	MS_W:C_W	0.373627	0.0472359	up	2515.53	8982.7	9525.41	4509.19	8995.37	5386.28	2692.08	2842.73	4293.42	6024.02	4305.33	4662.04	3837.6	6007.56	6327.92	5681.39	6281.59	6098.06	5870.62	6499.14	5233.46	6135.09	10983.5	8101.06	4768.88	4303.81	4762.85	4610.47	1	0	-	-	-	-	-	-
M471T138	1.5487	0.0311476	0.0411255	0.29129	0.330541	0.861111	0.583333	1	1.39565	MS_W:C_W	0.0447457	6.15511e-15	up	1745.49	3590.59	2082.53	1706.81	4533.59	2130.5	2103.41	1504.45	1982.09	2702.57	1406.87	1288.54	2391.77	3126.38	1694.97	2596.57	1769.72	2486.37	3017.61	2493.99	3681.38	2530.02	3697.09	1596.93	1793.94	1793.94	1793.94	1793.94	1	0	-	-	-	-	-	-
M489T244	1.57671	0.0123985	0.00865801	0.266912	0.224226	0.944444	0.75	1	1.68887	MS_W:C_W	0.138238	0.115577	up	882.103	1781.54	2169.16	2047.96	1321.67	1038.44	947.247	1122.14	678.277	1612.86	1586.24	1063.23	1959.94	3046.91	2368.52	1584.84	4263.67	1783.35	1782.23	1457.98	1945.31	1775.88	1957.35	2133.99	1731.86	2063.75	1576.02	1894.71	1	0	-	-	-	-	-	-
M493T312	1.53787	0.0219675	0.025974	0.278677	0.27835	0.888889	0.622917	1	1.22417	MS_W:C_W	0.212855	0.10204	up	2133.76	2546.11	3547.31	3039	3394.96	3675.65	1968.74	2131.11	2090.02	3272.88	1297.44	2786.45	723.08	1373	3996.69	3867.25	4211.56	7946.81	3774.86	2071.47	3659.68	3848.79	3889.54	3588.66	2317.55	2258.69	2721.13	2178.04	0	0	-	-	-	-	-	-
M512T137	1.53059	0.0141964	0.0411255	0.266912	0.330541	0.861111	0.624306	1	1.64141	MS_W:C_W	0.197336	0.197462	up	3366.85	3793.44	3053.47	3498.44	3882.69	3002.63	3752.93	2179.51	2667.29	4192.21	1888.97	2529.15	3920.64	3531.13	2790.51	3428.69	3977.26	3480.25	3487.26	4912.91	4016.57	4774.07	5417.84	3732.94	2372.27	3468.86	2295.23	2722.39	0	0	-	-	-	-	-	-
M513T86_1	1.65418	0.0451173	0.0411255	0.313913	0.330541	0.861111	0.583333	1	1.88397	MS_W:C_W	0.278079	0.140711	up	1103.77	1267.42	1235.72	1158.99	1107.45	1813.12	835.734	958.276	668.713	692.697	1012.19	1098.11	1229.03	1279.46	1527.97	1268.66	2245.69	1456.83	1583.92	710.605	1053.61	1707.64	1328.38	2326.3	1678.16	1188.22	1537.26	1540.1	1	0	-	-	-	-	-	-
M520T137	1.51934	0.0331883	0.0411255	0.293841	0.330541	0.861111	0.5	1	1.47674	MS_W:C_W	0.431835	8.54564e-13	up	12140.2	19435.9	27110.1	46169.9	21493.4	29098.6	13084.2	14248.1	19630.7	35346.5	17722.7	12022.5	21233.8	23645.7	26339	49050.3	33021.5	14333	26678.9	30082.7	39986.2	27160.6	24203	22138	21069.1	21069.1	21069.1	21069.1	0	0	-	-	-	-	-	-
M521T138	1.78147	0.0301394	0.0411255	0.29129	0.330541	0.861111	0.526389	1	1.76793	MS_W:C_W	0.44252	0.12506	up	8390.47	7847.75	8356.37	12040.3	8283.22	4739.08	8674.05	6479.76	6309.64	7978.07	9618.85	4817.24	16656.4	8563.48	14534.5	13787.3	4959.12	5269.54	5538.35	18029.1	15344.8	16440.8	11930.7	10882.7	7824.41	8152.1	6322.18	8516.33	0	0	-	-	-	-	-	-
M524T111	0.42659	0.047244	0.0411255	0.314175	0.330541	0.861111	0.624306	1	1.97978	MS_W:C_W	0.339671	3.51818e-13	down	2166.86	1225.26	3425.22	1435.95	1444.67	1315.78	1650.4	2870.26	5218.22	1180.37	6784.98	2743.06	2879.17	2895.86	1948.76	1500.3	3654.38	3246.69	2427.05	662.752	1512.62	1109.79	804.448	2205.95	2298.35	2298.35	2298.35	2298.35	1	0	-	-	-	-	-	-
M528T86	1.64649	0.00614478	0.004329	0.250201	0.212425	0.972222	0.833333	1	1.74344	MS_W:C_W	0.186729	0.185635	up	967.958	1149.56	977.892	903.638	777.745	1118.95	850.623	469.406	673.796	572.07	551.699	675.378	853.731	637.639	994.589	745.807	1283.94	546.732	1141.55	878.934	691.876	1249.49	864.608	1418.65	923.683	778.774	1154.29	810.131	0	0	-	-	-	-	-	-
M531T208	1.50086	0.00657713	0.004329	0.250201	0.212425	0.972222	0.833333	1	1.65941	MS_W:C_W	0.152555	0.0656527	up	4429.95	3776.68	3557.68	4192.6	4380.52	3989.34	3557.71	2958.46	3305.96	3327.85	2007.07	2605.26	3643.23	4221.27	4702.21	4359.67	3982.94	3121.69	3689.15	5945.05	4320.2	5094.23	3512.96	4097.08	3281.66	3770.18	3300.46	3430.49	1	0	-	-	-	-	-	-
M543T86	1.92437	0.0028804	0.00865801	0.227228	0.224226	0.944444	0.777778	1	2.12253	MS_W:C_W	0.151481	0.0653611	up	6619.08	5382.61	4906.96	5367.39	6803.12	10930.6	5064.56	5002.77	3481.04	6105.67	3108.21	4386.72	7044.36	5924.73	5989.41	9899.5	5716.42	4992.29	10061.8	5550.57	5746.84	10295.5	10553.7	10036.2	4618.59	4537.23	5123.3	4435.3	1	0	-	-	-	-	-	-
M565T288	0.591466	0.00458753	0.00865801	0.246756	0.224226	0.944444	0.777778	1	1.84972	MS_W:C_W	0.044237	7.58523e-14	down	15273.1	16230.4	18011.2	16559.2	16741.3	16753	18730.3	33453.8	30269.7	18689.5	33487.9	28213.8	16874.5	16349.9	16540.4	16251.1	13611.6	15350.5	15692.8	17329.1	14267.2	15441.4	19523.8	14062.9	18816.1	18816.1	18816.1	18816.1	1	1	Cer[NS] 36:1; Cer[NS](d18:1/18:0)	Sphingolipids	Cer_NS	LMSP02010006	LMSP02010000	-
M566T288	0.647816	0.0103353	0.025974	0.266912	0.27835	0.888889	0.666667	1	1.50895	MS_W:C_W	0.0538076	2.16179e-09	down	6995.93	7877.49	8567.71	6854.24	8404.73	6859.56	7953.55	15080.5	14078.1	9473.47	14590.4	12766.1	6485.6	6943.19	6715.95	6904.32	6424.36	6670.78	7187.19	8783.14	7989.45	8183.05	8800.84	6957.26	8680.7	8680.7	8680.7	8680.7	1	0	-	-	-	-	-	-
M567T95	0.522098	0.0316421	0.025974	0.293056	0.27835	0.888889	0.666667	1	1.85565	MS_W:C_W	0.44458	0.225822	down	6244.3	5228.67	2045.38	4138.29	3217.2	2999.07	5085.95	6130.83	4619.75	2404.58	3018.72	2084.93	3268.87	5096.61	4762.4	2076.06	1364.67	1401.69	1221.36	2976.08	2055.94	920.248	2060.02	2954.61	3026.39	1720.4	2806.71	2570.8	1	0	-	-	-	-	-	-
M571T245	0.633694	0.0187408	0.025974	0.266912	0.27835	0.888889	0.638889	1	1.39423	MS_W:C_W	0.167899	0.167418	down	1521.39	3733.82	3252.61	3641.29	4222.06	3782.48	3221.86	6153.69	5993.96	3431.62	5613.27	3865.05	2363.57	2121.86	2340.55	2382	3793.47	2135.52	3020.45	3256.31	1894.3	4078.71	2770.03	2900.72	2894.72	2938.13	2128.77	3222.95	0	0	-	-	-	-	-	-
M575T239	1.56606	0.00320431	0.0021645	0.227228	0.163625	1	1	1	1.90181	MS_W:C_W	0.208902	0.209629	up	1004.37	714.042	1147.08	1117.61	779.2	1117.96	986.846	886.194	949.227	765.385	661.388	580.721	859.825	1026.67	1171.65	955.001	817.837	809.579	999.131	1522.27	1118.6	1411.63	1488.3	1023.79	786.503	1172.07	754.033	911.077	1	0	-	-	-	-	-	-
M582T266	0.632502	0.0106348	0.025974	0.266912	0.27835	0.888889	0.638889	1	1.59885	MS_W:C_W	0.0678805	0.0576328	down	26880.5	27068.9	30042.9	29044	32726.2	28163.7	28345.8	52171.1	48274.4	32028.6	56911.5	45140.6	23763.4	21557.7	26653.9	25612.1	24918.2	24779	31152.1	29539.1	21068	27251.4	33058.7	24197.7	31760.4	36167.1	32741.3	32831.6	1	1	Cer[NS] 34:1; Cer[NS](d18:1/16:0)	Sphingolipids	Cer_NS	LMSP02010004	LMSP02010000	-
M584T181	1.62169	0.00394253	0.0021645	0.234992	0.163625	1	1	1	1.82513	MS_W:C_W	0.0901667	1.7032e-14	up	1446.5	1148.23	1170.7	1278.48	1035.97	1390.51	903.536	486.367	753.191	1081.54	791.964	726.802	906.337	1465.34	1166.15	1131.97	1574.34	1327.6	1535.79	1100.52	1467.05	1248.06	1095.44	1245.44	1106.26	1106.26	1106.26	1106.26	0	0	-	-	-	-	-	-
M584T266	0.65149	0.0202667	0.0411255	0.27493	0.330541	0.861111	0.5	1	1.4977	MS_W:C_W	0.0875462	0.0409219	down	11816.7	12878.4	14739.3	11903.6	15081.4	12402	11070.7	21727.7	20973.3	15140.4	24042.3	21885.8	10571.8	11745.2	12521.9	11986.2	9046.66	15797.9	12398.2	13160	12223.4	11775.8	14425.8	10834.1	14179.3	15519.6	14347.3	14555.5	0	0	-	-	-	-	-	-
M586T275	0.550093	0.0450447	0.0930736	0.313913	0.406126	0.805556	0.5	1	1.74659	MS_W:C_W	0.464068	3.99189e-13	down	852.459	1205.51	465.604	481.657	461.446	1166.29	1214.42	1845.32	1301.43	701.132	531.813	1061.9	1599.37	411.681	576.039	286.787	548.945	1367.76	553.462	1249.45	578.69	285.317	603.111	391.395	1119.46	1119.46	1119.46	1119.46	0	0	-	-	-	-	-	-
M592T224	1.59039	0.0235855	0.0411255	0.278677	0.330541	0.861111	0.611111	1	1.76611	MS_W:C_W	0.283406	0.105402	up	2279.43	2981.36	2761.74	2781.21	3622.3	2993.28	1603.5	1124.43	2779.67	3151.28	2048.71	2053.86	2408.83	2315.96	2932.46	3279.42	2541.3	4018.77	4164.43	2633.21	2444.69	3076.35	4205.72	3771.32	2907.9	2971.3	2421.06	3113.34	0	0	-	-	-	-	-	-
M597T277	0.612276	0.0323797	0.0930736	0.293841	0.406126	0.805556	0.5	1	1.587	MS_W:C_W	0.0761639	0.0277592	down	4316.35	4877.59	4576.72	5609.15	4947.46	4930.49	4658.7	9507.06	9326.47	5038.35	11867	7647.89	4062.12	4898.23	4240.69	4482.77	3892.47	4922.79	5266.48	5806.88	4179.19	5541.5	4764.36	3858.69	4944.75	4654.81	4935.29	4849.24	1	1	Cer[NS] 35:1; Cer[NS](d17:1/18:0)	Sphingolipids	Cer_NS	-	LMSP02010000	-
M598T138	1.57353	0.0327993	0.0151515	0.293841	0.250762	0.916667	0.666667	1	1.60478	MS_W:C_W	0.12959	0.0867638	up	2999.22	4387.83	2078.48	1307.31	2202.32	1985.18	1291.81	1363.98	1676.2	1475.18	1397.66	1604.93	1692.46	2119.54	1509.44	2089.98	2479.68	2292.99	2019.29	3004.26	3613.81	1405.83	1886.47	1932.75	1603.74	1939.55	1653.29	1691.42	0	0	-	-	-	-	-	-
M599T75	0.465963	0.0193929	0.00865801	0.266912	0.224226	0.944444	0.777778	1	2.1369	MS_W:C_W	0.18434	0.0253867	down	2584.71	2946.8	2152.8	2399.66	1986.44	2096.67	2028.29	5991.06	4450.75	1923.33	5449.63	3816.91	2370.17	2434.6	2259.6	2445.79	1856.74	1730.62	1736.63	2012.08	2025.38	1771.29	1692.67	1786.61	2665.22	2785.65	2627.66	2717.6	0	0	-	-	-	-	-	-
M600T75	0.426514	0.0231917	0.0411255	0.278677	0.330541	0.861111	0.611111	1	2.20096	MS_W:C_W	0.0142967	0.0109865	down	843.22	683.486	558.812	888.812	768.885	896.624	513.748	1693.37	1332.55	660.898	2181.02	1520.49	538.002	703.91	633.2	655.201	616.053	571.064	572.909	465.264	602.156	487.363	569.75	672.907	777.456	796.01	778.06	783.39	1	0	-	-	-	-	-	-
M611T288	0.615566	0.00527736	0.004329	0.250201	0.212425	0.972222	0.888889	1	1.73532	MS_W:C_W	0.0302587	4.95113e-13	down	561658	649358	616182	621743	676915	614591	696203	1.27516e+06	1.08895e+06	738000	1.2248e+06	1.02529e+06	572035	569508	583167	595265	556375	574562	606101	669499	564102	629305	709178	545005	713950	713950	713950	713950	1	1	Cer[NS] 36:1; Cer[NS](d18:1/18:0)	Sphingolipids	Cer_NS	LMSP02010006	LMSP02010000	-
M611T313	0.61897	0.0154186	0.025974	0.266912	0.27835	0.888889	0.638889	1	1.3756	MS_W:C_W	0.033062	0.0316423	down	42956.7	60866.1	52721.1	51744.8	58545.8	52316.6	64935.4	112775	86994.1	52433.2	116734	86119.2	49620.8	49069.4	46092.8	52274.9	14528.4	59798.8	56827.7	67916.6	42668.5	41716	64161.3	48568.9	56751.2	60764.6	56998.2	57974.7	0	0	-	-	-	-	-	-
M612T288	0.596759	0.00490541	0.004329	0.250201	0.212425	0.972222	0.888889	1	1.80307	MS_W:C_W	0.0425759	1.94293e-13	down	217093	250541	245177	237311	266083	249669	278120	521288	439773	292210	496285	407107	227631	221184	224071	240640	217861	224108	236191	256281	218912	242212	279659	219724	279830	279830	279830	279830	0	0	-	-	-	-	-	-
M612T312	0.643599	0.0143787	0.0649351	0.266912	0.376812	0.833333	0.526389	1	1.15433	MS_W:C_W	0.14676	0.0327503	down	18948.4	27779.2	24342.4	18551.6	24459.2	19590.3	24643.6	47655.4	35266.7	24393.5	44333.3	35013.1	23327.1	19624.3	20767.3	3499.93	20285.4	21398.1	27089.4	26075.8	17074	22010.3	24820.8	18925.8	25074.3	24525.8	26260.7	24509.5	0	0	-	-	-	-	-	-
M613T288	0.628556	0.00814026	0.00865801	0.250201	0.224226	0.944444	0.777778	1	1.6462	MS_W:C_W	0.0453373	2.04129e-12	down	52917.5	63125.6	55402.5	62876.8	63846.1	62940.9	64387.2	119736	99512.3	69707.3	120818	99947.2	53614.5	51922.7	55102.9	58667.7	54387.4	52911.5	59011.8	63894	53773.1	57572.8	72501.1	54106.6	67405.3	67405.3	67405.3	67405.3	1	0	-	-	-	-	-	-
M614T288	0.598336	0.0068376	0.0021645	0.250201	0.163625	1	1	1	1.75093	MS_W:C_W	0.0483319	4.82897e-15	down	11577	12385.2	11266.3	10544.1	11401.4	10935.3	12969.9	25344	21124.9	12330.1	20351.4	18203.2	11169.2	8985.38	11055.2	9740.12	9450.78	10107.8	11594.2	11734.1	10368.8	11319.6	12207.6	8786.11	13446.7	13446.7	13446.7	13446.7	0	0	-	-	-	-	-	-
M621T137	1.54136	0.00264454	0.004329	0.227228	0.212425	0.972222	0.846528	1	1.69856	MS_W:C_W	0.126983	0.0292675	up	1543.19	2279.74	1352.3	1805.53	2499.63	1477.64	1724.29	1194.13	1530.99	1877.93	1077.27	1532	1689	1804.65	1571.5	2040.42	2121.09	2300.33	2483.75	1800.44	2849.06	2228.75	2322.65	2089.94	1689.28	1717.07	1615.96	1723.8	0	0	-	-	-	-	-	-
M621T243	1.84879	0.017918	0.00865801	0.266912	0.224226	0.944444	0.777778	1	1.78706	MS_W:C_W	0.385485	0.197204	up	1275.53	2550.31	1702.29	1552.02	2305.59	3317.48	1640.7	682.376	1285.44	1676.1	1089.9	1534.48	1562.83	1480.8	1747.37	2183.94	2452.65	2958.2	4203.16	1570.03	1723.24	1736.79	2491.67	2897.19	1985.28	1791.52	2618.41	1749.38	1	0	-	-	-	-	-	-
M622T243	1.84299	0.0039565	0.00865801	0.234992	0.224226	0.944444	0.75	1	1.96587	MS_W:C_W	0.316581	0.285354	up	1943.88	1059.95	1137.15	865.163	1369.42	950.491	1075.95	905.982	698.248	1207.85	524.684	921.477	1879.21	1742.87	1571.46	1144.21	1140.7	1236.98	2418.85	1172.76	1673.42	1609.69	1749.35	1206.79	988.505	881.157	1482.5	831.123	1	0	-	-	-	-	-	-
M625T298	0.596646	0.00411678	0.0021645	0.234992	0.163625	1	1	1	1.7462	MS_W:C_W	0.0670422	7.65598e-14	down	2296.34	2490.68	3172.87	3074.89	3390.39	2249.3	3701.68	5542.56	5733.12	3703.83	6708.71	3859.24	2691.48	2553.14	2330.32	3958.18	3509.45	2968.96	3166.8	3427.77	2201.38	2628.51	3492.3	2534.63	3445.7	3445.7	3445.7	3445.7	1	0	-	-	-	-	-	-
M626T298	0.647813	0.0119042	0.025974	0.266912	0.27835	0.888889	0.666667	1	1.43624	MS_W:C_W	0.49979	0.292493	down	1557.85	3161.27	4251.63	1808.9	2386.71	2071.41	2619.39	4272.75	3930.23	3402.73	3677.95	2541.56	2881.97	1734.49	4506.34	3157.4	2184.32	1470.27	1629.09	2766.69	2152.93	3202.46	1854.02	1639.09	2594	1210.95	2342.59	2081.84	0	0	-	-	-	-	-	-
M633T173	1.63759	0.00699916	0.0151515	0.250201	0.250762	0.916667	0.722222	1	2.08657	MS_W:C_W	0.0527356	0.0501872	up	930.161	912.861	1029.41	1038.31	1481.69	1055.4	937.06	731.96	895.933	707.622	1229.67	759.501	1117.29	598.473	1091.34	1515.39	818.236	914.84	1885.9	1100.88	1718.03	993.361	1199.56	1718.87	1063.28	946.656	1043.03	1029.47	1	0	-	-	-	-	-	-
M639T307	0.625333	0.0061918	0.0021645	0.250201	0.163625	1	1	1	1.69545	MS_W:C_W	0.0647084	0.0331769	down	34639.1	37820.1	35156.4	31209	31701.8	33638.7	39419.5	67658.4	59334.9	37258.9	63877.5	53146.7	28876.8	32709.4	31814.4	30853.3	31741.6	28925.8	33562.1	35121	30358.6	37006.7	33685.6	30807.5	39766.6	36870.1	39350.4	38912.9	1	1	Cer[NS] 38:1; Cer[NS](d20:1/18:0)	Sphingolipids	Cer_NS	-	LMSP02010000	-
M641T307	0.639987	0.00319039	0.0151515	0.227228	0.250762	0.916667	0.735417	1	1.65316	MS_W:C_W	0.213949	5.89394e-13	down	5766.8	6926.89	7431.26	5658.16	6385.74	4050.8	6268.91	8457.07	10461.6	8821.18	11503.5	8094.47	5333.64	6142.97	6108.52	5751.66	6084.43	3484.27	4248.24	5898.66	4821.02	6387.04	6526.98	6425.65	6111.9	6111.9	6111.9	6111.9	1	0	-	-	-	-	-	-
M648T380	1.70933	0.030682	0.0649351	0.29129	0.376812	0.833333	0.527778	1	1.66498	MS_W:C_W	0.172206	0.117668	up	2519.86	656.319	1827.11	2609.74	1669.77	2907.54	1586.23	1487.94	1166.4	2134.32	705.188	628.203	999.052	1037.93	1978.13	1163.7	1567.08	1932.18	3270.93	2114.98	1459.6	1967.13	1815.85	2547.5	1554.79	2018.61	1663.18	1658.47	0	0	-	-	-	-	-	-
M656T329	1.6493	0.0334118	0.0411255	0.293841	0.330541	0.861111	0.5	1	1.88738	MS_W:C_W	0.102728	0.0318835	up	3812.4	2728.71	3037	4686.33	3017.65	5222.71	1427.18	1406.83	2791.51	5729.88	2521.15	2433.6	4688.23	4061.82	4081.78	5191.67	4002.31	4942.12	4233.94	4155.47	3566.7	4592.01	4538.05	5814.1	4960.57	5334.75	5050.53	5051.93	0	0	-	-	-	-	-	-
M660T325	0.559339	0.00360526	0.0151515	0.234992	0.250762	0.916667	0.666667	1	2.03998	MS_W:C_W	0.068584	0.0601315	down	1057.37	1088.75	1137.26	1260.01	996.372	914.808	1233.02	1399.76	1913.71	1045.06	1974.46	1109.32	882.668	1136.41	1029.67	788.108	638.028	793.494	641.148	796.874	631.884	833.018	1259.71	689.805	1042.95	1045.2	1155.64	1008.61	1	0	-	-	-	-	-	-
M663T173	1.71211	0.0379776	0.00865801	0.299114	0.224226	0.944444	0.777778	1	1.53711	MS_W:C_W	0.153607	0.0958028	up	3292.18	2487.69	3581.47	2937.43	3320.98	4642.52	2772.1	2194.54	2540.36	2016.97	1839.77	2103.72	3654.69	2976.18	819.276	3132.56	3183.56	3650.16	7864.82	3549.29	3099.43	2499.41	3224.54	2820.25	2554.86	3155.59	2661.31	2704.14	1	0	-	-	-	-	-	-
M664T137	1.55559	0.0177881	0.025974	0.266912	0.27835	0.888889	0.666667	1	1.63155	MS_W:C_W	0.0479405	3.78403e-14	up	1532.08	2346.06	1455.47	1536	2377.38	2212.37	2123.86	1152.36	1073.9	2463.76	1152.63	1628.75	2103.05	2690.96	1053.06	1777.67	1457.36	2600.62	2666.73	2091.64	2740.2	2242.29	2860.95	2324.48	1777.07	1777.07	1777.07	1777.07	1	0	-	-	-	-	-	-
M665T308_1	0.631244	0.0164833	0.00865801	0.266912	0.224226	0.944444	0.777778	1	1.58918	MS_W:C_W	0.0654706	0.0395065	down	8037.42	9164.43	10106.6	8032.16	8058.07	7312	10577.1	17677.9	14942	8372.97	18395.9	12995.7	7995.92	8371.33	8594.4	7965.09	9302.87	7572.91	9728.59	8318.95	7723.71	8081.14	10554.1	7962.44	9854.74	10600.1	9694.13	10152.6	1	1	Cer[NS] 40:2; Cer[NS](d18:1/22:1)	Sphingolipids	Cer_NS	-	LMSP02010000	-
M666T308	0.604178	0.00264594	0.00865801	0.227228	0.224226	0.944444	0.777778	1	1.79553	MS_W:C_W	0.092929	2.14459e-13	down	5517.88	4390.34	5585.71	4928.98	3998.61	3952.63	8155.61	8937.34	8472.74	5082.38	10284.6	8156.07	4638.22	5220.09	4862.87	4359.46	4358.53	4291.48	4214.03	4646.35	4809.45	5202.22	5838.1	4948.23	5538.72	5538.72	5538.72	5538.72	1	0	-	-	-	-	-	-
M667T324	0.621821	0.0351541	0.0649351	0.298699	0.376812	0.833333	0.526389	1	1.56188	MS_W:C_W	0.0921057	2.63586e-13	down	11622.1	13756.5	14915.4	14071	13184.2	11843	12578.2	29808.7	24119.2	13483	27956.7	20131.7	11804.1	14282.3	13155.9	10901.6	11708.9	10148.3	11574.4	12256.8	14886.6	14208.4	14681.6	12033.5	14198.5	14198.5	14198.5	14198.5	1	1	Cer[NS] 40:1; Cer[NS](d18:1/22:0)	Sphingolipids	Cer_NS	LMSP02010008	LMSP02010000	-
M668T324	0.647316	0.0363586	0.0411255	0.298699	0.330541	0.861111	0.583333	1	1.56312	MS_W:C_W	0.0532137	0.0175243	down	6000.06	7269.17	7503.94	6754.34	6932.28	7582.05	6200.6	12503	11238.5	6333.45	13689.1	10113.6	5627.72	6703.79	6346.97	6766.99	6575.22	6379.53	6654.09	6138.99	5767.52	6110.47	7903.65	6314.97	6998.73	6729.66	6970.08	6917.32	0	0	-	-	-	-	-	-
M669T317	0.603617	0.0376963	0.00865801	0.298699	0.224226	0.944444	0.777778	1	1.4845	MS_W:C_W	0.33231	6.09317e-08	down	1590.22	1298.19	1180.25	2034.06	1767.77	3166.69	2313.42	4255.81	1783.74	1402.61	2031.76	2908.61	1336.98	1296.84	1756.65	2210.23	1235.41	2064.35	1397.92	1381.86	1642.7	1346.15	1402.21	1699.89	1793.89	1793.89	1793.89	1793.89	0	0	-	-	-	-	-	-
M669T325	0.644819	0.017572	0.025974	0.266912	0.27835	0.888889	0.666667	1	1.51183	MS_W:C_W	0.119615	0.106469	down	1573.42	2654.24	2491.65	2037.37	2354.49	2009.57	2220.26	3628.81	4297.98	2340.56	4278.3	3480.76	1860.74	2382.7	2557.9	1999.18	2163.69	1887.09	2161.54	2363.45	2268.75	2041.05	2256.79	1963.84	2828.68	2190.78	2680.35	2644.76	1	0	-	-	-	-	-	-
M677T308	0.589554	0.0333583	0.0411255	0.293841	0.330541	0.861111	0.583333	1	1.61925	MS_W:C_W	0.307446	7.41293e-13	down	1176.79	1811.51	2220.82	2134.29	1683.9	1134.53	1181.37	3509.52	1832.08	2746.06	2408.89	2038	1521.58	2933	1960.31	1404.64	1135.93	930.945	1268.66	1272.63	1396.9	663.726	1687.11	1797.25	1549.16	1549.16	1549.16	1549.16	1	0	-	-	-	-	-	-
M680T316	0.644967	0.0445018	0.0649351	0.313531	0.376812	0.833333	0.513194	1	1.44163	MS_W:C_W	0.12093	0.111203	down	2467.2	1472.39	2482.77	2099.04	2600.08	2853.64	1932.96	4644.98	3524.1	2404.74	4786.66	3737.03	2253.01	1746.52	2645.52	1850.95	2336.1	3240.5	2361.16	1939.52	1863.02	2356.1	3012.79	2031.37	2377.49	3034.05	2492.29	2538.59	0	0	-	-	-	-	-	-
M680T329	1.58217	0.017742	0.0411255	0.266912	0.330541	0.861111	0.5	1	1.49382	MS_W:C_W	0.396536	0.250539	up	7874.1	6437.47	7153.69	8962.75	8704.28	13427.9	5014.17	4124.82	3803.79	9387.09	4965.58	4665.8	6900.36	7368.75	14037.7	8723.8	10887.2	8418.48	12487	6048.38	8121.18	6642.9	8036.83	9231.92	11886.1	6340.6	11131.8	9852.81	0	0	-	-	-	-	-	-
M681T332	0.613343	0.0282684	0.0930736	0.291149	0.406126	0.805556	0.5	1	1.61898	MS_W:C_W	0.0624173	3.24165e-13	down	5854.33	5871.45	5178.65	4758.65	6056.28	5719.7	6165.16	12567.4	9370.97	5392.65	12344.5	10537.1	5021.98	5401.29	5903.14	5005.99	6177.6	5641	6299.41	6608.8	5414.31	5262.22	5586.62	5407.57	5975.75	5975.75	5975.75	5975.75	1	1	Cer[NS] 41:1; Cer[NS](d18:1/23:0)	Sphingolipids	Cer_NS	LMSP02010021	LMSP02010000	-
M682T332	0.632808	0.0478964	0.132035	0.314175	0.447095	0.777778	0.472222	1	1.53942	MS_W:C_W	0.105778	0.0565463	down	2772.5	2858.65	3385.26	3650.45	3269.01	3521.02	2780.34	6650.67	4849.98	3195.52	6997.2	5498.73	2616.64	2925.77	3271.48	2978.93	3356.75	2988	3499.35	2731.48	2972.3	2910.83	3391.65	3461.18	3160.66	3003.59	3395.2	3034.14	0	0	-	-	-	-	-	-
M687T112	1.51291	0.0146212	0.0151515	0.266912	0.250762	0.916667	0.722222	1	1.78831	MS_W:C_W	0.179811	7.57284e-09	up	2177.99	2290.74	2291.85	1671.91	2283.44	2610.82	1624.1	1539.12	1713.11	1533.72	1750.87	1877.54	1607.34	1396.16	1503.42	1607.76	2035.35	2582.67	3175.1	3252.2	2184.32	1999.5	2863.79	1712.37	1699.46	1699.46	1699.46	1699.46	1	0	-	-	-	-	-	-
M690T304	0.551164	0.033884	0.0649351	0.294328	0.376812	0.833333	0.555556	1	1.56124	MS_W:C_W	0.319744	0.219431	down	1798.28	1245.74	2363.34	2138.21	1642.85	2850.94	2613.66	4270.86	4839.11	2269.07	6620.8	6438.56	2322.81	3113.73	1926.24	2084.9	3137.2	3417.84	2883.14	2471.03	2098.34	2285.63	2071.61	3100.37	3194.53	1860.92	3021.03	2718.09	1	0	-	-	-	-	-	-
M693T324	0.566343	0.0311017	0.0930736	0.29129	0.406126	0.805556	0.472222	1	1.73467	MS_W:C_W	0.0111019	0.00994203	down	66396.9	78625.7	77065.9	78974.5	78638	76287.3	76607.6	189159	146821	77363.1	189883	146224	67230.9	77644.6	72644.2	67107.6	72899.4	66532	78684	80964.2	74493.8	75276.9	81572.8	76840.6	87150.2	89036.2	87223	87750	1	1	Cer[NS] 42:2; Cer[NS](d18:1/24:1)	Sphingolipids	Cer_NS	LMSP02010009	LMSP02010000	-
M694T324	0.568898	0.0230904	0.025974	0.278677	0.27835	0.888889	0.583333	1	1.75714	MS_W:C_W	0.0384976	0.027968	down	30325.9	34284.1	36133.1	37097.6	37794.8	35501.7	35675.6	80471.8	66162.2	37719.7	88216	66830.9	30255.5	36487.3	34705.7	32502.4	33946.2	31172	37189.2	35825.8	35771.4	33634.6	35920.9	35038.1	41902.2	43136.1	40498.6	42792.7	0	0	-	-	-	-	-	-
M695T324	0.580314	0.0193942	0.00865801	0.266912	0.224226	0.944444	0.777778	1	1.74993	MS_W:C_W	0.0338836	1.61855e-09	down	10440.1	10667.1	10981.5	9849.76	10920.5	11329.1	11993.4	24318.8	19497.2	11100.3	26501.5	18999.5	9592.81	10920	10137.9	10045.8	10136.1	10078.2	10764.3	11356.2	10831.6	9968.81	11809.4	10503.2	12297.4	12297.4	12297.4	12297.4	1	1	Cer[NS] 42:1; Cer[NS](d18:1/24:0)	Sphingolipids	Cer_NS	LMSP02010012	LMSP02010000	-
M695T340	0.644837	0.03121	0.0411255	0.29129	0.330541	0.861111	0.583333	1	1.34963	MS_W:C_W	0.076105	0.0360676	down	12500.9	12194.8	11789.3	26102.9	13423	25343	11290.2	23137.5	18246	13285.6	26792	20108.5	10630.6	12301.4	23378.1	12039.6	10412.2	12281.9	12612.7	11330.6	12603.3	11069.1	12175.5	12985.1	12963.7	12779.9	13709.4	12663.9	1	1	Cer[NS] 42:1; Cer[NS](d18:1/24:0)	Sphingolipids	Cer_NS	LMSP02010012	LMSP02010000	-
M698T134	1.66539	0.04808	0.0649351	0.314175	0.376812	0.833333	0.5	1	1.92468	MS_W:C_W	0.117353	0.117504	up	788.918	900.087	795.487	782.5	948.327	609.853	1558.66	497.093	916.578	2535.88	510.285	1046.42	972.034	740.322	1257.51	1571.99	1127.28	1148.9	1966.97	1606.92	2281.43	1873.68	1786.08	2250.75	930.289	985.028	768.749	1010.43	1	0	-	-	-	-	-	-
M707T331	0.545127	0.00263317	0.00865801	0.227228	0.224226	0.944444	0.777778	1	2.01647	MS_W:C_W	0.137177	0.0293305	down	1547.29	2284.65	1826.98	1912.03	1719.98	1368.96	2125.01	3773.98	3536.55	2084.77	3985.65	2790.12	1663.17	1815.66	1620.76	1828.11	1513.21	2120.13	1522.96	2165.91	1733.04	1402.19	1670.52	1479.07	1870.89	1996.65	1887.06	1906.43	0	0	-	-	-	-	-	-
M712T324	0.6566	0.0160498	0.025974	0.266912	0.27835	0.888889	0.583333	1	1.48261	MS_W:C_W	0.0673521	0.0492568	down	2484.17	3847.95	4454.7	3805.67	3364.57	3120.38	4160.8	6290.17	5833.42	3359.73	6981.75	5261.47	3480.59	4132.53	3511.11	3380.98	3007.4	2845.72	3302.75	3493.18	3781.13	3418.91	3743.85	3197.41	3988.21	4284.25	3820.2	4143.57	0	0	-	-	-	-	-	-
M712T340	0.630615	0.0160417	0.004329	0.266912	0.212425	0.972222	0.888889	1	1.73424	MS_W:C_W	0.159804	0.100662	down	2989.2	3258.04	8101.78	7992.39	3157.69	3000.09	3994.61	5397.99	3925.21	8194.34	5322.68	3654.41	2828.4	3659.68	2897.9	3196.04	5151.54	3661.28	3328.12	3066.09	3585.2	2720.44	2739.16	3787.97	3627.4	3565.52	4264.34	3417.32	0	0	-	-	-	-	-	-
M713T330	0.666045	0.0295031	0.0411255	0.29129	0.330541	0.861111	0.666667	1	1.38376	MS_W:C_W	0.162203	0.024812	down	1186.41	1637.24	1137.61	1459.83	1874.54	1905.5	1440.23	3033	2486.18	1941	3103.73	2691.2	1667.49	1653.57	2046.16	1427.13	1155.31	1567.19	2241.2	1206.58	1412.75	1480.88	2017.96	1428.39	1569	1482	1553	1544.72	0	0	-	-	-	-	-	-
M737T137	1.52171	0.0148182	0.025974	0.266912	0.27835	0.888889	0.652083	1	1.53993	MS_W:C_W	0.126245	0.121996	up	1482.72	2176.84	1895.66	1057.43	2639.32	1332.49	1125.51	1050.42	1264.83	1688.02	1148.23	1269.96	1470.6	1508.02	1869.28	1483.52	1711.2	1562.71	1579.25	2181.13	1786.28	2525.48	2219.98	1192.2	1349.7	1445.13	1111.88	1472.94	1	0	-	-	-	-	-	-
M737T324	0.642946	0.0107789	0.0151515	0.266912	0.250762	0.916667	0.666667	1	1.5731	MS_W:C_W	0.129411	1.81582e-14	down	2600.32	2290.07	2205.89	2349.61	1610.06	1674.56	2722.49	4079	3566.51	1908.46	3329.43	2590.7	1715.13	2362.66	2148.55	2240.72	1494.95	2108.47	1872.96	2159.79	2371.85	1726.36	1926.78	1641.69	2272.03	2272.03	2272.03	2272.03	0	0	-	-	-	-	-	-
M738T324	0.539248	0.0079726	0.00865801	0.250201	0.224226	0.944444	0.75	1	1.95505	MS_W:C_W	0.126765	0.124147	down	944.017	1326.47	969.959	1282.67	1064.9	1160.37	1043.61	2222.95	2162.04	1271.42	2531.34	1511.8	1043.37	849.448	1013.08	982.293	1253.89	1426.39	1229.44	970.459	950.623	829.511	712.658	1100.54	1004.66	1235.62	928.99	1104.87	0	0	-	-	-	-	-	-
M751T186	1.5266	0.00542847	0.004329	0.250201	0.212425	0.972222	0.833333	1	1.6012	MS_W:C_W	0.107926	9.68347e-14	up	689.241	750.692	725.676	927.256	1483.27	844.91	898.2	479.112	494.261	770.282	712.062	645.622	932.778	1175.25	1039.9	677.43	1108.48	1247.06	1119.54	904.098	1006.81	873.79	1051.92	1149.53	1013.09	1013.09	1013.09	1013.09	1	0	-	-	-	-	-	-
M759T301	0.591693	0.0212959	0.025974	0.277718	0.27835	0.888889	0.666667	1	1.94731	MS_W:C_W	0.170379	0.01877	down	2319.43	2216.29	1922.87	3173.94	4064.46	1354.06	4046.95	4020.47	5173.9	2404.22	3326.31	3155.2	3494.48	3039.52	2081.44	2568.01	2868.33	1911.02	2972.59	1635.81	1936.99	1779.3	1142.23	3625.51	2310.03	2408.01	2320.99	2338.55	0	0	-	-	-	-	-	-
M768T88	1.6287	0.00699442	0.0151515	0.250201	0.250762	0.916667	0.666667	1	1.67286	MS_W:C_W	0.119477	0.117624	up	649.164	957.389	617.167	733.178	816.199	698.942	692.003	553.928	421.773	443.398	435.981	465.64	482.561	983.664	1374	929.096	1097.96	982.773	954.793	661.564	706.093	1265.59	667.298	651.496	899.456	688.798	890.031	825.801	1	0	-	-	-	-	-	-
M775T269	1.52301	0.0116179	0.004329	0.266912	0.212425	0.972222	0.888889	1	1.56919	MS_W:C_W	0.1435	0.0170791	up	26677	26006.9	27750	36915.3	29682.7	35066.2	27684.5	13457.1	19828.3	27040.7	15576.3	23218.5	29044.8	37954.9	26898.9	42149.4	39797.8	47441.6	36521.7	29441.1	30703	32593.1	27339.5	36527.3	30330.5	29148.9	30024.1	30032.9	0	0	-	-	-	-	-	-
M776T269	1.53132	0.0234499	0.00865801	0.278677	0.224226	0.944444	0.777778	1	1.65036	MS_W:C_W	0.148373	0.125935	up	8438.88	8646.21	8234.32	11502.2	9400.97	9541.79	9192.95	3929.6	6441.77	9680.38	4548.6	7320.65	9069.89	10386.1	8776.76	14120.8	8552.56	15041.1	10742.7	9816.76	10387.8	9057.74	11228.7	11724.8	10020.1	7723.14	10330	9094.29	1	0	-	-	-	-	-	-
M776T299	1.71202	0.00100588	0.0021645	0.202886	0.163625	1	1	1	2.11184	MS_W:C_W	0.14201	0.0691672	up	69268.6	79794.5	85169.2	96168.8	91646.2	84089.4	61788.5	46432	61583.9	58646.4	51643.1	36105.5	73912	87662.8	88138.6	98518	94137	85791.8	75903.1	66189.1	90375.9	91564.8	105240	112067	72990.9	74953.1	65198.7	76463.1	1	1	SM 36:1; SM(d18:1/18:0)	Sphingolipids	SM	LMSP03010001	LMSP03010000	-
M777T299	1.51839	0.0394851	0.0649351	0.302335	0.376812	0.833333	0.527778	1	1.56059	MS_W:C_W	0.23659	0.0877787	up	31197.1	42319.2	53072.1	37249.4	54519.8	85946.9	16178.3	23209.2	32798.9	46381.8	32366	26774.9	51153.7	53509.8	55822.6	53869.3	71360.4	62232.4	66501.9	29536.6	43711	45858.1	47460.6	36764.1	37179.3	41846.2	34092.8	39807.6	1	0	-	-	-	-	-	-
M785T244	0.609202	0.0403878	0.0649351	0.305139	0.376812	0.833333	0.555556	1	2.08388	MS_W:C_W	0.114248	6.77366e-14	down	2829.72	2962.76	1306.93	3250.29	2102.42	1914.29	2308.19	3223	4434.14	5360.84	1936.15	3094.21	2586.23	2324.65	2264.84	1947.76	2427.22	1379.16	1741.42	1620.58	1519.79	3517	1661.54	2340.9	2373.76	2373.76	2373.76	2373.76	1	0	-	-	-	-	-	-
M785T51	1.67571	0.0440384	0.0649351	0.311837	0.376812	0.833333	0.540972	1	1.88334	MS_W:C_W	0.26483	1.78322e-13	up	914.542	1018.84	1079.25	1094.72	1107.01	1039.59	1090.99	450.155	677.501	1546.06	337.818	720.451	1432.68	1192.85	1670.04	1440.39	931.867	851.492	910.155	1034.41	1781.7	1207.72	1523.41	1624.49	803.802	803.802	803.802	803.802	0	0	-	-	-	-	-	-
M787T307	0.479238	0.00291774	0.004329	0.227228	0.212425	0.972222	0.859722	1	2.26142	MS_W:C_W	0.0814463	0.077855	down	7332.25	7361.41	6306.9	5793.39	6193.25	18148.5	5185.15	8735.71	7832.81	12485.5	10112.4	13715.9	4836.88	4004.35	11702.4	5830.34	5419.27	4556.13	5158.22	4804.04	5623.25	4926.17	3570.49	3745.96	5252.74	5615	4719.55	5565.91	1	1	PS 36:2; PS(18:1/18:1)	Glycerophospholipids	PS	LMGP03010030	LMGP03010000	-
M790T304	0.653497	0.00698495	0.00865801	0.250201	0.224226	0.944444	0.75	1	1.52418	MS_W:C_W	0.106068	0.0757085	down	3398.41	4804.01	6342.31	3874.86	5875.81	6052.87	4697.1	5352.7	6109.48	4607.87	5199.47	8256.01	3782.22	4543.26	5620.24	4375.27	1590.88	5010.36	3789.84	3233.6	4303.86	2807.06	3169.89	5060.14	4568.1	4152.54	4932.44	4313.4	1	0	-	-	-	-	-	-
M793T172	1.54842	0.0205717	0.025974	0.275306	0.27835	0.888889	0.666667	1	1.67793	MS_W:C_W	0.289042	0.129732	up	1770.49	1466.75	1753.38	1506.01	1070.13	1032.7	855.085	541.087	887.307	1063.71	1355.62	939.707	2050.94	1459.74	1320.62	1708.19	1179.25	1353.58	868.026	1838.69	1600.8	1530.71	1508.26	1390.53	1627.39	1651.68	1289.68	1767.29	1	0	-	-	-	-	-	-
M798T390	1.79486	0.0350035	0.0411255	0.298699	0.330541	0.861111	0.583333	1	2.1194	MS_W:C_W	0.209625	0.152389	up	6165.03	2557.99	2103.33	3742.78	2251.23	2085.14	2236.69	4119.4	1760.51	3274.12	2806.17	943.933	5829.02	2539.2	3990.54	4340.91	4161.66	1422.31	3884.85	4069.46	6553.03	2463.08	5844.12	4361.07	2956.63	3328.9	2357.57	3316.97	0	0	-	-	-	-	-	-
M802T102	1.61605	0.0294821	0.0411255	0.29129	0.330541	0.861111	0.583333	1	1.7151	MS_W:C_W	0.19975	0.0847034	up	1153.46	1471.78	1132.06	967.74	1104.72	1169.37	815.278	1038.66	550.712	949.254	608.4	759.515	858.791	1131.62	1148.72	795.672	911.13	770.798	984.369	1904.39	842.708	1620.57	1429.5	849.141	724.151	871.362	744.255	763.228	1	0	-	-	-	-	-	-
M807T210	0.634986	0.0250821	0.0411255	0.281746	0.330541	0.861111	0.611111	1	1.64776	MS_W:C_W	0.101293	8.21619e-14	down	65771.8	62429.6	61150	52334.9	57971.3	53605.7	58854.5	114517	83138.7	47466.1	100133	72606.1	58605	55816.1	57488	55397.9	52115.9	50058.5	52002.8	42895.4	62995.5	51542.5	45337.2	47934.1	58653.7	58653.7	58653.7	58653.7	1	1	Plasmenyl-PC 36:6; PC(P-14:0/22:6)	Glycerophospholipids	plasmenylPC	-	-	-
M808T210	0.663877	0.0193238	0.025974	0.266912	0.27835	0.888889	0.666667	1	1.59018	MS_W:C_W	0.0921999	0.0175008	down	28735.5	30356.7	28391.1	25233.8	28719.7	28085.9	26741.1	49885.3	39007.9	23961.4	43541.8	36380	27391.9	26813.9	28287.4	25444.9	24689	24182.9	26420.4	20748.6	29509.4	25513.2	21023.2	22517.7	27607.3	28476.9	27355.6	27979.4	1	0	-	-	-	-	-	-
M817T417	2.17229	0.00332422	0.0151515	0.227228	0.250762	0.916667	0.666667	1	2.03886	MS_W:C_W	0.246655	0.169594	up	166.399	552.615	668.371	1173.52	519.412	603.282	510.932	368.363	562.319	629.558	362.343	669.648	238.737	616.148	1356.21	705.236	770.774	606.945	1017.54	521.784	1390.45	1047.98	1482.55	1280.65	618.51	797.778	536.044	706.167	0	0	-	-	-	-	-	-
M832T307	1.69932	0.0313856	0.00865801	0.291646	0.224226	0.944444	0.777778	1	1.71731	MS_W:C_W	0.265619	2.10063e-08	up	25260	18188.3	14324.3	13288.1	18026.5	29444.5	11071.1	11693.4	13353.3	9908.93	12555.4	7999.99	45721.8	17123.4	22978.7	22363.1	8166.23	16071.8	18298.3	37225.6	15867.3	13014	13342.9	15395.8	17992.4	17992.4	17992.4	17992.4	1	0	-	-	-	-	-	-
M833T213	0.643142	0.0484327	0.0649351	0.314175	0.376812	0.833333	0.555556	1	1.41504	MS_W:C_W	0.100523	0.0571098	down	1177.86	1619.75	2032.52	1607.43	1166.34	1094.04	1308	2897.72	2446.83	1492.24	2935.33	2963.78	2069.46	2213.36	1719.75	1092	1416.89	1379.25	1159.11	1535.95	2282.19	1185.73	1278.27	1590.96	1579.86	1721.53	1507.25	1651.43	0	0	-	-	-	-	-	-
M835T269	0.646658	0.0154009	0.00865801	0.266912	0.224226	0.944444	0.75	1	1.44812	MS_W:C_W	0.112166	0.089521	down	184892	95010.1	166839	106807	270181	120890	136782	145760	179203	130850	180342	280884	74412.5	101077	142414	134699	145012	158512	104996	100308	135148	122418	133549	85044.4	127522	108023	133053	118964	1	0	-	-	-	-	-	-
M839T498	0.58619	0.0277503	0.0930736	0.290202	0.406126	0.805556	0.457639	1	1.5795	MS_W:C_W	0.245828	3.37937e-09	down	11598.2	10621	11473.2	8884.7	8913.35	8864.33	16648.6	22462.7	13587.1	7128.59	15469.3	11080	12901.8	9919.05	5524.52	5714.77	7195.8	7429.41	7165.45	11136	8311.42	7248.05	7814.87	8957.14	10774.2	10774.2	10774.2	10774.2	1	1	PS 40:4; PS(18:0/22:4)	Glycerophospholipids	PS	LMGP03010798;LMGP03010883	LMGP03010000	-;-
M844T303	2.10392	0.0194536	0.025974	0.266912	0.27835	0.888889	0.666667	1	2.08025	MS_W:C_W	0.146812	0.127436	up	14278	8763.34	6665.67	4909.08	12653.2	8058.53	4804.5	5815.65	3447.44	4826.89	2157.3	7944.54	6712.27	3772.9	15942.3	13458.4	8128.42	8533.35	11643.6	5111.35	16427.8	10358.5	12021.2	5443.36	7881.95	9771.07	7297.7	8687.32	1	0	-	-	-	-	-	-
M868T315	1.60222	0.0188834	0.0151515	0.266912	0.250762	0.916667	0.722222	1	1.87491	MS_W:C_W	0.300459	1.71916e-09	up	2103.09	1693.95	1386.75	2210.99	2200.84	4133.46	1438.59	1354.46	1201.02	2488.49	2925.37	2377.3	2231.86	1423.03	1867.28	2783.34	2484.38	4242.32	3363.09	2152.33	3169.92	3594.09	3589.42	3013.71	2131.6	2131.6	2131.6	2131.6	1	0	-	-	-	-	-	-
M889T177	1.72298	0.00322085	0.0021645	0.227228	0.163625	1	1	1	1.93521	MS_W:C_W	0.124562	0.0985875	up	989.792	1137.99	956.53	1147.6	742.064	996.675	974.131	483.959	630.009	821.785	559.274	903.63	908.561	1296.32	1104.74	964.772	1280.81	821.933	1310.42	1236.32	1186.52	1104.32	1419.15	1277.49	635.96	686.673	551.728	684.076	1	0	-	-	-	-	-	-
M889T488	0.645224	0.0353224	0.0649351	0.298699	0.376812	0.833333	0.527778	1	1.69252	MS_W:C_W	0.344838	5.41773e-13	down	2340.83	2217.79	2526.03	2844.81	3414.48	1747.66	3241.62	4039.41	3055.74	2402.57	4718.4	3302.02	2847.19	2907.59	2599.02	2485.61	2571.49	2697.94	1201.62	2451.94	2739.63	2038.91	1444.7	3517.9	2797.01	2797.01	2797.01	2797.01	1	0	-	-	-	-	-	-
M890T309	1.67253	0.0227995	0.0411255	0.278677	0.330541	0.861111	0.583333	1	1.40006	MS_W:C_W	0.354523	0.277887	up	1043.3	1373.03	1230.07	1248.25	990.46	1454.55	1080.65	871.238	1003.19	1527.69	634.277	1100.35	929.77	1146.76	1160.89	1573.3	481.127	944.001	1008.41	1980.27	2835.54	1449.67	1647.93	1476.96	3058.33	1472.89	2620.52	2523.94	0	0	-	-	-	-	-	-
M910T297	1.54341	0.0164113	0.025974	0.266912	0.27835	0.888889	0.666667	1	1.47529	MS_W:C_W	0.0878013	3.62966e-09	up	1018.86	1151.55	1520.89	726.646	1269.91	868.902	1273.4	771.715	634.907	966.374	604.339	645.308	990.682	1217.75	981.435	1652.4	1395.89	1506.99	1129.76	1649.46	840.641	1107.56	1404.4	1424.8	1490.11	1490.11	1490.11	1490.11	0	0	-	-	-	-	-	-
M917T179	0.418509	0.00329626	0.0021645	0.227228	0.163625	1	1	1	2.3081	MS_W:C_W	0.113587	0.0330111	down	941.299	592.086	704.757	835.849	524.166	535.853	963.203	2017.17	1684.63	840.115	2296.79	1588.83	726.014	1921.95	860.073	909.035	1489.82	952.839	571.305	539.747	735.343	720.78	702.87	660.057	940.866	875.31	938.284	919.328	0	0	-	-	-	-	-	-
M918T179	0.554842	0.035628	0.0649351	0.298699	0.376812	0.833333	0.5	1	1.62448	MS_W:C_W	0.25847	2.35717e-12	down	896.2	812.472	933.863	1166.5	1314.22	914.033	811.708	2148.69	1893.92	1354.23	3061.17	1660.38	652.906	2214.39	1448.98	842.022	1938.11	871.846	848.697	741.86	733.072	1181.32	1678.53	881.003	1027.55	1027.55	1027.55	1027.55	0	0	-	-	-	-	-	-
M932T407	1.89491	0.00696427	0.025974	0.250201	0.27835	0.888889	0.666667	1	2.13795	MS_W:C_W	0.0549009	0.02571	up	8391.98	8280.09	4494.53	5233.43	9385.69	10806.3	2664.72	3968.59	2537.32	6106	3453.94	2496.87	5661.05	5323.51	6207.18	5221.7	4778.87	3654.58	4939.63	5206.7	8964.47	5462.38	10232.1	5418.8	5650.33	5690.16	5416.02	5744.1	1	0	-	-	-	-	-	-
M990T348	0.652201	0.0410482	0.0930736	0.306165	0.406126	0.805556	0.457639	1	1.71939	MS_W:C_W	0.157653	0.0187029	down	1864.7	1168.86	1082.97	785.577	1139.61	1471.35	1981.69	1574.42	1795.71	1387.93	1838.46	1051.33	1683.52	1365.68	1823.85	1613.5	490.056	807.392	1064.65	878.083	726.783	621.218	833.001	2156.66	1525.12	1516.8	1571.68	1507.15	1	0	-	-	-	-	-	-
[truncated: 19 more columns]
